# Supplementary material for: Proteogenic Dipeptides Are Characterized by Diel Fluctuations and Target of Rapamycin Complex-Signaling Dependency in the Model Plant Arabidopsis thaliana
Source: Front Plant Sci. 2021 Dec 22;12:758933. doi: 10.3389/fpls.2021.758933 (PMC8727597; doi:10.3389/fpls.2021.758933)
Supplement: Supplementary Table 1 — One-way analysis of variance (ANOVA) followed by Bonferroni’s correction for multiple comparisons (.adj) of the intensities from the identified dipeptides and amino acids in Col-0 A. thaliana along a diel cycle under SD and LD conditions. The main effect of time (0–24 h) was analyzed under SD and LD conditions. Only the dipeptides showing significant P-values (P < 0.05) are presented. n biological replicates = 3–5. [file Data_Sheet_1.xlsx]

## Sheet: dataset S1
Supplementary dataset S1. LC-MS measurements of amino acids and dipeptides from the MTBE-extraction in Col-0 and raptor1b A. thaliana along a diel cycle under SD condition. Values are normalized as described in Methods section. n biological replicates = 3-5.
Metabolite	Col0_0h_1	Col0_0h_2	Col0_0h_3	Col0_0h_4	Col0_0h_5	Col0_1h_1	Col0_1h_2	Col0_1h_3	Col0_1h_4	Col0_1h_5	Col0_2h_1	Col0_2h_2	Col0_2h_3	Col0_2h_4	Col0_2h_5	Col0_4h_1	Col0_4h_2	Col0_4h_3	Col0_4h_4	Col0_4h_5	Col0_7h_1	Col0_7h_2	Col0_7h_3	Col0_7h_4	Col0_8h_1	Col0_8h_2	Col0_8h_3	Col0_8h_4	Col0_8h_5	Col0_12h_1	Col0_12h_2	Col0_12h_3	Col0_12h_4	Col0_16h_1	Col0_16h_2	Col0_16h_3	Col0_16h_4	Col0_16h_5	Col0_20h_1	Col0_20h_2	Col0_20h_3	Col0_20h_4	Col0_20h_5	Col0_23h_1	Col0_23h_2	Col0_23h_3	Col0_23h_4	Col0_24h_1	Col0_24h_2
Serine	1.0752e+06	1.14692e+06	985826	818471	901992	3.02578e+06	3.12533e+06	2.55398e+06	2.51218e+06	2.91871e+06	2.77294e+06	2.68251e+06	3.10917e+06	2.84487e+06	3.13065e+06	4.56927e+06	3.70338e+06	3.41911e+06	3.93151e+06	4.49045e+06	5.00994e+06	3.4857e+06	4.8019e+06	4.40084e+06	3.89298e+06	3.89462e+06	4.36215e+06	3.44254e+06	3.7658e+06	3.08008e+06	3.19951e+06	2.84625e+06	2.61268e+06	1.50786e+06	1.95639e+06	1.75315e+06	1.61759e+06	1.50112e+06	930136	1.36938e+06	995206	1.0608e+06	1.05854e+06	1.16674e+06	1.40785e+06	1.17626e+06	1.27712e+06	1.25475e+06	1.10936e+06
Proline	1.31227e+08	1.81676e+08	1.298e+08	1.459e+08	1.85443e+08	1.31339e+08	1.37682e+08	1.26491e+08	1.19565e+08	1.96903e+08	2.60968e+08	2.34033e+08	2.31414e+08	1.92219e+08	2.40318e+08	2.24487e+08	3.9192e+08	3.71945e+08	261169605	2.02172e+08	3.03099e+08	237504297	2.70982e+08	2.17461e+08	351648362	375578999	3.88345e+08	3.28966e+08	3.73327e+08	1.5008e+08	2.61378e+08	2.17803e+08	1.99093e+08	1.66989e+08	1.27058e+08	1.39076e+08	147609583	1.35247e+08	148344685	2.27449e+08	1.91468e+08	1.42923e+08	1.75132e+08	2.19017e+08	147774596	1.57325e+08	1.64455e+08	2.41813e+08	1.66003e+08
Valine	2.28683e+07	2.59005e+07	2.97723e+07	2.77496e+07	3.22633e+07	2.70823e+07	2.85795e+07	2.72441e+07	2.78663e+07	3.5989e+07	3.30762e+07	4.37746e+07	3.62516e+07	3.14632e+07	4.62075e+07	4.19649e+07	4.47761e+07	4.44241e+07	4.33711e+07	4.31301e+07	4.73474e+07	4.89795e+07	4.62927e+07	4.97941e+07	5.05495e+07	4.62251e+07	49916314	4.50805e+07	4.97421e+07	3.82461e+07	3.58774e+07	3.99305e+07	4.03066e+07	3.16959e+07	3.80107e+07	3.39131e+07	3.12977e+07	3.4477e+07	3.03901e+07	3.38127e+07	3.03245e+07	2.57049e+07	3.22932e+07	4.17772e+07	3.60653e+07	3.56534e+07	3.02018e+07	4.09521e+07	3.42151e+07
Isoleucine	8.7666e+06	1.06211e+07	9.98463e+06	8.97292e+06	1.53274e+07	1.36429e+07	1.40811e+07	1.24545e+07	1.42706e+07	1.47913e+07	1.4768e+07	1.98976e+07	1.59904e+07	1.47705e+07	2.07104e+07	1.91117e+07	2.4508e+07	1.86448e+07	1.9517e+07	2.0506e+07	2.56034e+07	2.31959e+07	2.35227e+07	2.14798e+07	2.04835e+07	2.4308e+07	2.29345e+07	2.167e+07	2.12734e+07	1.02635e+07	1.08328e+07	8.83213e+06	1.02474e+07	8.26515e+06	9.68483e+06	8.25866e+06	8.07226e+06	8.16973e+06	7.68734e+06	1.2794e+07	1.17986e+07	7.06993e+06	8.37499e+06	1.01307e+07	9.65179e+06	7.81062e+06	8.6669e+06	1.28707e+07	10329094
Leucine	1.35087e+07	1.58384e+07	1.48862e+07	1.51621e+07	2.73433e+07	1.35411e+07	1.48113e+07	1.23572e+07	1.53313e+07	1.49797e+07	1.46668e+07	2.10346e+07	1.75795e+07	1.53775e+07	2.31526e+07	1.91117e+07	2.46114e+07	1.63618e+07	1.83856e+07	2.10837e+07	2.61682e+07	2.31959e+07	2.33346e+07	2.05035e+07	1.95165e+07	2.32122e+07	2.32236e+07	2.1757e+07	2.31504e+07	1.70413e+07	1.85847e+07	1.58937e+07	1.63959e+07	1.66989e+07	1.94325e+07	1.66891e+07	1.58708e+07	1.52985e+07	1.47315e+07	2.39634e+07	1.78014e+07	1.35457e+07	1.53874e+07	1.75599e+07	1.73609e+07	1.5426e+07	1.54112e+07	2.26212e+07	1.96437e+07
Glutamine	1.09034e+08	1.16459e+08	9.1677e+07	9.08774e+07	8.22193e+07	1.07922e+08	1.00654e+08	9.37004e+07	9.06379e+07	113054515	1.4768e+08	1.69603e+08	1.58911e+08	1.4467e+08	1.82681e+08	2.15386e+08	2.275e+08	2.16889e+08	2.0177e+08	2.00247e+08	2.72977e+08	2.56911e+08	2.52164e+08	2.57403e+08	2.65495e+08	3.01858e+08	2.76563e+08	2.53252e+08	2.71131e+08	1.96556e+08	2.01748e+08	237424499	2.02021e+08	1.54225e+08	1.91121e+08	1.79728e+08	1.75356e+08	1.69614e+08	1.1847e+08	1.20832e+08	1.16951e+08	1.15192e+08	1.40713e+08	1.29287e+08	1.26073e+08	121568954	118945355	1.22856e+08	1.05135e+08
Gly-Ala	NA	NA	NA	26898.7	87327	6653.5	3458.64	10904.4	NA	3110.4	20084.9	4788.26	NA	2830.49	7997.8	12730.5	2364.54	10526.4	18603.1	7575.94	2121.9	NA	296.582	10034.5	12.541	686.511	NA	NA	NA	NA	134879	NA	NA	87777.8	NA	69893.3	NA	NA	NA	NA	NA	50039	NA	NA	NA	NA	NA	NA	NA
Lysine	528417	532303	596678	550288	533407	503992	612471	351854	534767	377980	429130	459785	392490	372895	444487	537571	582927	472427	461157	462726	399729	323948	415002	396302	312789	423250	371137	350231	393714	427844	440248	334379	521934	643738	424027	417013	414456	470315	455133	552332	396172	436886	362931	437253	510264	475692	504181	459751	449938
Glutamic acid	1.81402e+08	1.85403e+08	1.94246e+08	186904186	1.87335e+08	2.22971e+08	2.11739e+08	2.08223e+08	207310071	2.1763e+08	1.89151e+08	1.83816e+08	1.93673e+08	1.9323e+08	2.04173e+08	2.06285e+08	201647749	191204490	2.02713e+08	194470365	1.6661e+08	1.72814e+08	1.62777e+08	1.54442e+08	1.6e+08	1.65374e+08	1.59963e+08	1.52299e+08	1.62679e+08	1.99461e+08	2.22619e+08	2.22708e+08	2.11781e+08	2.0847e+08	2.1995e+08	2.20381e+08	2.21969e+08	2.22826e+08	201913599	2.17295e+08	2.18378e+08	2.00519e+08	2.09551e+08	1.94896e+08	2.12878e+08	1.96145e+08	206861487	2.07686e+08	1.7707e+08
Methionine	7.71973e+06	6.57711e+06	9.62155e+06	7.13527e+06	9.14027e+06	1.10976e+07	9.4771e+06	1.07031e+07	1.14744e+07	1.34723e+07	1.66898e+07	2.13188e+07	1.84734e+07	1.47705e+07	2.07104e+07	2.39655e+07	2.61625e+07	2.36865e+07	2.55513e+07	2.17576e+07	3.0404e+07	2.94801e+07	2.84155e+07	2.60953e+07	2.72527e+07	3.08832e+07	3.00654e+07	2.97636e+07	3.01373e+07	8.2105e+06	1.02365e+07	9.05033e+06	9.75947e+06	9.55265e+06	1.06574e+07	9.61111e+06	9.80219e+06	9.22992e+06	7.64995e+06	7.69717e+06	8.73512e+06	6.29517e+06	9.11605e+06	1.03237e+07	9.38485e+06	8.63705e+06	6.50041e+06	1.03355e+07	8.599e+06
Histidine	1.23979e+06	1.51739e+06	1.64382e+06	1.38978e+06	1.29255e+06	1.89029e+06	1.9602e+06	1.80241e+06	1.78237e+06	2.12467e+06	1.35698e+06	2.39861e+06	2.07546e+06	1.56376e+06	2.18695e+06	3.03425e+06	2.34441e+06	2.20812e+06	2.22348e+06	3.12523e+06	2.86242e+06	3.3205e+06	3.23149e+06	2.90129e+06	2.68982e+06	2.39038e+06	2.14753e+06	2.11248e+06	2.7102e+06	2.44258e+06	2.51441e+06	2.64002e+06	2.22605e+06	2.70028e+06	2.66767e+06	2.57926e+06	2.30916e+06	2.41414e+06	1.88943e+06	1.96583e+06	2.05038e+06	1.39395e+06	1.82545e+06	1.92376e+06	1.92322e+06	1.62491e+06	1.82354e+06	2.53447e+06	1.6924e+06
Ala-Ala	NA	43150.7	57110.6	NA	44291.7	13060.3	55961.3	27524.5	NA	NA	22158.3	20656.4	NA	19155.5	38300.8	20237.4	40170.7	NA	NA	16777	NA	NA	43384.5	18976.5	NA	16204	64339.8	NA	57227.9	13731.1	125.504	NA	NA	NA	27988.1	71005.8	30343.6	27037.5	22379.7	20241.5	22287.1	NA	NA	NA	87661.9	21814.1	35068.8	22715.9	17048.5
Gly-Ser	7272.64	19475.3	NA	15319.7	15683.7	2338.11	2560.7	NA	7638	NA	22109.1	NA	NA	12723.1	2355.64	109.037	NA	5549.06	NA	NA	15536.3	NA	19883.5	NA	NA	45648.6	31550.2	66362.9	33497.1	11725.3	17028.4	21294.4	219.083	20951.1	NA	9374.01	NA	NA	7669.75	5318.06	NA	10048	NA	NA	NA	NA	21561.6	NA	NA
Pro-Gly	129488	134315	156844	110014	202241	130367	117912	150939	162985	216262	163511	198419	190299	154003	232990	232943	261067	318875	284138	263985	320744	415301	293184	292226	344858	247300	311666	283360	259813	255565	289566	291216	267683	155706	189873	155801	156540	183896	123001	174394	152034	118153	120546	262785	146667	189954	143326	200216	175486
Gly-Pro	1.14609e+06	1.23978e+06	1.41893e+06	1.31185e+06	1.67356e+06	1.39204e+06	1.20857e+06	1.19374e+06	1.37627e+06	1.44951e+06	1.37377e+06	1.4597e+06	1.38553e+06	1.32402e+06	1.44732e+06	1.25339e+06	1.66284e+06	1.57534e+06	1.37135e+06	1.31906e+06	1.59719e+06	1.51157e+06	1.42188e+06	1.20068e+06	1.54713e+06	1.69343e+06	2.04256e+06	1.7733e+06	1.76543e+06	1.80278e+06	2.20171e+06	1.999e+06	1.99285e+06	1.72276e+06	1.61063e+06	1.64655e+06	1.61489e+06	1.58756e+06	1.49898e+06	1.76967e+06	1.45533e+06	1.29987e+06	1.47801e+06	1.57321e+06	1.60188e+06	1.66147e+06	1.47615e+06	1.83794e+06	1.49268e+06
Val-Gly	128052	74488.2	103107	87960.4	91199.3	26721	46072.6	63561.2	78929.3	32040.4	47106.6	93460.7	72770	101446	71570.6	57009.9	66523.8	40899.4	68488	73340.6	77417.5	104016	84661.4	87292.6	126586	40422.4	35047.7	58534.1	52473.6	40031.7	49991.8	49081.5	35709.2	74822.4	NA	101630	83282.4	18457.3	88599.9	102363	70561.3	54874.7	54304.3	53291.4	20094.7	55516.3	57766.7	95196.5	73770.4
Gly-Val	NA	NA	NA	NA	5918.52	NA	11700.3	NA	6529.68	10675.9	5680.03	16971.7	19902.7	NA	20213	NA	12972.4	22263.5	16565.4	17607.5	21466.8	26409	20070.9	22018.2	21363.4	15864.8	17339.4	14162.5	23122.7	7019.56	NA	NA	NA	NA	NA	NA	NA	NA	NA	NA	NA	NA	NA	7898.15	NA	NA	NA	9609.38	5918.05
Arginine	3.71242e+06	4.60921e+06	3.29995e+06	3.06584e+06	3.33075e+06	4.82586e+06	6.11168e+06	4.93502e+06	5.32141e+06	4.87163e+06	4.95552e+06	6.45076e+06	7.0679e+06	4.67383e+06	6.94246e+06	9.21129e+06	7.72929e+06	7.61251e+06	6.86337e+06	8.3497e+06	1.18604e+07	9.88831e+06	1.04441e+07	1.19825e+07	9.49451e+06	9.96231e+06	8.91418e+06	8.48606e+06	9.62173e+06	4.99547e+06	4.62391e+06	4.64593e+06	4.26661e+06	4.74398e+06	4.44091e+06	3.55744e+06	3.30724e+06	3.67809e+06	3.4803e+06	3.42001e+06	3.98247e+06	3.02125e+06	4.68888e+06	4.641e+06	3.7035e+06	2.72038e+06	3.67566e+06	4184096	3.44193e+06
Cys-Gly	39138.1	61760.9	145701	52394.9	69045.5	202301	215668	122777	72283.6	133546	46133.8	169318	146296	30805.4	175458	98831.9	42326.4	131791	141557	175626	47140.2	113937	57046.3	139304	221948	55195.2	50726.5	66160.8	52259.4	189515	57931.4	88100.5	129911	18126.8	62929.1	9311.73	14613	117315	14658.1	10069.3	NA	NA	68955.1	77669.9	74408.9	71364.5	32452.5	101638	33148.9
Ala-Pro	9666.13	NA	NA	NA	45759.5	NA	NA	NA	NA	NA	NA	NA	13623.7	NA	NA	NA	NA	NA	NA	NA	NA	22145.6	20864.1	18432.2	NA	25177.7	NA	NA	NA	NA	23281.2	16289.4	12776.9	NA	NA	15518.2	NA	NA	7616.44	NA	NA	NA	NA	NA	NA	NA	16708.2	20370.3	NA
Pro-Ala	386251	375754	524032	436384	433323	559473	543171	540296	532633	521938	585546	534837	481613	530206	601255	687496	704358	736193	669566	644436	749332	828865	689591	495655	830174	746264	712290	685659	698523	481073	686624	555012	589394	564215	642077	552703	487944	526632	495194	554985	456000	440610	532472	499985	460589	479336	451134	457264	462978
Val-Ala	315517	132666	378967	189330	286663	367854	208867	217244	246432	318075	222853	333994	396832	243134	375218	308087	200202	304396	296724	307708	348918	392229	276151	375467	291359	391359	253700	242462	317394	355687	269629	300631	274123	300037	287316	279345	291057	273502	265655	360681	208572	107537	260153	376717	228654	237646	344465	421035	427626
Ala-Val	NA	NA	NA	NA	NA	12767.5	5775.16	12594.7	NA	77653.3	6589.62	18608.4	78080.2	NA	55433.5	86556.5	9466.98	168821	96027.6	72849.9	52680	136576	30104.4	176849	173837	65097.8	55190.1	50197.4	48985	60473.3	NA	35591.9	21542.9	NA	24521.5	NA	NA	NA	NA	6774.49	NA	NA	9824.71	21226.6	NA	8247.89	NA	33369	14693
Leu-Gly	132201	49545.4	93512.4	67523	88852.4	191405	136457	92534.9	125617	156151	102484	136267	163695	97606.9	182204	160087	84872.4	133844	158679	140192	137914	159479	114951	149895	105667	150576	133847	109740	139914	158772	116940	90877	96598.8	89713.3	106221	114329	92529.7	100229	84971.2	147323	91537.9	40315	98909.2	132601	114105	109471	123134	217238	167307
Asp-Gly or Gly-Asp	38187.2	37964.9	28338	49077.1	NA	72146.9	72971.4	56536.1	27061.4	79212.3	59432.8	71919.7	38917.9	52371	56074	37868	29479.4	62810.1	51007.1	53566.5	59479.4	NA	33939.3	66005.5	37037.5	25974.2	43656.3	43783.1	38408.5	38065.5	36986.9	28662.2	28416.7	NA	38368.5	35571.8	43339.6	29783	107351	34819.2	39435.1	85275	29687.5	35866.5	35455.5	54177.2	41630.9	44464.8	41237.6
Ala-Thr	1.93545e+06	2.03831e+06	2.15928e+06	1.58435e+06	2.09902e+06	2.2069e+06	2.64462e+06	2.14121e+06	2.33004e+06	2.85778e+06	2.00036e+06	2.43591e+06	2.23562e+06	2.09567e+06	2.29684e+06	2.73902e+06	2.10427e+06	2.03571e+06	2.34541e+06	2.41959e+06	1.91289e+06	2.1203e+06	1.88062e+06	1.86546e+06	1.892e+06	1.90662e+06	1.86737e+06	1.75723e+06	2.3501e+06	2.26158e+06	2.61902e+06	2.32779e+06	2.76605e+06	2.17883e+06	2.65602e+06	2.77446e+06	2.65277e+06	2.71012e+06	2.38718e+06	2.38297e+06	2.11565e+06	2.30077e+06	4.34441e+06	2.49867e+06	2.58146e+06	1.98375e+06	1.86121e+06	2.24825e+06	2.26289e+06
Thr-Ala	38914.6	NA	21412.6	NA	26677.9	37432.4	31048.2	32680.1	NA	48074.9	16827.3	29373.3	55041	18798	37416.8	48932.2	NA	62733	59151.3	60751	54174.5	89085.5	63201.7	104764	70545.5	28615.1	31293.1	42013.8	50249.7	27552.6	15455	28696.2	25530.1	15166.7	25891	NA	NA	NA	16311.3	30457.7	NA	NA	18151.1	42402.7	13405.2	12426.9	19555	25700.9	40312.6
Pro-Ser	380758	454873	268120	351803	298924	229095	235753	280070	314317	377821	758497	502392	640909	730350	694259	435204	1.02099e+06	814605	706096	631981	1.25799e+06	1.09466e+06	1.02736e+06	657966	830713	1.2614e+06	991914	732645	1.06693e+06	406002	781237	556523	536466	531780	488978	738802	689921	275028	490333	460102	334232	407731	431594	262796	342096	214084	253673	333378	387123
Ser-Pro	70474.7	56061.9	69283.1	68839.1	79358.3	108570	135830	98296.4	111785	114440	144330	140513	133417	135495	150557	114851	214721	177067	138642	111865	261696	168283	212024	157862	211069	282164	295440	274186	256861	110663	187395	174133	111747	113414	103056	109406	101756	100261	105418	102207	64358.2	83556.1	100919	80304.3	73075.6	88958.4	93237.4	91376.4	63395.5
Ile-Ala	55086.6	29342.3	45346.4	28445.3	54698.9	105831	63136.3	43442.3	62033.2	68888.1	34925.6	51220.4	78057.8	57953.1	69824.5	58742.5	48893.8	65427.7	66711.9	72974.2	109444	94101.1	69235.7	95241	58248.7	116886	69290	80433.2	74904.6	66137.3	63535.9	40519.8	36682.6	57758.1	48953.8	55136.2	46344.1	41223.7	41393.7	62680.7	49316.6	15935	49408.7	59077.4	40791.6	56947.9	87418.7	90386.7	83843.9
Leu-Ala	119610	53228.2	60736.5	79039.2	143583	223891	155006	49089.2	114987	134843	64002.5	73475.5	121239	56933.4	150596	178162	86336.7	150898	148278	143474	129610	163270	100943	221451	161492	159404	122441	127967	122180	126353	70660.6	73607.1	81816.7	120444	77767.5	87963.3	74951.9	61051.6	75277.6	135175	75557.1	27073.9	104247	100731	83393.4	95131.1	138121	187164	134557
Ala-Leu	83117.3	NA	59947.7	33668.2	56978.5	139191	44280.1	55565.8	55755.5	153088	33732.6	71466.5	164860	38834.2	144395	198139	64234	244290	196116	167888	135829	248123	105696	342132	292975	223869	167122	173447	159108	128167	70475.9	91167.9	78165.7	59368.3	98358.3	50439.2	47626	57704.9	53941.1	76160.6	61956.4	21057.2	75282.3	107618	23048.4	73215.7	71562	150139	135666
Gln-Gly	NA	NA	NA	NA	NA	NA	NA	NA	NA	18207.2	NA	NA	NA	NA	23386	36595.6	NA	20885.3	NA	18742.7	45172.3	35152.9	34815.5	28345.8	64300.8	37703.2	33396.7	NA	NA	NA	NA	NA	NA	NA	NA	NA	NA	NA	101.341	191.253	NA	NA	NA	NA	NA	NA	NA	NA	NA
Gly-Gln	NA	NA	NA	NA	NA	NA	NA	NA	NA	18207.2	26.5222	16385.9	5429.64	NA	27792.8	37104.4	NA	20885.3	NA	18742.7	45172.3	35290.9	34815.5	28345.8	64300.8	37703.2	33396.7	NA	NA	NA	NA	NA	NA	NA	NA	NA	1967.41	NA	2240.27	3117.87	NA	NA	NA	NA	NA	NA	NA	NA	NA
Ala-Asp or Asp-Ala or Glu-Gly or Gly-Glu	813068	787789	959485	829789	1.01045e+06	1.55211e+06	1.37631e+06	1.33943e+06	1.57336e+06	1.50403e+06	1.45921e+06	1.74118e+06	1.63051e+06	1.44796e+06	1.85519e+06	2.07454e+06	1.7221e+06	1.79087e+06	1.9702e+06	1.92509e+06	2.54767e+06	2.48798e+06	2.33323e+06	2.34447e+06	2.15258e+06	2.63191e+06	2.35688e+06	2.06438e+06	2.10162e+06	1.4268e+06	1.53482e+06	1.51905e+06	1.5012e+06	1.05934e+06	1.14277e+06	1.05437e+06	1.17174e+06	1.034e+06	935685	991350	930568	897579	939223	1.01827e+06	971900	885677	956025	1.06139e+06	983114
Tryptophan	4.5245e+06	5.29746e+06	9.1677e+06	4.43818e+06	6.61913e+06	6.49775e+06	6.98139e+06	8.21671e+06	5.79642e+06	9.09027e+06	7.38338e+06	1.41178e+07	1.20176e+07	7.16833e+06	1.52397e+07	1.23367e+07	1.17886e+07	1.04639e+07	1.30113e+07	1.35744e+07	1.56256e+07	1.83904e+07	1.38314e+07	1.91721e+07	1.38901e+07	1.14567e+07	1.17564e+07	1.2532e+07	1.18881e+07	1.10381e+07	9.29638e+06	1.08901e+07	1.22969e+07	7.01355e+06	11317804	7.62502e+06	7.33214e+06	1.09318e+07	6.44251e+06	8.45529e+06	7.40057e+06	5.35797e+06	1.10344e+07	1.47619e+07	1.08506e+07	1.05224e+07	7.50984e+06	1.42357e+07	7.90279e+06
Val-Ser	157585	149649	598086	201171	210606	230281	205978	456030	216432	712175	231210	688352	688818	213648	752667	731153	230019	754511	756975	815209	364266	633857	266653	808514	726816	315780	297125	289118	279214	767577	308711	845924	846788	242082	622868	240433	232528	700421	217207	277522	246589	171858	494220	842207	685439	877109	229683	850946	277188
Ser-Val	13520.7	NA	21754.8	6343.79	15131.9	38765.8	23169.2	29127.9	25423.8	58366.4	22511.2	45867.4	73291.2	28653	63877.3	68338.9	35401.7	95519.9	94402.9	72966.6	88380.2	127044	71184.7	144455	126104	96857	83449.7	83483.3	69199.6	54588.1	40864.8	44854.9	42159.2	21808.3	48599.4	16771.5	22410.3	32028.8	21143.4	25409.4	31416.9	15519.5	44949.5	49114.5	16670.4	25006.7	41141.2	72543.9	57275.5
Ser-Thr or Thr-Ser	17160	16833.9	33649.8	32860.1	331249	53976.8	40023.6	49980.6	59962.6	58406.4	129163	65442.4	52979.6	30695.5	78058.1	49026.9	47028	50163	46912	51371.6	38724	13446.2	81642.3	67636.1	43405.5	60165.5	48002.4	51982.1	55547.3	39826.2	50650.5	44258.9	73133.5	26429.9	59646.8	37019.8	23772.7	55305.5	36530.1	47274.2	45599.7	34775.7	47295	60159.3	32156.7	43494.3	36675.6	58811.7	73615.5
Pro-Val	NA	NA	NA	NA	64521.1	NA	NA	NA	NA	NA	NA	NA	NA	NA	NA	5128.85	49264.3	13888.7	9932.23	8032.6	18376.3	11230.5	18621.8	18148.1	26518.3	24871.3	24945.5	17572.5	22574.2	NA	NA	NA	NA	NA	NA	NA	NA	NA	NA	NA	NA	NA	NA	45796.7	NA	NA	NA	NA	NA
Ala-Gln or Gln-Ala	59192.3	38339.9	22201.6	NA	16789	95039.3	73029.6	46458.3	48734.4	82342.8	127011	65741.7	104255	152144	87361.9	134776	178722	142602	143443	148944	200606	198838	131002	130246	151933	211045	150098	139235	120215	36388	63952.4	52618.6	45683.4	66682.2	24496.1	66314.1	69357.3	27255.9	36793.7	85270.3	42062.1	53730.9	63802.9	47502.5	34413.9	20001.1	27813.7	64541.6	62219.3
Ala-Glu	58248.5	37614.8	NA	10511.2	NA	NA	NA	NA	NA	NA	1831.19	NA	NA	NA	NA	NA	1016.18	1956.06	NA	NA	NA	NA	192.376	NA	NA	NA	608.775	NA	495.554	NA	NA	NA	NA	NA	NA	NA	NA	NA	NA	NA	394.09	39263	NA	NA	NA	NA	3500.87	NA	NA
Glu-Ala	399835	214446	282197	238378	353624	518617	396863	353826	434929	477277	288775	432136	414235	248900	423184	391546	352239	411919	406487	402280	436711	428642	404474	460996	455375	501701	615054	548773	499340	400064	270880	293445	313323	239992	342263	257023	245738	291686	281905	309644	331586	281977	247785	440743	239652	284823	428785	441031	377682
Val-Thr	259483	216223	243774	224916	250038	212282	166600	180567	167301	233316	152468	221768	251672	172535	263230	253213	201734	247663	266400	256419	270691	282120	222912	304043	261958	303151	263774	244733	258737	309460	314020	324681	284588	250392	292125	244544	254042	275555	238001	311734	245507	203104	296908	302096	242463	287572	270923	356080	325464
Ile-Ser	54014	38058	64476	42087.1	59313.2	75481.2	47877	38596	56809.7	63289.1	56484.1	66152.1	88534.1	58936.4	96060.3	71207.4	46663.9	60550.4	80982.9	83702.5	89681.1	87002.4	78504.2	82705.2	76827.2	90787.6	51866.5	76037	79796.1	76974.9	84349.5	61817.3	75427.3	57569.9	47061.1	61911	51840.7	47023.4	71059.6	128152	61230.9	30631.8	76464.5	78906.2	71576.2	79442.1	82496.2	111162	91619.9
Thr-Val	NA	NA	NA	NA	NA	90888.4	34493.5	9703.12	22373.4	86412.5	NA	16635.2	118350	NA	84507.9	113381	6779.07	225966	97199.2	72949.4	59373.2	194937	21512	279635	200061	114454	42492.1	73890.1	47859.9	59305.6	NA	28522	30037.1	NA	15620.5	NA	NA	7707.14	NA	31267	NA	NA	33407.4	27727.6	NA	17282.6	20494.6	73444.4	50497.1
Ser-Ile	12742.1	NA	17789.1	NA	14718.4	37092.8	21089.4	25451.4	13881.2	61671.2	15106.2	31873.6	52053.2	15505.2	49157.1	50104.6	31283.4	115370	71767.9	69274.7	55473.1	113792	36089.1	146751	124252	87345.5	36797.9	65844.6	69490.1	36435.5	42073.2	32272.4	40849.8	10184.8	22636.5	NA	NA	NA	11291.6	25785.6	13918.4	NA	21629	26466.1	NA	11857.6	25891.7	33109.6	29243.2
Ser-Leu	91769.8	23548.3	93249.9	55985.3	69954.5	194373	116446	107351	101934	240872	74509.3	104351	271614	89898.9	244007	264153	111177	325708	253131	242202	250545	356655	176671	422845	336417	281080	212010	198078	199594	226612	119017	150382	155203	81760.7	147891	81941.4	73920.8	96930.4	83512.8	149184	90270.7	64510.4	147308	203339	83542.5	137177	175935	242980	172840
Thr-Thr	55626.4	33581.3	66217.1	53875.9	57969	61661.4	69246.1	76301.2	59233.2	91029.2	67344.3	113709	124691	91411	97753.9	140635	71972.1	117870	143794	156808	109395	159933	107744	126439	144304	138223	138319	98968.6	109911	96556.8	65661.1	93147.2	114891	65588.1	104763	65174.1	62545.2	57165.3	72931.4	73610.4	61541.3	58132.4	100283	103386	70710.6	73141	77831.3	100919	74246
Phe-Gly	8335.74	NA	8566.42	NA	7341.85	15487.5	9228.03	NA	NA	10591	NA	13072.4	14844.6	NA	14918.4	14359.1	NA	13432.1	14434.3	17269.7	20597.2	24951.7	14220.8	19655.4	15966.7	23380.8	16661.9	16529.2	NA	NA	NA	NA	10876.9	NA	NA	NA	NA	NA	6832.31	13535.8	5813.36	NA	9447.73	13629	6358.38	7710.57	12154.3	19304.8	19788.1
Ala-His or His-Ala	1.18191e+06	1.12279e+06	1.02529e+06	1.5321e+06	984814	1.04422e+06	1.07221e+06	1.2456e+06	940139	789244	1.15326e+06	957334	879282	1.02259e+06	1.1501e+06	1.13404e+06	1.03652e+06	770255	840196	1.02661e+06	869705	1.07247e+06	945260	701172	801020	711430	779726	625994	798634	1.03129e+06	1.00821e+06	904481	901643	1.71084e+06	1.28394e+06	1.59305e+06	1.81179e+06	1.5969e+06	1.5688e+06	1.17777e+06	1.4841e+06	1.60216e+06	993127	881517	1.09509e+06	1.21158e+06	1.02316e+06	883844	928917
Asn-Pro	12601.5	16702.6	23722	17190.3	18404.2	28971.3	18212.3	45891.2	29231.9	51668	47369.5	76449.9	39875.2	41184.8	64365.8	63740.2	61978.5	55799.3	69046.2	73523.3	83149.7	79717.5	71928.9	66030	84540.4	102771	80575.3	83704.8	81174.7	48908.1	49444.5	76799.3	63090.4	35832.4	43099.6	28699.7	27248.6	31423.1	15436.6	21758.5	15147.3	18640.7	32983	44607.9	30416.3	17155.2	19384.8	17812.9	24005.1
Pro-Asn	4226.96	26009.4	23867.2	9985.7	31875.7	28833.7	26786.9	18689.7	25348.6	38779.7	35750	49630	41262.7	38065.1	43827.6	62064.4	72496	83728.2	67834.9	68469.6	96412.9	109165	106404	87900.2	90757.4	72987.3	85562.5	98474.7	90490.8	40122.5	64046	66436.3	40364.1	51619.6	21824.3	49895.3	40521.6	31245.9	32338.2	57585.2	26160.4	33829.7	49358.6	73590.1	17724.3	20636	NA	39887	30163.1
Pro-Asp	1.77536e+06	1.82317e+06	1.26432e+06	1.99978e+06	2.1397e+06	1.37083e+06	1.39352e+06	1.10046e+06	1.8727e+06	1.39444e+06	2.53169e+06	1.87639e+06	2.03622e+06	2.1267e+06	2.08659e+06	1.16694e+06	2.69865e+06	2.16139e+06	1.87067e+06	1.6997e+06	2.99239e+06	2.21209e+06	2.84899e+06	1.81764e+06	2.51952e+06	3.44274e+06	3.23292e+06	2.44848e+06	3.56537e+06	2.24984e+06	2.7525e+06	2.48553e+06	2.02766e+06	2.21759e+06	2.34144e+06	2.78111e+06	2.4379e+06	1.55711e+06	2.24509e+06	2.04775e+06	1.84585e+06	1.57354e+06	1.48455e+06	1.59901e+06	1.36105e+06	1.28925e+06	1.42144e+06	1.60669e+06	1.63584e+06
Asp-Pro	5.64303e+06	5.58195e+06	9.44001e+06	7.2404e+06	7.44093e+06	8.83566e+06	6.53913e+06	8.80299e+06	8.57216e+06	1.03633e+07	9.49762e+06	1.42125e+07	1.09251e+07	8.85962e+06	1.33836e+07	1.264e+07	9.28128e+06	1.03688e+07	1.18799e+07	1.14564e+07	1.21428e+07	1.44166e+07	1.10086e+07	1.22488e+07	1.28352e+07	1.32499e+07	1.13709e+07	9.48606e+06	1.02401e+07	1.11349e+07	1.23235e+07	1.28523e+07	1.27849e+07	9.64311e+06	1.04728e+07	9.99364e+06	1.13204e+07	1.0237e+07	8.61791e+06	1.09663e+07	9.45368e+06	7.5329e+06	1.00018e+07	1.06131e+07	8.57934e+06	9.83063e+06	9.41342e+06	1.11156e+07	7.73427e+06
Ile-Val	11943.3	NA	20084.6	6622.94	14897.7	35085.3	17453.9	NA	6990.59	22608	NA	NA	27885.7	NA	19481	22402.5	10136.1	44742.8	28022.3	24149.5	45864.9	43661.6	24648.2	58533.7	44516.5	50008.7	36307.6	27579.6	36792	16384	8223.05	8677.61	5995.73	5720	16942.1	NA	9683.79	10941.8	16186.2	23017.6	13881.8	11143.5	16800.6	29817.5	7187.69	8980.69	54811.5	30682.1	56039.1
Val-Ile	15967	NA	12264	NA	10407.4	14197.2	9865.87	NA	NA	17367.8	NA	NA	13033	NA	17338.7	20.5252	NA	32724.9	24437	22174.6	18881.2	19936.6	7817.4	32554.6	33546.1	27415.8	7178.65	15496.6	19462	14171	4661.14	904.237	NA	470.616	13004.9	NA	958.119	4794.87	5663.16	11050.8	5444.34	NA	9948.23	10546.8	561.498	23.6333	13460.7	16230.4	43970.4
Leu-Val	58435.5	4170.44	52645.4	19503.3	36522.6	66217.3	45792.7	29261	22489.9	78323.5	17338	33786.2	85338.2	15138.1	93310.9	56012.6	15927.8	99262.9	87218.4	76560.2	42361	93353.6	32618.8	107115	99415.9	74661.2	29630.6	45204.1	52817.3	73119.5	36804.3	55023	35675.6	34967	55112.2	34540.2	29356	33501.8	40578	67366	40729.3	15711.9	48101.5	72801.8	41677.9	49096.2	52136.5	95623.9	84827.4
Val-Leu	203278	48080.7	140181	89718.5	146621	312323	165260	132341	141602	306244	82177.3	147554	331670	85788.9	308215	339412	105528	476936	324557	324262	275442	423374	159521	595874	476864	359210	199202	245505	260668	245797	111816	191599	168380	105082	166521	122545	110283	147636	120095	199232	150370	90316.3	194453	220397	141285	169373	262070	338203	280183
Val-Asn	282780	109650	143218	103281	134395	364750	215983	175162	302779	406373	251516	259317	353151	234097	396642	501160	422708	644282	556637	558539	662833	663761	576586	837850	712788	1.09908e+06	935577	655567	748204	384031	365617	387439	375857	277379	325942	302217	276103	248277	218174	440765	283575	123107	311837	345198	261411	307579	275156	390759	435478
Val-Asp	2.14264e+06	2.39661e+06	2.81639e+06	2.43573e+06	2.94328e+06	3.50525e+06	2.73933e+06	2.94176e+06	3.33565e+06	3.64209e+06	3.78488e+06	4.00341e+06	3.65828e+06	3.71379e+06	4.06843e+06	4.00507e+06	3.75635e+06	3.63096e+06	3.84018e+06	3.84354e+06	4.10277e+06	4.2329e+06	3.77974e+06	3.4869e+06	3.80421e+06	4.42715e+06	4.38684e+06	4.04888e+06	3.96032e+06	3.27685e+06	3.76904e+06	3.38141e+06	3.45433e+06	3.11513e+06	3.23449e+06	3.19013e+06	3.28294e+06	2.98605e+06	3.481e+06	3.73663e+06	3.09319e+06	2.70348e+06	3.09691e+06	3.2615e+06	3.19372e+06	3.17695e+06	3.22233e+06	3.56629e+06	3.15091e+06
Asp-Val	7438.48	6813.58	19439.3	12373.8	10845.2	36547.9	29206.6	24309.4	41187.3	36792.7	18943	24185.7	27697.5	19343.5	39510	49291.9	29395.3	35565.8	51810.8	48239.3	56793.7	47660.1	38222	55509.6	39810.5	43150.1	40122.9	34731.7	28800.9	20933.6	21550.6	20421.5	14819.7	8570.67	18383.2	14289.2	11626.7	19025.9	14711.7	10074.2	16146.3	8259.08	15108	23165.1	15511.1	NA	16641	27388	20427
Ile-Thr	46350.8	37158.4	59592	56036.5	65935	41284.4	33216.8	37972.6	39315.5	51292.9	45338.4	55565.5	58681.7	42056.5	63889.7	50135.8	28331.9	43348.2	55067.3	58041.4	69397.7	51669.6	60619.8	61100.3	47173.9	57354.5	43964.9	57522.3	57703.7	52838.4	64347.6	53075.1	53019.2	49959.9	50712.4	47915.1	48744.6	56089.6	54103.8	74537.1	54898.1	46568.8	70174.8	64850.9	53750.3	77200.4	73244.2	88742.6	88023.3
Leu-Thr	114476	13345.9	43123.8	28870	42005.7	75312.7	51214.1	44318.4	53638.1	122975	23137.6	53993.6	69545.3	29809.7	87097.8	89002.5	34775.9	98878.3	98679.8	95492.1	78772.9	103762	56442.9	119400	99966.3	87094	58811.2	80535.1	65754.3	109509	45556.4	58413.8	65184.2	49171	66276	54865.2	40113.6	44493.5	44085.2	102567	51418	24269.5	63592.4	88761	57609.4	52870.8	84339	142322	123712
Thr-Leu	28740.1	NA	24845.3	NA	15136	55783	21318.3	24663.8	9683.25	68192.7	7120.14	19967.7	74077.4	11873	66308.8	74397.1	24662.8	98882.6	87170.2	60679.1	66705.6	107573	41104.4	148498	118298	94443.8	57674	77734.6	45566.8	44032.2	21761	31926.9	35800.7	16263.1	29370.3	12298.8	9305.89	22275.3	15168	24875.6	22551.2	7841.65	46465.9	65798.7	13326.9	27427.9	62375	77520.7	61903.9
Phe-Ala	13999.6	NA	NA	NA	NA	27628.5	NA	NA	NA	24064.4	NA	8287.97	30463.8	NA	28225	35821.2	NA	47791.4	27527.8	24437	17939.3	44645.4	NA	64822.5	46651.7	40079.2	18269.1	23620.3	24089.4	25021.8	NA	8786.5	7709.56	NA	NA	NA	NA	5246.56	3826.54	11759	NA	NA	20033.9	16761.1	7097.1	9916.19	19705.5	29985.2	24333.1
Ala-Phe	NA	NA	NA	NA	NA	36724.1	12708	NA	NA	36473.5	NA	8659.39	30668.2	NA	30149.3	43048.3	11951.7	78285	43358.2	37518	14976.8	66641.1	21211.4	106139	75634.5	58478.8	26286.5	28423.2	35946.6	20430.7	NA	13693.5	NA	NA	NA	NA	NA	NA	NA	13053.4	NA	NA	13834.9	26411.6	NA	NA	10790.2	36158.3	17028.1
Pro-Gln	421643	577335	646073	450718	1.46977e+06	591542	595010	592152	575937	907842	829360	1.17608e+06	914697	601667	1.12424e+06	1.07235e+06	2.46902e+06	1.9337e+06	1.31087e+06	1.19207e+06	1.96752e+06	1.69788e+06	1.79931e+06	1.60176e+06	2.31206e+06	2.21014e+06	2.27064e+06	2.01677e+06	2.02041e+06	854510	1.04671e+06	1.12708e+06	1.00984e+06	530187	758144	659174	635981	738373	548265	792491	582018	490782	1.22877e+06	2.11938e+06	637754	640903	682793	1.03518e+06	678308
Lys-Pro	11114.3	8732.26	12825.7	8776.62	21746.8	19578.7	12511.2	8524.06	18113.1	16248.5	25362.1	25745	24063.3	12964.3	14699.7	19299.6	17261.9	19016.6	34826.3	16484.5	23502.8	12416.4	18862.5	15891.2	47003.4	22622.7	44498.3	34910.6	21776.6	NA	23877.2	31999.7	10296.5	NA	NA	12896.4	21181.6	17652.3	NA	22325.6	12872.6	NA	NA	22909.3	8382.1	NA	17970.8	10062.7	19205.8
Pro-Glu	291322	278754	947288	292026	456649	424040	358458	961298	467857	1.49693e+06	400018	1.08544e+06	1.09215e+06	377300	1.05272e+06	1.19081e+06	644442	1.65866e+06	1.41956e+06	1.34803e+06	548755	930327	538542	1.26928e+06	1.6618e+06	660067	758229	699613	662938	1.07589e+06	565392	1.42039e+06	1.27281e+06	404230	894657	310727	330080	1.10025e+06	338124	467207	358833	254925	710506	1.35816e+06	1.0517e+06	1.26672e+06	403613	1.40365e+06	395724
Leu-Ile	20275.5	NA	21272.9	NA	NA	30771.6	8395.89	5204.39	10369.7	32210.1	5169.17	8153.25	32911.7	NA	41895.1	31083.8	NA	33777.7	30733.5	33812.1	15067.7	35278.3	11787.3	63913.6	36568.2	22374.7	16997.9	13883.5	18130.4	27712.9	7320.03	12320.4	7985.63	7855.94	17591.9	NA	3925.09	9715.65	NA	24128	NA	6107.29	33484.1	42155.9	16577	17804.9	20532.9	46494.9	33390.3
Leu-Leu	383821	107247	225023	150478	230298	569905	318037	282181	242273	867797	122042	295913	709684	154117	656444	828943	200506	1.24436e+06	821995	739140	421875	1.0394e+06	247954	1.48876e+06	1.37094e+06	712471	422477	495616	450596	730203	240268	518249	457767	225576	372632	227686	198695	380875	227340	425166	241340	166241	496993	468390	287300	389791	342640	671346	393002
Ile-Leu	84685.9	25410.3	73195.9	43291.5	53445.8	137844	61516.4	46970.8	45707.3	103468	37540	55430.8	128859	42202.3	130803	132171	52373.9	143345	123645	130104	125827	159582	70336.7	227408	186474	168297	69626.6	91472.1	102547	94853.4	49312.7	79516.7	69784.3	47623.8	60579.3	37171.9	40522.8	65029.4	39565.1	60571.3	59958.9	48845.6	76782.7	105797	46052.7	71770.2	124606	150287	131347
Asn-Leu	NA	NA	NA	NA	NA	13694.1	5263.48	5924.63	7597.27	27952.7	NA	NA	25510.4	NA	24792.3	25786	NA	43679.3	34978.1	22346.7	16663.1	50575.7	12672	60773.9	48367.2	27273.8	11126	18708.3	14759.7	21029.3	NA	7868.67	9621.48	NA	12396	NA	NA	NA	NA	10952.4	NA	NA	12313.6	21683.1	NA	8413.54	25290.8	35339.8	35834
Val-Gln	121598	52213.6	88577.1	60413.8	128899	119568	59510.3	71073.8	80551.1	127583	117190	148420	159624	99177.7	186439	160014	149995	193459	169916	163258	227268	231328	167646	230014	216380	245456	173777	179999	210124	147235	110505	124237	135213	86440.7	124798	107496	105933	78341.3	98811.9	148035	99245.5	63242.7	148094	149013	98251	104116	130557	206559	164098
Ile-Asn	18414.5	NA	30645.9	NA	15456.1	29190.8	17019.6	9602.23	21863.4	18222.4	19231.7	41978.4	36126	16580.7	30630.6	26189.1	27411	25006.6	17803.8	25109.7	30090.6	35165.1	33839.9	33725.1	19648.4	59844.9	26152.2	36624.5	42455.6	29942.2	20256.9	15512.3	12412.1	NA	17660.2	NA	NA	NA	NA	31526.7	19795.3	NA	13791.3	28029.7	16641.2	17726.1	39709.2	31457	37651.9
Leu-Asn	144428	18610.8	30781.3	16252	34958	136623	75077.9	46273	65599.3	115165	29076.3	68453.2	81827.7	33445	102098	114446	60410.4	110274	115812	113943	114626	144761	83424.6	157526	144463	113398	82886.1	100768	129550	156705	79551.6	78486.1	118466	69923.4	56063.1	55496.8	58164.7	44909.9	40644.4	142695	39434.1	18627.4	105100	86151.7	73363.6	49269.2	108363	145821	158793
Val-Lys	187968	226379	359990	206348	176876	228605	229431	470868	279536	370408	229771	384964	373027	294195	388513	539493	461949	605160	523161	518189	554775	685165	504251	682281	610297	449300	280599	460324	426460	579957	460798	650494	616630	389740	436954	286861	371548	495158	249123	304532	304874	240527	430967	377001	429247	296554	375543	435842	251756
Lys-Val	19461.9	NA	NA	NA	6084.18	22820.9	14125.2	7846.64	NA	30992.8	NA	11047.4	29944.9	NA	25411.9	40275.7	NA	48056.3	40357.3	33307.3	29170	50908.5	20224	95459.8	58583.3	70506.6	43060.1	37372.5	31771.7	26723.4	11699.8	20748	NA	NA	NA	10234.7	NA	NA	NA	24160.9	7285.75	NA	16099.5	21409.2	NA	NA	28826.7	30842.7	25758.3
Val-Glu	1.10855e+06	902558	2.02226e+06	1.19866e+06	1.24703e+06	1.2903e+06	1.58487e+06	1.16549e+06	1.08017e+06	1.22267e+06	1.09341e+06	1.30973e+06	1.31368e+06	1.1553e+06	1.41299e+06	1.19342e+06	824431	902337	1.08297e+06	1.22999e+06	1.25762e+06	1.23531e+06	1.18205e+06	1.18787e+06	1.01009e+06	1.26953e+06	880647	856107	1.05034e+06	1.19447e+06	1.22398e+06	1.18076e+06	1.22129e+06	1.35607e+06	1.34788e+06	1.32529e+06	1.32745e+06	1.25605e+06	1.47321e+06	1.83854e+06	1.53399e+06	1.14566e+06	1.39653e+06	1.47768e+06	1.33496e+06	1.33045e+06	1.50108e+06	1.91153e+06	1.55291e+06
Ile-Asp	817358	884584	962123	842155	951423	919295	754485	808295	933534	932889	917757	1.07078e+06	957791	964941	1.0902e+06	1.11778e+06	975521	1.00317e+06	1.05806e+06	1.15151e+06	1.13883e+06	1.21549e+06	1.15979e+06	1.04471e+06	1.06365e+06	1.19501e+06	1.14104e+06	1.07238e+06	1.10329e+06	1.14889e+06	1.23993e+06	1.17806e+06	1.299e+06	1.09805e+06	1.24503e+06	1.16585e+06	1.1742e+06	1.23106e+06	1.17154e+06	1.27488e+06	1.13395e+06	967856	1.03704e+06	1.21087e+06	1.15074e+06	1.14264e+06	1.15084e+06	1.33037e+06	1.14997e+06
Leu-Asp	184395	190319	291133	175947	177503	240865	194194	147839	225018	220722	180907	252494	234912	155925	271047	230229	214933	242055	224248	282063	276537	254163	274988	272962	235777	255959	262268	237306	219971	228960	255321	194855	238564	197857	242269	210858	191482	178782	255686	283954	216577	218356	231311	267540	222965	232791	228581	313715	270838
Asp-Leu	132347	142612	235726	162669	180149	338378	303421	338448	343363	367821	225337	290939	325504	281748	322392	461872	307269	453675	408680	434243	415184	453656	366957	472399	384877	364855	342974	324802	281904	259751	236896	236499	255972	198335	274604	198659	214663	214575	222686	222330	222629	189669	206248	251505	211847	226669	300347	276867	233737
Gln-Thr or Thr-Gln	17708.8	24846.3	46591.5	24952.9	28656.4	102197	90669.1	86549.5	102828	160918	203248	364832	370182	202061	378240	363378	519391	428102	365851	366903	570141	459244	448723	450117	537661	648525	560108	629658	417010	132916	166573	153075	146039	59991.7	103808	69149.1	85591.4	92401.2	34759.4	68337.5	44299.3	35357.7	84607.6	111633	54344.7	100139	38868.2	101590	63411.9
Asp-Asp	149571	120106	142063	176045	177882	244617	225496	220450	224738	201145	201576	234569	249906	197935	285380	313225	187560	250710	250943	254604	288192	262806	293072	342918	344084	298676	428155	372279	418478	310695	239982	243996	232351	158633	240534	224551	241442	197911	192698	269212	206608	175805	168879	160738	161446	159502	192304	197693	201408
Thr-Glu	368293	368082	563661	382378	426671	757413	559546	772741	692756	890191	720348	955580	880456	651649	985683	917896	559261	672536	745614	868166	688081	830693	711848	751357	728930	723026	543302	614379	650007	675681	573836	622901	677947	561911	681226	499702	510679	671750	580305	572914	576056	446349	549858	738773	661623	664078	622226	708504	526724
His-Pro	NA	NA	19347	NA	240114	72392.3	84882.5	69916	74447	104035	119798	118450	149102	95495.2	99030.4	110554	98213.4	82324.2	93134.3	132311	128938	137445	150048	131997	83491.3	86391.9	78856.5	74537.3	94696	26733.4	24428	33494.1	36787.4	8180.52	31888.7	9598.12	16112	11848.6	15710.9	30883.9	NA	NA	NA	24918.7	24056.6	9652.94	18659.7	44716	15517.9
Ser-Phe	40813.1	16040.6	81956.7	28191.6	40530.4	104018	62615.7	93781.8	76805.1	172496	28783.7	88143.5	152478	51622.1	153331	175036	68536.8	190251	176962	191690	149336	234719	100925	260039	228443	136391	99177.1	126124	89684.8	115098	89267.6	128083	108118	58558.1	85679.1	53677.1	53876.3	78880.4	58796.1	99459.3	76476.8	60410.4	115779	101120	73515.5	88373.2	95169.5	155662	91834.1
His-Thr	68918.8	53705.8	105951	87361.5	58092	103289	64819.5	75982	65676.1	157370	146907	316759	215320	170781	292188	375473	301386	357040	291656	301551	429073	473127	411742	459546	466192	426029	369840	317524	378587	247278	278671	333527	307326	192412	296217	255748	211742	211193	136261	168756	94214.1	77632.7	241659	210531	174111	159937	95967.7	262211	151221
Ile-Gln	NA	NA	NA	NA	15527.6	22766	NA	NA	NA	12171.1	NA	NA	17611.1	NA	16736.4	NA	NA	13587.4	10693.1	NA	30965.2	19803.8	NA	23815.3	19726.6	30939.2	9420.38	12826.9	13515.2	NA	NA	NA	NA	NA	NA	NA	NA	NA	7511.04	18941.5	4686.94	NA	NA	19724	NA	12389.1	12479.7	25672.4	34035.5
Gln-Leu	NA	NA	NA	NA	NA	8136.08	NA	NA	NA	18025.7	NA	NA	25913.9	NA	24400.7	24536.5	NA	42459.6	30115.3	20500.1	36096.5	46466.6	10784.7	69614.5	47886.2	44824.4	14937.9	24488.1	14562.4	16301.9	NA	6472.32	3653.42	NA	9110.15	NA	NA	NA	NA	8217.11	NA	NA	6993.03	17700.8	NA	6385.54	10766.3	21202.3	12748.3
Ile-Glu	271446	252669	278852	277790	279744	350536	371776	297005	316522	287652	229173	286382	279862	247135	305776	260818	213598	212819	229712	252717	315151	254298	280291	216207	209170	301554	264588	269782	303441	275737	354512	234142	254897	298783	293615	316964	316501	233748	308134	357417	293481	258632	295763	328188	251980	294904	454793	373421	378815
Leu-Glu	319909	245316	315312	285529	304336	379012	327345	269654	312557	314393	265100	308255	344566	286174	353324	302643	253790	257666	268535	298303	312176	321095	294483	292075	226913	291183	249859	260246	254790	317305	304961	283839	286732	278830	330596	292558	268679	249994	314364	376078	309679	276556	320847	337705	312391	323241	374200	407282	382275
Glu-Leu	45954.8	25833.5	54732.9	46906.9	42688.9	113866	68911.4	55827	70586.7	90239.2	55480.4	61680	83892.2	52098.2	79727.5	92736.2	58712.5	95892.6	86447.7	81912.5	139358	102261	82389.2	127723	87323.4	135477	69687.1	99608.7	72161.1	67310.7	66357.7	52425.9	53464	54943	60430.2	50873.4	48507.1	56902.6	60835.2	98041.5	65693.6	48619.7	62482.6	88926.7	50785.4	63215.2	128964	89229.7	112928
Gly-Trp	11255	8466.49	46774.3	6023.76	13424.3	34419.5	32912.8	47752.8	30874.2	63135.1	16449.7	62847.8	55285.3	20292.1	68682.3	74111	39306.2	56553.4	71565.9	74097.2	54841.9	70717.3	41896.3	67347.5	49522.1	35783.5	39465.8	37365.3	31122.4	47731.3	38568.3	46771.8	52404.9	19192.5	51508.1	15679.1	17484.7	32979.2	13194.2	27080.1	22529.7	9561.25	35853.4	64903.7	48787.7	39129.7	24033.7	63061.9	26601.1
Glu-Asp	274347	221029	226857	306875	352151	270734	274946	214072	347154	251345	245290	376632	223083	260191	290835	263321	168468	214837	230825	256731	191079	204359	220335	202321	194018	240356	221629	173196	226842	247642	326913	316525	251874	351355	282692	346777	350869	267966	297482	324108	293076	329400	264332	198684	246785	198273	287556	225213	291710
Pro-Phe	NA	NA	7086.27	NA	23441.6	16085.5	13058.4	12194.7	14411.4	24585	8431.67	22964.1	14998.4	NA	10318.2	25336	60289.8	48188.2	23839.3	20093.4	33190.6	28488.5	22371	31109	34630.8	32214.7	33238.7	34106.6	30056.1	6354.86	NA	5914.76	NA	NA	NA	NA	NA	NA	NA	17523.6	NA	NA	NA	38431.2	NA	NA	5585.62	10322.5	NA
Phe-Val	17012.7	NA	NA	NA	5831.33	43737	5676.99	NA	NA	20543.9	NA	NA	35101.1	NA	27008.5	30004.5	NA	74055.2	33318.6	NA	63847.6	51741.9	9382.69	57649	52623.5	47242.5	23532.4	38379.8	33394.2	28997.8	NA	NA	12756.5	NA	NA	NA	11163.8	10537.8	NA	13087.5	NA	NA	22056.7	42347.1	NA	NA	51546.4	34651	40813.1
Val-Phe	70293.2	25156	28598.3	41152.6	88590.2	312449	154935	28596.4	109772	77183.3	29567	33201.2	89430.4	44319.1	89502.4	101339	68495	87995	75239.6	89284	98005.7	90467.8	71459.7	138956	118669	142405	67259.3	84637.3	88715.7	56052.9	46092.1	39066.1	33052.9	61857.8	34904.6	49724.1	38418	34176.6	48306	110060	83656	24808.1	52388.5	68397	28770.8	61861.2	135447	102719	150585
Phe-Thr	39520.5	NA	33315.9	14605.4	11830.6	43847.5	22984.8	22289.9	20989.3	93515.7	NA	27343.9	63627.5	NA	77577	98470.5	15528.6	117078	94942.1	84694.3	61266.2	113713	32476.1	181259	132365	87343	47795.5	65355.3	38778.9	59206.9	20292.6	57085.1	42956.6	15293	40350.3	11239.2	12744.8	23842.1	13212.5	50333.8	23400.5	NA	62945.8	49760.6	27926.2	28395.6	47688.8	89690	50359
Thr-Phe	9138.82	NA	11488.5	NA	NA	16771.9	NA	20192.4	NA	94306.9	NA	16874.6	87287.5	NA	63491.5	134404	10226.3	293331	127055	142859	48846.6	302344	19647.4	313733	281869	87619.3	55375.3	61953.1	32501.7	78528	9564.94	49798.2	73499.2	NA	44806.6	NA	NA	37796.8	NA	23550.5	5614.82	NA	37590.4	74551.1	9313.38	37408.7	19804.3	96348.9	18165.1
Arg-Pro	11724.9	9735.41	22308.6	NA	15133.8	36137.5	18070.3	15805.5	17688.3	32359.8	37567.5	47271.8	27402.5	16862.4	45855.3	32099.9	30002.7	39425.2	31003.3	33905.6	45414.1	77130	45852.8	50724.1	38262.3	51414.3	34823.5	35190.2	31353.9	38904.8	19660.5	37914.4	27238.1	20024.5	28156.7	20357	14229.1	15762.4	NA	22661.9	18753.9	NA	21074.5	12277.9	26914.7	11324.6	14301.9	19216.5	19417.1
Val-Arg	335596	299182	519026	290900	398274	583323	445100	570477	510142	845786	550353	786472	924125	481173	975975	1.08418e+06	562452	1.05207e+06	953692	1.04029e+06	708748	1.14116e+06	739667	1.21271e+06	812496	622943	538139	549942	612042	731294	537737	735866	747420	440241	659630	377329	420572	574978	395195	520933	417921	285466	566803	752918	700837	693870	543774	944661	528103
Arg-Val	23267.7	NA	NA	NA	15219	40261.1	23523.1	NA	NA	36342.3	NA	NA	36161.8	NA	35946.3	40802.4	NA	72630.8	33745.8	36972.2	25628.7	52779.4	12446.4	88873.2	89941.1	28316.1	23697.8	21112.5	NA	20115.5	NA	23212.6	13073	NA	14370.9	NA	9515.39	NA	14677.3	27302.3	10899.5	NA	20084.5	24237.1	9365.19	21028.4	29178.4	43868.1	46435
Gln-Glu	3.55936e+06	2.10079e+06	2.22273e+06	2.21835e+06	2.65171e+06	4.40416e+06	2.8257e+06	2.13951e+06	3.12229e+06	3.37431e+06	5.46825e+06	6.47062e+06	5.19704e+06	4.02982e+06	6.24635e+06	5.52966e+06	8.89003e+06	7.98022e+06	5.51054e+06	5.2625e+06	1.27076e+07	9.88831e+06	9.69137e+06	1.05624e+07	1.06374e+07	1.64378e+07	1.32982e+07	1.14007e+07	1.2618e+07	5.34485e+06	8.26479e+06	4.64268e+06	5.27668e+06	3.55558e+06	3.62509e+06	4.24734e+06	4.66377e+06	2.89744e+06	3.76618e+06	3.70292e+06	3.28523e+06	2.20767e+06	3.05351e+06	2.63766e+06	1.94741e+06	2.31505e+06	4.05039e+06	3.1129e+06	4.20414e+06
Glu-Lys or Lys-Glu	48053.6	NA	51815.5	34598.1	65143.7	134357	92796.5	130789	136622	92354.6	129540	154893	143369	111950	140517	85415	33228.7	90169.6	70343.1	116629	79285.2	102124	93199.3	121724	140979	124179	65849.2	40742.6	85099.6	66912	70628.6	NA	78522.7	32828.5	NA	59590.5	64143.1	24356.4	31197.8	80386.2	79354.1	68100.5	45343.8	84664.8	69081.4	41719	66235.7	85186.3	73925.1
Glu-Gln	11503.3	33834.6	31351	9373.75	83182.4	45621.4	18664.1	34250.2	29448.5	57412.7	28694.8	137804	72313.8	37215	143559	91703.8	149595	90041.9	57570.9	64234.8	218350	124472	93313.8	134513	101309	203597	120769	111485	146334	127705	86098	178207	87770.4	22082.3	89682.6	47235.7	19022.5	88854.9	45360.7	32961.2	33681.1	23826.8	57753.7	65404.7	22378.4	16652.9	41091	51546.2	21506.4
Ala-Trp	NA	NA	8846.21	15434.3	32458.7	NA	NA	NA	12734	14002.7	11605.7	34039.4	30592.9	NA	47590.1	15223.3	12299.2	65701.8	61413.5	51568.1	56056.3	80458.3	90576.5	213408	105045	98020.6	190983	215346	126081	95109.5	32085.1	41982.3	72511.8	17281.9	12992	NA	NA	7444.42	NA	NA	7159.62	NA	NA	NA	NA	NA	6697.51	10514.9	NA
Lys-Met	62400.5	NA	11972.1	1374.33	19086.3	73600	33845.6	23215.7	49242.6	63207.5	20951.8	25567.3	61179.3	20855.6	63236.8	62823	49300.2	124716	66600.2	65321.2	74171.1	85660.2	43093.1	112292	131730	145148	81340.8	88467.8	78844.4	54952.3	48807.8	46365.8	29837.9	23011.9	22936.3	22346.7	44145.3	22403.8	14081.5	46883.6	17439.5	NA	50998.2	28102.3	16527.7	30222.3	37764.2	60027.3	109892
Tyr-Pro	212850	221989	288771	261361	334395	756239	625880	650055	689753	760301	836742	996696	968702	823001	972125	961730	1.01433e+06	979502	994539	960808	988845	974273	913490	885667	978795	997500	1.09092e+06	1.03519e+06	962525	434152	515849	430774	454573	324713	362603	348889	329555	332154	294716	381097	339307	288170	314417	339261	286311	303209	332690	356204	353156
Ile-Phe	253530	180732	182714	149838	393629	2.30833e+06	462478	196148	549176	406013	401132	236112	456913	411145	459147	370197	696774	513492	407024	390710	354339	365255	457199	384270	455203	1.26477e+06	451633	501015	1.01863e+06	263620	419601	263510	219146	690354	229436	658982	751411	265370	419455	825120	1.68347e+06	291741	396264	301932	306332	360843	735598	457804	1.0429e+06
Phe-Leu	55832.7	15529.1	42881.7	16403.2	22622.3	143926	65920.2	70612.6	50664.9	153185	25277.6	67188.5	180204	20930.9	136642	154054	34775.6	253734	194905	165596	74055.5	223224	53976.5	293387	220213	152059	46977.4	75324.7	80616	140173	37003.2	101222	111552	36431.3	86301.8	32406.7	33870.6	87718.6	26802.7	85929.4	41132.5	27793.9	133781	127936	58295.6	104065	85833.8	182680	86573.3
Leu-Phe	186111	47315.5	104078	83882.7	106449	353312	190935	118279	130151	325927	79898.4	150341	305626	109439	259560	302179	122308	327295	316188	296352	238935	342776	143967	479718	379944	415871	216413	343046	219063	235342	166606	200147	183811	97552.4	160485	120122	146390	123620	149505	242686	219767	112918	213153	238724	158108	240415	204798	383374	254282
Phe-Ile	45103.6	NA	52840.8	NA	8038.33	177791	35863.7	140937	41086.6	461260	10044.7	66195.9	375259	25229.2	313053	445436	76011.5	614868	402661	404326	335584	578643	162305	752778	650564	634110	297013	484094	255124	229271	154433	337550	204307	46287.6	238756	74302.2	118707	186881	97424.9	214414	91913.8	14032.9	255375	347223	88399.8	204801	147696	415081	121552
Phe-Asn	8417.75	NA	NA	NA	NA	18806.5	NA	NA	7934.77	34408.3	NA	NA	18952.6	NA	28112	31379.2	NA	45686.2	38911.5	28727.4	18630	49484.2	11111.6	72874.3	60121.1	22576.9	5424.25	15242.4	NA	25696.4	NA	12700.1	23318.1	18846.9	14687.3	NA	NA	6398.62	NA	10782.4	NA	NA	17803.6	19045.3	8691.1	11358.6	7884.85	34369.1	5711.11
Met-Met	NA	7719.67	19130.8	18110	21672.8	24960.4	21399	22524.5	26499.8	20962.1	22465.7	38424.7	19400.7	24042.5	33712.9	27409.5	32615.7	30040.1	33300.9	31678.7	33398.3	38470.1	19484.8	30211	32139.8	37744.5	34916.2	42964.1	34798.4	35704.6	39385.1	18050.9	31242.4	20957.4	25258.5	24666.1	23858.7	11790.8	30955.7	29203.9	31818.3	16588	30064.3	27403.4	15664.9	18095.3	24416.2	30261.8	26780.4
Asp-Phe	30239	25236.1	49016.8	31743.3	42165.7	116573	74361.5	107975	100093	169621	70556.2	122956	151124	72104.3	138618	183658	90912.5	158651	190496	177117	154671	230413	136332	261614	163239	196761	126933	150766	111027	102912	66208.7	92603.6	102580	53244.7	77346.1	56033.3	55541.3	82657.3	58798.7	69072.9	58308.5	49237.2	72073.9	124233	72647.8	68781.8	93114.2	115871	77165.3
Phe-Asp	22288.8	25666.1	40067.4	23743.1	34493.7	52672.8	38198.6	30601.3	49476.4	38892.1	32907.5	38381.9	40155.9	35714.5	41730.4	48112.9	27540.2	35341.6	28806.1	45232	55553.2	48125	38598	52574.6	39859.6	39798.9	37580.9	30762.1	32799.8	41167.1	41152.3	30927.3	37423.2	33093.8	36270.9	32843.1	34949.1	29022.6	42551.3	71538.2	44908.1	29101.4	43962.6	48948.8	34217.5	36694.5	64359.6	60790.2	60756
Phe-Gln	NA	NA	NA	NA	NA	NA	NA	NA	NA	8765.66	NA	NA	15282.9	NA	25284.1	12672.8	8073.87	16081.4	9477.96	19110.9	18865	26921.7	NA	40415.6	33274.2	43042.1	26934.9	30645.3	22498.4	7396.61	NA	NA	NA	NA	7736.88	NA	NA	4110.89	NA	NA	NA	NA	NA	NA	NA	NA	NA	25807	13755.5
Leu-Tyr	10640.2	NA	5006.27	NA	4678.73	23414.4	NA	NA	6959.15	24661.1	NA	5660.09	23502.4	NA	29034.7	29522.9	NA	30295.5	24616.6	23937.8	6783.88	32999.4	NA	39941.4	34510	12878.9	NA	5631.53	9313.64	24877	NA	NA	10661.1	NA	6271.75	NA	NA	6867.79	NA	12662.6	NA	NA	16040.6	14453.9	NA	15387.1	NA	43468.9	24525
Tyr-Leu	19716.7	NA	11324.8	NA	3720.62	41150.9	9366.59	10214.7	12718.8	72688.1	5695.98	11157.6	80321	NA	74104.4	90603.4	7746.92	122324	93966.9	76308.6	51597.2	128929	17633.7	194527	159139	83664.8	30215.2	35199.6	37204.7	47252.1	NA	39703.9	26654.1	8560.62	15176.4	NA	4284.49	11267.4	NA	20214.6	13804.9	NA	39741.4	59331.4	9364	32571.9	65367	85640	49766.3
Asp-Tyr	17140.6	14393.5	15423.4	9134.69	NA	29925.3	25198.1	36712.8	33412.5	40225.1	26694.1	23336.4	26252.1	26303.9	35202.5	43431.2	15858.9	29318.3	45544.3	33608.8	32881.6	38406.9	17830.6	37350.4	27119.3	16388.4	NA	14155.3	NA	12630.5	23244.7	20401.5	19891.2	NA	21611.2	11108.2	7081.76	14327.3	14392	25189.7	14286	17407.1	10807.4	17992.9	11021.4	18700.6	31145	39390.1	21674.1
Tyr-Asp	100758	18624.1	80787.1	34566.7	84213.7	60671.4	51248.5	68534.9	62154.9	42258.1	70756.7	46426.7	51030.6	58480.6	71035.9	53182.8	45678.4	207380	361638	41059	48653.7	57683.9	77796.2	44791.4	37140.8	55647.7	90049	99595.2	151228	40833.5	101789	53335.6	66195.9	72872.7	63995.2	59674.6	37768.4	67723.8	108847	64431.5	332814	66132.1	53334.5	62725	58024.1	49026	86669	80014.6	121914
Arg-Glu	15657.4	11834.5	NA	NA	NA	40290.3	35729.4	NA	34727.1	44661.3	NA	NA	23525.9	17166.7	NA	NA	NA	23902.8	NA	NA	NA	3779.06	NA	NA	52775.1	79790	69761.3	73824.2	52847.2	NA	29902.3	NA	NA	32407.4	NA	27833.1	15449	NA	34657.3	NA	17404.3	14491.9	15391.4	NA	NA	NA	13926.8	NA	NA
Tyr-Glu	20802.6	22227.4	36350.4	25832.5	27505	47615	40291	40176.6	46273.2	58511.9	27194.7	37097.1	59272.9	29526.9	51473.1	50025.6	25750.9	34442.8	47799.9	51787.3	55339.8	67861.8	53974.8	62846.3	48892.5	56068.3	32196.1	37228	38913.5	43778.5	30633.3	30521.9	35762.4	34478.8	43367.8	24394.4	20824.9	23077	36884.7	52773.9	50909	30280.4	41579	49557.2	40920.7	43683.8	65672.1	61354.9	66959.7
Phe-Phe	8858.02	NA	5400.04	NA	23859.5	67158.4	31685.4	NA	13282.6	16073.3	NA	NA	24861.3	NA	18599.4	17561	13631.1	25376.4	16160.2	18293.7	10056.4	24231.2	NA	34388	24261.1	40059.5	9537.74	19128.7	26830.4	13581.3	NA	NA	NA	33009.7	NA	NA	NA	9984.15	4499.98	28037.4	12673.2	NA	21470.7	NA	9905.46	9517.58	18400.6	36439.9	25469.9
Ile-Trp	102922	40996.4	9310.5	55854.4	59321.5	158643	150538	15733.8	165837	74808.5	102819	16389.6	118897	131386	73545.6	78244.7	197027	71471.6	99990.5	46363.1	205224	89024.7	150832	119242	88931.3	263607	209263	187245	221617	99793.2	172577	16743.1	20414.4	55959	11359.2	94327.3	100762	9838.99	71385.2	164640	125165	17751	14054.7	34111.6	12010	44346	128749	96021.8	193946
Trp-Asn	NA	NA	NA	NA	NA	NA	NA	NA	NA	NA	NA	NA	NA	NA	NA	NA	NA	NA	NA	NA	NA	NA	5092.52	6417.75	NA	NA	NA	8499.87	NA	NA	NA	NA	NA	NA	NA	NA	NA	NA	NA	NA	NA	NA	NA	NA	NA	NA	NA	NA	NA
Asp-Trp	10631.3	7105.58	33555.3	8506.25	NA	53693.9	49098.6	48689	40518.7	49930.3	31342.1	53878.1	54149.2	32743.7	71698.3	96732.6	51664.1	59808.8	72581.9	96191.8	63363.2	84914.8	52147.6	76752	50784.5	42310.2	21360.1	38840.1	33809.6	53783.1	49749.4	42073.4	55348.2	28378.8	57480	21913.8	29824.9	52388.3	17295.9	36244.8	26574.1	11400.7	27838.7	50078.5	44068.3	39509.5	13036.9	55130.6	20129.2
Phe-Arg	NA	NA	5823.93	NA	9866.75	63845	NA	NA	11842.4	65247.3	20109	15400.8	31148.1	7087.75	36536.1	28374.7	50575	27628.3	31800.5	16521.5	40264.3	31234.9	36734.7	42099.8	30530	118324	23880.7	59265.6	48668.9	15234.3	21462.6	NA	9718.72	52472.1	13635.9	23887.5	28216.2	8216.46	15209.8	44910.3	44938.3	NA	39414.9	19829.1	NA	18613	34693.8	54314.8	22170.9
[truncated: 46 more columns]

## Sheet: dataset S3
Supplementary dataset S3. LC-MS measurements of amino acids and dipeptides from the MTBE-extraction in Col-0 and raptor1b A. thaliana along a diel cycle under LD condition. Values are normalized as described in Methods section. n biological replicates = 3-5.
Metabolite	Col0_0h_1	Col0_0h_2	Col0_0h_3	Col0_0h_4	Col0_0h_5	Col0_1h_1	Col0_1h_2	Col0_1h_3	Col0_1h_4	Col0_1h_5	Col0_2h_1	Col0_2h_2	Col0_2h_3	Col0_2h_4	Col0_2h_5	Col0_2h_6	Col0_4h_1	Col0_4h_2	Col0_4h_3	Col0_4h_4	Col0_8h_1	Col0_8h_2	Col0_8h_3	Col0_8h_4	Col0_8h_5	Col0_12h_1	Col0_12h_2	Col0_12h_3	Col0_12h_4	Col0_12h_5	Col0_15h_1	Col0_15h_2	Col0_15h_3	Col0_15h_4	Col0_15h_5	Col0_16h_1	Col0_16h_2	Col0_16h_3	Col0_16h_4	Col0_16h_5	Col0_20h_1	Col0_20h_2	Col0_20h_3	Col0_20h_4	Col0_20h_5	Col0_23h_1	Col0_23h_2	Col0_23h_3	Col0_23h_4
Proline	7.28215e+07	9.9423e+07	1.50329e+08	9.51214e+07	1.09631e+08	8.65037e+07	1.14645e+08	1.26279e+08	9.82334e+07	9.16696e+07	1.21391e+08	1.2688e+08	1.33124e+08	118127581	1.03694e+08	1.03594e+08	2.00806e+08	1.19836e+08	1.15462e+08	1.51786e+08	1.08183e+08	1.16449e+08	1.00957e+08	120521088	1.20908e+08	134166823	1.42092e+08	1.5133e+08	1.3681e+08	1.40605e+08	2.24336e+08	1.52962e+08	1.61305e+08	1.39498e+08	1.67377e+08	113135742	1.30798e+08	1.27982e+08	1.48628e+08	1.53633e+08	9.2581e+07	1.29978e+08	1.2654e+08	1.55287e+08	1.20192e+08	1.12507e+08	1.38324e+08	8.80899e+07	1.10962e+08
Valine	3.18846e+07	3.77047e+07	6.12369e+07	4.11866e+07	3.76023e+07	3.88362e+07	3.36236e+07	3.67035e+07	2.67126e+07	3.55088e+07	2.60389e+07	2.92723e+07	3.32809e+07	3.55466e+07	2.74191e+07	4.48406e+07	4.25353e+07	3.20186e+07	3.85224e+07	5.40273e+07	4.81078e+07	3.94834e+07	4.444e+07	3.61563e+07	3.99562e+07	2.65864e+07	3.80439e+07	4.20579e+07	32419732	4.00723e+07	4.43774e+07	4.69659e+07	3.86254e+07	4.55628e+07	6.70757e+07	5.24316e+07	3.90442e+07	3.86115e+07	3.04856e+07	3.73839e+07	3.64609e+07	4.33927e+07	2.85923e+07	3.16471e+07	4.9301e+07	4.10074e+07	4.02491e+07	3.24045e+07	3.09109e+07
Isoleucine	9.76674e+06	1.18438e+07	1.55856e+07	1.20945e+07	8.03031e+06	1.33001e+07	1.16356e+07	1.00708e+07	1.39595e+07	1.26441e+07	1.17685e+07	1.1589e+07	1.46991e+07	1.06922e+07	9.34469e+06	1.26281e+07	1.40465e+07	1.40432e+07	1.36455e+07	1.99551e+07	1.45745e+07	1.46471e+07	1.64173e+07	1.73412e+07	2.15367e+07	1.40752e+07	1.6776e+07	1.86705e+07	1.64172e+07	1.627e+07	2.00825e+07	1.57271e+07	1.55818e+07	2.20789e+07	1.53637e+07	1.36322e+07	1.56177e+07	1.42082e+07	1.46095e+07	1.97162e+07	8.32895e+06	1.22979e+07	9.94934e+06	8.60602e+06	1.19079e+07	13248544	1.28964e+07	9.15112e+06	1.03917e+07
Leucine	1.29751e+07	1.86894e+07	2.43179e+07	1.84141e+07	1.27048e+07	1.47897e+07	1.30901e+07	1.12341e+07	1.60276e+07	1.36978e+07	1.18611e+07	1.20885e+07	1.72876e+07	1.10541e+07	8.90849e+06	1.27352e+07	1.50357e+07	1.43241e+07	1.51151e+07	2.61114e+07	1.63519e+07	1.55568e+07	1.65117e+07	2.08094e+07	2.28591e+07	1.39105e+07	1.75094e+07	1.8474e+07	1.62513e+07	1.70734e+07	2.33153e+07	1.59425e+07	1.68986e+07	2.75986e+07	2.036e+07	1.40983e+07	1.53249e+07	1.49674e+07	1.48628e+07	2.37277e+07	1.1544e+07	1.66972e+07	1.52621e+07	1.43493e+07	1.86965e+07	2.08191e+07	1.99686e+07	1.44719e+07	1.57637e+07
Glutamine	1.51879e+07	2.3253e+07	2.85183e+07	1.57991e+07	2.01843e+07	1.45769e+07	1.54001e+07	1.81747e+07	1.49074e+07	1.90715e+07	1.81624e+07	2.02808e+07	2.09854e+07	2.28669e+07	1.93429e+07	1.93703e+07	2.37406e+07	2.11585e+07	2.21478e+07	2.13349e+07	2.03806e+07	1.59207e+07	1.80213e+07	1.81215e+07	1.49245e+07	2.14832e+07	2.3193e+07	2.08324e+07	1.84071e+07	2.47062e+07	3.13483e+07	2.72531e+07	3.11637e+07	2.47886e+07	8.74358e+07	2.70314e+07	2.82095e+07	2.72233e+07	2.41521e+07	2.71418e+07	1.89734e+07	2.61956e+07	2.55978e+07	2.70278e+07	2.80448e+07	2.00831e+07	2.17366e+07	1.6779e+07	1.91982e+07
Gly-Ala	280917	1.12725e+06	1.50861e+06	789325	1.52407e+06	876809	1.3496e+06	955608	1.21908e+06	1.43943e+06	1.19945e+06	1.29444e+06	1.32672e+06	1.23327e+06	1.52533e+06	1.281e+06	1.60205e+06	1.37644e+06	1.60047e+06	1.43726e+06	784460	666571	1.50627e+06	1.24487e+06	947260	1.09247e+06	1.7823e+06	814581	876397	1.39e+06	1.29756e+06	2.27432e+06	1.01608e+06	1.1984e+06	4.05819e+06	1.39421e+06	1.575e+06	1.3144e+06	1.53348e+06	1.44057e+06	855351	1.85356e+06	1.29088e+06	1.67919e+06	1.67152e+06	778071	1.11695e+06	802663	1.52593e+06
Glutamic acid	7.62413e+07	8.38848e+07	9.81559e+07	8.06298e+07	9.41593e+07	8.00133e+07	8.42729e+07	8.43826e+07	8.0224e+07	8.92462e+07	1.01005e+08	1.06899e+08	1.00767e+08	9.84035e+07	9.90078e+07	1.03594e+08	8.49717e+07	9.45577e+07	9.32095e+07	97440205	7.92712e+07	6.97782e+07	7.58594e+07	8.28041e+07	6.81051e+07	8.14055e+07	8.03047e+07	7.00637e+07	6.4342e+07	7.80356e+07	9.091e+07	7.78815e+07	8.60292e+07	8.06883e+07	6.10801e+07	7.73657e+07	8.39451e+07	7.90669e+07	8.10699e+07	9.38866e+07	7.39505e+07	8.24862e+07	8.60667e+07	8.4425e+07	8.49134e+07	8.87442e+07	1.00259e+08	7.88614e+07	9.24686e+07
Methionine	7.29637e+06	1.03297e+07	8.09828e+06	1.02262e+07	6.48531e+06	1.07465e+07	8.43096e+06	1.1701e+07	9.73717e+06	1.13797e+07	1.35291e+07	1.30876e+07	1.16483e+07	1.45221e+07	1.19647e+07	1.71229e+07	1.53325e+07	1.81626e+07	1.50101e+07	2.29271e+07	1.89587e+07	1.71944e+07	1.91536e+07	1.58672e+07	2.22924e+07	1.56391e+07	2.01679e+07	2.83989e+07	1.7495e+07	2.1392e+07	1.98866e+07	2.03591e+07	2.2056e+07	2.19785e+07	2.52315e+07	2.12057e+07	1.94245e+07	1.80043e+07	1.90007e+07	1.75824e+07	9.50739e+06	1.05982e+07	7.11419e+06	8.35391e+06	7.49482e+06	7.96577e+06	6.58013e+06	1.38427e+07	6.05686e+06
Histidine	408297	740769	725690	414801	467490	514856	288797	360840	281827	374054	356425	455515	437706	433835	419300	385370	426852	419184	493680	549147	591401	355109	330521	356496	334644	434008	477100	584646	418405	602901	677037	524939	712683	944860	1.73921e+06	532081	539155	522519	429807	634204	504701	675152	444950	525596	631325	528590	585250	473299	411144
Gly-Pro	500868	1.26303e+06	1.18817e+06	643643	2.24936e+06	447459	1.1817e+06	913052	1.0107e+06	729793	1.24603e+06	1.17106e+06	1.1423e+06	933391	1.09084e+06	1.14291e+06	854249	836854	1.17164e+06	1.13691e+06	1.06203e+06	886593	1.00961e+06	1.55199e+06	772137	828004	1.32199e+06	327985	534955	831403	795950	1.14391e+06	676719	474851	1.091e+06	735892	900788	811740	929812	1.11261e+06	491904	1.12069e+06	1.28407e+06	1.23425e+06	1.35151e+06	746013	1.04447e+06	557829	1.57071e+06
Pro-Gly	101818	148907	274362	158360	341581	493474	387946	231223	376447	250029	422269	392815	406527	216683	257045	351851	438110	415577	303336	492142	407324	334160	388524	540774	394636	541735	511123	273808	398566	351870	730959	441354	399339	317128	294139	221675	349827	399253	639737	556963	133642	351711	379412	386199	322920	103044	138290	115534	279329
Arginine	1.77362e+06	3.98856e+06	7.60682e+06	2.21271e+06	2.32309e+06	3.17714e+06	2.52825e+06	2.50461e+06	1.85872e+06	2.61047e+06	2.17717e+06	2.29392e+06	2.75899e+06	3.43942e+06	1.88825e+06	2.23856e+06	3.26604e+06	3.53559e+06	1.68005e+06	1.99243e+06	3.29041e+06	2.59837e+06	2.46521e+06	3.02738e+06	4626869	2.96624e+06	2.69526e+06	3.64241e+06	3.37095e+06	3.1488e+06	3.52245e+06	2.88783e+06	4.24093e+06	3.95772e+06	1.99344e+06	3.34218e+06	3.80821e+06	3.4269e+06	3.86432e+06	3.55795e+06	1.67743e+06	3.10856e+06	2.66378e+06	1.65834e+06	5.05235e+06	2.27542e+06	1.76139e+06	2.57218e+06	2.40006e+06
Gly-Val	25989.3	21011.1	13160.1	13372.3	5432.03	31166.1	16409.3	NA	31697.9	13219	31784.8	13473.2	15420.7	8030.69	3854	20555.7	16158.1	36514	25526.7	19605.5	13056.6	44019.1	33774.1	29519	37613.8	34279.7	15472	30756.7	42271.3	18696.6	28456.1	16086	24074.9	44355.5	16058.4	9460.24	18831.3	16280.1	29891	27101.6	7242.74	38376.1	9517.29	7023.85	NA	38360.2	41741.5	23599.4	8042.11
Cys-Gly	428148	519184	166557	660636	1.01702e+06	470852	337613	283609	547146	197912	514335	474109	588257	843054	424863	200782	239434	729003	417692	244974	312417	1.30987e+06	909585	590139	1.7638e+06	224996	364043	979986	878066	1.74388e+06	340998	294235	141806	424878	246884	312848	342600	363652	255043	384983	555131	580752	4.13535e+06	388614	597602	472548	116795	993139	392850
Tyrosine	1.24722e+07	2.55349e+07	25091643	2.1356e+07	8.86083e+06	2.8409e+07	1.39457e+07	1.31e+07	2.17148e+07	1.47514e+07	1.34365e+07	1.32874e+07	1.86743e+07	1.10541e+07	9.15876e+06	1.1772e+07	1.27606e+07	1.60093e+07	1.81591e+07	1.92121e+07	1.78923e+07	1.865e+07	1.56625e+07	1.92487e+07	2.21034e+07	1.8273e+07	1.91595e+07	2.25029e+07	2.21383e+07	2.23963e+07	2.82135e+07	2.48833e+07	2.66647e+07	6.56345e+07	1.51139e+07	1.75937e+07	2.16695e+07	2.04988e+07	2.36454e+07	2.88488e+07	1.17726e+07	1.93967e+07	2.18306e+07	1.65115e+07	2.12562e+07	2.05037e+07	2.24646e+07	1.62547e+07	1.40024e+07
Pro-Ala	231660	603222	455652	453358	963239	503121	1.20235e+06	432230	1.58508e+06	674291	1.29256e+06	1.12187e+06	1.20832e+06	878046	1.26049e+06	864434	1.15812e+06	1.82638e+06	1.07387e+06	755650	484431	346611	1.24135e+06	1.57478e+06	559292	1.69512e+06	1.35745e+06	458497	541557	1.28604e+06	1.18536e+06	1.58032e+06	781063	561973	266436	395045	1.28891e+06	598412	1.63931e+06	1.60873e+06	361405	1.44346e+06	1.65457e+06	1.05629e+06	1.16604e+06	299281	408458	501569	1.05522e+06
Ala-Pro	198676	319876	166309	77607	116271	40053.2	119385	175558	218340	139444	295537	183977	106477	107467	64843.6	154621	124643	105085	163079	157722	137012	62377.1	98393.4	81324.5	128450	151131	89470.6	84835.5	104135	99694.6	68716.8	123170	141395	117901	237924	115709	172460	130845	124711	43853	100823	174312	48992.8	226559	102156	337712	365730	123017	164054
Val-Ala	734360	964422	655628	839739	370360	431116	257274	645615	682075	681388	156814	144452	337944	541753	400235	664312	383712	72980	964914	843923	480963	808089	23752.2	22140.5	479057	14262.2	574940	834033	642675	42913.8	275373	103629	512083	529216	708173	645824	243056	476918	77164.9	NA	561465	71765.5	789620	419630	79492.4	1.08496e+06	494089	947326	351444
Ala-Val	90956.8	123963	49333.6	65630.8	13901.1	29261.4	55221.9	23309.7	53389.7	85661.6	96480.3	87138.6	37528.2	35960.8	18907.8	44478	30573.9	93397.6	164635	89069.2	42547.9	190989	52843.3	56025.1	96269.5	93869.1	95200.7	97110.7	78790.7	66719.9	74544.8	44925.9	81321.6	72132.6	71276.2	36000.2	26391.4	52660	81867.2	37967.4	35231.7	144277	112447	25462.2	27290.3	182110	171227	113537	38489.5
Leu-Gly	249916	286245	231804	323485	172498	226176	176862	214623	312079	227134	221707	206034	221713	178910	146340	187718	198976	298689	221126	191953	176346	216494	253429	220279	291213	305829	191135	313091	363417	204965	312990	129614	237056	251784	146580	147907	245678	220021	291852	274997	186749	333683	196486	233860	161790	350758	320903	377368	252110
Gly-Ile	20345.9	18591.3	NA	8253.48	NA	47250.3	15504.4	NA	15323.9	22813	35428.7	18835.3	16325.7	NA	NA	NA	11442.2	22413.8	28210.4	31606.2	8734.82	13962.2	18872.1	16618.8	19410.2	36158.8	25935.6	16405.2	21839.7	17173.1	25592.4	10550.5	10972.4	25039.1	9233.49	11902	8306.52	18406.6	23882.3	34405.7	NA	37220.7	NA	8505.93	11110.7	20205.5	26397.4	10615.2	13404.4
Asp-Gly | Gly-Asp	18718.6	37682.5	31468.4	24797.1	8974.06	35204.5	41859.2	32725.9	24765.7	62424	NA	38613.5	34264.2	22705.4	NA	24152.4	21516.3	42509.2	16979.6	18945.7	36197.7	32369.9	NA	36233.7	37002	17907.1	NA	NA	NA	23398.5	NA	NA	10493.4	48321.9	NA	30911.8	NA	NA	NA	NA	NA	NA	791.377	19221.6	19733.3	NA	33447.4	NA	27818.9
Ala-Thr	3.47366e+06	4.16935e+06	4.31383e+06	4.67146e+06	2.026e+06	2.42967e+06	1.93658e+06	3.50196e+06	1.53787e+06	3.19221e+06	1.81019e+06	1.92481e+06	1.88184e+06	2.53062e+06	1.59931e+06	2.99036e+06	2.68757e+06	2.03116e+06	2.00007e+06	2.16051e+06	3.48459e+06	2.92698e+06	2.63857e+06	1.87103e+06	3.74655e+06	2.28016e+06	1.9485e+06	2.98432e+06	3.09448e+06	2.1674e+06	5.58117e+06	2.25365e+06	4.01869e+06	4.42541e+06	3.88355e+06	3.70898e+06	2.28544e+06	4.15419e+06	3.00628e+06	3.02717e+06	4.22369e+06	3.61152e+06	2.47168e+06	2.67296e+06	2.86684e+06	4.22469e+06	4.37507e+06	3.72848e+06	1.83025e+06
Thr-Ala	121569	78828.5	54932.4	119518	112764	94244.4	75648.3	88264.8	131344	134566	152714	124756	120175	58059.3	90728.7	72732.7	63264.6	73080.4	124801	77436.7	63759.3	102040	71312.1	111426	107937	132123	136212	119671	93810	77087.9	91615.5	82298	86071.6	46645.3	NA	94509.4	47724	93259.6	137194	113456	136563	160233	103849	88328.5	115218	107171	99708.1	156731	86448.5
Pro-Ser	95855	136410	40284.6	159391	16385.5	331491	25714.5	134839	NA	76780.3	8582.1	NA	23262.6	NA	NA	49917.3	77717.5	NA	NA	47691.4	170239	205120	18495.7	35106.6	280624	53898.5	32397	229486	266897	19070.5	345097	35644.2	295156	544638	488681	296903	13856.5	204697	82860.5	104051	116226	33442.2	48298	23013	27576.3	140952	130409	135770	NA
Ser-Pro	130809	290084	198001	137054	320736	85420.3	299031	233625	284795	171748	414434	350298	374049	243291	301852	299825	262739	360084	411872	329755	364177	267193	396553	451861	254412	347965	438993	111572	153319	367785	232152	470306	241675	145030	328854	196564	344375	267641	356026	319659	149772	369398	252190	377708	305042	202278	288525	144550	306839
Ile-Ala	249966	156515	109695	197118	70411.4	95402.6	76128.1	75191.8	133294	82973.5	101852	102023	89849.1	62975.7	52929.4	64649.7	70445.6	143005	106041	77143.3	89272	155520	160469	114065	179761	141523	80631.1	185613	168801	116619	108642	67390	87053.2	126268	83417.3	59561.4	104469	93012.3	106364	90495.5	147630	181532	101803	94577.1	91267.5	268001	262987	246086	115424
Leu-Ala	185373	241269	152942	192119	107131	79086.5	143834	132320	201590	131825	179709	192155	147284	124095	98008.2	118745	121921	241059	180697	153845	131992	209513	166092	186564	231008	242039	154021	228579	210682	157164	181717	76496.7	185978	150649	103579	75303.7	141728	158013	223316	194187	95153	275475	210942	185774	119049	296473	287598	304428	143409
Ala-Ile	62872.2	77064.8	11997.9	23817.8	11938.4	11593.4	26228.2	10490.4	23349.8	43061.1	51487.3	51123.1	19616.4	NA	8420.68	22845.8	16115	47041.6	91571.6	25352.6	20837.1	65677.2	18819.1	46655.2	45205.2	63429.8	47160.1	40648.3	23815.5	32633.8	22305.9	NA	34924.7	26610.2	28547	NA	NA	7005.47	34204.2	18177.1	NA	79991.2	51387.3	19214.2	16814.6	99148.8	105800	70034.4	23566.6
Ala-Leu	571246	478431	201147	304247	127608	158006	209647	150047	286815	285047	337254	319653	166346	129883	125255	134332	152016	288231	437141	232288	240352	489818	263511	336215	356670	349849	286211	468195	376750	304484	258000	115037	327790	258184	210442	136138	152937	184869	302740	214607	212912	438006	411444	158158	150390	747267	735651	684760	233336
Gln-Gly | Gly-Gln	NA	NA	NA	NA	NA	NA	NA	NA	NA	NA	11818.1	NA	19270.6	NA	NA	NA	NA	12253.4	587.769	NA	NA	19801.3	NA	NA	27373.4	30217.7	20455.2	17732.9	NA	19786.7	23860.1	20468.1	NA	11490.8	96796.6	NA	NA	NA	13991.9	30871.3	NA	NA	NA	22657.7	NA	NA	NA	NA	NA
Glu-Gly | Gly-Glu	622648	857615	657110	548537	802595	512037	710065	795150	637511	629105	924094	868341	921009	623359	702834	736564	627839	903296	988294	768449	991657	929774	800190	877611	826328	969340	917204	711289	651068	954195	1.23475e+06	968627	1.41949e+06	1.19263e+06	803817	797002	845178	995847	1.14353e+06	1.30698e+06	753014	1.14293e+06	1.08271e+06	1.12628e+06	1.04097e+06	861221	988816	634089	748216
Tryptophan	2.32345e+07	2.34704e+07	2.7634e+07	2.77846e+07	1.74179e+07	2.95794e+07	2.8148e+07	2.06531e+07	2.39552e+07	2.39184e+07	2.27956e+07	2.35777e+07	2.64398e+07	2.19999e+07	1.83459e+07	2.17247e+07	3.3138e+07	2.97716e+07	3.47436e+07	3.18432e+07	2.52388e+07	3.11136e+07	2.75509e+07	2.64453e+07	3.58e+07	3.49821e+07	3.71272e+07	4.52024e+07	3.56534e+07	4.3487e+07	5.19206e+07	6.01077e+07	5.3878e+07	5.9914e+07	2.49817e+07	3.577e+07	4.08988e+07	3.85031e+07	4.63618e+07	5.15523e+07	2.9603e+07	3.81936e+07	3.68995e+07	4.00994e+07	3.14947e+07	3.04927e+07	3.22409e+07	2.63221e+07	2.13999e+07
Val-Ser	274253	469713	868400	432044	1.079e+06	454038	838555	639106	434575	558355	790926	852557	891756	656011	968534	779272	818003	543791	974680	643290	640042	498405	817448	930352	336611	569986	992788	323620	308211	581559	670090	795891	544899	321992	906570	553039	714584	511753	704689	977927	393709	875191	918552	993662	1.00253e+06	403651	649929	292388	1.02066e+06
Ser-Val	376196	436612	269757	362330	164509	462448	327255	253378	368976	436061	407217	394187	404389	286470	212807	306014	313666	461171	459222	490533	255597	598442	272208	396587	439453	488478	457238	558210	465944	299070	478572	322755	431575	552972	328856	355938	354201	370269	577559	449744	277182	454084	324970	266857	187317	496687	488459	395163	271415
Ser-Thr | Thr-Ser	37737	89090.8	77375	60375.1	53099.8	52207.1	57940	93559.3	52513.1	92975.2	71287.8	72473.6	62919.8	85230.6	48520.4	75516.6	77597	66608.1	69867.2	57400.9	56345.2	57152	59763.2	67554.7	58221.5	64644.5	62498.7	32400.3	49291.2	48293.7	59038.6	55694.2	61310.2	33039.5	34494	60927.8	65699.5	62375.8	68557.9	56947	55843	94479	68628.8	47186.5	53986.5	60899.1	101376	54273.6	62354.5
Val-Pro	53371.5	14301.4	NA	22622.8	NA	NA	4928.84	NA	13466.7	NA	24973.1	119408	NA	NA	NA	4825.65	24597.7	11873.1	9429.9	NA	17555.1	35369.5	8339.68	NA	NA	14914.1	NA	11153	23293.4	8687.73	65276.2	23822.6	NA	12902.5	NA	19046.6	23037.3	NA	7650.81	19636.5	9701.45	25748.4	7431.83	NA	10991.8	21569.1	16831.7	24800.4	9578.87
Pro-Val	14902	25130.5	11945.5	8616.45	6711.61	144600	12553.5	4276.97	NA	NA	13420.8	11700.7	16838.4	NA	NA	11426.7	20996.2	7232.43	12244.6	36481.3	18905.8	16448.8	8290.4	19599.1	17337.3	16388.3	9094.5	62891.4	15641.2	22915.4	27829.5	62880.8	12105.8	39529.4	32054.8	10923.5	10120.7	NA	3872.93	23836.9	11343.4	NA	NA	8827.68	NA	13402.1	36253.8	NA	6412.08
Ala-Gln | Gln-Ala	30466.9	28718.4	66934.6	32301	NA	24890	24373.7	28445.6	43071.8	40765.4	40723.2	32345	32924.3	77990.2	NA	73662.9	92356.8	73892.7	113252	82746.7	29740.4	50154	33273.8	27905	41184.1	88513.1	33135.9	104867	95896.3	93367.9	155919	80420.2	106146	215715	364939	45539.7	82416.6	83066.2	51058.6	125593	30995.6	40189.8	179881	70519.9	40483.2	39613.8	115784	50160.3	19243.2
Ala-Glu	26516.9	NA	24818.1	NA	29876.1	NA	55252.5	NA	72422.6	39953.1	43370.5	68556.9	55928.1	22843.3	35639	47812.2	NA	48624.2	83652.8	68736.3	16352	22139.6	86205.8	72341.9	10412.6	119049	48118.6	27409.4	52987.7	114601	60422.5	111998	25347	45940.3	28264.4	22967.5	121504	NA	99734.5	111125	42079.6	90257	90968.2	141258	55541.1	42074.8	51673.9	NA	55606.3
Glu-Ala	673610	885643	656498	831496	810546	787665	787622	947023	768550	841966	760536	824989	717103	601823	778720	682509	645378	602734	756577	583035	819954	823985	706022	843936	920108	506097	668638	615460	867405	514418	630366	603184	589560	885648	568740	761322	454331	720168	543519	588094	676295	843589	496838	548127	850280	1.04262e+06	899178	921783	698859
Ile-Ser	406383	441850	407369	474583	277828	398294	274509	267969	443378	332968	324946	331856	354696	273776	199712	339872	334156	421223	396214	357200	343696	491420	385173	360879	443450	367932	325668	390205	487573	306584	385302	274750	283653	344515	200202	298059	338985	331198	416007	372854	326591	406389	398467	325457	251949	499752	513230	537064	408510
Thr-Val	69559.5	79279.1	11546.8	35702.7	11238.4	15970.8	24260	18983.8	70117.9	53635.9	73542.4	55850.9	36229.5	22955	9628.41	20429.3	22204.2	64224.5	128517	43840.1	25124.5	224184	21793.9	26312.2	74381.4	87485	111272	130480	128209	58608.1	45327.8	19322.9	64236.8	48292	70032.9	14507.9	28446.5	40685.7	95080.6	30832.7	14578.3	104681	278089	31400.3	11194.1	100400	110982	181143	32820.4
Ser-Ile	188064	217190	84182.6	127306	63209.2	202575	70810.1	96900.6	140258	177651	109946	130826	92913.8	85433.2	51835.1	125903	141187	152833	242029	153301	113280	308117	107671	98435.8	185778	171918	136652	267693	185863	121932	173061	122960	153817	177091	122831	151437	102367	123237	143517	129181	86079.4	199342	216085	59591	62070.1	225299	262504	239381	77930.3
Ser-Leu	530270	594346	294585	443112	248954	345227	264747	386836	650330	562328	441218	398247	368604	346705	234750	355715	315955	528818	693012	408066	347852	1.17076e+06	393026	406324	599983	507593	482502	620415	718294	536476	418290	268065	460553	363578	357052	289386	344369	396568	517421	374788	265035	677083	1.17824e+06	347671	256516	741304	688725	1.05967e+06	347866
Val-Thr	445767	952095	792087	567153	863822	294084	475024	593773	757763	617946	712974	648396	675825	628132	490335	716506	536545	756340	692934	772694	604797	684509	634702	622661	616488	665153	706464	364428	444975	599896	642853	658672	681904	344070	734970	464375	595035	588163	750086	679544	504263	1.03056e+06	915206	890520	758821	736367	905972	684147	863419
Asp-Ser | Ser-Asp	60108.7	73382.9	72148.4	69009.9	59765.8	56302.9	53071.4	38280.4	43670	60604.8	53446.8	68040.6	63609.3	60686.9	63790.5	52370.6	40165.3	49552.8	66000.5	54103.8	57420.2	29851.2	55133.5	59775.5	72652.9	62011.2	47280.5	40104.7	32826.4	33812.3	57167.5	14438.4	45191	53488.9	NA	55604.4	58053.5	45976.2	62182.2	39026.8	40749	75000.3	47809.6	34522.1	38287.4	52762	85616.3	55352.8	37662.3
Thr-Thr	55194.8	124938	72696.1	69297.2	77437.1	29006	47680.8	59598.3	47779.8	74647.6	81158.1	62883.9	84857.6	42638.8	35458.6	56983.6	40332.7	67481	60442.2	93270.3	115087	123717	81507.1	76395.5	112973	86412.8	84479.5	85944.2	73963.7	69871	126201	92552	121028	106966	123982	128651	54478.4	146954	122403	113225	90912.7	137680	109221	130529	105423	108500	110330	80614	58434.6
Phe-Gly	53127.9	65147.1	36327.8	52678	33300.1	60115	51248.2	32903.4	66980.2	38243.8	41701.8	53991.8	49226.8	26468	18069.5	28686.8	35514.6	65274.2	51694.7	46993.1	39131.5	58425.8	46427.8	48405.5	62073	77387.3	44845.2	60487.2	65954.1	44635.7	50519.5	29463.6	59179.8	49686.2	26248.2	19033.7	38990	36894.2	74751.8	60335.9	19977	72186.2	35859.3	40715	25076.3	73150.3	73792.1	52209.6	35130
Pro-Ile	20940.5	18799.7	16870.7	13682.7	NA	63691.1	15373.7	NA	13594.7	9859.84	12390.9	8092.46	12385.7	NA	4484.49	NA	5445.15	9230.6	11539.7	26059.3	16542	16283.6	13010.2	12402.4	27764	13573.6	16552	23143.7	30853.8	5784.4	22730.8	12541.6	NA	33759.7	9893.49	8960.39	NA	5806.09	17945.7	23477.9	7038.65	12877.5	NA	NA	NA	20087.3	30247.6	13200.8	15448.5
Asn-Pro	32233.7	38757.8	58591.6	39688.8	84120.9	72978.3	65411.7	52799.3	97158.1	54957.8	135249	116740	136635	59360.6	52341.7	113291	81829.4	75846.2	101008	142418	322124	124089	131596	121836	78332.2	131399	155956	68530.2	53427.2	119755	112312	143854	98657.6	61949.2	155250	53783.7	108870	75316.1	117959	127589	47366.2	112124	71713.3	100116	83945.2	66068.5	118331	56866.1	73892.8
Pro-Asn	80247.4	115828	80548	77232.9	NA	89158.7	19150.4	108604	74950	84141	25224.8	28056.4	42294.9	67264.9	12947.9	73176.2	118887	28250.4	36774.5	111417	135534	123970	54617.8	37299.6	167536	60973.5	80377.1	125068	166333	69835.3	281474	77683.1	192749	234286	683439	246869	69776.2	208706	79781.2	106308	69266.8	54017.4	37692.2	773.058	30059.5	118243	111091	82549.6	16320.2
Asp-Pro	1.14664e+07	1.35824e+07	1.47013e+07	1.37289e+07	1.78278e+07	9.83231e+06	1.1379e+07	1.3218e+07	1.30116e+07	1.20119e+07	1.71431e+07	1.5785e+07	1.66404e+07	1.10541e+07	1.25629e+07	1.59457e+07	1.24638e+07	1.21708e+07	1.87889e+07	1.82568e+07	2.10916e+07	1.78312e+07	1.83987e+07	1.76013e+07	1.32243e+07	1.56391e+07	1.85178e+07	1.42486e+07	1.21885e+07	1.64708e+07	1.54782e+07	1.50808e+07	1.4704e+07	1.19427e+07	1.81117e+07	1.47974e+07	1.36655e+07	1.45336e+07	1.61295e+07	1.4339e+07	1.14297e+07	1.1898e+07	1.24608e+07	1.48407e+07	1.39111e+07	1.38794e+07	1.58084e+07	1.15356e+07	1.41785e+07
Pro-Asp	1.14825e+06	2.80417e+06	2.43951e+06	2.04677e+06	1.47593e+06	1.66443e+06	1.49016e+06	1.90508e+06	1.81149e+06	2.52374e+06	1.54958e+06	1.61041e+06	1.65255e+06	1.6932e+06	1.47008e+06	2.10829e+06	1.77425e+06	2.13375e+06	2.27524e+06	2.30923e+06	2.38344e+06	2.18106e+06	2.6085e+06	1.76018e+06	2.2738e+06	1.59554e+06	1.7193e+06	1.40483e+06	2.03289e+06	2.1406e+06	1.9558e+06	2.28843e+06	2.21273e+06	1.94016e+06	1.78208e+06	2.04679e+06	2.26216e+06	2.10879e+06	1.69557e+06	1.49094e+06	1.5448e+06	2.62609e+06	1.43436e+06	1.72318e+06	2.06693e+06	2.4793e+06	2.73899e+06	1.78124e+06	1.90704e+06
Val-Leu	545604	611902	418993	450481	346587	246749	348488	361786	393686	429175	558596	516208	427394	254906	308246	245198	265228	420232	589121	364771	372852	748500	209217	561795	485699	695446	551489	502262	476206	276705	368877	136721	447376	310917	380956	230336	234262	352748	561390	455454	242266	607128	1.0897e+06	448380	292090	728459	754016	803482	480268
Ile-Val	154863	170559	113377	87086.4	49478.6	52013.1	110878	84299.5	130121	134426	137640	111918	75923.5	76520.9	31876.2	68735.1	80877.1	163947	235549	98668.9	108103	188948	133295	118098	145318	214416	89937.2	146256	110574	87301.1	117909	67787.4	121400	83634.8	119866	53813.4	56865.1	76304.3	89079.3	78052.5	44882.6	243465	94084.6	81986.1	68481	232646	318283	196018	100189
Leu-Val	193167	250990	135562	172742	83913.5	85943	136102	112551	107946	174926	164096	171043	107662	83920.1	89816.3	81536.6	96288.8	120008	173767	123270	130006	141632	128175	168479	156174	214598	137380	184597	171950	107883	149543	62645.4	178966	106426	148576	82712.5	111125	127822	186421	162220	71216	234023	170394	145576	121216	308745	277306	200875	140347
Val-Asn	263576	333964	322636	312195	605386	234232	678880	434757	949796	519315	907851	778555	791347	393445	669998	420445	786445	990569	883616	521618	404515	510556	822567	791108	400075	1.47589e+06	1.1633e+06	456637	744936	807330	1.09388e+06	1.03205e+06	707111	619100	365478	360698	938076	534638	1.50791e+06	1.44745e+06	384990	957009	1.38088e+06	1.03828e+06	676595	200487	535990	348986	803983
Asn-Val	6648.5	19097.1	NA	NA	NA	NA	NA	NA	4021.46	8652.21	8013.24	5509.9	NA	NA	NA	NA	NA	16712.4	21263.8	6107.78	NA	27750.4	7580.04	NA	9119.43	10874.7	NA	11254.9	4281.2	7519.14	6801.97	NA	NA	14102	7950.85	NA	NA	NA	23036.8	NA	NA	34371.1	8098.39	NA	NA	10861.6	13379	16802.9	NA
Val-Asp	2.26079e+06	4.29778e+06	4.63368e+06	2.84316e+06	7.37374e+06	2.08722e+06	5.31735e+06	4.18814e+06	4.89748e+06	3.96263e+06	5.47197e+06	5.69536e+06	6.28241e+06	4.85044e+06	5.27531e+06	6.73587e+06	3.91862e+06	4.14392e+06	5.71595e+06	6.3022e+06	4.43729e+06	4.43448e+06	5.04543e+06	6.26037e+06	3.49369e+06	3.97797e+06	6.05655e+06	1.88384e+06	2.47357e+06	4.35508e+06	4.12902e+06	5.819e+06	3.75006e+06	2.38969e+06	5.92191e+06	3.97379e+06	4.69348e+06	4.56e+06	4.9375e+06	5.2792e+06	2.79522e+06	4.88869e+06	4.94078e+06	5.05205e+06	5.77618e+06	3.49601e+06	3.94512e+06	2.64364e+06	5.66003e+06
Asp-Val	93501.6	124737	119429	87400.4	66401.9	84902.2	126584	89410.3	127609	112062	125751	110629	128272	96199.8	80187.7	101205	112689	141114	148070	136544	187144	187710	194236	167812	194351	151330	151036	148074	151793	123147	128331	123472	114947	122005	106287	120665	129913	124438	132267	144538	63158.2	132842	66482.9	76913.3	58461.6	124184	160427	100058	80902.7
Ile-Thr	184052	221756	179475	176179	149195	86030.9	96018.6	100802	149405	118063	126425	112668	98271.3	84518.9	74086.4	106038	100094	133567	137248	126058	137491	153906	140622	136978	119698	118971	93745	107308	113758	93066.5	115692	78481.1	102863	96726.9	101395	90468.3	97047.2	102257	101621	115197	128449	198404	98723.8	160231	94625	195675	211691	156991	183363
Leu-Thr	174241	290361	141027	225244	157820	101068	147082	127963	238204	181977	183748	167637	200403	118056	108344	110873	128286	293084	180776	155534	141012	231885	166698	198271	250455	239076	180980	256842	229500	149108	161468	75025.1	170407	189127	106170	81651.9	160223	132525	294793	200630	93026.7	355777	171185	176872	131478	352526	263173	317358	171842
Thr-Ile	51043.6	60135.8	23965.6	23952.2	12716.1	23218.7	36237.4	19878	45972.3	47465.8	80289.4	48911.5	29703.1	13243	10320	26121.1	23331.6	59081.3	138906	39729.1	14128.4	78665.2	21745.9	44229.1	27511.7	84961.4	49691.6	36647.3	28864.8	36158.3	31235.9	27800.1	45105.4	30209.1	22131.6	7281.43	21480.7	37790.4	31022.8	37444.6	6746.86	106559	40733	32450	30898.5	63850.8	84049.3	36235.2	35732
Thr-Leu	358832	450597	201298	233702	134318	138918	164955	179497	259335	287683	270101	223741	147095	172769	101784	135474	156690	304747	454236	202447	203810	484810	218810	219622	336783	268215	209049	254044	289207	268926	227663	143130	265267	227628	202934	139951	159360	186720	206613	156910	128070	435864	325249	138948	148345	453555	544113	430254	165040
Phe-Ala	56784.1	53111.8	34098.8	46190.1	20856.2	11780.8	34841.6	20328.4	50618.8	31500.9	52565	62047.8	39330.1	15546.8	12829.2	20017.4	25068.5	41626	71271.8	32422.5	28549.3	103147	28447.2	45380.1	53428.8	62323.6	51942	70236.1	65275	41055.5	35381.8	10551.8	37951.5	32997.9	15818.8	15294	24849.2	26349.8	71152.9	35127.4	17158.8	52838.6	119382	28972.6	18670.6	78468.5	82849.6	97679.6	48334.3
Ala-Phe	99136.6	73911.5	17968.3	33160.4	10755.2	44916.5	34596.5	24764.3	28579.8	33394.4	69563.5	72087.1	22960.7	15646	NA	12410.2	20681.1	36790.6	132796	38756.6	33719.4	111085	38380	79513.2	57432.8	75698.8	69339.5	96138.8	51398.2	61099.6	32521	15284	39931.5	35436.5	54878.8	18629.3	17669	22125	54220.7	35430.9	12365	52420.3	116708	20706.2	16385.6	114264	142434	108692	36049
Gly-Tyr	41503.2	78305.6	49814.9	44567.6	23236.6	95492.2	40941.9	27018.2	57972.8	49107.6	44467	40814.9	38687	31292.5	18964.6	36163.6	34917	71102.9	50038.4	52701.1	38182.1	59778.8	51054.8	53685.4	61535.1	56589.7	40493.8	48210.8	50098.1	39402	50306	26969.4	40879.9	74272.8	28916.5	29070.9	36705.1	41922.7	58722.3	49895.1	23342.2	80039.3	40548.6	43188.4	30488.6	68628.9	64765.7	74249.8	42734.2
Tyr-Gly	68855.2	71124	43935.9	80020.8	21923.7	112328	31490.7	27184.4	65676.9	50600	40412.3	29341.9	48608	32978.7	28765.3	25383.8	29005.8	90154.3	39774.5	40129	40422.5	62930.2	56312.6	46607.5	73763.7	61674.5	32924.9	45198.8	71016.9	38328.6	57080.5	37760.9	60329.9	71254.5	15319.4	22160.9	45924.2	49305.3	54530	58177.4	30356	126838	34485.6	54250.8	30866.8	105970	86119	81829.7	41102.8
Pro-Gln	970960	1.2764e+06	1.97687e+06	1.63955e+06	983374	2.03198e+06	1.13996e+06	1.25757e+06	1.295e+06	1.42327e+06	1.23177e+06	1.24993e+06	1.51075e+06	1.15561e+06	957115	966181	2.32396e+06	1.57764e+06	1459669	2.4639e+06	1.1315e+06	1.39057e+06	1.19007e+06	1.24522e+06	1.8409e+06	1.27646e+06	1.30493e+06	2.12784e+06	1.7649e+06	1.48809e+06	2.16779e+06	1.60265e+06	1.70028e+06	2.7432e+06	4.62578e+06	1.39826e+06	1.5133e+06	1.49157e+06	1.46994e+06	1.61996e+06	1.33913e+06	1.62752e+06	1.32404e+06	1.24562e+06	1.49475e+06	1.50683e+06	1.90706e+06	1.63393e+06	1.0367e+06
Lys-Pro	30216.5	71586.3	42438	38580.3	NA	13663.6	10496.6	55299.1	NA	41877.3	6684.88	NA	NA	25573	7215.8	43720.3	64330.6	NA	NA	43621.5	167341	54981.4	NA	NA	19707.3	NA	13021.6	NA	21617.5	NA	42068.7	NA	23595.8	NA	56910.5	NA	NA	43972.8	NA	NA	31915.3	22719	26672.3	NA	22523.3	49214.8	76407.1	36209.3	NA
Pro-Glu	772410	1.03566e+06	1.82448e+06	905628	1.85507e+06	1.14773e+06	1.88475e+06	1.25934e+06	861992	1.00285e+06	1.12013e+06	1.47121e+06	1.61821e+06	1.15532e+06	1.68947e+06	1.61596e+06	1.98432e+06	1.05512e+06	1.97162e+06	1.96425e+06	1.80845e+06	1.22628e+06	1.81945e+06	1.68134e+06	792741	783581	1.77018e+06	978890	836883	1.1939e+06	1.54476e+06	1.58055e+06	969941	1.16742e+06	1.68235e+06	1.1969e+06	1.14995e+06	888701	1.16457e+06	1.71286e+06	708465	1.29731e+06	826308	1.42414e+06	1.4739e+06	909336	1.34365e+06	593688	1.35941e+06
Ile-Ile	80965.6	66549.5	25794.3	34417.9	9751.21	34436.4	23651.3	14464.7	31265.7	30834.8	28777.1	36811.7	15117.8	12336.2	8223.7	13366.3	17377.8	43178.2	74411.7	32093.8	26339.6	54311.4	27626.9	26967.6	45899.9	49820.8	30361.5	5685.68	22627.7	12114	26505.4	12916.9	44325.1	45996.3	29416	9863.8	15633.3	7130.88	17944.8	15510.9	23027.1	83690.5	26252.9	17298.5	15674.4	64445.7	91569.7	40044.7	15780.5
Leu-Ile	102630	141548	67068.1	95306.2	63077.3	52679.4	64269	65972.8	83467.2	70948.3	89739.2	111349	75751.2	46389.1	38859.4	45127	48627.3	82429.9	98215.9	79556.8	71878.4	96659.3	57122.2	86358.3	78314.7	120455	79057	114079	84280.7	57105.1	79550.1	26401.8	77819.6	64321.1	49595.3	35484	49643.1	46404.9	102662	77889.3	42952.6	117025	105327	66574.9	47689.9	152242	153009	126573	73245.9
Ile-Leu	311705	287802	167932	184063	157776	110937	168977	127079	206804	195631	264851	258218	127969	93576.4	103729	102320	116714	195773	317077	159610	132791	325760	152106	224199	213347	268908	225941	258021	187417	151026	138467	90691.5	165864	162780	230950	78879.3	97900.2	112037	197507	142022	111710	301708	341629	156560	130117	304338	315576	333327	178816
Leu-Leu	760556	1.08015e+06	614943	765989	454022	327653	492902	546240	762633	653289	661455	640723	562365	562907	380497	510441	515261	832001	849431	728648	670820	1.55761e+06	606568	762234	951043	822637	825567	903155	932947	786576	703328	329741	860423	594989	538729	457556	532141	617675	984272	693120	419487	1.05328e+06	1.81874e+06	596326	509816	1.19751e+06	1.21691e+06	1.51484e+06	563611
Leu-Asn	292302	386215	276724	145244	400846	50844.3	277594	373843	754173	254360	562960	553072	519864	324289	341883	314012	301135	781328	542268	397100	244245	613551	384093	573272	337787	673370	741209	331452	311625	553291	374590	205959	432813	42917.5	280457	64839.5	409442	388341	790448	672638	NA	757139	1.14782e+06	601497	349626	339277	508169	430892	484145
Val-Gln	539277	329939	231674	168040	344582	76165	303006	261473	361126	284072	383249	387415	417667	258860	292956	313717	245257	368658	415176	358940	225676	311342	264607	399025	284528	417336	487238	148707	228858	286704	362862	310128	326295	216657	914682	194642	304790	314948	490372	483864	112702	414551	504030	332190	294623	254146	295553	245776	334403
Gln-Val	16270.7	7659.18	6979.32	NA	NA	NA	6480.55	NA	13783.2	13602.5	8301.37	9205.47	NA	NA	NA	NA	NA	15171.9	21566.9	17102.2	NA	40773.7	NA	7454.64	42280.2	29592.2	20559.9	42945.9	39244.6	21630.9	36690.5	NA	15391.4	80878.9	121131	NA	NA	NA	30185.3	28496.3	NA	34961.6	20830.2	NA	NA	30934.7	24590.6	14844.9	NA
Asn-Leu	31751.1	81794.2	20346.5	15622.6	7409.65	NA	20177	NA	36478.3	63722.2	61408.4	39697.5	20207.8	12663.9	NA	17024.5	NA	66006	76870.8	50864	21094	151082	13676.3	34882.8	47089.2	40179.6	19170.3	33547.4	7670.12	31590.5	12236	NA	25730.6	30303.3	39152.9	6155.75	11679.1	19437.2	42447.2	NA	NA	123907	89578.3	9215.95	16193	58875.6	70294.4	71910.5	18835.2
Val-Lys	956146	687928	1.21718e+06	811533	829724	1.48804e+06	1.05573e+06	1.06338e+06	900309	646681	1.12013e+06	1.06463e+06	1.3079e+06	1.82854e+06	1.54587e+06	1.28937e+06	1.81982e+06	860519	1.70611e+06	819561	1.53329e+06	713951	1.17655e+06	983656	500768	1.15284e+06	1.16678e+06	835398	1.09479e+06	1.0174e+06	1.66686e+06	1.68737e+06	1.2307e+06	975574	558987	1.27753e+06	1.45965e+06	1.59931e+06	741278	1.26805e+06	1.09751e+06	601835	1.27695e+06	1.24859e+06	817756	527038	889698	680609	1.75098e+06
Lys-Val	NA	44645.6	NA	8405.21	NA	NA	8729.62	NA	23020.1	NA	45043.4	23572	21966.7	NA	NA	NA	12872.6	20579.1	40337.6	18888.8	NA	30438.9	NA	34527	18158.3	41198.1	20422.1	NA	19889.7	27854.3	NA	NA	18494	NA	NA	NA	NA	NA	36124	18963.7	NA	72867.1	33587.3	5545.11	NA	45241.5	60324.7	25407.8	27537.6
Glu-Val	661575	932620	997504	667331	693101	389616	723715	566269	789775	707761	803926	777393	815222	532910	510422	634630	676082	962950	899937	920212	1.06053e+06	1.15686e+06	1.0917e+06	1.21245e+06	1.04689e+06	1.06134e+06	833583	605216	875023	727023	1.10768e+06	683669	845463	701015	740440	628408	728482	869906	916351	976040	444029	1.20342e+06	797099	737627	719832	896961	1.08446e+06	734809	782683
Asp-Leu	757856	757887	765117	758468	605637	772444	796604	744787	815391	813888	839058	847344	893674	690939	675257	878630	829797	1.0095e+06	1.14819e+06	1.01171e+06	1.09777e+06	1.38794e+06	1.0669e+06	1.09309e+06	1.12244e+06	854579	1.0665e+06	1.04687e+06	1.09315e+06	828536	971267	842668	814616	945716	702382	872283	853074	910412	915022	948451	634653	768616	872160	583392	550596	758075	910126	833262	642837
Ile-Asp	2.26796e+06	2.32903e+06	2.47595e+06	2.31209e+06	2.34444e+06	1.51254e+06	1.76121e+06	1.51012e+06	1.7599e+06	1.51275e+06	1.74476e+06	1.64021e+06	1.98525e+06	1.58234e+06	1.38769e+06	1.92647e+06	1.52946e+06	1.84954e+06	1.8645e+06	2.22937e+06	2.18793e+06	2.22039e+06	2.19264e+06	2.13801e+06	2.21013e+06	1.6446e+06	1.76428e+06	1.90056e+06	1.854e+06	1.81746e+06	2.22529e+06	1.90128e+06	1.6579e+06	2.05986e+06	2.29786e+06	2.02544e+06	1.92726e+06	1.90275e+06	1.80262e+06	2.06013e+06	2.30555e+06	2.5312e+06	1.86471e+06	2.09318e+06	2.15464e+06	2.75822e+06	2.52785e+06	2.0773e+06	2.19907e+06
Val-Glu	5.07865e+06	5.61099e+06	5.16701e+06	5.9e+06	2.46478e+06	4.51142e+06	1.68289e+06	4.79678e+06	3.85183e+06	4.32903e+06	1.10296e+06	1.00412e+06	2.38557e+06	3.69351e+06	2.77248e+06	5.06824e+06	2.35128e+06	735236	6.6114e+06	5.61472e+06	4.16706e+06	6.04263e+06	499615	662566	2.03551e+06	861157	4.24437e+06	4.88777e+06	4.91387e+06	352081	2.8447e+06	1.14958e+06	3.21212e+06	4.17413e+06	5.46311e+06	5.08128e+06	1.31196e+06	3.64856e+06	861986	560267	4.69112e+06	665638	4.87524e+06	2.82101e+06	873450	6.48381e+06	2.56344e+06	6.05106e+06	2.1674e+06
Gln-Thr | Thr-Gln	154289	185218	238055	159973	114511	153567	35715.5	446588	1.0077e+06	382602	66042.6	72755.2	66199	224517	19237.7	252951	236108	138851	200732	330288	243074	336884	200088	68920.3	266972	122583	139113	375893	335946	298279	679971	283121	519366	701561	1.4239e+06	412051	243641	470033	114333	202674	198663	171800	158314	117019	158860	178460	257753	172859	47133.2
Glu-Thr	1.9135e+06	384350	1.42768e+06	623310	412404	1.67199e+06	546017	954535	490096	1.09949e+06	962508	2.0158e+06	2.05663e+06	828385	1.02039e+06	890094	1.34552e+06	2.00624e+06	2.76959e+06	1.47957e+06	1.18636e+06	3.03851e+06	1.30195e+06	974600	1.68056e+06	3.35433e+06	2.27596e+06	4.17596e+06	5.34215e+06	3.60937e+06	1.80064e+06	2.37469e+06	3.73834e+06	3.35384e+06	1.16727e+06	1.29549e+06	3.46925e+06	2.23753e+06	4.85945e+06	2.80589e+06	2.50648e+06	2.08491e+06	2.48294e+06	3.64199e+06	2.02734e+06	1.63956e+06	2.85675e+06	1.07406e+06	956545
Thr-Glu	844706	2.06724e+06	2.04941e+06	1.76372e+06	1.92377e+06	1.59117e+06	1.85123e+06	2.04766e+06	1.94493e+06	1.97744e+06	1.92121e+06	1.84923e+06	2.08931e+06	1.80166e+06	1.75817e+06	2.00473e+06	1.65253e+06	1.97501e+06	2.29363e+06	2.14418e+06	2.25557e+06	1.79928e+06	2.16554e+06	2.00736e+06	2.25976e+06	1.71881e+06	2.07147e+06	1.40935e+06	1.5645e+06	1.76204e+06	2.36614e+06	2.23573e+06	2.00603e+06	2.00671e+06	1.87946e+06	2.31585e+06	1.91723e+06	2.17755e+06	1.80135e+06	2.11739e+06	1.6027e+06	2.49177e+06	1.8767e+06	1.85181e+06	2.2237e+06	2.22513e+06	1.96631e+06	1.82874e+06	1.8652e+06
His-Pro	63867.7	NA	NA	82970.4	69118.6	135975	15331.9	NA	18113.8	NA	266918	36968.9	128254	5976.65	24056.1	13810.8	48838.5	NA	24185.6	25470	40422.8	54844.9	20765.5	38774.3	102642	31879.9	25710.6	153770	195035	24041.3	26622.7	19995	29718.8	228573	18239.6	138088	8635.79	17143.8	81021.5	41658.4	76243.4	NA	NA	10185.3	NA	78262	8339.76	67720.2	268159
Tyr-Ala	60809	37584	30538.2	45236.3	28374.9	17918.7	NA	17721.4	21652.5	38515.2	36605	39406.5	43398	15050.6	16502.3	14795.6	28910.2	31872.1	45796.1	19062.2	41893.5	61709.7	32052.6	25479	41754.6	46239.9	30708.4	70923.9	85244.8	35451.8	32647.2	NA	32564.9	39887.5	22789.5	14411.3	38098.7	35385.2	23838.3	41940.5	27414	48255.7	31962.7	45942.8	30150.5	94739.2	75986.3	75247.9	26068.4
Ser-Phe	265676	373259	291463	246201	217246	218021	279822	314155	347862	306823	287265	294706	296461	270084	237215	272185	329603	342532	452191	295030	325095	501601	313781	302732	318310	426713	387788	398607	371517	347422	529976	299688	475608	330001	327121	270383	289751	431926	424925	391438	218049	413170	494870	315605	240146	353504	518288	445451	306990
Ala-Tyr	16955.6	14459.2	NA	1046.17	NA	3203.79	434.901	NA	590.096	NA	NA	2249.04	NA	NA	981.274	79.4633	NA	NA	16772.4	192.872	NA	12074.1	313.771	7.1407	11843.7	NA	NA	21174	8808.02	NA	NA	NA	NA	NA	NA	NA	NA	NA	NA	NA	NA	NA	17097.3	34.1239	1250.92	20318	27747.6	33028.9	353.883
Phe-Ser	58803.9	99382.7	85028	92308.5	53462.2	80250.8	85265.7	61754.4	118468	79884.6	67738	91700.5	87970.6	73073.4	38921.5	81419.1	75423.7	117645	83885.4	82249.8	71159.7	118632	82581.1	51011.2	112679	112904	90470.9	94862.9	97853.9	61578.1	109938	57865.6	91361.3	77477.5	40337.5	51163.3	86285.1	98002.8	115805	106760	33163.1	134053	175368	75815.6	63181.1	83885.2	92012.3	100373	60608.4
His-Thr	833510	907867	996000	795717	313009	687904	413447	854927	545559	821082	471096	380306	459952	1.16309e+06	303904	1.1208e+06	1.07447e+06	774094	939661	1.3324e+06	773591	922472	704808	311647	1.16537e+06	618589	662368	1.3212e+06	1.30522e+06	1.23403e+06	1.97096e+06	1.2568e+06	1.72115e+06	2.29237e+06	1.16545e+07	1.53233e+06	1.22688e+06	1.64335e+06	439149	884299	977191	742931	1.15964e+06	837498	858857	990342	914464	1.02931e+06	385053
Ile-Gln	74320.1	110077	88760.7	71701.4	46499	32287	63648.7	56480.1	96387.1	72735.7	78896	64704.4	67113	46657.6	31437.2	39171.8	57457.3	111559	75496.3	89753.1	64652.6	95503.8	81373.9	84888.1	125400	86321.4	61919.8	91163.4	84841.8	52442.7	78600.2	40464.4	58368.1	93186.9	134108	47109	56316.7	58069.3	89129	83903.2	29999.1	130165	60150.6	65808.5	47498.5	109399	94892.2	80746.5	65169
Gln-Leu	104891	88712.5	25868.9	39248.3	37520.2	12198.6	46651.3	13240.9	52065.8	46450.2	87094.1	88163.4	56536.5	33011.3	23846.9	22301.4	20696.2	68319.3	120615	58812.3	24012.3	148827	34983.6	88606.7	77914.7	104518	82266.8	81279.5	75970.5	54156.2	51443.2	19878.7	62297.1	59706.6	62220.8	14157.1	24885.8	22385.6	87730.2	65728.1	19286.4	114360	161924	32555.9	38443.9	120589	127552	109803	50181.2
Glu-Leu	258971	149076	90012.2	250522	18287.2	108195	55283.9	121453	189441	131365	20104.3	20978	47610.8	93273.8	9015.77	110348	89069	85403.9	119364	122522	158292	252722	174830	22249.4	221159	38094.8	23819.4	239231	314323	121750	244345	104755	143879	187351	124871	164982	152278	149155	33184.2	19040.6	142427	127396	64008.5	46138.6	45843.1	320866	223281	280952	34622.6
Ile-Glu	1.16054e+06	1.20163e+06	1.31351e+06	1.17713e+06	872038	728160	912201	927104	1.03923e+06	943669	874721	775047	909613	779186	732055	851341	906323	1.00951e+06	831487	1.01024e+06	1.3286e+06	1.30245e+06	1.55149e+06	1.32011e+06	1.38553e+06	888919	969905	901854	1.12601e+06	863059	1.03109e+06	945994	753812	979287	1.0263e+06	793488	1.08514e+06	905320	916681	1.02483e+06	901551	1.21016e+06	750467	933637	916313	1.30493e+06	1.56698e+06	1.02974e+06	1.08478e+06
Leu-Glu | Glu-Leu	1.24387e+06	1.43543e+06	1.38631e+06	1.32763e+06	949347	889005	1.0798e+06	1.10818e+06	1.33812e+06	1.11572e+06	966510	1.00205e+06	1.1727e+06	879013	828453	949926	1.09982e+06	1.39881e+06	1.05154e+06	1.24782e+06	1.53346e+06	1.51435e+06	1.69778e+06	1.68141e+06	1.63611e+06	1.2153e+06	1.17035e+06	1.18267e+06	1.52557e+06	933176	1.34146e+06	965103	884495	1.23661e+06	999754	830256	1.08044e+06	1.11377e+06	1.26459e+06	1.32502e+06	976224	1.42734e+06	893823	1.04481e+06	1.0232e+06	1.53208e+06	1.65939e+06	1.22217e+06	1.07165e+06
Glu-Ile	25330.1	16780.2	8538.92	9986.94	NA	NA	17001.9	NA	12509.3	12208.3	15839.4	10566.2	15900.4	5894.89	NA	NA	6762.65	15555	38697.9	6940.73	9520.36	31218.5	25457.5	26764.5	16177.6	21455.7	25029.4	24431.5	16893.9	10224.1	10519.3	NA	8227.59	8788.07	NA	NA	NA	7380.73	18541.2	6810.85	NA	20521.6	NA	6537.09	NA	25541.3	42426.2	18223.9	14683.2
Gly-Trp	166918	285587	359284	221788	223230	118477	266972	241830	172623	290301	223625	230137	286987	245112	253897	266290	305120	404557	315435	317921	395003	356672	401214	382142	392415	332811	380005	79056.6	257583	302364	354355	280857	258377	232657	233262	276516	281417	252952	333671	317219	149331	483685	230927	252954	275006	275320	318093	286930	252988
Glu-Asp	46822.8	67859	115265	45235	86558.3	31321.6	65066.1	61811.1	44889.3	42774.7	45864.2	59582.3	54652.3	53213.5	56248.4	69605.2	52434.2	33853.5	62693.4	59801.9	68533.1	NA	59547.9	62312.9	28907.6	30283.9	48604.1	18992.3	NA	39445.2	52296	58455.5	26392	43441.5	39797.2	56842	46064.2	75309	49302.8	79997.2	63441.6	112310	52965.7	92599.2	86234.7	63025.8	80170	60198.8	87824.9
Ile-Met	137333	258306	217369	287397	61491.3	98298.6	57638.1	205039	275258	153845	61437.3	47591.8	57137.5	164549	25716.6	126678	153246	195741	102399	81942.2	98335	214481	243457	55413.5	297390	54692.9	56534.8	121901	253244	140103	201314	71696.7	189518	142767	29569.1	78293.1	194516	159690	57323.7	49820.7	111689	170083	114672	37888.3	18745.2	268150	222303	336782	65418.4
Leu-Met	2200.42	78112.8	29703.6	NA	19423.6	357.041	23570.6	29683.4	41236.6	36992.4	76613.9	53452.2	62255.8	29348.8	41903.8	31014.2	46342.7	103652	36396.3	31522.6	32501.9	51168.7	31059.5	57517.9	17771.8	150880	102010	3389.36	NA	39192	74189.3	NA	57977.3	NA	14556.8	NA	37266.8	40989.8	186270	127716	NA	115813	139769	87669	23113.6	NA	78096.2	NA	47492.8
Pro-Phe	246484	87362.7	93514.9	179576	58732	214653	156283	42800.5	60133.5	60668.8	159666	189177	157843	56727.9	88975.3	62139.9	66795.6	102195	161387	121735	97615	147759	109332	182972	139275	216965	176076	191288	174501	78743.2	118984	77119.1	65750.4	316660	95331.1	99022.8	51270.7	68656.7	194184	203771	134226	95832.9	50570.2	78630.6	71472.5	179417	180184	191896	99713
Met-Leu	NA	26566.5	23848.2	NA	NA	12881.3	12035	NA	30633.4	12753.3	8810.85	4884.36	15731.4	NA	8376.31	8819.34	26556	45725.9	29558.4	NA	22374.9	64376.9	46473.4	NA	19353.8	56993.3	17341.1	42897.8	90921.8	9916.41	49957.4	NA	29977.1	25565.4	NA	8775.42	14908.3	NA	34332	17157.8	NA	44074.9	63740.9	11684.5	NA	NA	49623.1	112491	12203.2
Phe-Val	102210	66011.8	51877.2	38406.9	101422	59971.6	33001.7	26669.9	32452.8	88893.1	29733.7	5727.13	23114	31186	9442.48	56471.3	19283.3	47931.2	112768	36451.9	20023.2	96508.9	22784.4	32537.5	68084.7	16735.8	11560	74581.5	64484.4	33105.1	17258.3	10216.3	24375.1	33983.1	38955.8	37980.2	41609.8	35112.2	17149	23434.7	12783.1	60007.9	136322	7637.4	49239.8	105907	139938	98913.6	24506.2
Val-Phe	138682	182119	97453.6	115426	73700.8	59646.7	98882.3	92023.3	143587	106315	122454	118353	92912.5	71310.9	66406.2	65864.2	90692.2	139334	194027	90182.9	96055.5	291315	102841	113363	190699	155816	128016	156464	160032	117201	99003.6	47044.5	125739	95532.1	88634.7	48051.4	77240.4	72405.2	149715	110546	51221.2	167732	357817	92594.3	65957.5	188543	221870	255133	93225.9
Thr-Phe	57218.7	185239	73615.5	62957.8	105715	40949.2	141033	63940.2	143389	128964	250481	295817	253141	83456.2	151110	107874	90819.2	195739	424001	144383	78961.9	490845	88761.7	272203	189922	402872	435431	185518	197554	146558	117638	78946.3	156491	70895.7	106512	43169.9	62370.2	137716	457258	239533	35699	262466	894733	153274	116886	154239	246486	248727	187487
Phe-Thr	189481	252601	193449	205304	134445	111514	185249	156303	273207	208923	224835	234261	244366	149949	157863	130613	175534	283545	330628	170441	137022	369476	211169	250642	244591	343194	334919	195698	340155	225738	287357	144165	261278	168539	122462	115640	218288	194325	326214	313148	98896.9	339810	485109	199949	122070	285549	328663	310046	212583
Ser-Tyr	44392.4	70326.6	28811	29788.3	22879.8	90297.5	30098.5	21295.9	30817	66615.2	38442	34628.7	51932.3	24009.4	14589.2	42140	22547.2	64821.3	137399	72830.3	26345.4	176622	21322.3	46474.1	67961.1	55762.2	96738.9	113630	103671	37446.5	37757.6	28033.4	57750.3	38706.4	26250.5	18859.3	21368.3	47066.9	101014	38307.9	16371.2	72132.1	246086	26484.6	32019.7	64440.2	88926.8	129999	41614.6
Tyr-Ser	1.55224e+06	98382.7	32119.3	98456.3	26576.8	186403	15048.7	33601.8	52802.6	56757.5	39923	46940.8	42985.5	40450.2	11926.9	19589.6	16115.5	94349.3	60682.3	54074.2	64265.8	133138	47171.6	56215.8	111314	68317.7	65138.9	147907	105046	51364.6	72739.4	20320.6	85949.6	66647.6	36533.2	31446.4	39710.9	50466.9	93379.9	50184.9	NA	108394	173982	49854.2	19920.7	68576.2	83361.4	203290	19120.5
Arg-Pro	42465.9	NA	5701.58	NA	NA	NA	29432	8905.56	60631.2	18926	NA	NA	NA	23279.3	NA	NA	NA	62954.4	NA	NA	NA	19907	NA	28097.6	NA	59153	45378.5	47183.1	56070.2	NA	59605.6	43621.3	NA	35435.1	NA	NA	NA	NA	47187.4	77093.2	NA	48676.7	77983.8	48688.9	12254.6	43211.5	NA	58720.9	5303.65
Val-Arg	710264	357893	301964	936229	318208	1.45528e+06	221365	321976	401286	287976	372467	328398	353213	267680	288631	326883	226821	419024	495453	358798	363636	407889	382655	421338	407244	394230	386814	1.98598e+06	849531	434586	346377	392257	381098	1.22018e+06	389466	325706	342347	431815	407170	418000	1.56195e+06	421854	393973	409053	320486	543293	382923	626915	332013
Arg-Val	39707.3	64852.3	NA	16669.5	NA	NA	NA	NA	18263.6	20897.5	NA	NA	NA	NA	NA	16548.1	NA	NA	18887.7	NA	44681.9	67427.5	NA	NA	26816.2	13899.7	11326.3	42415.6	25735.8	NA	NA	NA	9292.42	18793.3	79539.6	16466.9	NA	NA	NA	NA	10305.5	NA	48408.3	NA	NA	110785	115232	108508	NA
Gln-Glu	1.30238e+06	1.60746e+06	758295	1.07996e+06	1.07208e+06	920839	972485	1.33395e+06	1.91853e+06	1.10132e+06	1.36489e+06	1.30983e+06	1.67696e+06	1.37473e+06	1.09707e+06	809835	1.17149e+06	1.95761e+06	1.13554e+06	970494	1.29471e+06	2.59278e+06	1.31513e+06	1.6761e+06	2.62777e+06	2.09898e+06	2.05461e+06	2.91049e+06	2.29135e+06	3.00821e+06	1.9337e+06	1.41064e+06	3.42061e+06	1.76373e+06	2.42799e+06	1.6968e+06	1.79462e+06	2.03419e+06	2.29137e+06	2.47617e+06	1.84448e+06	1.80197e+06	3.4847e+06	2.13044e+06	1.67538e+06	1.4693e+06	1.47476e+06	1.85566e+06	1.13797e+06
Ala-Trp	173286	NA	43133.3	46885.2	NA	114107	16962.5	58984.6	38861.3	NA	15314.3	36044.3	71995	20927.7	38800.4	NA	149041	93710.5	50751.3	37912.1	147072	166222	123750	54026.9	79196.5	67478	88643	505151	288165	108164	71801	216579	140635	118153	16854.6	148318	261416	125176	235574	69304.8	109427	54968.6	NA	84054.3	53150.2	67178.5	69925.1	NA	51106
Met-Glu	10177.6	12251.8	10223.2	17001.5	NA	NA	19396.9	13224.3	28102	11575.2	12247.4	6473.97	21592.3	5990.88	7418.12	13707	16811.8	29815.3	20079.2	20496.8	29311.5	41375.5	38614.9	33041.5	33605.4	24213.7	25238.5	38176.8	47850.4	13656.5	23306.8	12280.1	15994.5	22507.3	7034.47	16414.6	24332.8	18372.4	32489.7	22679.7	NA	22571.1	23878.1	NA	6363.03	18905.8	14086.2	18766	6202.37
Tyr-Pro	1.19734e+06	1.19611e+06	1.15972e+06	1.11174e+06	920430	1.42053e+06	1.47195e+06	1.40449e+06	1.49774e+06	1.40112e+06	1.7565e+06	1.70944e+06	1.6552e+06	1.4628e+06	1.2057e+06	1.69544e+06	1.85163e+06	2.17589e+06	2.48926e+06	1.99449e+06	2.65051e+06	2.42087e+06	2.30867e+06	2.08729e+06	2.50543e+06	1.98521e+06	2.01465e+06	2.27371e+06	2.44047e+06	2.18663e+06	2.17775e+06	1.94408e+06	2.15261e+06	2.29288e+06	1.60657e+06	1.97014e+06	1.88776e+06	1.90599e+06	1.80831e+06	1.905e+06	1.10788e+06	1.31519e+06	983297	1.03973e+06	1.13218e+06	1.45646e+06	1.46795e+06	1.14543e+06	904505
Pro-Tyr	18580.5	25630.2	21867.2	24840.9	NA	30262.7	16673.7	7452.22	18543	7888.53	13040.9	14185.8	19963.4	6272.36	6496.43	10827.5	15222.1	29617	26515.4	26426.8	17383.7	37689.8	29229.5	22829.7	29892	24028.3	19809.8	15165.4	26782.7	20966.5	21012	12970.8	15942.1	19905.3	9912.6	9055.74	17969.1	15458.6	17207.8	21866.6	5038.74	33553.3	7798.42	10702.1	11707	36907.5	61947.2	18710.1	20848.5
Ile-Phe	572447	475814	353229	520223	379131	300228	331761	314365	495349	411251	347871	324367	394476	467609	354896	415898	302912	385124	892049	374110	305253	1.11708e+06	339096	404665	710704	368781	518827	874039	686038	415611	345535	159565	366321	291623	184061	204909	278245	339258	353861	312566	277335	410545	1.52281e+06	256368	283406	605861	553985	1.19909e+06	504783
Phe-Ile	66060.1	34312.1	19295.9	43375.3	14596.1	27928.7	22365.4	17615	33811.6	60375.6	42736.8	56571.9	96956.9	58411	25554.4	62161.3	58331.4	54446.1	286646	68452.5	38545.9	912392	12528.6	61900.1	144468	65136.5	503791	494690	337248	93391.3	48994.3	NA	121821	50520.6	13344	15758	13161.1	46799.9	319294	41616.9	10859.6	43258.2	1.79821e+06	31061.5	17534.9	68206.5	83784.7	593625	27128.3
Phe-Leu	641879	207632	145635	547663	111205	335596	117014	118568	234635	169235	147154	166927	196867	154790	94640.1	131038	112535	187657	332320	212448	122364	1.06707e+06	151502	186519	418650	218479	297700	750227	758571	277841	205509	93152.8	246947	396019	92670.4	173400	107424	191320	284440	170930	336075	238278	1.23264e+06	159976	85724.9	434982	327158	1.20744e+06	162336
Leu-Phe	62201.8	500763	352126	170882	323598	19972.2	308053	310953	395154	282785	370824	360263	356870	238141	292903	287546	270207	428662	461544	271958	340103	581122	366414	414783	380706	459416	438828	23046	194432	322656	350098	130926	351632	71273.3	231899	142943	253096	293849	551651	489182	39938	598472	1.13437e+06	412225	282411	425677	458512	310060	426707
Phe-Asn	77871.6	116165	96727.3	103173	52749.3	36516.6	75810.3	86550	115615	90194.6	89971.4	78873.2	106622	58722.3	64252.3	47745.2	92257.6	160816	104307	48264.4	60207.8	147576	86961.3	62908.4	105268	148587	98423.1	123788	182671	81226.4	128874	44840	113683	107251	30494	53068.1	121687	108681	177539	140014	49509.2	142336	149819	90455.1	53614.6	134549	154352	175483	106606
Asn-Phe	11871.2	19656.2	NA	NA	NA	NA	10282.7	NA	11134.8	17996.4	15191.8	9873.9	11412.2	NA	NA	NA	NA	16870.3	40789.4	NA	NA	78912.8	6415.9	25600.3	19207.3	18078.6	36010.3	24176.7	20799.1	11615.1	14017.9	5606.5	19475	12102.9	NA	NA	NA	NA	17830	4975.51	NA	22555.2	79737.1	NA	NA	15619.4	19647.4	47861.5	7451.97
Phe-Asp	420624	418693	452191	387373	231165	237608	296754	297838	371317	361699	233599	233250	265127	227440	202447	280916	341405	379863	362117	299622	460877	453426	487752	389334	500526	353923	336962	324390	512772	277226	391717	329741	315820	349594	364340	338408	339262	400846	310365	351537	268484	408091	247298	256896	246286	447564	507955	390444	261977
Met-Met	287805	386159	148159	232548	81978	238291	154277	157739	174394	185230	129106	142299	154692	191530	143064	162582	219324	211929	184242	140219	182460	172315	188059	155179	231264	178566	172868	279999	276214	141804	179817	188601	192084	243515	161427	250342	201031	207578	182317	148708	220166	187577	105973	127243	107890	247187	230719	220128	153502
Asp-Phe	364718	589398	469981	470891	198087	453200	448641	537850	742119	634736	351660	354658	348144	431618	291790	416814	585535	748138	569125	540820	787967	657075	892811	524885	735643	399748	423472	582563	564969	559157	637132	713006	447471	670163	480399	632136	614145	521586	389868	401533	348037	694383	232865	212256	248017	603007	594312	444024	242185
Val-Tyr	95723.3	168892	73427.6	92677.4	36947.9	56221.3	94690.2	89708.2	141504	111801	74022.2	56447.4	84596.6	71483.7	48752.1	83418	82117.9	163871	150345	71600	85573.4	179345	100299	81061.9	132010	136057	90794.5	95274.3	115238	84247.5	113830	49374.4	105330	92414.6	33439.6	55070.7	87758.5	83812.1	134139	98461.6	41018.3	181240	141119	84305.6	62060.9	162609	195866	178149	71574.3
Tyr-Val	16628.6	23818.9	6097.75	11332.4	NA	10777.1	8702.55	NA	8308.09	13499.3	19343.6	14886.6	7144.62	NA	NA	NA	NA	9750.07	36057.4	7028.94	NA	45582.8	7190.24	23630.1	19587.9	29269.6	21271.3	17634.5	22407.9	NA	8095.9	NA	8328.44	6727.91	9481.63	NA	NA	NA	17781.9	13756.3	NA	38129.2	54166.9	NA	2465.96	38903.5	33780.6	26836.1	NA
Thr-Tyr	110092	84386.7	41337.2	78905.4	22123.2	87725.7	31501.2	35785.6	78285	60662.5	42244.7	32987.7	30297.9	34255.9	15241.4	40754.2	25069.3	73571.9	113039	42929.3	38140.2	113048	43882.5	39429.4	96914.2	65792.8	57380.3	104268	101054	36683.1	64580.4	24961.4	64461.2	71702.9	35538.8	40116.2	38116.1	40142.2	47645	36664.9	38292.2	64117.6	55079.4	23506.4	19624.8	145843	129749	121681	30341.6
Tyr-Thr	207334	27447.4	NA	NA	NA	13908.5	NA	NA	14006.8	12222.6	NA	NA	8831.66	NA	NA	NA	NA	14479.8	11657.4	NA	NA	30243.2	6440.49	11285.8	16070.6	16524.5	13889.7	28977.8	28716.4	NA	7399.68	NA	NA	14780.6	NA	NA	NA	NA	11167.9	10422.7	NA	21909.6	21575	NA	NA	25819.4	20786.9	30018.5	NA
Ile-Arg	114705	186316	97312.4	137027	NA	32049.4	NA	91058.5	103867	98816.5	NA	NA	NA	64368.8	NA	119130	68214.2	NA	124799	116326	145642	251078	28098.6	NA	207095	NA	NA	199125	122761	NA	93560.9	12945.7	146918	189345	118031	63581.6	52229.7	105043	NA	NA	NA	NA	7111.04	NA	NA	252258	98899.1	53640	NA
Ser-Trp	76986.1	81418.7	99006.1	79662.9	NA	80963.8	NA	69811.7	29859.1	69134.3	28608.8	21723.8	NA	67044.5	NA	93424.5	72462.1	21390.8	63919	97291.2	121194	130356	81411.4	29496.4	141255	36667.3	51217.2	103539	110396	43368.5	114475	29144.3	88270	112007	82265.4	110247	76614	98559.8	54199.6	45543.2	53427.3	NA	43898.3	NA	NA	82579.8	80388.3	104401	NA
Gln-Phe	5193.74	NA	NA	NA	NA	NA	8226.83	NA	NA	14610.9	11154.1	9771.08	14421.6	NA	NA	9144.66	11412.6	12193.3	30530.1	23924	NA	98053	4731.66	12753.4	27844.8	17461.4	39491.9	27558	30644.9	25135.2	23947.1	11664.4	28273.1	52315	99257	NA	NA	10237.1	39402.9	34799.8	NA	33388.2	176423	3823.32	NA	7741.13	11913.5	27451.3	NA
Phe-Gln	117227	158158	77006.4	86038	70681.1	54977	103985	93546.7	143782	141092	127413	120511	134041	78340.1	50882.8	101020	109278	173159	191456	177590	66875.2	201912	107028	100653	217970	171981	155991	184075	183037	153762	193368	107701	204121	220138	369729	105470	129433	140476	184854	187178	53569.5	237276	183875	97207	104253	169350	141471	145343	74930.6
Leu-Tyr	114826	132449	52017.6	124102	71208	55052.1	49729.9	77245.2	61414.8	86356	102548	83157.8	87281.3	32949.1	43385	31393	31867	83581.4	87169.9	46401.3	47930.5	99512.8	21535.8	110352	97596	148521	74447.5	122245	145642	25519.7	32125.7	NA	70061.2	83808.4	29898.8	51718.2	NA	52099.1	130826	83694.6	47677.7	72002.1	114304	59682.6	37165.6	196014	122500	213734	57274.5
Tyr-Ile	22348.7	14907.5	NA	NA	NA	16982	NA	NA	NA	4322.96	20934.7	17819.3	13783.5	NA	NA	NA	NA	10851.6	37810	4972.72	NA	33210.9	NA	17079.4	9828.82	46294.3	27839.8	17605.8	9205.68	NA	NA	NA	NA	9632.29	NA	NA	NA	NA	27656.5	15288.9	NA	34673.3	59698.6	NA	NA	24282.9	25721.4	44404.7	9129.36
Tyr-Leu	314059	280196	115528	192579	65080.8	128969	79644.5	117383	182296	156086	115621	105216	86585.3	78251	49397.4	66838.8	124821	154268	311925	90427.1	139580	437242	146325	155435	269582	165028	137397	308715	330159	162484	143808	67771.4	208747	190994	112599	96352.9	93775.1	113400	124745	93436	110457	208672	437503	87487	69433.9	459592	466996	654652	111894
Asp-Tyr	389237	326358	224537	411561	124438	325320	146687	259596	243904	329206	107062	137776	140864	215965	103019	238694	259534	217174	299225	238877	316461	424312	373245	104157	423665	122134	162682	519924	595667	297431	335255	278604	345644	530134	374447	395509	276021	266030	95036.7	90327.7	404795	299890	179703	146083	194575	415049	338451	441319	142125
Tyr-Aps	289018	714115	301350	268348	3.75767e+06	195783	207591	416868	473103	249522	156435	326892	203709	842518	315696	180061	539967	548847	248848	515669	640167	336123	515229	3.29375e+06	344959	212023	899949	224805	270841	341164	233952	210421	189001	247736	368781	165099	236012	214273	197949	218110	731048	325783	183362	182295	331815	295751	305551	636020	202251
Trp-Pro	26832.7	NA	NA	12405.3	NA	NA	NA	NA	14334.7	NA	302.44	NA	21346.5	NA	NA	NA	NA	22652.2	25651.5	17372.8	NA	5659.51	NA	12781.2	NA	28714.4	33359.6	NA	NA	10297.1	NA	11734.9	NA	NA	NA	NA	6594.76	NA	28475.7	38135.1	NA	30887.5	2825.19	12460.1	18104	23918.6	NA	NA	NA
Gly-Pro-Glu	31312.7	177000	247782	29259.1	321364	NA	260490	130034	134696	139399	173291	257225	226331	187726	140722	143338	205186	283511	180447	210551	106880	186141	200622	351354	169967	231724	367669	120088	12786.3	211164	233458	298048	205699	23298.5	113956	93484.5	195015	191202	242636	360161	72161.8	530444	449006	545985	537934	91237.1	237646	24503.2	374988
Pro-Trp	21784.8	NA	25557.6	20089.6	NA	13096	22188.3	NA	NA	NA	4906.75	10010.6	25865	NA	NA	7291.63	23541.3	26911.2	23493.8	21455.4	8024.74	32889.8	30318.3	31531.8	36853.4	28134.6	24396.2	35207.8	35059.8	13408.3	32180.8	11494.8	NA	43924.2	12661	9022.21	12257.8	7556.35	32221.5	41242.5	NA	29690.5	NA	7773.34	NA	18312.6	26750.9	24684.8	17023.1
Val-Trp	32802.1	58274.9	29991.6	61125	37497	34102.1	18787	22450.9	47106.8	25579.2	36576.5	28117	39309.8	27863.3	16407.5	23961	29995.3	51099.7	38641.9	62315	40482.4	89432.4	45834.2	39591.1	91674.6	46619.5	37678.2	42470.2	84274.1	36765.1	50603.1	10761.2	33507.9	69214.9	12196.7	45221.1	47521.9	29319.8	63259.5	52435.2	25847.3	89344.3	43550.4	33186.2	30282.4	83571.8	45473.3	68946.4	24659.4
Thr-Trp	35937.8	54946.1	87750.8	38335.7	32960.8	19754.2	85404.9	42302.6	51868.2	64852.6	43495.9	38143.1	44069.4	31797.5	57422.7	54571.9	77711.9	92379.5	67579.6	46967.5	81059	84182.9	107931	88489.4	82216.3	81326.7	58003.6	23947.5	59676.8	37305	89861.9	60858.7	39003.2	38283.6	15247.4	34921.5	51712.8	44138.3	89449.6	89157.2	13129.4	128931	57461.8	55781.8	57943.5	45540.2	94447.7	41703.5	44658.8
Gln-Tyr	9188.75	11777	NA	NA	NA	NA	NA	NA	20459.6	5476.85	9968.57	NA	NA	NA	NA	NA	NA	NA	6228.7	NA	NA	24850.3	NA	NA	11428.5	9599.63	NA	18266.2	18074.5	11270	NA	NA	NA	7548.34	NA	NA	NA	NA	7783.05	NA	NA	10752.1	21300.7	NA	NA	19035	12633.8	29264.8	NA
Tyr-Gln	15456.4	12756.7	NA	13869.6	5103.61	6668.95	5606.75	8370.78	33330.9	13390.6	7027.7	NA	11338.3	NA	NA	NA	NA	27938.6	17800.7	4804.74	NA	56066.7	9702.88	7805.29	29845.3	25833.1	20666.5	41047.9	43181.8	10331.6	21221.5	NA	21220.2	26139.7	13081.1	NA	6766.78	10474.5	33626.6	21417.7	NA	42093.5	47561.9	10116.1	NA	22213.7	16501.8	48352.3	6568.02
Lys-Tyr	NA	48010.4	NA	NA	NA	NA	NA	23583.2	16617.9	24108.5	NA	NA	NA	9985.55	NA	NA	NA	24577.1	NA	24701.1	35688.6	102431	7362.78	NA	55056.6	NA	NA	NA	10255.5	56061.6	33504.4	NA	52459.6	NA	11278.8	NA	30432.4	29077.1	NA	NA	NA	NA	57154.7	NA	NA	47326.7	94969.4	34336.9	NA
Glu-Tyr	19668.6	31738	23271.3	20662.2	12044.8	14875.1	NA	13686.6	22990.9	33234.4	NA	11691.8	13906.6	7305.63	NA	8773.46	18828.2	26011.6	29281.6	19819.7	28662.6	61335.9	35801.1	32368.1	57829.6	17646.1	11332.4	43732.1	50644.7	14468.2	26695.8	10458.4	18556	40975.7	12143.2	8363.3	10848.9	11003	NA	10960.2	11394.2	20719.8	15133.5	NA	NA	42234.8	42519.3	35056.8	18088.2
Tyr-Glu	405765	523574	415765	480358	257316	309914	349018	433970	529549	418910	352381	347340	434686	304433	308717	280285	394862	506079	372215	372286	659608	722159	707458	671452	826145	479397	479786	430383	698132	373557	509826	383367	349533	480127	309339	379175	455891	465873	489842	576680	383232	544973	401953	335084	342190	592330	547809	511083	387420
Phe-Phe	46898.2	98353	51836.1	72369.1	13317.1	30563.9	36686.6	41414.2	40594.5	61389.1	47272.1	27205.2	33408.2	37556.7	13352.7	25414.7	39721.2	78494.9	108477	28861.1	66504.2	126125	43504.9	45701.7	84387.5	40166.1	10955.3	95524.5	82183.9	67870.5	64235.4	13028.2	69509.7	48105.1	31939.2	25599.6	23480.4	45489.1	30280	30490.3	26182.4	76726.9	125581	34553.4	41517.4	100751	122432	147782	18931.8
Leu-Trp	NA	7674.41	7669.12	NA	51642.2	NA	21858.9	2365.25	27322.7	1134.21	46826.5	36589.7	54198.4	7457.36	23576.7	13130	6698.74	26865.9	11142.1	2552.17	1468.86	13593.4	5415.14	71309.6	1454.36	65513.2	47978.5	NA	8044.64	8487.96	13405.8	9664.5	9461.9	NA	NA	NA	7760.57	8957.66	72415.8	64568.5	NA	19344.1	72678.8	30604.7	15356	NA	8079.73	NA	53329.4
Ile-Trp	103141	97831.2	183554	99924.4	65920	43312.7	85670.2	86831.2	99578.8	86346	62125.4	70046.5	110359	90788.6	54095.7	94622.5	122784	121970	115411	131187	134284	403640	151871	136257	168176	76636.4	120815	129218	163744	107649	95164.7	86672.2	88713.8	56519.1	NA	49375.8	70649.7	93669.5	147970	88507.5	45503.4	125928	252283	56288	61753.9	82136.7	136282	347530	96325.5
Trp-Ile	105832	125617	137913	112268	100456	54938.5	72566.4	52631.2	130706	50806.2	111113	69376.1	107303	86622.2	41651.9	76661.4	89701.1	138402	67241.9	100279	108009	194933	135226	156124	190716	116532	102092	64827.5	103923	120022	86836.4	52660.5	105371	51302.7	28664.3	51080.7	83880.4	92576.2	111522	98231.6	64762.5	131345	178349	93923.2	86130.7	153711	150431	159899	108500
Trp-Leu	90178.8	NA	NA	NA	NA	NA	NA	NA	1623.17	NA	NA	NA	NA	NA	6887.25	NA	33240.1	10114	NA	223.225	NA	8519.33	4224.91	NA	15081.2	11475.9	14445.3	50671.1	61035.9	NA	NA	19936.4	NA	7297.74	41304.7	NA	8378.83	4881.43	96238.6	11623.5	NA	NA	NA	23075.4	NA	14377.6	NA	68438.1	9153.01
Trp-Asn	112502	103576	66011.4	88499.7	42371.8	45212	39887.3	113564	152581	41077.8	8492.82	41665	69439.1	65629.4	85843.2	NA	206384	96524.3	34371.6	26277.3	142597	122499	132960	63494.5	92709.4	98346.4	127290	104606	178227	72600.5	129402	143893	113300	59698.2	176483	56732.8	125292	118510	189979	96472.3	110662	66263.8	8119.73	111577	76098.1	93030.4	84473	58022	134454
Asn-Trp	5.60894e+06	856422	956110	929306	582808	940715	412579	1.22057e+06	452951	936390	559722	552516	549220	1.03234e+06	523805	1.13342e+06	1.01515e+06	591344	513488	1.15311e+06	970311	751111	402049	2.69808e+06	656363	499836	517070	843049	555188	525820	867251	497195	872304	784993	1.20482e+06	896834	426206	862339	827800	559513	1.07103e+06	497462	483500	539257	556609	884695	876554	966661	2.61699e+06
Trp-Asp	NA	32212.1	60665.4	20841.7	10933.2	13924.3	39274.6	19552.5	35503.7	33669.6	25638.2	24109.8	48849.6	18970.1	25374.1	33668.2	36235.8	70646.4	56487.4	35509.6	71845.7	62063.7	101600	89260	51220	76044.7	44569	23873.3	25667.5	24355.4	62575.1	37442.4	23504.6	39546.3	31044.2	14762.2	34796.4	25171.2	43531.2	55559.9	NA	62359	21412.8	31900.5	20522.7	26890.3	50979.8	29545.2	592.394
Asp-Trp	474949	393420	525284	434372	357003	369635	530273	455707	349870	396401	379648	405397	483771	349274	402310	456500	538478	485661	477257	493711	773801	592450	761329	811548	717823	544265	781728	493381	803178	536262	695256	671710	426837	635254	634678	757183	677680	660128	642308	714606	410233	489852	309187	389332	418041	416824	454113	335601	420217
Tyr-Phe	164012	51936.6	NA	18008.5	23641.4	8821.59	37211.6	19428.7	42556.1	42538.1	50634.4	46173.6	72441.8	23863.8	38855	15642.8	15117.8	55463.7	90634.8	31906.4	NA	101896	NA	39953.2	30832.1	71724.5	99023.8	47898.3	46561	23270.1	32911.7	5954.82	23587.8	11204	NA	NA	16453	33798.5	109196	56318.6	NA	75745.7	271504	43055.4	33127.9	25262.6	57198	67835.2	55170
Phe-Tyr	16884.1	11963.6	NA	NA	NA	NA	NA	NA	16190.7	NA	9360.97	5519.07	NA	NA	NA	NA	NA	5238.69	23293.8	NA	NA	64889.2	4370.34	15715.8	7819.42	15870.6	23865.2	20032.7	34313	NA	NA	NA	NA	NA	NA	NA	NA	NA	27890.5	9357.24	NA	11323.6	118042	NA	NA	13337.5	16646.9	75978.6	6696.09
Glu-Trp	28989.4	8071.2	42532.4	27631.4	23391.8	25452.7	58147.1	36672.7	34522.3	41010.2	45344.1	55002.7	50749	34759.9	49305.9	40675.6	85473.8	74930.6	78720.3	64874.2	114708	119436	146041	148485	102160	79292	123397	54558.4	82131.3	76694.9	76624.7	111636	40800.7	59423.2	129397	73753.1	68571.7	58841.5	75144.2	92908.1	15805	49204.1	23590.8	31551.2	16946.7	22585.5	45494.7	15223.1	27597.4
Trp-Glu	51344.1	152414	104447	98725.4	84695	55024.4	157740	87678.3	152553	117613	131447	126677	135035	76340.8	82866.7	84016	145568	184443	162734	103145	149966	111822	137211	156583	130464	165342	162188	73104.5	106910	124327	149932	116628	136614	172614	81811.1	67664.6	116899	162677	168231	178401	59760	141378	118691	124094	129847	58646	142406	86353.6	104735
Tyr-Arg	63291.4	100552	57254	NA	NA	NA	NA	35625.5	81684.3	25321.3	NA	NA	NA	65987.5	NA	NA	48402.1	NA	91146	8779.42	52995.5	151458	51793	NA	136077	NA	NA	47340.3	124285	NA	98060.4	NA	123715	NA	NA	NA	53210.2	71409.1	NA	NA	NA	NA	92751.1	NA	NA	140310	129431	80688.6	NA
Tyr-Trp	466288	7007.85	17305.9	9098.69	22578.2	17511.2	17601.3	11728.2	13677.2	9540.98	28990.6	26562	21930.6	17270.7	16502.8	25324.8	12934.3	12193.1	8176.74	33814.9	8894.51	9078.59	10469.3	17441.6	20975.9	29967	20595.3	24570.8	11814.3	14993.3	24310.6	16177.9	12488.7	11353	NA	19399.9	13449.2	17279.8	16095.5	28724.4	18000.2	12934.5	32914.4	NA	25424	6134.97	12956.2	22235.1	23228.5
[truncated: 56 more columns]

## Sheet: table S1
Supplementary Table S1. One-way analysis of variance (ANOVA) followed by Bonferroni’s correction for multiple comparisons (.adj) of the intensities from the identified dipeptides and amino acids in Col-0 A. thaliana along a diel cycle under SD and LD conditions. The main effect of time (0-24 h) was analysed under SD and LD conditions. Only the dipeptides showing significant P-values (P<0.05) are …
Metabolite	Photoperiod condition	P-values
Proline	SD	2.34e-07
Valine	SD	2.76e-09
Isoleucine	SD	4.1e-14
	LD	0.00191383
Glutamine	SD	5.01e-22
	LD	0.0019924
Glutamic acid	SD	1.06e-13
	LD	0.00192566
Methionine	SD	5.04e-22
	LD	8.73e-15
Histidine	SD	5.39e-07
	LD	0.00594796
Gly-Pro	SD	8.99e-05
Pro-Gly	SD	2.3e-08
	LD	0.0016855
Arginine	SD	1.43e-15
Pro-Ala	SD	2.4e-07
Thr-Ala	SD	0.0124821
Pro-Ser	SD	6.53e-09
Ser-Pro	SD	1.25e-11
Ala-Leu	SD	0.0465106
Tryptophan	SD	0.000368487
	LD	8.79e-07
Ser-Val	SD	4.35e-06
Ala-Gln or Gln-Ala	SD	1.79e-08
	LD	0.0276168
Glu-Ala	SD	0.00079442
Ser-Ile	SD	0.00544168
Ser-Leu	SD	0.0026618
Val-Thr	SD	0.00404719
Thr-Thr	SD	0.000439757
	LD	0.00915329
Asn-Pro	SD	2.02e-11
Pro-Asn	SD	1.32e-05
Asp-Pro	SD	0.000890347
Pro-Asp	SD	0.000318326
Val-Asn	SD	3.89e-09
Val-Asp	SD	7.65e-08
Asp-Val	SD	1.56e-09
	LD	2.68e-05
Ile-Thr	SD	0.0152155
	LD	5.96e-06
Pro-Gln	SD	2.69e-05
Val-Gln	SD	0.000200604
Val-Lys	SD	4.26e-05
Asp-Leu	SD	3.47e-11
	LD	0.00666754
Ile-Asp	SD	2.78e-07
	LD	4.35e-05
Gln-Thr or Thr-Gln	SD	3.84e-18
Thr-Glu	SD	4.9e-05
His-Pro	SD	4.39e-08
Ser-Phe	SD	0.0171495
His-Thr	SD	1.25e-10
Glu-Leu	SD	0.00363364
Gly-Trp	SD	0.021693
Arg-Pro	SD	6.03e-05
Val-Arg	SD	0.00116816
Gln-Glu	SD	1.72e-12
	LD	0.0122647
Ala-Trp	SD	0.000391412
Tyr-Pro	SD	2.37e-27
	LD	3.21e-15
Asp-Phe	SD	1.1e-08
Tyr-Glu	SD	0.0104438
	LD	0.0144226
Asp-Trp	SD	0.00041688
	LD	6.31e-08
Ile-Ala	LD	0.0216969
Ile-Glu	LD	8.97e-05
Phe-Asp	LD	0.0428468

## Sheet: table S2
Supplementary Table S2. One-way analysis of variance (ANOVA) followed by Bonferroni’s correction for multiple comparisons (.adj) of the intensities from the identified dipeptides and amino acids in raptor1b A. thaliana along a diel cycle under SD and LD conditions. The main effect of time (0-24 h) was analysed under SD and LD conditions. Only the dipeptides showing significant P-values (P<0.05) a…
Metabolite	Photoperiod condition	P-values
Proline	SD	6e-05
Valine	SD	6.69e-08
Isoleucine	SD	3.21e-16
	LD	8.85e-09
Leucine	SD	9.53e-07
Glutamine	SD	1.58e-05
Glutamic acid	SD	8.77e-05
Methionine	SD	4.33e-14
	LD	7.2e-12
Histidine	SD	6.85e-07
Pro-Gly	SD	0.000284832
Arginine	SD	1.73e-12
	LD	7.58e-05
Gly-Val	SD	0.000135007
Pro-Ala	SD	0.000127319
Val-Ala	SD	0.0233742
Leu-Gly	SD	0.0186113
Ser-Pro	SD	0.00163546
Tryptophan	SD	3e-09
	LD	0.000489215
Ser-Val	SD	3.06e-06
	LD	0.000880805
Ala-Gln or Gln-Ala	SD	6.06e-11
	LD	0.000253409
Glu-Ala	SD	0.00520685
	LD	0.00412771
Ser-Ile	SD	0.0492877
	LD	0.00125666
Ser-Leu	SD	0.0102562
Val-Thr	SD	0.0306833
Asn-Pro	SD	1.64e-06
	LD	0.00967893
Pro-Asn	SD	0.000628904
Asp-Pro	SD	3.43e-06
Val-Asp	SD	5.41e-08
Asp-Val	SD	1.09e-07
	LD	1.05e-06
Pro-Gln	SD	3.31e-06
Val-Gln	SD	4.62e-05
Asp-Leu	SD	3.47e-08
	LD	3.33e-09
Ile-Asp	SD	4.85e-06
	LD	0.00309587
Val-Glu	SD	0.000981799
Gln-Thr or Thr-Gln	SD	2.28e-12
	LD	0.000460143
Thr-Glu	SD	2.1e-07
	LD	0.00386751
His-Pro	SD	3.33e-05
Ser-Phe	SD	1.14e-05
His-Thr	SD	4.61e-07
Ile-Glu	SD	0.0366122
Gly-Trp	SD	0.00667314
Pro-Phe	SD	1.42e-05
	LD	0.0100752
Gln-Glu	SD	0.000243819
Tyr-Pro	SD	2.11e-13
	LD	6.17e-11
Phe-Asp	SD	0.00101053
	LD	0.00119088
Asp-Phe	SD	6.37e-08
	LD	1.74e-06
Phe-Gln	SD	0.000104326
	LD	0.00109016
Leu-Tyr	SD	0.0295168
Asp-Tyr	SD	1.65e-08
Tyr-Glu	SD	0.00639814
	LD	0.000572679
Asp-Trp	SD	0.0206855
	LD	0.000437695
Thr-Thr	LD	0.000693818
Ile-Gln	LD	0.000161812

## Sheet: table S3
Supplementary Table S3. Two-way analysis of variance (ANOVA) followed by Bonferroni’s correction for multiple comparisons (.adj) of the intensities from the identified dipeptides and amino acids. The main effects of time (0-24 h), raptor1b genotype (over Col-0) or both factors were analysed under SD and LD conditions. Significant P-values are highlighted in red (P<0.05). n biological replicates =…
Metabolite	Photoperiod Condition	P-values
		p.val._Anova_raptor1b	p.val._Anova_time	p.val._Anova_raptor1b_time	p.val.adj_Anova_raptor1b	p.val.adj_Anova_time	p.val.adj_Anova_raptor1b_time
Proline	LD	4.33E-08	1.43E-05	0.207717785	4.77E-06	0.001578156	1
	SD	4.43E-17	1.08E-14	1.45E-06	4.88E-15	1.18E-12	0.000159108
Valine	LD	1.37E-12	0.001693177	0.202042865	1.51E-10	0.186249481	1
	SD	1.12E-27	7.08E-20	1.03E-08	1.23E-25	7.79E-18	1.13E-06
Isoleucine	LD	0.840909825	1.40E-17	0.000384631	1	1.54E-15	0.042309358
	SD	0.196682092	1.41E-35	2.27E-08	1	1.55E-33	2.50E-06
Leucine	LD	1.31E-05	0.000144338	0.018354369	0.001445071	0.015877132	1
	SD	3.77E-15	2.23E-10	2.18E-07	4.14E-13	2.45E-08	2.39E-05
Glutamine	LD	1.25E-41	2.96E-07	0.009420494	1.37E-39	3.25E-05	1
	SD	3.63E-48	1.63E-24	7.36E-10	3.99E-46	1.79E-22	8.10E-08
Gly-Ala	LD	3.31E-30	0.027620044	0.540085313	3.64E-28	1	1
	SD	NA	NA	NA	NA	NA	NA
Glutamic acid	LD	3.10E-31	0.000312827	0.000753996	3.42E-29	0.034411022	0.082939574
	SD	8.05E-17	1.67E-19	8.21E-05	8.85E-15	1.84E-17	0.009025586
Methionine	LD	2.62E-12	2.69E-32	0.266223134	2.89E-10	2.96E-30	1
	SD	6.57E-20	1.29E-40	1.65E-07	7.23E-18	1.42E-38	1.82E-05
Histidine	LD	1.01E-36	5.60E-07	0.334726422	1.12E-34	6.16E-05	1
	SD	8.18E-56	4.08E-16	1.74E-06	8.99E-54	4.49E-14	0.000191734
Gly-Pro	LD	6.73E-05	0.793569328	0.365104194	0.007398288	1	1
	SD	1.42E-15	2.40E-07	9.23E-05	1.57E-13	2.64E-05	0.010150114
Pro-Gly	LD	NA	NA	NA	NA	NA	NA
	SD	6.96E-07	3.82E-13	1.82E-07	7.66E-05	4.20E-11	2.00E-05
Arginine	LD	2.45E-15	8.14E-08	0.000877635	2.69E-13	8.95E-06	0.096539809
	SD	7.66E-07	3.92E-32	2.01E-10	8.43E-05	4.31E-30	2.21E-08
Cys-Gly	LD	1.34E-06	0.021153839	0.13092926	0.000147376	1	1
	SD	8.38E-05	0.03509996	0.068073458	0.009213236	1	1
Pro-Ala	LD	6.93E-06	0.288501959	0.829324782	0.000762675	1	1
	SD	2.10E-08	3.06E-14	5.72E-05	2.31E-06	3.37E-12	0.006293642
Ala-Pro	LD	8.41E-05	0.031199188	0.074911262	0.009250997	1	1
	SD	NA	NA	NA	NA	NA	NA
Ala-Val	LD	1.14E-08	0.386433347	0.053761674	1.25E-06	1	1
	SD	NA	NA	NA	NA	NA	NA
Leu-Gly	LD	NA	NA	NA	NA	NA	NA
	SD	0.000234469	0.000428133	5.83E-05	0.025791559	0.047094609	0.006409645
Ala-Thr	LD	NA	NA	NA	NA	NA	NA
	SD	2.14E-33	0.000167862	0.336397505	2.35E-31	0.018464807	1
Thr-Ala	LD	0.00017457	0.098078332	0.014400089	0.019202673	1	1
	SD	8.90E-05	0.000169531	0.362811425	0.009795483	0.018648442	1
Pro-Ser	LD	1.21E-05	0.031536838	0.332883887	0.001330723	1	1
	SD	4.09E-25	3.07E-12	0.001506169	4.50E-23	3.37E-10	0.165678612
Ile-Ala	LD	0.250132542	0.006605498	8.44E-06	1	0.726604782	0.000928927
	SD	NA	NA	NA	NA	NA	NA
Leu-Ala	LD	NA	NA	NA	NA	NA	NA
	SD	8.01E-05	0.008310484	0.038273493	0.008809313	0.914153259	1
Ala-Leu	LD	0.010834566	0.006913655	0.000111465	1	0.760502047	0.012261164
	SD	3.13E-06	1.08E-05	0.104584912	0.000343985	0.001186517	1
Tryptophan	LD	1.12E-07	7.11E-15	0.050771487	1.23E-05	7.82E-13	1
	SD	0.003851079	1.19E-14	1.39E-06	0.423618734	1.31E-12	0.000152399
Val-Ser	LD	6.92E-08	0.370511784	0.73996517	7.61E-06	1	1
	SD	9.72E-05	0.177334353	0.015495615	0.01068998	1	1
Ser-Val	LD	4.46E-05	1.92E-06	0.002004794	0.004905826	0.000210924	0.2205273
	SD	0.907627546	2.62E-15	0.000127493	1	2.88E-13	0.014024272
Ser-Thr or Thr-Ser	LD	4.67E-17	0.563675823	0.078454353	5.14E-15	1	1
	SD	NA	NA	NA	NA	NA	NA
Pro-Val	LD	2.45E-07	0.004715273	0.285710054	2.70E-05	0.518680055	1
	SD	NA	NA	NA	NA	NA	NA
Ala-Gln or Gln-Ala	LD	5.89E-21	5.06E-09	0.001996423	6.48E-19	5.57E-07	0.219606488
	SD	4.08E-29	2.77E-23	0.030475627	4.48E-27	3.04E-21	1
Ala-Glu	LD	3.61E-13	0.161771635	0.714971792	3.97E-11	1	1
	SD	NA	NA	NA	NA	NA	NA
Glu-Ala	LD	1.64E-13	7.72E-08	0.001223978	1.80E-11	8.49E-06	0.1346376
	SD	1.08E-20	2.59E-05	1.32E-08	1.19E-18	0.00284665	1.45E-06
Ile-Ser	LD	0.886333608	0.018730086	0.000126344	1	1	0.013897835
	SD	NA	NA	NA	NA	NA	NA
Thr-Val	LD	0.000170818	0.055945486	0.006296265	0.018790028	1	0.692589167
	SD	NA	NA	NA	NA	NA	NA
Ser-Ile	LD	0.002648781	0.004311173	3.68E-05	0.291365959	0.474229001	0.004046547
	SD	NA	NA	NA	NA	NA	NA
Ser-Leu	LD	NA	NA	NA	NA	NA	NA
	SD	9.07E-07	2.41E-08	0.000984181	9.98E-05	2.65E-06	0.108259889
Asn-Pro	LD	2.32E-05	5.71E-09	0.654005307	0.002550519	6.28E-07	1
	SD	2.79E-07	4.65E-22	0.001812359	3.07E-05	5.12E-20	0.199359505
Pro-Asn	LD	5.52E-14	4.89E-05	0.539595051	6.08E-12	0.005377782	1
	SD	3.36E-32	4.88E-14	0.06906146	3.69E-30	5.36E-12	1
Asp-Pro	LD	NA	NA	NA	NA	NA	NA
	SD	5.66E-16	5.77E-12	5.79E-08	6.22E-14	6.35E-10	6.37E-06
Pro-Asp	LD	7.75E-05	0.119980367	0.027913164	0.008525474	1	1
	SD	5.74E-11	3.48E-05	0.000845726	6.32E-09	0.003830461	0.093029846
Ile-Val	LD	0.0016691	0.010361887	7.82E-05	0.183601	1	0.008600643
	SD	NA	NA	NA	NA	NA	NA
Val-Leu	LD	NA	NA	NA	NA	NA	NA
	SD	1.12E-06	0.00090681	0.007310287	0.000123674	0.099749073	0.804131552
Val-Asp	LD	7.27E-05	0.033789223	0.213720691	0.007998751	1	1
	SD	1.11E-13	8.62E-19	5.86E-10	1.22E-11	9.48E-17	6.45E-08
Asp-Val	LD	0.047374191	4.38E-16	8.33E-06	1	4.82E-14	0.000916543
	SD	NA	NA	NA	NA	NA	NA
Ile-Thr	LD	0.003161768	0.000186894	6.53E-07	0.347794473	0.020558302	7.19E-05
	SD	NA	NA	NA	NA	NA	NA
Thr-Leu	LD	0.00612716	0.02774464	0.000341765	0.67398764	1	0.037594187
	SD	NA	NA	NA	NA	NA	NA
Ala-Phe	LD	2.58E-06	0.091708634	0.104818927	0.000283907	1	1
	SD	NA	NA	NA	NA	NA	NA
Pro-Gln	LD	8.25E-34	2.63E-05	0.19522695	9.08E-32	0.002887905	1
	SD	6.32E-35	3.82E-14	7.40E-05	6.95E-33	4.21E-12	0.008137018
Pro-Glu	LD	4.98E-06	0.002792303	0.880501253	0.000547831	0.307153298	1
	SD	NA	NA	NA	NA	NA	NA
Lys-Pro	LD	NA	NA	NA	NA	NA	NA
	SD	0.000312092	0.001329849	0.711726305	0.034330107	0.146283342	1
Ile-Leu	LD	0.007145049	0.233375003	0.000243989	0.785955374	1	0.026838843
	SD	0.000175966	0.004746378	0.018111937	0.019356281	0.522101602	1
Leu-Leu	LD	NA	NA	NA	NA	NA	NA
	SD	2.88E-05	0.000628807	0.03488887	0.003166785	0.069168818	1
Leu-Asn	LD	NA	NA	NA	NA	NA	NA
	SD	9.19E-06	0.002929114	0.000168102	0.001010402	0.322202505	0.018491216
Val-Gln	LD	9.74E-17	0.110469862	0.106279829	1.07E-14	1	1
	SD	4.75E-29	1.35E-11	8.12E-06	5.22E-27	1.48E-09	0.000893651
Val-Lys	LD	6.02E-07	0.45802162	0.009978005	6.63E-05	1	1
	SD	NA	NA	NA	NA	NA	NA
Asp-Leu	LD	0.160800997	2.13E-17	6.05E-06	1	2.35E-15	0.000666009
	SD	0.279717795	1.36E-22	2.67E-07	1	1.50E-20	2.94E-05
Ile-Asp	LD	1.63E-13	1.56E-05	2.97E-09	1.79E-11	0.001713132	3.27E-07
	SD	3.72E-19	1.30E-11	1.79E-12	4.10E-17	1.43E-09	1.97E-10
Val-Glu	LD	1.52E-07	0.001675371	1.55E-08	1.67E-05	0.184290846	1.71E-06
	SD	NA	NA	NA	NA	NA	NA
Gln-Thr or Thr-Gln	LD	1.51E-16	1.13E-07	0.374983222	1.66E-14	1.25E-05	1
	SD	5.61E-25	9.57E-36	6.29E-08	6.17E-23	1.05E-33	6.91E-06
Thr-Glu	LD	NA	NA	NA	NA	NA	NA
	SD	0.010610121	4.88E-16	3.83E-07	1	5.37E-14	4.21E-05
Ser-Phe	LD	NA	NA	NA	NA	NA	NA
	SD	0.036307109	1.17E-09	3.85E-05	1	1.29E-07	0.004231421
His-Thr	LD	3.12E-39	1.46E-05	0.139842318	3.43E-37	0.001604314	1
	SD	2.57E-58	2.59E-21	3.33E-07	2.83E-56	2.85E-19	3.66E-05
Ile-Gln	LD	5.56E-14	0.000728957	3.38E-05	6.12E-12	0.080185312	0.003721503
	SD	NA	NA	NA	NA	NA	NA
Gln-Leu	LD	8.93E-08	0.28734475	0.078751876	9.83E-06	1	1
	SD	NA	NA	NA	NA	NA	NA
Glu-Leu	LD	NA	NA	NA	NA	NA	NA
	SD	9.90E-05	8.45E-05	0.000144185	0.010889844	0.009300101	0.015860327
Ile-Glu	LD	6.16E-06	1.01E-05	1.13E-05	0.000677997	0.00111461	0.001245932
	SD	1.77E-05	0.025687686	1.61E-07	0.001942012	1	1.77E-05
Gly-Trp	LD	NA	NA	NA	NA	NA	NA
	SD	7.02E-05	7.42E-07	0.000631734	0.007720905	8.16E-05	0.069490718
Glu-Asp	LD	6.06E-08	0.011115564	0.744636737	6.67E-06	1	1
	SD	0.001085111	1.53E-05	0.000302657	0.11936225	0.001684844	0.033292273
Thr-Phe	LD	NA	NA	NA	NA	NA	NA
	SD	1.39E-05	0.004848345	0.361026475	0.001523843	0.533317951	1
Phe-Val	LD	0.000261118	0.017038933	0.014223843	0.028722933	1	1
	SD	NA	NA	NA	NA	NA	NA
Val-Phe	LD	0.373922949	0.153074397	0.000195417	1	1	0.021495899
	SD	NA	NA	NA	NA	NA	NA
Gln-Glu	LD	8.56E-10	5.82E-05	0.04078636	9.41E-08	0.006405409	1
	SD	4.83E-11	2.51E-20	2.38E-06	5.31E-09	2.77E-18	0.000261429
Ala-Trp	LD	1.44E-06	0.000263174	0.706421415	0.000158775	0.028949086	1
	SD	NA	NA	NA	NA	NA	NA
Ile-Phe	LD	0.016585781	0.245376953	6.83E-05	1	1	0.007509145
	SD	3.15E-05	0.123523739	0.209618005	0.003467071	1	1
Phe-Asn	LD	7.70E-05	0.032104201	0.327242275	0.00846545	1	1
	SD	NA	NA	NA	NA	NA	NA
Phe-Asp	LD	7.08E-05	2.80E-07	2.31E-05	0.007793276	3.08E-05	0.002536511
	SD	0.00301027	0.000101679	2.88E-09	0.331129739	0.011184736	3.17E-07
Asp-Phe	LD	0.242895396	2.39E-12	0.000210218	1	2.63E-10	0.023123928
	SD	0.044370644	5.29E-20	2.23E-07	1	5.82E-18	2.45E-05
Phe-Gln	LD	5.32E-17	9.63E-06	0.001522159	5.85E-15	0.001059665	0.167437486
	SD	NA	NA	NA	NA	NA	NA
Asp-Tyr	LD	6.44E-10	0.081183057	0.241826935	7.09E-08	1	1
	SD	2.91E-05	3.36E-11	1.51E-05	0.003201341	3.69E-09	0.001659696
Tyr-Glu	LD	0.612015716	8.09E-09	2.87E-05	1	8.90E-07	0.003155034
	SD	0.003115106	1.79E-05	2.51E-07	0.342661622	0.001972045	2.77E-05
Ile-Trp	LD	0.030921023	0.00536338	3.19E-05	1	0.589971776	0.003506503
	SD	NA	NA	NA	NA	NA	NA
Trp-Asn	LD	4.17E-19	0.174347528	0.728378516	4.59E-17	1	1
	SD	NA	NA	NA	NA	NA	NA
Asp-Trp	LD	4.33E-08	4.25E-15	0.047634586	4.77E-06	4.67E-13	1
	SD	NA	NA	NA	NA	NA	NA

## Sheet: table S4
Supplementary Table S4. Statistical summary of the measured amino acids and dipeptides in Col-0 and raptor1b A. thaliana under SD. n biological replicates = 3-5.
Metabolite	Genotype	Time Point	Mean Intensity	Standard Deviation
Ala-Ala	Col-0	0h	48184.3	7751.41
Ala-Ala	Col-0	1h	32182	21826.5
Ala-Ala	Col-0	2h	25067.7	8906.8
Ala-Ala	Col-0	4h	25728.4	12626.6
Ala-Ala	Col-0	7h	31180.5	17259.1
Ala-Ala	Col-0	8h	45923.9	25982.7
Ala-Ala	Col-0	12h	6928.29	9620.59
Ala-Ala	Col-0	16h	39093.7	21320.1
Ala-Ala	Col-0	20h	21636.1	1208.65
Ala-Ala	Col-0	23h	48181.6	34827.4
Ala-Ala	Col-0	24h	19203.2	3068.03
Ala-Ala	raptor1b	0h	15694.3	5338.9
Ala-Ala	raptor1b	1h	119431	84248.8
Ala-Ala	raptor1b	2h	38279.2	24140.8
Ala-Ala	raptor1b	4h	87337.9	36269.1
Ala-Ala	raptor1b	7h	64996.7	42904.7
Ala-Ala	raptor1b	8h	116799	69617
Ala-Ala	raptor1b	12h	48990.2	5863.31
Ala-Ala	raptor1b	16h	93700.8	62572.2
Ala-Ala	raptor1b	20h	37701.3	10997.9
Ala-Ala	raptor1b	23h	42815.3	14425.5
Ala-Ala	raptor1b	24h	105552	16991.6
Ala-Asp or Asp-Ala or Glu-Gly or Gly-Glu	Col-0	0h	880116	98538.1
Ala-Asp or Asp-Ala or Glu-Gly or Gly-Glu	Col-0	1h	1.46905e+06	105361
Ala-Asp or Asp-Ala or Glu-Gly or Gly-Glu	Col-0	2h	1.62681e+06	177011
Ala-Asp or Asp-Ala or Glu-Gly or Gly-Glu	Col-0	4h	1.89656e+06	140995
Ala-Asp or Asp-Ala or Glu-Gly or Gly-Glu	Col-0	7h	2.42834e+06	106265
Ala-Asp or Asp-Ala or Glu-Gly or Gly-Glu	Col-0	8h	2.26148e+06	235894
Ala-Asp or Asp-Ala or Glu-Gly or Gly-Glu	Col-0	12h	1.49547e+06	47791.9
Ala-Asp or Asp-Ala or Glu-Gly or Gly-Glu	Col-0	16h	1.09244e+06	60792.1
Ala-Asp or Asp-Ala or Glu-Gly or Gly-Glu	Col-0	20h	938881	33683.5
Ala-Asp or Asp-Ala or Glu-Gly or Gly-Glu	Col-0	23h	957967	54953.8
Ala-Asp or Asp-Ala or Glu-Gly or Gly-Glu	Col-0	24h	992348	106438
Ala-Asp or Asp-Ala or Glu-Gly or Gly-Glu	raptor1b	0h	869105	100009
Ala-Asp or Asp-Ala or Glu-Gly or Gly-Glu	raptor1b	1h	1.701e+06	202644
Ala-Asp or Asp-Ala or Glu-Gly or Gly-Glu	raptor1b	2h	1.87832e+06	205425
Ala-Asp or Asp-Ala or Glu-Gly or Gly-Glu	raptor1b	4h	1.85015e+06	74067.2
Ala-Asp or Asp-Ala or Glu-Gly or Gly-Glu	raptor1b	7h	1.84392e+06	451238
Ala-Asp or Asp-Ala or Glu-Gly or Gly-Glu	raptor1b	8h	2.29095e+06	81548.2
Ala-Asp or Asp-Ala or Glu-Gly or Gly-Glu	raptor1b	12h	1.46054e+06	260653
Ala-Asp or Asp-Ala or Glu-Gly or Gly-Glu	raptor1b	16h	1.32037e+06	112730
Ala-Asp or Asp-Ala or Glu-Gly or Gly-Glu	raptor1b	20h	1.08736e+06	275386
Ala-Asp or Asp-Ala or Glu-Gly or Gly-Glu	raptor1b	23h	899939	166780
Ala-Asp or Asp-Ala or Glu-Gly or Gly-Glu	raptor1b	24h	586351	138145
Ala-Gln or Gln-Ala	Col-0	0h	34130.7	19051.1
Ala-Gln or Gln-Ala	Col-0	1h	69120.9	21160.5
Ala-Gln or Gln-Ala	Col-0	2h	107303	33665.3
Ala-Gln or Gln-Ala	Col-0	4h	149697	16993.4
Ala-Gln or Gln-Ala	Col-0	7h	165173	39901.7
Ala-Gln or Gln-Ala	Col-0	8h	154505	34028.5
Ala-Gln or Gln-Ala	Col-0	12h	49660.6	11618.7
Ala-Gln or Gln-Ala	Col-0	16h	50821.1	22822.8
Ala-Gln or Gln-Ala	Col-0	20h	56332	19270.3
Ala-Gln or Gln-Ala	Col-0	23h	32432.8	11646.2
Ala-Gln or Gln-Ala	Col-0	24h	62253.5	4397.49
Ala-Gln or Gln-Ala	raptor1b	0h	91688	21021
Ala-Gln or Gln-Ala	raptor1b	1h	286387	29172.3
Ala-Gln or Gln-Ala	raptor1b	2h	391692	62675.3
Ala-Gln or Gln-Ala	raptor1b	4h	433155	86712.8
Ala-Gln or Gln-Ala	raptor1b	7h	413768	67124.2
Ala-Gln or Gln-Ala	raptor1b	8h	397216	36153.8
Ala-Gln or Gln-Ala	raptor1b	12h	177802	33302
Ala-Gln or Gln-Ala	raptor1b	16h	202655	29068.8
Ala-Gln or Gln-Ala	raptor1b	20h	159384	49486.1
Ala-Gln or Gln-Ala	raptor1b	23h	159948	51627.8
Ala-Gln or Gln-Ala	raptor1b	24h	107057	5330.02
Ala-Glu	Col-0	0h	35458.2	23941.6
Ala-Glu	Col-0	1h	NA	NA
Ala-Glu	Col-0	2h	1831.19	NA
Ala-Glu	Col-0	4h	1486.12	664.595
Ala-Glu	Col-0	7h	192.376	NA
Ala-Glu	Col-0	8h	552.165	80.0596
Ala-Glu	Col-0	12h	NA	NA
Ala-Glu	Col-0	16h	NA	NA
Ala-Glu	Col-0	20h	19828.5	27484.5
Ala-Glu	Col-0	23h	3500.87	NA
Ala-Glu	Col-0	24h	727.591	NA
Ala-Glu	raptor1b	0h	297916	139835
Ala-Glu	raptor1b	1h	218995	78667.7
Ala-Glu	raptor1b	2h	139824	70671.3
Ala-Glu	raptor1b	4h	155316	42469
Ala-Glu	raptor1b	7h	225318	7858.79
Ala-Glu	raptor1b	8h	403761	130972
Ala-Glu	raptor1b	12h	249092	51802.3
Ala-Glu	raptor1b	16h	307488	46847.9
Ala-Glu	raptor1b	20h	269706	72337.2
Ala-Glu	raptor1b	23h	226736	83019
Ala-Glu	raptor1b	24h	299925	190225
Ala-His or His-Ala	Col-0	0h	1.16938e+06	217209
Ala-His or His-Ala	Col-0	1h	1.01828e+06	168686
Ala-His or His-Ala	Col-0	2h	1.03251e+06	120037
Ala-His or His-Ala	Col-0	4h	961524	150771
Ala-His or His-Ala	Col-0	7h	897152	155149
Ala-His or His-Ala	Col-0	8h	743361	74994.2
Ala-His or His-Ala	Col-0	12h	961407	68036
Ala-His or His-Ala	Col-0	16h	1.5993e+06	198176
Ala-His or His-Ala	Col-0	20h	1.36519e+06	267070
Ala-His or His-Ala	Col-0	23h	1.05284e+06	138103
Ala-His or His-Ala	Col-0	24h	989470	147845
Ala-His or His-Ala	raptor1b	0h	338506	41963.9
Ala-His or His-Ala	raptor1b	1h	245513	24661.3
Ala-His or His-Ala	raptor1b	2h	353760	120270
Ala-His or His-Ala	raptor1b	4h	342176	91204.3
Ala-His or His-Ala	raptor1b	7h	271099	69800.1
Ala-His or His-Ala	raptor1b	8h	161023	28443.7
Ala-His or His-Ala	raptor1b	12h	301377	47442.8
Ala-His or His-Ala	raptor1b	16h	272571	48207.6
Ala-His or His-Ala	raptor1b	20h	335171	37383.8
Ala-His or His-Ala	raptor1b	23h	431161	223141
Ala-His or His-Ala	raptor1b	24h	714294	256592
Ala-Leu	Col-0	0h	58427.9	20223.9
Ala-Leu	Col-0	1h	89576.1	52076
Ala-Leu	Col-0	2h	90657.7	60597.3
Ala-Leu	Col-0	4h	174134	67265.1
Ala-Leu	Col-0	7h	207945	108438
Ala-Leu	Col-0	8h	203304	56164.2
Ala-Leu	Col-0	12h	91994	25582.4
Ala-Leu	Col-0	16h	62699.3	20525.1
Ala-Leu	Col-0	20h	57679.5	22499.3
Ala-Leu	Col-0	23h	68861	34771.5
Ala-Leu	Col-0	24h	107100	45804.3
Ala-Leu	raptor1b	0h	37739.7	14976.3
Ala-Leu	raptor1b	1h	44758.8	5389.38
Ala-Leu	raptor1b	2h	87999	36979
Ala-Leu	raptor1b	4h	61637.4	14160.9
Ala-Leu	raptor1b	7h	74592.2	46020.1
Ala-Leu	raptor1b	8h	120218	27219.7
Ala-Leu	raptor1b	12h	60777.2	13880.1
Ala-Leu	raptor1b	16h	51481.4	14049.4
Ala-Leu	raptor1b	20h	60197.3	42548
Ala-Leu	raptor1b	23h	49558.2	32904.7
Ala-Leu	raptor1b	24h	26873.1	25597.5
Ala-Phe	Col-0	0h	NA	NA
Ala-Phe	Col-0	1h	28635.2	13793.9
Ala-Phe	Col-0	2h	23158.9	12559.7
Ala-Phe	Col-0	4h	42832.2	23659.4
Ala-Phe	Col-0	7h	52242.1	42676.4
Ala-Phe	Col-0	8h	44953.9	21372.2
Ala-Phe	Col-0	12h	17062.1	4763.89
Ala-Phe	Col-0	16h	NA	NA
Ala-Phe	Col-0	20h	13444.2	552.589
Ala-Phe	Col-0	23h	18600.9	11046
Ala-Phe	Col-0	24h	26593.2	13527.1
Ala-Phe	raptor1b	0h	6782.5	NA
Ala-Phe	raptor1b	1h	10168.9	1869.06
Ala-Phe	raptor1b	2h	23383.5	9179.39
Ala-Phe	raptor1b	4h	12250.6	2099.84
Ala-Phe	raptor1b	7h	24583.3	NA
Ala-Phe	raptor1b	8h	23135.8	5820.78
Ala-Phe	raptor1b	12h	6619.07	2969.76
Ala-Phe	raptor1b	16h	10110.4	3411.81
Ala-Phe	raptor1b	20h	16918.4	499.386
Ala-Phe	raptor1b	23h	25279.4	5884.63
Ala-Phe	raptor1b	24h	NA	NA
Ala-Pro	Col-0	0h	27712.8	25521.9
Ala-Pro	Col-0	1h	NA	NA
Ala-Pro	Col-0	2h	13623.7	NA
Ala-Pro	Col-0	4h	NA	NA
Ala-Pro	Col-0	7h	20480.6	1886.17
Ala-Pro	Col-0	8h	25177.7	NA
Ala-Pro	Col-0	12h	17449.1	5347.34
Ala-Pro	Col-0	16h	15518.2	NA
Ala-Pro	Col-0	20h	7616.44	NA
Ala-Pro	Col-0	23h	16708.2	NA
Ala-Pro	Col-0	24h	14184.5	8748.01
Ala-Pro	raptor1b	0h	42975.2	NA
Ala-Pro	raptor1b	1h	27375.1	8151.18
Ala-Pro	raptor1b	2h	33077.7	17539.3
Ala-Pro	raptor1b	4h	25488.9	6328.6
Ala-Pro	raptor1b	7h	40940.1	NA
Ala-Pro	raptor1b	8h	44740.7	21505
Ala-Pro	raptor1b	12h	31360.2	15277.7
Ala-Pro	raptor1b	16h	47228.1	6901.07
Ala-Pro	raptor1b	20h	33483.5	14474
Ala-Pro	raptor1b	23h	35190	9558.51
Ala-Pro	raptor1b	24h	NA	NA
Ala-Thr	Col-0	0h	1.96328e+06	227396
Ala-Thr	Col-0	1h	2.43611e+06	304974
Ala-Thr	Col-0	2h	2.21288e+06	170447
Ala-Thr	Col-0	4h	2.3288e+06	279785
Ala-Thr	Col-0	7h	1.94482e+06	118648
Ala-Thr	Col-0	8h	1.95466e+06	228696
Ala-Thr	Col-0	12h	2.49361e+06	238948
Ala-Thr	Col-0	16h	2.59444e+06	237550
Ala-Thr	Col-0	20h	2.7062e+06	922374
Ala-Thr	Col-0	23h	2.23127e+06	361640
Ala-Thr	Col-0	24h	2.09722e+06	192944
Ala-Thr	raptor1b	0h	3.85029e+06	294666
Ala-Thr	raptor1b	1h	5.68771e+06	837152
Ala-Thr	raptor1b	2h	4.83815e+06	1.14742e+06
Ala-Thr	raptor1b	4h	5.09403e+06	802427
Ala-Thr	raptor1b	7h	4.38301e+06	186585
Ala-Thr	raptor1b	8h	5.32488e+06	304043
Ala-Thr	raptor1b	12h	5.45933e+06	792526
Ala-Thr	raptor1b	16h	5.64487e+06	653487
Ala-Thr	raptor1b	20h	4.79736e+06	817522
Ala-Thr	raptor1b	23h	3.99184e+06	885846
Ala-Thr	raptor1b	24h	4.10679e+06	1.67357e+06
Ala-Trp	Col-0	0h	18913.1	12184.6
Ala-Trp	Col-0	1h	13368.4	897.051
Ala-Trp	Col-0	2h	30957	14841
Ala-Trp	Col-0	4h	41241.2	25624.5
Ala-Trp	Col-0	7h	110125	70363.3
Ala-Trp	Col-0	8h	147095	52920.8
Ala-Trp	Col-0	12h	60422.2	28823.5
Ala-Trp	Col-0	16h	12572.8	4932.12
Ala-Trp	Col-0	20h	7159.62	NA
Ala-Trp	Col-0	23h	6697.51	NA
Ala-Trp	Col-0	24h	7425.8	4368.58
Ala-Trp	raptor1b	0h	NA	NA
Ala-Trp	raptor1b	1h	NA	NA
Ala-Trp	raptor1b	2h	NA	NA
Ala-Trp	raptor1b	4h	NA	NA
Ala-Trp	raptor1b	7h	13545.9	NA
Ala-Trp	raptor1b	8h	14951.2	519.431
Ala-Trp	raptor1b	12h	NA	NA
Ala-Trp	raptor1b	16h	NA	NA
Ala-Trp	raptor1b	20h	NA	NA
Ala-Trp	raptor1b	23h	NA	NA
Ala-Trp	raptor1b	24h	NA	NA
Ala-Val	Col-0	0h	NA	NA
Ala-Val	Col-0	1h	27197.7	33794.3
Ala-Val	Col-0	2h	39677.9	32973.4
Ala-Val	Col-0	4h	86744.4	56981.7
Ala-Val	Col-0	7h	99052.3	69196.6
Ala-Val	Col-0	8h	78661.5	53582.1
Ala-Val	Col-0	12h	39202.7	19714.8
Ala-Val	Col-0	16h	24521.5	NA
Ala-Val	Col-0	20h	8299.6	2156.83
Ala-Val	Col-0	23h	14737.2	9177.3
Ala-Val	Col-0	24h	19493.1	12205.6
Ala-Val	raptor1b	0h	8020.4	2930.17
Ala-Val	raptor1b	1h	10646.6	3335.91
Ala-Val	raptor1b	2h	25020.9	16041.7
Ala-Val	raptor1b	4h	16260.3	6792.69
Ala-Val	raptor1b	7h	21694.4	17667.7
Ala-Val	raptor1b	8h	58399.5	20722.9
Ala-Val	raptor1b	12h	12475.1	2736.74
Ala-Val	raptor1b	16h	16094.7	NA
Ala-Val	raptor1b	20h	NA	NA
Ala-Val	raptor1b	23h	7358.94	NA
Ala-Val	raptor1b	24h	NA	NA
Arg-Glu	Col-0	0h	13745.9	2703.21
Arg-Glu	Col-0	1h	38852	4567.35
Arg-Glu	Col-0	2h	20346.3	4496.62
Arg-Glu	Col-0	4h	23902.8	NA
Arg-Glu	Col-0	7h	3779.06	NA
Arg-Glu	Col-0	8h	65799.6	12381.7
Arg-Glu	Col-0	12h	29902.3	NA
Arg-Glu	Col-0	16h	25229.8	8773.81
Arg-Glu	Col-0	20h	20486.2	9525.51
Arg-Glu	Col-0	23h	13926.8	NA
Arg-Glu	Col-0	24h	NA	NA
Arg-Glu	raptor1b	0h	14388.5	NA
Arg-Glu	raptor1b	1h	97247.4	27809.1
Arg-Glu	raptor1b	2h	57036.3	37656.9
Arg-Glu	raptor1b	4h	89962	30576.1
Arg-Glu	raptor1b	7h	28896.8	3762.29
Arg-Glu	raptor1b	8h	96437.4	9456.88
Arg-Glu	raptor1b	12h	47797.3	28049.5
Arg-Glu	raptor1b	16h	94188.2	36916.9
Arg-Glu	raptor1b	20h	35729	30849.5
Arg-Glu	raptor1b	23h	52976.8	20972.3
Arg-Glu	raptor1b	24h	37947.1	23612.4
Arg-Pro	Col-0	0h	14725.7	5524.95
Arg-Pro	Col-0	1h	24012.3	9478.29
Arg-Pro	Col-0	2h	34991.9	12862
Arg-Pro	Col-0	4h	33287.3	3723.97
Arg-Pro	Col-0	7h	54780.3	15092.9
Arg-Pro	Col-0	8h	38208.8	7777.35
Arg-Pro	Col-0	12h	30929.4	9183.5
Arg-Pro	Col-0	16h	19705.9	5419.58
Arg-Pro	Col-0	20h	20830.1	1965.45
Arg-Pro	Col-0	23h	16204.7	7247.06
Arg-Pro	Col-0	24h	17972.8	1632.77
Arg-Pro	raptor1b	0h	22824.2	1984.77
Arg-Pro	raptor1b	1h	40635.7	5310.31
Arg-Pro	raptor1b	2h	46570.7	5401.09
Arg-Pro	raptor1b	4h	27156.6	9076.82
Arg-Pro	raptor1b	7h	39929.4	17016.9
Arg-Pro	raptor1b	8h	39047.1	11548.7
Arg-Pro	raptor1b	12h	23306.4	13069.5
Arg-Pro	raptor1b	16h	25958.4	6793.15
Arg-Pro	raptor1b	20h	23713.3	10407.4
Arg-Pro	raptor1b	23h	28477.5	9418.31
Arg-Pro	raptor1b	24h	NA	NA
Arg-Val	Col-0	0h	19243.4	5691.33
Arg-Val	Col-0	1h	33375.5	8754.53
Arg-Val	Col-0	2h	36054	152.399
Arg-Val	Col-0	4h	46037.8	17961.8
Arg-Val	Col-0	7h	44931.9	33765.6
Arg-Val	Col-0	8h	40766.9	32917.9
Arg-Val	Col-0	12h	18800.4	5196.2
Arg-Val	Col-0	16h	11943.2	3433.4
Arg-Val	Col-0	20h	18240.9	7120.46
Arg-Val	Col-0	23h	20952.3	8420.73
Arg-Val	Col-0	24h	36002	11741.2
Arg-Val	raptor1b	0h	10650	393.265
Arg-Val	raptor1b	1h	NA	NA
Arg-Val	raptor1b	2h	12898.6	3819.71
Arg-Val	raptor1b	4h	17128.3	6734.08
Arg-Val	raptor1b	7h	23188.7	6123.23
Arg-Val	raptor1b	8h	26413.9	4441.84
Arg-Val	raptor1b	12h	18855	2101.44
Arg-Val	raptor1b	16h	16223.8	8817.04
Arg-Val	raptor1b	20h	27026.7	12836.9
Arg-Val	raptor1b	23h	27728.4	NA
Arg-Val	raptor1b	24h	NA	NA
Arginine	Col-0	0h	3.60363e+06	608057
Arginine	Col-0	1h	5.21312e+06	539228
Arginine	Col-0	2h	6.0181e+06	1.12693e+06
Arginine	Col-0	4h	7.95323e+06	879478
Arginine	Col-0	7h	1.10438e+07	1.03969e+06
Arginine	Col-0	8h	9.29576e+06	589757
Arginine	Col-0	12h	4.63298e+06	297697
Arginine	Col-0	16h	3.94553e+06	614911
Arginine	Col-0	20h	3.71858e+06	640958
Arginine	Col-0	23h	3.68514e+06	784187
Arginine	Col-0	24h	3.57262e+06	418790
Arginine	raptor1b	0h	1.93949e+06	344270
Arginine	raptor1b	1h	9.49682e+06	1.11585e+06
Arginine	raptor1b	2h	8.59357e+06	1.58122e+06
Arginine	raptor1b	4h	1.07436e+07	1.58606e+06
Arginine	raptor1b	7h	8.24699e+06	1.47572e+06
Arginine	raptor1b	8h	1.10009e+07	561330
Arginine	raptor1b	12h	3.57373e+06	979454
Arginine	raptor1b	16h	2.7962e+06	1.06176e+06
Arginine	raptor1b	20h	2.38567e+06	1.29293e+06
Arginine	raptor1b	23h	1.95104e+06	259671
Arginine	raptor1b	24h	2.47556e+06	443470
Asn-Leu	Col-0	0h	NA	NA
Asn-Leu	Col-0	1h	12086.4	9473.61
Asn-Leu	Col-0	2h	25151.3	507.778
Asn-Leu	Col-0	4h	31697.5	9603.98
Asn-Leu	Col-0	7h	35171.2	24094
Asn-Leu	Col-0	8h	24047	14862.7
Asn-Leu	Col-0	12h	12839.8	7146.23
Asn-Leu	Col-0	16h	12396	NA
Asn-Leu	Col-0	20h	11633	962.462
Asn-Leu	Col-0	23h	18462.5	8887.61
Asn-Leu	Col-0	24h	22835.8	15421.5
Asn-Leu	raptor1b	0h	8413.58	NA
Asn-Leu	raptor1b	1h	4826.39	NA
Asn-Leu	raptor1b	2h	12132.8	6975.86
Asn-Leu	raptor1b	4h	5406.42	NA
Asn-Leu	raptor1b	7h	12903.4	NA
Asn-Leu	raptor1b	8h	14940.6	6286.92
Asn-Leu	raptor1b	12h	5727.22	NA
Asn-Leu	raptor1b	16h	NA	NA
Asn-Leu	raptor1b	20h	6994.57	331.791
Asn-Leu	raptor1b	23h	11726.9	NA
Asn-Leu	raptor1b	24h	NA	NA
Asn-Pro	Col-0	0h	17724.1	4000.24
Asn-Pro	Col-0	1h	34794.9	13671.8
Asn-Pro	Col-0	2h	53849	15961.2
Asn-Pro	Col-0	4h	64817.5	6786.39
Asn-Pro	Col-0	7h	75206.5	7711.33
Asn-Pro	Col-0	8h	86553.2	9217.35
Asn-Pro	Col-0	12h	59560.6	13234.4
Asn-Pro	Col-0	16h	33260.7	6398.09
Asn-Pro	Col-0	20h	20793.2	7326.76
Asn-Pro	Col-0	23h	27891	12562.4
Asn-Pro	Col-0	24h	20817.6	3660.24
Asn-Pro	raptor1b	0h	27738.7	10610.2
Asn-Pro	raptor1b	1h	77553.7	16946
Asn-Pro	raptor1b	2h	96461.1	21122.3
Asn-Pro	raptor1b	4h	66605.6	11309
Asn-Pro	raptor1b	7h	98514	33703.7
Asn-Pro	raptor1b	8h	141477	12042.9
Asn-Pro	raptor1b	12h	64841.2	22761.7
Asn-Pro	raptor1b	16h	55333.3	7035.61
Asn-Pro	raptor1b	20h	49808.9	12993.7
Asn-Pro	raptor1b	23h	26314.6	14604
Asn-Pro	raptor1b	24h	17736.5	9955.11
Asp-Asp	Col-0	0h	153133	24307.8
Asp-Asp	Col-0	1h	223289	15494.1
Asp-Asp	Col-0	2h	233873	36211.5
Asp-Asp	Col-0	4h	251408	44465.9
Asp-Asp	Col-0	7h	296747	33518.5
Asp-Asp	Col-0	8h	372335	53546.5
Asp-Asp	Col-0	12h	256756	36282.2
Asp-Asp	Col-0	16h	212614	34940.2
Asp-Asp	Col-0	20h	202640	40019.5
Asp-Asp	Col-0	23h	168497	15891.3
Asp-Asp	Col-0	24h	206123	8347.78
Asp-Asp	raptor1b	0h	146881	22739.2
Asp-Asp	raptor1b	1h	213919	25861.2
Asp-Asp	raptor1b	2h	216307	42626.3
Asp-Asp	raptor1b	4h	208141	21398.2
Asp-Asp	raptor1b	7h	221380	110916
Asp-Asp	raptor1b	8h	240227	17510
Asp-Asp	raptor1b	12h	180541	33671.3
Asp-Asp	raptor1b	16h	138287	20970.3
Asp-Asp	raptor1b	20h	167204	14258.9
Asp-Asp	raptor1b	23h	115656	34511.4
Asp-Asp	raptor1b	24h	82336.6	38159.3
Asp-Gly or Gly-Asp	Col-0	0h	38391.8	8475.02
Asp-Gly or Gly-Asp	Col-0	1h	61585.6	21031.5
Asp-Gly or Gly-Asp	Col-0	2h	55743.1	11935.9
Asp-Gly or Gly-Asp	Col-0	4h	46946.2	13223.9
Asp-Gly or Gly-Asp	Col-0	7h	53141.4	16946.6
Asp-Gly or Gly-Asp	Col-0	8h	37771.9	7261.04
Asp-Gly or Gly-Asp	Col-0	12h	33032.8	5208.11
Asp-Gly or Gly-Asp	Col-0	16h	36765.7	5655.9
Asp-Gly or Gly-Asp	Col-0	20h	59313.6	34836.8
Asp-Gly or Gly-Asp	Col-0	23h	41782.5	8730.82
Asp-Gly or Gly-Asp	Col-0	24h	31762.5	16590
Asp-Gly or Gly-Asp	raptor1b	0h	19640	NA
Asp-Gly or Gly-Asp	raptor1b	1h	27984.9	NA
Asp-Gly or Gly-Asp	raptor1b	2h	23017.3	8981.02
Asp-Gly or Gly-Asp	raptor1b	4h	35038.2	NA
Asp-Gly or Gly-Asp	raptor1b	7h	NA	NA
Asp-Gly or Gly-Asp	raptor1b	8h	25596.7	NA
Asp-Gly or Gly-Asp	raptor1b	12h	22714.1	8391.03
Asp-Gly or Gly-Asp	raptor1b	16h	19876.9	NA
Asp-Gly or Gly-Asp	raptor1b	20h	32920.3	11732.7
Asp-Gly or Gly-Asp	raptor1b	23h	8240.84	NA
Asp-Gly or Gly-Asp	raptor1b	24h	10051.1	3900.13
Asp-Leu	Col-0	0h	170701	40749.3
Asp-Leu	Col-0	1h	338286	22987.6
Asp-Leu	Col-0	2h	289184	40486.7
Asp-Leu	Col-0	4h	413148	62633.4
Asp-Leu	Col-0	7h	427049	46606
Asp-Leu	Col-0	8h	339882	39518
Asp-Leu	Col-0	12h	247279	12316.9
Asp-Leu	Col-0	16h	220167	31481.1
Asp-Leu	Col-0	20h	212712	14689.1
Asp-Leu	Col-0	23h	247592	38789.6
Asp-Leu	Col-0	24h	234710	29860.6
Asp-Leu	raptor1b	0h	197986	30285.5
Asp-Leu	raptor1b	1h	361483	20028.8
Asp-Leu	raptor1b	2h	365219	28710
Asp-Leu	raptor1b	4h	343134	12465.2
Asp-Leu	raptor1b	7h	429780	77716.7
Asp-Leu	raptor1b	8h	428468	8386.97
Asp-Leu	raptor1b	12h	250156	29779
Asp-Leu	raptor1b	16h	251959	25050.1
Asp-Leu	raptor1b	20h	244553	24306
Asp-Leu	raptor1b	23h	190049	68213.9
Asp-Leu	raptor1b	24h	111103	43046
Asp-Phe	Col-0	0h	35680.2	9670.99
Asp-Phe	Col-0	1h	113725	35002.9
Asp-Phe	Col-0	2h	111072	37630.2
Asp-Phe	Col-0	4h	160167	40489.1
Asp-Phe	Col-0	7h	195758	59882.1
Asp-Phe	Col-0	8h	149745	33215.5
Asp-Phe	Col-0	12h	91076	17254.4
Asp-Phe	Col-0	16h	64964.6	13894.7
Asp-Phe	Col-0	20h	61498.3	9178.99
Asp-Phe	Col-0	23h	89694.2	25380.7
Asp-Phe	Col-0	24h	79527.1	25870.9
Asp-Phe	raptor1b	0h	42251.8	10747.5
Asp-Phe	raptor1b	1h	141991	7493.27
Asp-Phe	raptor1b	2h	136193	13210.8
Asp-Phe	raptor1b	4h	138211	13667
Asp-Phe	raptor1b	7h	167211	79462.4
Asp-Phe	raptor1b	8h	202048	28299.2
Asp-Phe	raptor1b	12h	85422	12163.7
Asp-Phe	raptor1b	16h	88320.1	24256.9
Asp-Phe	raptor1b	20h	66088.2	12502.8
Asp-Phe	raptor1b	23h	52852	25732.6
Asp-Phe	raptor1b	24h	17423.5	14139.2
Asp-Pro	Col-0	0h	7.06926e+06	1.58383e+06
Asp-Pro	Col-0	1h	8.62265e+06	1.36487e+06
Asp-Pro	Col-0	2h	1.13757e+07	2.35267e+06
Asp-Pro	Col-0	4h	1.11253e+07	1.31779e+06
Asp-Pro	Col-0	7h	1.24542e+07	1.42359e+06
Asp-Pro	Col-0	8h	1.14364e+07	1.61899e+06
Asp-Pro	Col-0	12h	1.22739e+07	794861
Asp-Pro	Col-0	16h	1.03334e+07	631447
Asp-Pro	Col-0	20h	9.31452e+06	1.31144e+06
Asp-Pro	Col-0	23h	9.60913e+06	847717
Asp-Pro	Col-0	24h	9.27212e+06	1.6262e+06
Asp-Pro	raptor1b	0h	1.30011e+07	2.50332e+06
Asp-Pro	raptor1b	1h	1.71848e+07	1.85171e+06
Asp-Pro	raptor1b	2h	1.78181e+07	1.63935e+06
Asp-Pro	raptor1b	4h	1.43485e+07	677228
Asp-Pro	raptor1b	7h	1.498e+07	4.41777e+06
Asp-Pro	raptor1b	8h	1.95484e+07	617168
Asp-Pro	raptor1b	12h	1.64852e+07	2.55725e+06
Asp-Pro	raptor1b	16h	1.54133e+07	885235
Asp-Pro	raptor1b	20h	1.43304e+07	1.48586e+06
Asp-Pro	raptor1b	23h	1.25968e+07	3.3126e+06
Asp-Pro	raptor1b	24h	5.60096e+06	1.60327e+06
Asp-Trp	Col-0	0h	14949.6	12488.2
Asp-Trp	Col-0	1h	48386.1	4823.18
Asp-Trp	Col-0	2h	48762.3	16891.6
Asp-Trp	Col-0	4h	75395.8	20626.4
Asp-Trp	Col-0	7h	69294.4	14477.6
Asp-Trp	Col-0	8h	37420.9	10902.9
Asp-Trp	Col-0	12h	50238.5	5932.42
Asp-Trp	Col-0	16h	37997.2	15848.2
Asp-Trp	Col-0	20h	23870.8	9681.18
Asp-Trp	Col-0	23h	36673.3	16341.3
Asp-Trp	Col-0	24h	26402	19365.1
Asp-Trp	raptor1b	0h	53959.9	19042.4
Asp-Trp	raptor1b	1h	58678.1	22949.8
Asp-Trp	raptor1b	2h	80720.3	14513.3
Asp-Trp	raptor1b	4h	71615.9	16587.9
Asp-Trp	raptor1b	7h	125293	56099.2
Asp-Trp	raptor1b	8h	152199	15621.2
Asp-Trp	raptor1b	12h	94994.5	33143.7
Asp-Trp	raptor1b	16h	68656	2466.34
Asp-Trp	raptor1b	20h	85504.6	15456.1
Asp-Trp	raptor1b	23h	46371.3	15068.1
Asp-Trp	raptor1b	24h	NA	NA
Asp-Tyr	Col-0	0h	14023.1	3450.3
Asp-Tyr	Col-0	1h	33094.8	5840.28
Asp-Tyr	Col-0	2h	27557.8	4480.08
Asp-Tyr	Col-0	4h	33552.3	11962.3
Asp-Tyr	Col-0	7h	31617.4	9498.08
Asp-Tyr	Col-0	8h	19221	6930.69
Asp-Tyr	Col-0	12h	19042	4521.77
Asp-Tyr	Col-0	16h	13532.1	6147.82
Asp-Tyr	Col-0	20h	16416.5	5432.55
Asp-Tyr	Col-0	23h	19715	8370.95
Asp-Tyr	Col-0	24h	23667.2	11111.1
Asp-Tyr	raptor1b	0h	19011.9	4389.24
Asp-Tyr	raptor1b	1h	41628.1	8496.97
Asp-Tyr	raptor1b	2h	46678.1	7005.67
Asp-Tyr	raptor1b	4h	35247.8	8226.66
Asp-Tyr	raptor1b	7h	46446	11035.3
Asp-Tyr	raptor1b	8h	50151.1	4734.29
Asp-Tyr	raptor1b	12h	26163.7	5774.67
Asp-Tyr	raptor1b	16h	28241.4	7598.33
Asp-Tyr	raptor1b	20h	22299.3	2708.55
Asp-Tyr	raptor1b	23h	19835.3	6039.91
Asp-Tyr	raptor1b	24h	7026.88	750.396
Asp-Val	Col-0	0h	11382.1	5064.91
Asp-Val	Col-0	1h	33608.8	6746.61
Asp-Val	Col-0	2h	25936	8408.09
Asp-Val	Col-0	4h	42860.6	9809.75
Asp-Val	Col-0	7h	49546.3	8561.23
Asp-Val	Col-0	8h	37323.2	5641.88
Asp-Val	Col-0	12h	19431.3	3108.91
Asp-Val	Col-0	16h	14379.1	4442.59
Asp-Val	Col-0	20h	12859.9	3471.71
Asp-Val	Col-0	23h	18439.1	4131.7
Asp-Val	Col-0	24h	22827.8	3165.11
Asp-Val	raptor1b	0h	10495	4908.49
Asp-Val	raptor1b	1h	41307.5	8532.29
Asp-Val	raptor1b	2h	43735.3	6676.31
Asp-Val	raptor1b	4h	39416.1	4842.9
Asp-Val	raptor1b	7h	59589	26760.6
Asp-Val	raptor1b	8h	57966	16074.1
Asp-Val	raptor1b	12h	16394.9	3616.52
Asp-Val	raptor1b	16h	19521.8	2780.93
Asp-Val	raptor1b	20h	14662.6	4935
Asp-Val	raptor1b	23h	14302.1	1804.62
Asp-Val	raptor1b	24h	NA	NA
Cys-Gly	Col-0	0h	73608.1	41823.4
Cys-Gly	Col-0	1h	149315	59365.4
Cys-Gly	Col-0	2h	113602	69653.9
Cys-Gly	Col-0	4h	118027	50398
Cys-Gly	Col-0	7h	89356.9	44441.4
Cys-Gly	Col-0	8h	89257.9	74420.8
Cys-Gly	Col-0	12h	116365	57002.4
Cys-Gly	Col-0	16h	44459	46012.5
Cys-Gly	Col-0	20h	31227.5	32753.5
Cys-Gly	Col-0	23h	63973.9	21171.4
Cys-Gly	Col-0	24h	54855.4	31488.1
Cys-Gly	raptor1b	0h	64072.1	36844
Cys-Gly	raptor1b	1h	34839.4	31905.1
Cys-Gly	raptor1b	2h	60821.3	65373.4
Cys-Gly	raptor1b	4h	47238.5	36431.8
Cys-Gly	raptor1b	7h	33333.1	14054.7
Cys-Gly	raptor1b	8h	82325.3	60723.1
Cys-Gly	raptor1b	12h	45460	31827.1
Cys-Gly	raptor1b	16h	32399.9	22584.3
Cys-Gly	raptor1b	20h	44585.4	10681.3
Cys-Gly	raptor1b	23h	32704	17549.8
Cys-Gly	raptor1b	24h	6223.45	NA
Gln-Glu	Col-0	0h	2.55059e+06	601671
Gln-Glu	Col-0	1h	3.17319e+06	828790
Gln-Glu	Col-0	2h	5.48242e+06	968481
Gln-Glu	Col-0	4h	6.63459e+06	1.67815e+06
Gln-Glu	Col-0	7h	1.07124e+07	1.3814e+06
Gln-Glu	Col-0	8h	1.28784e+07	2.24273e+06
Gln-Glu	Col-0	12h	5.88225e+06	1.61952e+06
Gln-Glu	Col-0	16h	3.79784e+06	680282
Gln-Glu	Col-0	20h	3.2031e+06	629857
Gln-Glu	Col-0	23h	2.73763e+06	919484
Gln-Glu	Col-0	24h	3.67033e+06	1.1572e+06
Gln-Glu	raptor1b	0h	3.50637e+06	726450
Gln-Glu	raptor1b	1h	9.37598e+06	1.4161e+06
Gln-Glu	raptor1b	2h	9.10926e+06	2.14631e+06
Gln-Glu	raptor1b	4h	1.10433e+07	3.66516e+06
Gln-Glu	raptor1b	7h	7.2768e+06	2.49218e+06
Gln-Glu	raptor1b	8h	1.05615e+07	1.25928e+06
Gln-Glu	raptor1b	12h	8.14042e+06	2.20027e+06
Gln-Glu	raptor1b	16h	9.45423e+06	1.57547e+06
Gln-Glu	raptor1b	20h	5.53816e+06	2.3165e+06
Gln-Glu	raptor1b	23h	5.39862e+06	1.4077e+06
Gln-Glu	raptor1b	24h	4.92587e+06	840142
Gln-Gly	Col-0	0h	NA	NA
Gln-Gly	Col-0	1h	18207.2	NA
Gln-Gly	Col-0	2h	23386	NA
Gln-Gly	Col-0	4h	25407.9	9747.92
Gln-Gly	Col-0	7h	35871.6	6946.75
Gln-Gly	Col-0	8h	45133.5	16738.4
Gln-Gly	Col-0	12h	NA	NA
Gln-Gly	Col-0	16h	NA	NA
Gln-Gly	Col-0	20h	146.297	63.5773
Gln-Gly	Col-0	23h	NA	NA
Gln-Gly	Col-0	24h	NA	NA
Gln-Gly	raptor1b	0h	23995.9	16573
Gln-Gly	raptor1b	1h	169875	18466.2
Gln-Gly	raptor1b	2h	149911	38966.8
Gln-Gly	raptor1b	4h	182820	51698.1
Gln-Gly	raptor1b	7h	174666	43004.7
Gln-Gly	raptor1b	8h	190667	24797.6
Gln-Gly	raptor1b	12h	73633.7	10656.9
Gln-Gly	raptor1b	16h	89336.4	17502.1
Gln-Gly	raptor1b	20h	64502.3	19564.3
Gln-Gly	raptor1b	23h	39248.8	29113.6
Gln-Gly	raptor1b	24h	49432.8	18261.9
Gln-Leu	Col-0	0h	NA	NA
Gln-Leu	Col-0	1h	13080.9	6993.01
Gln-Leu	Col-0	2h	25157.3	1069.96
Gln-Leu	Col-0	4h	29402.9	9555.57
Gln-Leu	Col-0	7h	40740.6	24395.5
Gln-Leu	Col-0	8h	29339.8	16070.6
Gln-Leu	Col-0	12h	8809.21	6640.17
Gln-Leu	Col-0	16h	9110.15	NA
Gln-Leu	Col-0	20h	7605.07	865.557
Gln-Leu	Col-0	23h	11617.6	5705.46
Gln-Leu	Col-0	24h	15218.2	5208.64
Gln-Leu	raptor1b	0h	5564.08	NA
Gln-Leu	raptor1b	1h	7720.71	239.046
Gln-Leu	raptor1b	2h	19288.8	6116.78
Gln-Leu	raptor1b	4h	11100.6	3028.4
Gln-Leu	raptor1b	7h	18990.1	16399.6
Gln-Leu	raptor1b	8h	30967.6	7968.36
Gln-Leu	raptor1b	12h	11939.6	2535.85
Gln-Leu	raptor1b	16h	8396.59	2334.04
Gln-Leu	raptor1b	20h	14850.6	8504.04
Gln-Leu	raptor1b	23h	10172.8	NA
Gln-Leu	raptor1b	24h	NA	NA
Gln-Thr or Thr-Gln	Col-0	0h	28551.2	10836.2
Gln-Thr or Thr-Gln	Col-0	1h	108632	30080.2
Gln-Thr or Thr-Gln	Col-0	2h	303713	92377.6
Gln-Thr or Thr-Gln	Col-0	4h	408725	67576
Gln-Thr or Thr-Gln	Col-0	7h	482056	58908.4
Gln-Thr or Thr-Gln	Col-0	8h	558592	91684.5
Gln-Thr or Thr-Gln	Col-0	12h	149651	14037.7
Gln-Thr or Thr-Gln	Col-0	16h	82188.4	17649.5
Gln-Thr or Thr-Gln	Col-0	20h	53472.3	22095.5
Gln-Thr or Thr-Gln	Col-0	23h	76246.3	35118.3
Gln-Thr or Thr-Gln	Col-0	24h	62145.9	28232.2
Gln-Thr or Thr-Gln	raptor1b	0h	178685	63940.3
Gln-Thr or Thr-Gln	raptor1b	1h	423475	14281.9
Gln-Thr or Thr-Gln	raptor1b	2h	551715	82067.5
Gln-Thr or Thr-Gln	raptor1b	4h	681770	106428
Gln-Thr or Thr-Gln	raptor1b	7h	859400	59846
Gln-Thr or Thr-Gln	raptor1b	8h	939765	31808.1
Gln-Thr or Thr-Gln	raptor1b	12h	402476	103214
Gln-Thr or Thr-Gln	raptor1b	16h	299193	56848.3
Gln-Thr or Thr-Gln	raptor1b	20h	255276	100308
Gln-Thr or Thr-Gln	raptor1b	23h	143297	51674.4
Gln-Thr or Thr-Gln	raptor1b	24h	76067.1	15621.5
Glu-Ala	Col-0	0h	297696	77861.7
Glu-Ala	Col-0	1h	436302	64834.9
Glu-Ala	Col-0	2h	361446	85940.4
Glu-Ala	Col-0	4h	392894	23924.2
Glu-Ala	Col-0	7h	432706	23309.1
Glu-Ala	Col-0	8h	524049	60661.3
Glu-Ala	Col-0	12h	319428	56484.4
Glu-Ala	Col-0	16h	275340	42447.4
Glu-Ala	Col-0	20h	290579	31723.6
Glu-Ala	Col-0	23h	348501	101419
Glu-Ala	Col-0	24h	406171	51081.4
Glu-Ala	raptor1b	0h	337709	238410
Glu-Ala	raptor1b	1h	194065	48858.9
Glu-Ala	raptor1b	2h	243403	31131
Glu-Ala	raptor1b	4h	85553.9	38732.5
Glu-Ala	raptor1b	7h	139754	85304.7
Glu-Ala	raptor1b	8h	120954	60664.7
Glu-Ala	raptor1b	12h	201782	85430.2
Glu-Ala	raptor1b	16h	81796.4	4117.99
Glu-Ala	raptor1b	20h	223707	145758
Glu-Ala	raptor1b	23h	137735	84168.7
Glu-Ala	raptor1b	24h	36632.3	26028.5
Glu-Asp	Col-0	0h	276252	55207.5
Glu-Asp	Col-0	1h	271650	48579.9
Glu-Asp	Col-0	2h	279206	59767.6
Glu-Asp	Col-0	4h	226836	38051.3
Glu-Asp	Col-0	7h	204524	12050.4
Glu-Asp	Col-0	8h	211208	27124.9
Glu-Asp	Col-0	12h	285739	41798.1
Glu-Asp	Col-0	16h	319932	41086.7
Glu-Asp	Col-0	20h	301679	26258.1
Glu-Asp	Col-0	23h	232825	43011
Glu-Asp	Col-0	24h	277236	40841.8
Glu-Asp	raptor1b	0h	265218	17646.4
Glu-Asp	raptor1b	1h	213306	58504.4
Glu-Asp	raptor1b	2h	248900	17706.4
Glu-Asp	raptor1b	4h	204769	16161.1
Glu-Asp	raptor1b	7h	211433	95336.2
Glu-Asp	raptor1b	8h	269692	21874.4
Glu-Asp	raptor1b	12h	287727	37130.6
Glu-Asp	raptor1b	16h	217110	41919.9
Glu-Asp	raptor1b	20h	266648	21122.9
Glu-Asp	raptor1b	23h	213093	42945.1
Glu-Asp	raptor1b	24h	130648	25172.5
Glu-Gln	Col-0	0h	33849	29742.2
Glu-Gln	Col-0	1h	37079.4	14931.2
Glu-Gln	Col-0	2h	83917.5	54374.3
Glu-Gln	Col-0	4h	90629.3	36290.5
Glu-Gln	Col-0	7h	142662	53420.2
Glu-Gln	Col-0	8h	136699	40957.7
Glu-Gln	Col-0	12h	119945	43341.6
Glu-Gln	Col-0	16h	53375.6	34547.4
Glu-Gln	Col-0	20h	38716.7	13102.9
Glu-Gln	Col-0	23h	36381.7	21983.5
Glu-Gln	Col-0	24h	35877.8	16241.1
Glu-Gln	raptor1b	0h	346946	104520
Glu-Gln	raptor1b	1h	858565	150339
Glu-Gln	raptor1b	2h	618175	200807
Glu-Gln	raptor1b	4h	778696	58735.8
Glu-Gln	raptor1b	7h	765368	185689
Glu-Gln	raptor1b	8h	908027	136115
Glu-Gln	raptor1b	12h	734966	186635
Glu-Gln	raptor1b	16h	861301	186787
Glu-Gln	raptor1b	20h	616695	50367.4
Glu-Gln	raptor1b	23h	467502	137562
Glu-Gln	raptor1b	24h	295692	83507.4
Glu-Leu	Col-0	0h	43223.4	10679.3
Glu-Leu	Col-0	1h	79886.2	22625.3
Glu-Leu	Col-0	2h	66575.7	14400.5
Glu-Leu	Col-0	4h	83140.3	14695.8
Glu-Leu	Col-0	7h	112933	25585.4
Glu-Leu	Col-0	8h	92851.5	26729.6
Glu-Leu	Col-0	12h	59889.6	8039.54
Glu-Leu	Col-0	16h	54331.3	4745.02
Glu-Leu	Col-0	20h	67134.5	18448.9
Glu-Leu	Col-0	23h	82972.9	34530.5
Glu-Leu	Col-0	24h	89091.9	18130.3
Glu-Leu	raptor1b	0h	41154.1	14209.9
Glu-Leu	raptor1b	1h	74105.3	3674.8
Glu-Leu	raptor1b	2h	81579.6	14103.5
Glu-Leu	raptor1b	4h	55998.7	9749.53
Glu-Leu	raptor1b	7h	70923.2	36151.2
Glu-Leu	raptor1b	8h	75872.6	8110.49
Glu-Leu	raptor1b	12h	61081.8	10106.9
Glu-Leu	raptor1b	16h	62989.9	11391.1
Glu-Leu	raptor1b	20h	52110.3	14159.6
Glu-Leu	raptor1b	23h	47645.8	35412.3
Glu-Leu	raptor1b	24h	20207.2	10717.5
Glu-Lys or Lys-Glu	Col-0	0h	49902.7	12564.5
Glu-Lys or Lys-Glu	Col-0	1h	117384	22742.6
Glu-Lys or Lys-Glu	Col-0	2h	136054	16215.3
Glu-Lys or Lys-Glu	Col-0	4h	79157	30625.4
Glu-Lys or Lys-Glu	Col-0	7h	99083.2	17780.5
Glu-Lys or Lys-Glu	Col-0	8h	91369.8	41204.4
Glu-Lys or Lys-Glu	Col-0	12h	72021.1	5929.27
Glu-Lys or Lys-Glu	Col-0	16h	45229.6	19608.1
Glu-Lys or Lys-Glu	Col-0	20h	60876.5	21773.4
Glu-Lys or Lys-Glu	Col-0	23h	65425.2	17759.2
Glu-Lys or Lys-Glu	Col-0	24h	68688.7	13604.4
Glu-Lys or Lys-Glu	raptor1b	0h	69746.7	21409.7
Glu-Lys or Lys-Glu	raptor1b	1h	246535	40883.9
Glu-Lys or Lys-Glu	raptor1b	2h	168857	46363.5
Glu-Lys or Lys-Glu	raptor1b	4h	84708.2	15995.3
Glu-Lys or Lys-Glu	raptor1b	7h	132537	27574.1
Glu-Lys or Lys-Glu	raptor1b	8h	150424	43796.6
Glu-Lys or Lys-Glu	raptor1b	12h	65617.1	NA
Glu-Lys or Lys-Glu	raptor1b	16h	90854.5	38353.2
Glu-Lys or Lys-Glu	raptor1b	20h	90665.7	34191.7
Glu-Lys or Lys-Glu	raptor1b	23h	82462.3	50303.9
Glu-Lys or Lys-Glu	raptor1b	24h	26187.5	11373
Glutamic acid	Col-0	0h	1.87058e+08	4.65025e+06
Glutamic acid	Col-0	1h	2.13574e+08	6.63294e+06
Glutamic acid	Col-0	2h	1.92809e+08	7.48869e+06
Glutamic acid	Col-0	4h	199264180	6.22117e+06
Glutamic acid	Col-0	7h	1.64161e+08	7.68677e+06
Glutamic acid	Col-0	8h	1.60063e+08	4.88221e+06
Glutamic acid	Col-0	12h	2.14142e+08	1.10507e+07
Glutamic acid	Col-0	16h	2.18719e+08	5.8471e+06
Glutamic acid	Col-0	20h	2.09531e+08	8.33328e+06
Glutamic acid	Col-0	23h	2.02695e+08	8.65613e+06
Glutamic acid	Col-0	24h	1.91312e+08	1.36225e+07
Glutamic acid	raptor1b	0h	1.57594e+08	1.26084e+07
Glutamic acid	raptor1b	1h	1.82248e+08	1.50069e+07
Glutamic acid	raptor1b	2h	1.88918e+08	8.54143e+06
Glutamic acid	raptor1b	4h	1.79744e+08	6.72739e+06
Glutamic acid	raptor1b	7h	1.33741e+08	1.63439e+07
Glutamic acid	raptor1b	8h	1.61894e+08	8.60853e+06
Glutamic acid	raptor1b	12h	1.84396e+08	1.00331e+07
Glutamic acid	raptor1b	16h	1.90412e+08	4.071e+06
Glutamic acid	raptor1b	20h	1.72021e+08	1.00406e+07
Glutamic acid	raptor1b	23h	1.81221e+08	2.27781e+07
Glutamic acid	raptor1b	24h	1.4049e+08	1.61559e+07
Glutamine	Col-0	0h	9.80534e+07	1.41618e+07
Glutamine	Col-0	1h	1.01194e+08	9.40496e+06
Glutamine	Col-0	2h	1.60709e+08	1.5749e+07
Glutamine	Col-0	4h	2.12358e+08	1.13772e+07
Glutamine	Col-0	7h	2.59864e+08	9.05588e+06
Glutamine	Col-0	8h	2.7366e+08	1.798e+07
Glutamine	Col-0	12h	2.09437e+08	1.88268e+07
Glutamine	Col-0	16h	1.74009e+08	1.35838e+07
Glutamine	Col-0	20h	1.22432e+08	1.04274e+07
Glutamine	Col-0	23h	1.23969e+08	4.60835e+06
Glutamine	Col-0	24h	1.05314e+08	1.23701e+07
Glutamine	raptor1b	0h	2.52257e+08	2.6909e+07
Glutamine	raptor1b	1h	5.60639e+08	7.73392e+07
Glutamine	raptor1b	2h	5.58572e+08	1.80985e+08
Glutamine	raptor1b	4h	8.44488e+08	1.23244e+08
Glutamine	raptor1b	7h	5.05983e+08	7.79178e+07
Glutamine	raptor1b	8h	6.86645e+08	7.43646e+07
Glutamine	raptor1b	12h	4.6986e+08	7.85819e+07
Glutamine	raptor1b	16h	6.48871e+08	9.89552e+07
Glutamine	raptor1b	20h	3.91572e+08	1.48457e+08
Glutamine	raptor1b	23h	4.67896e+08	8.10948e+07
Glutamine	raptor1b	24h	6.17341e+08	1.31526e+08
Gly-Ala	Col-0	0h	57112.8	42729.3
Gly-Ala	Col-0	1h	6031.74	3618.68
Gly-Ala	Col-0	2h	8925.36	7738.62
Gly-Ala	Col-0	4h	10360.1	6026.5
Gly-Ala	Col-0	7h	4150.99	5176.35
Gly-Ala	Col-0	8h	349.526	476.569
Gly-Ala	Col-0	12h	134879	NA
Gly-Ala	Col-0	16h	78835.6	12646.3
Gly-Ala	Col-0	20h	50039	NA
Gly-Ala	Col-0	23h	NA	NA
Gly-Ala	Col-0	24h	NA	NA
Gly-Ala	raptor1b	0h	303443	150880
Gly-Ala	raptor1b	1h	491743	419330
Gly-Ala	raptor1b	2h	89119.6	61543.5
Gly-Ala	raptor1b	4h	24848.6	22028
Gly-Ala	raptor1b	7h	23677.7	14856.1
Gly-Ala	raptor1b	8h	314401	2452.06
Gly-Ala	raptor1b	12h	403875	114857
Gly-Ala	raptor1b	16h	729025	179417
Gly-Ala	raptor1b	20h	364186	154154
Gly-Ala	raptor1b	23h	325602	146747
Gly-Ala	raptor1b	24h	556841	61449.4
Gly-Gln	Col-0	0h	NA	NA
Gly-Gln	Col-0	1h	18207.2	NA
Gly-Gln	Col-0	2h	12408.7	12308.7
Gly-Gln	Col-0	4h	25577.5	10040
Gly-Gln	Col-0	7h	35906.1	6942.33
Gly-Gln	Col-0	8h	45133.5	16738.4
Gly-Gln	Col-0	12h	NA	NA
Gly-Gln	Col-0	16h	1967.41	NA
Gly-Gln	Col-0	20h	2679.07	620.557
Gly-Gln	Col-0	23h	NA	NA
Gly-Gln	Col-0	24h	NA	NA
Gly-Gln	raptor1b	0h	24280.8	16088.7
Gly-Gln	raptor1b	1h	185377	18360.9
Gly-Gln	raptor1b	2h	205760	67075.5
Gly-Gln	raptor1b	4h	255546	80096.2
Gly-Gln	raptor1b	7h	185409	32848.7
Gly-Gln	raptor1b	8h	193363	26338.2
Gly-Gln	raptor1b	12h	75711.7	10198.5
Gly-Gln	raptor1b	16h	90849.6	15646.7
Gly-Gln	raptor1b	20h	65617.9	18702.8
Gly-Gln	raptor1b	23h	41791.4	28888.1
Gly-Gln	raptor1b	24h	60407	16249.7
Gly-Pro	Col-0	0h	1.35804e+06	202670
Gly-Pro	Col-0	1h	1.32403e+06	115549
Gly-Pro	Col-0	2h	1.39807e+06	55798.8
Gly-Pro	Col-0	4h	1.4364e+06	174695
Gly-Pro	Col-0	7h	1.43283e+06	170517
Gly-Pro	Col-0	8h	1.76437e+06	180069
Gly-Pro	Col-0	12h	1.99908e+06	162920
Gly-Pro	Col-0	16h	1.63648e+06	52617.6
Gly-Pro	Col-0	20h	1.50037e+06	169745
Gly-Pro	Col-0	23h	1.57818e+06	77317.3
Gly-Pro	Col-0	24h	1.72375e+06	161881
Gly-Pro	raptor1b	0h	1.75081e+06	208753
Gly-Pro	raptor1b	1h	2.43745e+06	181100
Gly-Pro	raptor1b	2h	2.06379e+06	341631
Gly-Pro	raptor1b	4h	1.88725e+06	191451
Gly-Pro	raptor1b	7h	1.65254e+06	71876.8
Gly-Pro	raptor1b	8h	2.29308e+06	181485
Gly-Pro	raptor1b	12h	2.35711e+06	236879
Gly-Pro	raptor1b	16h	2.83572e+06	220538
Gly-Pro	raptor1b	20h	1.98126e+06	270915
Gly-Pro	raptor1b	23h	2.04016e+06	630098
Gly-Pro	raptor1b	24h	1.5288e+06	496290
Gly-Ser	Col-0	0h	14437.8	5133.08
Gly-Ser	Col-0	1h	4178.94	2997.71
Gly-Ser	Col-0	2h	12396	9880.81
Gly-Ser	Col-0	4h	2829.05	3846.68
Gly-Ser	Col-0	7h	17709.9	3073.95
Gly-Ser	Col-0	8h	44264.7	15998.4
Gly-Ser	Col-0	12h	12566.8	9115.02
Gly-Ser	Col-0	16h	15162.6	8186.27
Gly-Ser	Col-0	20h	7678.61	2365
Gly-Ser	Col-0	23h	21561.6	NA
Gly-Ser	Col-0	24h	18484.4	4780.99
Gly-Ser	raptor1b	0h	NA	NA
Gly-Ser	raptor1b	1h	5343.37	NA
Gly-Ser	raptor1b	2h	7993.97	359.912
Gly-Ser	raptor1b	4h	20804.8	12604.3
Gly-Ser	raptor1b	7h	14670.9	NA
Gly-Ser	raptor1b	8h	9616.52	7769.33
Gly-Ser	raptor1b	12h	17427.5	NA
Gly-Ser	raptor1b	16h	26117.7	6021.36
Gly-Ser	raptor1b	20h	15493.7	376.772
Gly-Ser	raptor1b	23h	18520	11813.9
Gly-Ser	raptor1b	24h	10775.3	1924.62
Gly-Trp	Col-0	0h	17188.8	16773.6
Gly-Trp	Col-0	1h	41818.9	13633.1
Gly-Trp	Col-0	2h	44711.4	24547.8
Gly-Trp	Col-0	4h	63126.8	15189.2
Gly-Trp	Col-0	7h	58700.7	13120.5
Gly-Trp	Col-0	8h	38651.8	6808.08
Gly-Trp	Col-0	12h	46369.1	5753.31
Gly-Trp	Col-0	16h	27368.7	15127.6
Gly-Trp	Col-0	20h	21643.7	10602.3
Gly-Trp	Col-0	23h	44213.7	17147.2
Gly-Trp	Col-0	24h	31144.6	21727
Gly-Trp	raptor1b	0h	36709.7	20565.2
Gly-Trp	raptor1b	1h	53966.7	2208.24
Gly-Trp	raptor1b	2h	56180.9	16091.6
Gly-Trp	raptor1b	4h	54085.2	9811.24
Gly-Trp	raptor1b	7h	71412.4	18859
Gly-Trp	raptor1b	8h	93787.6	12589.3
Gly-Trp	raptor1b	12h	56486.1	22327
Gly-Trp	raptor1b	16h	57622	4395.87
Gly-Trp	raptor1b	20h	54703.2	15276.1
Gly-Trp	raptor1b	23h	32123.3	321.877
Gly-Trp	raptor1b	24h	6046.97	NA
Gly-Val	Col-0	0h	5918.52	NA
Gly-Val	Col-0	1h	9635.28	2737.87
Gly-Val	Col-0	2h	15691.9	6832.44
Gly-Val	Col-0	4h	17352.2	3829.18
Gly-Val	Col-0	7h	22491.2	2737.42
Gly-Val	Col-0	8h	18370.6	3761.31
Gly-Val	Col-0	12h	7019.56	NA
Gly-Val	Col-0	16h	NA	NA
Gly-Val	Col-0	20h	NA	NA
Gly-Val	Col-0	23h	7898.15	NA
Gly-Val	Col-0	24h	6816.43	2469.52
Gly-Val	raptor1b	0h	9580.04	25.4214
Gly-Val	raptor1b	1h	22283.4	6202.76
Gly-Val	raptor1b	2h	26429	4562.14
Gly-Val	raptor1b	4h	21226.9	3331.39
Gly-Val	raptor1b	7h	24156.9	4203.45
Gly-Val	raptor1b	8h	31601.6	6910.71
Gly-Val	raptor1b	12h	10583.7	4282.34
Gly-Val	raptor1b	16h	7298.05	1561.15
Gly-Val	raptor1b	20h	3799.41	NA
Gly-Val	raptor1b	23h	7599.83	1333.58
Gly-Val	raptor1b	24h	NA	NA
His-Pro	Col-0	0h	129730	156106
His-Pro	Col-0	1h	81134.6	14013.3
His-Pro	Col-0	2h	116375	21353.3
His-Pro	Col-0	4h	103307	19127.5
His-Pro	Col-0	7h	137107	9317.06
His-Pro	Col-0	8h	83594.6	7673.98
His-Pro	Col-0	12h	30360.7	5758.33
His-Pro	Col-0	16h	15525.6	9626.8
His-Pro	Col-0	20h	23297.4	10728.9
His-Pro	Col-0	23h	19322	7015.91
His-Pro	Col-0	24h	22015	15189
His-Pro	raptor1b	0h	16562.4	8281.44
His-Pro	raptor1b	1h	120966	8205.39
His-Pro	raptor1b	2h	278321	224207
His-Pro	raptor1b	4h	101957	2417.11
His-Pro	raptor1b	7h	152231	23818.7
His-Pro	raptor1b	8h	144510	42263
His-Pro	raptor1b	12h	30752.7	10821.8
His-Pro	raptor1b	16h	30445.2	4636.18
His-Pro	raptor1b	20h	63860.8	77545.1
His-Pro	raptor1b	23h	23195	12160.3
His-Pro	raptor1b	24h	NA	NA
His-Thr	Col-0	0h	74805.7	21719.1
His-Thr	Col-0	1h	93427.4	38983.4
His-Thr	Col-0	2h	228391	74176
His-Thr	Col-0	4h	325421	38054.2
His-Thr	Col-0	7h	443372	27999.2
His-Thr	Col-0	8h	391634	56743.7
His-Thr	Col-0	12h	291700	37133.6
His-Thr	Col-0	16h	233462	42093.9
His-Thr	Col-0	20h	143705	65369.7
His-Thr	Col-0	23h	160137	47793.3
His-Thr	Col-0	24h	163169	68254.8
His-Thr	raptor1b	0h	1.27108e+06	311859
His-Thr	raptor1b	1h	3.72518e+06	571424
His-Thr	raptor1b	2h	2.60058e+06	680759
His-Thr	raptor1b	4h	3.55074e+06	396336
His-Thr	raptor1b	7h	3.39784e+06	388074
His-Thr	raptor1b	8h	3.86069e+06	121800
His-Thr	raptor1b	12h	3.0371e+06	497146
His-Thr	raptor1b	16h	3.61471e+06	600377
His-Thr	raptor1b	20h	2.69123e+06	173502
His-Thr	raptor1b	23h	2.00995e+06	580256
His-Thr	raptor1b	24h	1.62619e+06	410678
Histidine	Col-0	0h	1.41667e+06	165193
Histidine	Col-0	1h	1.91199e+06	138599
Histidine	Col-0	2h	1.91635e+06	438273
Histidine	Col-0	4h	2.5871e+06	453944
Histidine	Col-0	7h	3.07893e+06	230985
Histidine	Col-0	8h	2.41008e+06	285576
Histidine	Col-0	12h	2.45577e+06	173522
Histidine	Col-0	16h	2.5341e+06	167695
Histidine	Col-0	20h	1.82501e+06	255237
Histidine	Col-0	23h	1.82386e+06	140754
Histidine	Col-0	24h	1.85566e+06	456454
Histidine	raptor1b	0h	4.94383e+06	462772
Histidine	raptor1b	1h	9.40971e+06	1.10212e+06
Histidine	raptor1b	2h	8.40956e+06	1.61214e+06
Histidine	raptor1b	4h	8.28255e+06	899796
Histidine	raptor1b	7h	6.24109e+06	620205
Histidine	raptor1b	8h	7.80046e+06	424178
Histidine	raptor1b	12h	7.50105e+06	559677
Histidine	raptor1b	16h	8.99536e+06	784607
Histidine	raptor1b	20h	6.90349e+06	660732
Histidine	raptor1b	23h	6.33718e+06	665491
Histidine	raptor1b	24h	5.50902e+06	443220
Ile-Ala	Col-0	0h	42583.9	13095.4
Ile-Ala	Col-0	1h	68666.3	22869.9
Ile-Ala	Col-0	2h	58396.3	16731.3
Ile-Ala	Col-0	4h	62550	9154.99
Ile-Ala	Col-0	7h	92005.4	16707.4
Ile-Ala	Col-0	8h	79952.4	22217.8
Ile-Ala	Col-0	12h	51718.9	15264.8
Ile-Ala	Col-0	16h	49883.2	6670.53
Ile-Ala	Col-0	20h	43747	17324.9
Ile-Ala	Col-0	23h	61058.9	19377.2
Ile-Ala	Col-0	24h	81470.3	8069.6
Ile-Ala	raptor1b	0h	41495.4	11085.1
Ile-Ala	raptor1b	1h	61562.5	15426.5
Ile-Ala	raptor1b	2h	82438.7	10433.6
Ile-Ala	raptor1b	4h	58305.1	7713.34
Ile-Ala	raptor1b	7h	59166.1	13288.2
Ile-Ala	raptor1b	8h	70282.8	561.654
Ile-Ala	raptor1b	12h	55014.1	16649.6
Ile-Ala	raptor1b	16h	57103.2	5181.22
Ile-Ala	raptor1b	20h	41617.1	21878.2
Ile-Ala	raptor1b	23h	56418.7	35187
Ile-Ala	raptor1b	24h	24479.6	9283.17
Ile-Asn	Col-0	0h	21505.5	8052.81
Ile-Asn	Col-0	1h	19179.7	7154.26
Ile-Asn	Col-0	2h	28909.5	10856.9
Ile-Asn	Col-0	4h	24304	3761.71
Ile-Asn	Col-0	7h	33205.2	2176.79
Ile-Asn	Col-0	8h	36945.1	15576.7
Ile-Asn	Col-0	12h	19530.9	7653.95
Ile-Asn	Col-0	16h	17660.2	NA
Ile-Asn	Col-0	20h	21704.4	9020.48
Ile-Asn	Col-0	23h	25526.5	10758.1
Ile-Asn	Col-0	24h	29959.3	6137.7
Ile-Asn	raptor1b	0h	13974.9	3748.79
Ile-Asn	raptor1b	1h	41046.8	7305.44
Ile-Asn	raptor1b	2h	43907.8	5485.44
Ile-Asn	raptor1b	4h	34868.4	14253.3
Ile-Asn	raptor1b	7h	32621.3	14460.7
Ile-Asn	raptor1b	8h	34322	3637.52
Ile-Asn	raptor1b	12h	22083.8	11029.2
Ile-Asn	raptor1b	16h	29330.6	8080.82
Ile-Asn	raptor1b	20h	26185.8	13877.3
Ile-Asn	raptor1b	23h	35321.8	19498.6
Ile-Asn	raptor1b	24h	26301.1	NA
Ile-Asp	Col-0	0h	891529	64339.3
Ile-Asp	Col-0	1h	869700	83024.5
Ile-Asp	Col-0	2h	1.00029e+06	75696.1
Ile-Asp	Col-0	4h	1.06121e+06	74290
Ile-Asp	Col-0	7h	1.13971e+06	71112
Ile-Asp	Col-0	8h	1.11507e+06	54012.8
Ile-Asp	Col-0	12h	1.21647e+06	66844.6
Ile-Asp	Col-0	16h	1.18284e+06	58622
Ile-Asp	Col-0	20h	1.11705e+06	119189
Ile-Asp	Col-0	23h	1.16377e+06	31631.7
Ile-Asp	Col-0	24h	1.19373e+06	95999.9
Ile-Asp	raptor1b	0h	1.11987e+06	131134
Ile-Asp	raptor1b	1h	1.46015e+06	33563.3
Ile-Asp	raptor1b	2h	1.55447e+06	89682.6
Ile-Asp	raptor1b	4h	1.49761e+06	88481.6
Ile-Asp	raptor1b	7h	1.49584e+06	235471
Ile-Asp	raptor1b	8h	1.9152e+06	157689
Ile-Asp	raptor1b	12h	1.5586e+06	124601
Ile-Asp	raptor1b	16h	1.47659e+06	44933.2
Ile-Asp	raptor1b	20h	1.33916e+06	144140
Ile-Asp	raptor1b	23h	1.18143e+06	258504
Ile-Asp	raptor1b	24h	832056	187204
Ile-Gln	Col-0	0h	15527.6	NA
Ile-Gln	Col-0	1h	17468.6	7491.78
Ile-Gln	Col-0	2h	17173.7	618.46
Ile-Gln	Col-0	4h	12140.3	2046.55
Ile-Gln	Col-0	7h	24861.4	5653.79
Ile-Gln	Col-0	8h	17285.7	8490.26
Ile-Gln	Col-0	12h	NA	NA
Ile-Gln	Col-0	16h	NA	NA
Ile-Gln	Col-0	20h	10379.8	7547.87
Ile-Gln	Col-0	23h	14864.2	4208.88
Ile-Gln	Col-0	24h	24721.6	9823.86
Ile-Gln	raptor1b	0h	14310.4	4051.27
Ile-Gln	raptor1b	1h	41916.4	12918.3
Ile-Gln	raptor1b	2h	39209.8	5308.65
Ile-Gln	raptor1b	4h	34066.7	7220.87
Ile-Gln	raptor1b	7h	37900	16335.7
Ile-Gln	raptor1b	8h	52625.9	1321.11
Ile-Gln	raptor1b	12h	22513	10775.4
Ile-Gln	raptor1b	16h	24610.9	872.187
Ile-Gln	raptor1b	20h	22087.4	21513.9
Ile-Gln	raptor1b	23h	41400.8	1603
Ile-Gln	raptor1b	24h	14705	NA
Ile-Glu	Col-0	0h	272100	11340.2
Ile-Glu	Col-0	1h	324698	35672.4
Ile-Glu	Col-0	2h	269666	30962.2
Ile-Glu	Col-0	4h	233933	22095.4
Ile-Glu	Col-0	7h	266487	41774.8
Ile-Glu	Col-0	8h	269707	38220.3
Ile-Glu	Col-0	12h	279822	52609.2
Ile-Glu	Col-0	16h	291922	34151.9
Ile-Glu	Col-0	20h	302685	35702.3
Ile-Glu	Col-0	23h	332466	87313.9
Ile-Glu	Col-0	24h	365246	19778.1
Ile-Glu	raptor1b	0h	303107	22027.7
Ile-Glu	raptor1b	1h	351804	31451.8
Ile-Glu	raptor1b	2h	407902	38716.6
Ile-Glu	raptor1b	4h	312819	31490.5
Ile-Glu	raptor1b	7h	364759	71933.3
Ile-Glu	raptor1b	8h	369339	24947.1
Ile-Glu	raptor1b	12h	391905	59106.2
Ile-Glu	raptor1b	16h	411484	57505.8
Ile-Glu	raptor1b	20h	338978	50287.7
Ile-Glu	raptor1b	23h	301518	112490
Ile-Glu	raptor1b	24h	192312	67583.6
Ile-Leu	Col-0	0h	56005.9	23570.8
Ile-Leu	Col-0	1h	79101.3	40314.9
Ile-Leu	Col-0	2h	78966.9	46898.6
Ile-Leu	Col-0	4h	116328	36449.8
Ile-Leu	Col-0	7h	145789	65684.7
Ile-Leu	Col-0	8h	123683	50841.6
Ile-Leu	Col-0	12h	73366.8	19069.4
Ile-Leu	Col-0	16h	50185.4	12223.5
Ile-Leu	Col-0	20h	57144.7	13993.1
Ile-Leu	Col-0	23h	87056.6	35005.6
Ile-Leu	Col-0	24h	97434.3	51652.3
Ile-Leu	raptor1b	0h	51643.2	29893.2
Ile-Leu	raptor1b	1h	53396.1	7014.22
Ile-Leu	raptor1b	2h	79354.9	19615.8
Ile-Leu	raptor1b	4h	64557.3	8856.21
Ile-Leu	raptor1b	7h	62850.5	36385.4
Ile-Leu	raptor1b	8h	89166.3	26489.1
Ile-Leu	raptor1b	12h	59058	14485.5
Ile-Leu	raptor1b	16h	57322.7	16811.9
Ile-Leu	raptor1b	20h	60867.3	36181.3
Ile-Leu	raptor1b	23h	48988	35011.7
Ile-Leu	raptor1b	24h	21192.1	17232.9
Ile-Phe	Col-0	0h	232088	97973.8
Ile-Phe	Col-0	1h	784428	861762
Ile-Phe	Col-0	2h	392890	91473.4
Ile-Phe	Col-0	4h	475639	135437
Ile-Phe	Col-0	7h	390266	46304.5
Ile-Phe	Col-0	8h	738250	378939
Ile-Phe	Col-0	12h	291469	87950.2
Ile-Phe	Col-0	16h	519111	250573
Ile-Phe	Col-0	20h	723210	573980
Ile-Phe	Col-0	23h	426176	208014
Ile-Phe	Col-0	24h	638032	271808
Ile-Phe	raptor1b	0h	502812	357798
Ile-Phe	raptor1b	1h	741445	768633
Ile-Phe	raptor1b	2h	1.48907e+06	534162
Ile-Phe	raptor1b	4h	1.59982e+06	1.04976e+06
Ile-Phe	raptor1b	7h	869230	844375
Ile-Phe	raptor1b	8h	572331	214994
Ile-Phe	raptor1b	12h	1.1391e+06	901955
Ile-Phe	raptor1b	16h	1.60259e+06	1.41043e+06
Ile-Phe	raptor1b	20h	879866	885106
Ile-Phe	raptor1b	23h	2.68917e+06	1.89503e+06
Ile-Phe	raptor1b	24h	1.53798e+06	1.68694e+06
Ile-Ser	Col-0	0h	51589.7	11236
Ile-Ser	Col-0	1h	56410.6	14154
Ile-Ser	Col-0	2h	73233.4	17960.2
Ile-Ser	Col-0	4h	68621.4	15282.4
Ile-Ser	Col-0	7h	84473.2	4908.28
Ile-Ser	Col-0	8h	75062.9	14246.1
Ile-Ser	Col-0	12h	74642.2	9394.45
Ile-Ser	Col-0	16h	53081.2	6568.73
Ile-Ser	Col-0	20h	73507.7	35319.2
Ile-Ser	Col-0	23h	78105.2	4630.96
Ile-Ser	Col-0	24h	91113.4	16233.1
Ile-Ser	raptor1b	0h	61311.9	22400.5
Ile-Ser	raptor1b	1h	92245.6	7803.37
Ile-Ser	raptor1b	2h	110762	14118.6
Ile-Ser	raptor1b	4h	59305	8618.35
Ile-Ser	raptor1b	7h	89028.3	27274.3
Ile-Ser	raptor1b	8h	110159	27169.2
Ile-Ser	raptor1b	12h	69841.9	16954.8
Ile-Ser	raptor1b	16h	78247.3	14135.2
Ile-Ser	raptor1b	20h	73539.3	22303.3
Ile-Ser	raptor1b	23h	66431.3	44215.4
Ile-Ser	raptor1b	24h	37925.8	11859.4
Ile-Thr	Col-0	0h	53014.6	11348.5
Ile-Thr	Col-0	1h	40616.4	6668.41
Ile-Thr	Col-0	2h	53106.4	9163.14
Ile-Thr	Col-0	4h	46984.9	11818
Ile-Thr	Col-0	7h	60696.9	7242.57
Ile-Thr	Col-0	8h	52743.9	6648.06
Ile-Thr	Col-0	12h	55820.1	5685.93
Ile-Thr	Col-0	16h	50684.3	3208.33
Ile-Thr	Col-0	20h	60056.5	11790.1
Ile-Thr	Col-0	23h	67261.4	10375.3
Ile-Thr	Col-0	24h	79729.3	10848.5
Ile-Thr	raptor1b	0h	61295.4	19009.4
Ile-Thr	raptor1b	1h	57549.7	8821.75
Ile-Thr	raptor1b	2h	63140.1	10318.8
Ile-Thr	raptor1b	4h	39952.6	6022.47
Ile-Thr	raptor1b	7h	50019.1	20708.7
Ile-Thr	raptor1b	8h	63641.5	11315.2
Ile-Thr	raptor1b	12h	59439.5	9812.67
Ile-Thr	raptor1b	16h	60543.8	15310.4
Ile-Thr	raptor1b	20h	58219	15514.5
Ile-Thr	raptor1b	23h	67849.7	37419.6
Ile-Thr	raptor1b	24h	38701.3	26691.3
Ile-Trp	Col-0	0h	53680.9	33877.9
Ile-Trp	Col-0	1h	113112	65580.9
Ile-Trp	Col-0	2h	88607.4	45803.1
Ile-Trp	Col-0	4h	98619.3	58242.5
Ile-Trp	Col-0	7h	141081	49652.8
Ile-Trp	Col-0	8h	194133	65049.6
Ile-Trp	Col-0	12h	77381.8	74132.1
Ile-Trp	Col-0	16h	54449.4	43543.9
Ile-Trp	Col-0	20h	78599.3	66128.7
Ile-Trp	Col-0	23h	54804.2	51110.3
Ile-Trp	Col-0	24h	159799	54015.8
Ile-Trp	raptor1b	0h	29154.4	10350.1
Ile-Trp	raptor1b	1h	66513.4	50136
Ile-Trp	raptor1b	2h	82550.8	39152.7
Ile-Trp	raptor1b	4h	89501.5	69292.7
Ile-Trp	raptor1b	7h	51874	36665.8
Ile-Trp	raptor1b	8h	57566.8	26128.4
Ile-Trp	raptor1b	12h	56854.9	60700.2
Ile-Trp	raptor1b	16h	88002	52392
Ile-Trp	raptor1b	20h	16025.3	10092
Ile-Trp	raptor1b	23h	99201.2	42508.4
Ile-Trp	raptor1b	24h	36104.7	1696.42
Ile-Val	Col-0	0h	13387.1	5626.63
Ile-Val	Col-0	1h	20534.4	11675.5
Ile-Val	Col-0	2h	23683.3	5942.98
Ile-Val	Col-0	4h	25890.6	12483.5
Ile-Val	Col-0	7h	43177.1	13983.4
Ile-Val	Col-0	8h	39040.9	8575.64
Ile-Val	Col-0	12h	9820.09	4530.12
Ile-Val	Col-0	16h	10821.9	4647.43
Ile-Val	Col-0	20h	16205.9	4409.74
Ile-Val	Col-0	23h	25199.3	22253.6
Ile-Val	Col-0	24h	31078.8	19114.8
Ile-Val	raptor1b	0h	11598.6	11131.9
Ile-Val	raptor1b	1h	8386.36	1655.51
Ile-Val	raptor1b	2h	16760	10626.8
Ile-Val	raptor1b	4h	9101.29	2208.81
Ile-Val	raptor1b	7h	17346.6	16138.8
Ile-Val	raptor1b	8h	17825.4	5993.19
Ile-Val	raptor1b	12h	11755.1	1824.44
Ile-Val	raptor1b	16h	9795.37	1094.17
Ile-Val	raptor1b	20h	38272.2	35323.9
Ile-Val	raptor1b	23h	13232.4	603.455
Ile-Val	raptor1b	24h	NA	NA
Isoleucine	Col-0	0h	1.07345e+07	2.67609e+06
Isoleucine	Col-0	1h	1.38481e+07	881306
Isoleucine	Col-0	2h	1.72274e+07	2.86688e+06
Isoleucine	Col-0	4h	2.04575e+07	2.3659e+06
Isoleucine	Col-0	7h	2.34505e+07	1.69199e+06
Isoleucine	Col-0	8h	2.21339e+07	1.50394e+06
Isoleucine	Col-0	12h	1.0044e+07	852519
Isoleucine	Col-0	16h	8.49013e+06	672455
Isoleucine	Col-0	20h	9.54497e+06	2.57781e+06
Isoleucine	Col-0	23h	9.06501e+06	1.03474e+06
Isoleucine	Col-0	24h	1.13496e+07	1.46659e+06
Isoleucine	raptor1b	0h	8.36561e+06	437700
Isoleucine	raptor1b	1h	2.03369e+07	547780
Isoleucine	raptor1b	2h	2.42961e+07	2.21187e+06
Isoleucine	raptor1b	4h	2.41951e+07	2.41346e+06
Isoleucine	raptor1b	7h	2.46918e+07	567863
Isoleucine	raptor1b	8h	2.60608e+07	1.67524e+06
Isoleucine	raptor1b	12h	1.23279e+07	774920
Isoleucine	raptor1b	16h	1.17928e+07	712516
Isoleucine	raptor1b	20h	9.55746e+06	2.21249e+06
Isoleucine	raptor1b	23h	7.94211e+06	1.70769e+06
Isoleucine	raptor1b	24h	6.98002e+06	1.68345e+06
Leu-Ala	Col-0	0h	91239.4	38951.5
Leu-Ala	Col-0	1h	135563	63406.3
Leu-Ala	Col-0	2h	93249.5	40735
Leu-Ala	Col-0	4h	141430	33635
Leu-Ala	Col-0	7h	153819	51785.8
Leu-Ala	Col-0	8h	138697	20003.4
Leu-Ala	Col-0	12h	88109.2	25928.8
Leu-Ala	Col-0	16h	84435.6	22306.1
Leu-Ala	Col-0	20h	83466.1	40047.9
Leu-Ala	Col-0	23h	104344	23648.3
Leu-Ala	Col-0	24h	133362	38961.5
Leu-Ala	raptor1b	0h	58995.4	10575.8
Leu-Ala	raptor1b	1h	87646.2	12014.4
Leu-Ala	raptor1b	2h	107058	28376.4
Leu-Ala	raptor1b	4h	85337.5	16432.3
Leu-Ala	raptor1b	7h	80913.4	6299.99
Leu-Ala	raptor1b	8h	102515	12687.7
Leu-Ala	raptor1b	12h	79881.4	31693.8
Leu-Ala	raptor1b	16h	102301	28707.6
Leu-Ala	raptor1b	20h	56936.8	34099.9
Leu-Ala	raptor1b	23h	102580	64119.4
Leu-Ala	raptor1b	24h	40669.7	24108
Leu-Asn	Col-0	0h	49006.1	53924.9
Leu-Asn	Col-0	1h	87747.6	37120.4
Leu-Asn	Col-0	2h	62980	31373.4
Leu-Asn	Col-0	4h	102977	23883.5
Leu-Asn	Col-0	7h	125084	33088.4
Leu-Asn	Col-0	8h	114213	24047.3
Leu-Asn	Col-0	12h	108302	37245.8
Leu-Asn	Col-0	16h	56911.6	8911.25
Leu-Asn	Col-0	20h	69300.1	52319.4
Leu-Asn	Col-0	23h	79286.8	24689.2
Leu-Asn	Col-0	24h	126023	31094.4
Leu-Asn	raptor1b	0h	36350.9	21136.2
Leu-Asn	raptor1b	1h	46894	22412.3
Leu-Asn	raptor1b	2h	62900.8	23906
Leu-Asn	raptor1b	4h	28663.2	12702.4
Leu-Asn	raptor1b	7h	49192.1	26096
Leu-Asn	raptor1b	8h	125146	20050.6
Leu-Asn	raptor1b	12h	59526.6	26396
Leu-Asn	raptor1b	16h	78779.9	24132.5
Leu-Asn	raptor1b	20h	55751.3	27082.4
Leu-Asn	raptor1b	23h	57667.8	47123.9
Leu-Asn	raptor1b	24h	10245.4	255.013
Leu-Asp	Col-0	0h	203859	49123.9
Leu-Asp	Col-0	1h	205728	36454.3
Leu-Asp	Col-0	2h	219057	48768.4
Leu-Asp	Col-0	4h	238706	26158.5
Leu-Asp	Col-0	7h	269662	10436
Leu-Asp	Col-0	8h	242256	16965.7
Leu-Asp	Col-0	12h	229425	25491.1
Leu-Asp	Col-0	16h	204250	24195
Leu-Asp	Col-0	20h	241177	28564.2
Leu-Asp	Col-0	23h	237969	20120.5
Leu-Asp	Col-0	24h	283284	40209.6
Leu-Asp	raptor1b	0h	201244	28426.7
Leu-Asp	raptor1b	1h	216063	43903.2
Leu-Asp	raptor1b	2h	289357	17338.6
Leu-Asp	raptor1b	4h	211410	27237.9
Leu-Asp	raptor1b	7h	298701	112628
Leu-Asp	raptor1b	8h	322061	33513.9
Leu-Asp	raptor1b	12h	281337	50563.7
Leu-Asp	raptor1b	16h	237494	18817.3
Leu-Asp	raptor1b	20h	229302	31761.5
Leu-Asp	raptor1b	23h	176826	64399.1
Leu-Asp	raptor1b	24h	87683.5	31259.2
Leu-Glu	Col-0	0h	294080	30307.7
Leu-Glu	Col-0	1h	320592	39230.6
Leu-Glu	Col-0	2h	311484	37575.1
Leu-Glu	Col-0	4h	276187	22870.8
Leu-Glu	Col-0	7h	304957	14002.6
Leu-Glu	Col-0	8h	256598	23126.3
Leu-Glu	Col-0	12h	298209	15795
Leu-Glu	Col-0	16h	284131	30257.9
Leu-Glu	Col-0	20h	319505	35951.1
Leu-Glu	Col-0	23h	336884	26951.6
Leu-Glu	Col-0	24h	381717	20846.2
Leu-Glu	raptor1b	0h	365784	46023.8
Leu-Glu	raptor1b	1h	341115	29582.7
Leu-Glu	raptor1b	2h	424315	28956
Leu-Glu	raptor1b	4h	305817	29146.9
Leu-Glu	raptor1b	7h	389267	68241.6
Leu-Glu	raptor1b	8h	349497	17337.5
Leu-Glu	raptor1b	12h	389063	30014
Leu-Glu	raptor1b	16h	346068	27666.5
Leu-Glu	raptor1b	20h	350569	33177.2
Leu-Glu	raptor1b	23h	271409	85465.7
Leu-Glu	raptor1b	24h	177664	62830.1
Leu-Gly	Col-0	0h	86326.8	31100.1
Leu-Gly	Col-0	1h	140433	36656.3
Leu-Gly	Col-0	2h	136452	37075.2
Leu-Gly	Col-0	4h	135535	30535.5
Leu-Gly	Col-0	7h	140560	19216.9
Leu-Gly	Col-0	8h	127949	19480.8
Leu-Gly	Col-0	12h	115797	30755.9
Leu-Gly	Col-0	16h	100604	10048.1
Leu-Gly	Col-0	20h	92611.3	38169
Leu-Gly	Col-0	23h	119828	10232.1
Leu-Gly	Col-0	24h	157956	44611.4
Leu-Gly	raptor1b	0h	90322.2	26483.3
Leu-Gly	raptor1b	1h	106875	18900.2
Leu-Gly	raptor1b	2h	135654	29870.9
Leu-Gly	raptor1b	4h	99440.3	15868
Leu-Gly	raptor1b	7h	83313.6	24802
Leu-Gly	raptor1b	8h	147683	25510.2
Leu-Gly	raptor1b	12h	99090.2	29576.3
Leu-Gly	raptor1b	16h	112458	23916
Leu-Gly	raptor1b	20h	72811.1	23930.7
Leu-Gly	raptor1b	23h	112874	43421.4
Leu-Gly	raptor1b	24h	39451.2	24465.3
Leu-Ile	Col-0	0h	20774.2	705.262
Leu-Ile	Col-0	1h	17390.3	13013.2
Leu-Ile	Col-0	2h	22032.3	18164.9
Leu-Ile	Col-0	4h	32351.8	1672.57
Leu-Ile	Col-0	7h	31511.7	23968.9
Leu-Ile	Col-0	8h	21590.9	8907.97
Leu-Ile	Col-0	12h	13834.7	9514.03
Leu-Ile	Col-0	16h	9772.16	5744.92
Leu-Ile	Col-0	20h	21239.8	13915.1
Leu-Ile	Col-0	23h	24267.7	12039.5
Leu-Ile	Col-0	24h	26952	17133.3
Leu-Ile	raptor1b	0h	13745.4	6551.18
Leu-Ile	raptor1b	1h	11606.6	NA
Leu-Ile	raptor1b	2h	18982.1	12217.4
Leu-Ile	raptor1b	4h	10477.5	1139.71
Leu-Ile	raptor1b	7h	NA	NA
Leu-Ile	raptor1b	8h	22008.3	5730.62
Leu-Ile	raptor1b	12h	13063.6	4817.92
Leu-Ile	raptor1b	16h	9915.83	3392.78
Leu-Ile	raptor1b	20h	14225.2	7267.46
Leu-Ile	raptor1b	23h	16320.7	7701.42
Leu-Ile	raptor1b	24h	NA	NA
Leu-Leu	Col-0	0h	219373	105491
Leu-Leu	Col-0	1h	456039	263381
Leu-Leu	Col-0	2h	387640	278144
Leu-Leu	Col-0	4h	766988	372968
Leu-Leu	Col-0	7h	799497	571382
Leu-Leu	Col-0	8h	690421	397132
Leu-Leu	Col-0	12h	486622	201540
Leu-Leu	Col-0	16h	281093	88119
Leu-Leu	Col-0	20h	311416	141804
Leu-Leu	Col-0	23h	372030	76689.1
Leu-Leu	Col-0	24h	403858	192912
Leu-Leu	raptor1b	0h	184848	50675.6
Leu-Leu	raptor1b	1h	202556	53085.7
Leu-Leu	raptor1b	2h	279080	96422.7
Leu-Leu	raptor1b	4h	270307	62564
Leu-Leu	raptor1b	7h	228774	94458.1
Leu-Leu	raptor1b	8h	574282	120269
Leu-Leu	raptor1b	12h	265355	89099.1
Leu-Leu	raptor1b	16h	352398	131876
Leu-Leu	raptor1b	20h	292340	132155
Leu-Leu	raptor1b	23h	324839	157401
Leu-Leu	raptor1b	24h	103141	35285.4
Leu-Phe	Col-0	0h	105567	50876.7
Leu-Phe	Col-0	1h	223721	109759
Leu-Phe	Col-0	2h	180973	97449.9
Leu-Phe	Col-0	4h	272865	85026.1
Leu-Phe	Col-0	7h	301349	143987
Leu-Phe	Col-0	8h	314867	92334.1
Leu-Phe	Col-0	12h	196477	29306.6
Leu-Phe	Col-0	16h	129634	24435.7
Leu-Phe	Col-0	20h	187606	54200.2
Leu-Phe	Col-0	23h	210511	38595.7
Leu-Phe	Col-0	24h	262526	85179.6
Leu-Phe	raptor1b	0h	145733	21655.6
Leu-Phe	raptor1b	1h	163814	13181.2
Leu-Phe	raptor1b	2h	228342	59217.5
Leu-Phe	raptor1b	4h	252677	64418.8
Leu-Phe	raptor1b	7h	132184	42435.5
Leu-Phe	raptor1b	8h	264423	59086.1
Leu-Phe	raptor1b	12h	201114	84994.1
Leu-Phe	raptor1b	16h	334197	213190
Leu-Phe	raptor1b	20h	178824	100830
Leu-Phe	raptor1b	23h	356723	269886
Leu-Phe	raptor1b	24h	133448	118273
Leu-Thr	Col-0	0h	48364.3	38874.7
Leu-Thr	Col-0	1h	69491.6	32068
Leu-Thr	Col-0	2h	52716.8	26770.1
Leu-Thr	Col-0	4h	83365.7	27454.3
Leu-Thr	Col-0	7h	89594.5	27720.2
Leu-Thr	Col-0	8h	78432.2	16499.1
Leu-Thr	Col-0	12h	69665.8	27781.4
Leu-Thr	Col-0	16h	50983.9	10154.9
Leu-Thr	Col-0	20h	57186.4	29107
Leu-Thr	Col-0	23h	70895	18269.4
Leu-Thr	Col-0	24h	99159.3	44982.7
Leu-Thr	raptor1b	0h	26208.5	12616.4
Leu-Thr	raptor1b	1h	28320.4	8759.21
Leu-Thr	raptor1b	2h	37693.4	14041.8
Leu-Thr	raptor1b	4h	26454.8	9587.88
Leu-Thr	raptor1b	7h	35638	15769.1
Leu-Thr	raptor1b	8h	73417.5	10817.4
Leu-Thr	raptor1b	12h	39741.7	24651.9
Leu-Thr	raptor1b	16h	34935.8	13157.2
Leu-Thr	raptor1b	20h	33401.5	23386.1
Leu-Thr	raptor1b	23h	38564.7	20563.4
Leu-Thr	raptor1b	24h	NA	NA
Leu-Tyr	Col-0	0h	6775.08	3351.33
Leu-Tyr	Col-0	1h	18344.9	9880.01
Leu-Tyr	Col-0	2h	19399	12215.6
Leu-Tyr	Col-0	4h	27093.2	3278.63
Leu-Tyr	Col-0	7h	26574.9	17487.4
Leu-Tyr	Col-0	8h	15583.5	12960
Leu-Tyr	Col-0	12h	17769	10052.2
Leu-Tyr	Col-0	16h	6569.77	421.468
Leu-Tyr	Col-0	20h	14351.6	2388.62
Leu-Tyr	Col-0	23h	14920.5	659.837
Leu-Tyr	Col-0	24h	27879.6	14212.1
Leu-Tyr	raptor1b	0h	8376.46	NA
Leu-Tyr	raptor1b	1h	NA	NA
Leu-Tyr	raptor1b	2h	13359.4	48.8634
Leu-Tyr	raptor1b	4h	5174.62	NA
Leu-Tyr	raptor1b	7h	5696.66	NA
Leu-Tyr	raptor1b	8h	15992.9	1285.63
Leu-Tyr	raptor1b	12h	14668.7	NA
Leu-Tyr	raptor1b	16h	8001.55	977.266
Leu-Tyr	raptor1b	20h	15116	NA
Leu-Tyr	raptor1b	23h	15209.9	242.879
Leu-Tyr	raptor1b	24h	NA	NA
Leu-Val	Col-0	0h	34255.4	22642.5
Leu-Val	Col-0	1h	48416.9	23755.6
Leu-Val	Col-0	2h	48982.3	37631.4
Leu-Val	Col-0	4h	66996.4	32673.3
Leu-Val	Col-0	7h	68862.1	36873.7
Leu-Val	Col-0	8h	60345.8	27206.5
Leu-Val	Col-0	12h	50155.6	17691.4
Leu-Val	Col-0	16h	37495.4	10095.5
Leu-Val	Col-0	20h	42497.3	18534.6
Leu-Val	Col-0	23h	53928.1	13327.2
Leu-Val	Col-0	24h	67126.4	28094.7
Leu-Val	raptor1b	0h	24132.6	11768.2
Leu-Val	raptor1b	1h	21222.3	4931.34
Leu-Val	raptor1b	2h	41470.5	14201
Leu-Val	raptor1b	4h	30737.8	9323.79
Leu-Val	raptor1b	7h	24577.9	9192.33
Leu-Val	raptor1b	8h	56770.8	10301.7
Leu-Val	raptor1b	12h	39028.9	11768.8
Leu-Val	raptor1b	16h	40164.9	15579
Leu-Val	raptor1b	20h	31305.5	20630.4
Leu-Val	raptor1b	23h	31399	20052.3
Leu-Val	raptor1b	24h	NA	NA
Leucine	Col-0	0h	1.73478e+07	5.65165e+06
Leucine	Col-0	1h	1.42041e+07	1.23405e+06
Leucine	Col-0	2h	1.83622e+07	3.6492e+06
Leucine	Col-0	4h	1.99108e+07	3.12375e+06
Leucine	Col-0	7h	2.33005e+07	2.31365e+06
Leucine	Col-0	8h	2.21719e+07	1.61006e+06
Leucine	Col-0	12h	1.69789e+07	1.16903e+06
Leucine	Col-0	16h	1.67979e+07	1.58669e+06
Leucine	Col-0	20h	1.70859e+07	4.14647e+06
Leucine	Col-0	23h	1.64395e+07	1.18167e+06
Leucine	Col-0	24h	1.97464e+07	2.01748e+06
Leucine	raptor1b	0h	1.70619e+07	1.36532e+06
Leucine	raptor1b	1h	2.94056e+07	3.62089e+06
Leucine	raptor1b	2h	3.20466e+07	2.29715e+06
Leucine	raptor1b	4h	3.04043e+07	1.30087e+06
Leucine	raptor1b	7h	3.00996e+07	2.11297e+06
Leucine	raptor1b	8h	3.31578e+07	2.50375e+06
Leucine	raptor1b	12h	2.59448e+07	1.51307e+06
Leucine	raptor1b	16h	2.85236e+07	4.20828e+06
Leucine	raptor1b	20h	2.17937e+07	2.66887e+06
Leucine	raptor1b	23h	1.94339e+07	6.27848e+06
Leucine	raptor1b	24h	1.51562e+07	3.64324e+06
Lys-Met	Col-0	0h	23708.3	26801.7
Lys-Met	Col-0	1h	48622.3	20620.7
Lys-Met	Col-0	2h	38358.2	21867.1
Lys-Met	Col-0	4h	73752.1	29312.5
Lys-Met	Col-0	7h	78804	28665.7
Lys-Met	Col-0	8h	105106	30997.8
Lys-Met	Col-0	12h	44990.9	10728.5
Lys-Met	Col-0	16h	26968.8	9606.68
Lys-Met	Col-0	20h	32350.7	19279
Lys-Met	Col-0	23h	28154.1	8790.29
Lys-Met	Col-0	24h	67490.9	29754.7
Lys-Met	raptor1b	0h	11031	9062.47
Lys-Met	raptor1b	1h	19428.9	4458.69
Lys-Met	raptor1b	2h	20809.3	15305.1
Lys-Met	raptor1b	4h	9340.66	8010.14
Lys-Met	raptor1b	7h	12555.6	491.805
Lys-Met	raptor1b	8h	49772.5	3306.64
Lys-Met	raptor1b	12h	15843.3	8399.7
Lys-Met	raptor1b	16h	27166.5	13224.7
Lys-Met	raptor1b	20h	6653.54	8264.32
Lys-Met	raptor1b	23h	28699.8	25046.5
Lys-Met	raptor1b	24h	NA	NA
Lys-Pro	Col-0	0h	12639.1	5373.36
Lys-Pro	Col-0	1h	14995.1	4481.8
Lys-Pro	Col-0	2h	20566.9	6209.97
Lys-Pro	Col-0	4h	21377.8	7609.89
Lys-Pro	Col-0	7h	17668.3	4697.81
Lys-Pro	Col-0	8h	34162.3	11820
Lys-Pro	Col-0	12h	22057.8	10965.4
Lys-Pro	Col-0	16h	17243.4	4157.7
Lys-Pro	Col-0	20h	17599.1	6684.31
Lys-Pro	Col-0	23h	16420.7	7386.62
Lys-Pro	Col-0	24h	16754	10285.5
Lys-Pro	raptor1b	0h	19123.4	3894.85
Lys-Pro	raptor1b	1h	21901.4	1141.3
Lys-Pro	raptor1b	2h	33587.2	11783.6
Lys-Pro	raptor1b	4h	20857.6	2458
Lys-Pro	raptor1b	7h	21050.5	6210.65
Lys-Pro	raptor1b	8h	34357.1	6181.84
Lys-Pro	raptor1b	12h	23960.2	8742.83
Lys-Pro	raptor1b	16h	35518.4	6257.8
Lys-Pro	raptor1b	20h	21535.7	5279.36
Lys-Pro	raptor1b	23h	20290.5	7127.69
Lys-Pro	raptor1b	24h	14294.1	NA
Lys-Val	Col-0	0h	12773.1	9459.51
Lys-Val	Col-0	1h	18946.4	10109
Lys-Val	Col-0	2h	22134.7	9865.79
Lys-Val	Col-0	4h	40499.1	6025.04
Lys-Val	Col-0	7h	48940.6	33582.9
Lys-Val	Col-0	8h	48258.8	15960.3
Lys-Val	Col-0	12h	19723.7	7563.98
Lys-Val	Col-0	16h	10234.7	NA
Lys-Val	Col-0	20h	15848.7	8440.39
Lys-Val	Col-0	23h	25117.9	5244.95
Lys-Val	Col-0	24h	25960.8	4783.95
Lys-Val	raptor1b	0h	NA	NA
Lys-Val	raptor1b	1h	15250.8	NA
Lys-Val	raptor1b	2h	11082.1	3659.88
Lys-Val	raptor1b	4h	14067.4	NA
Lys-Val	raptor1b	7h	18706.1	NA
Lys-Val	raptor1b	8h	25583.8	15194.9
Lys-Val	raptor1b	12h	8727.03	3521.07
Lys-Val	raptor1b	16h	14397.4	NA
Lys-Val	raptor1b	20h	NA	NA
Lys-Val	raptor1b	23h	23693.5	14210.7
Lys-Val	raptor1b	24h	NA	NA
Lysine	Col-0	0h	548219	28361.2
Lysine	Col-0	1h	476213	109409
Lysine	Col-0	2h	419757	36197.9
Lysine	Col-0	4h	503362	54521.6
Lysine	Col-0	7h	383745	40685.3
Lysine	Col-0	8h	370224	42020.4
Lysine	Col-0	12h	431101	76812
Lysine	Col-0	16h	473910	97615.2
Lysine	Col-0	20h	440691	71964
Lysine	Col-0	23h	481847	33331.1
Lysine	Col-0	24h	447548	58731.2
Lysine	raptor1b	0h	185421	53704.1
Lysine	raptor1b	1h	341723	80760.2
Lysine	raptor1b	2h	294974	105416
Lysine	raptor1b	4h	383734	82855.5
Lysine	raptor1b	7h	236415	83872.8
Lysine	raptor1b	8h	291875	101406
Lysine	raptor1b	12h	225583	58420.7
Lysine	raptor1b	16h	280126	98332.5
Lysine	raptor1b	20h	150516	72108.9
Lysine	raptor1b	23h	270775	88603
Lysine	raptor1b	24h	415596	76375.6
Met-Met	Col-0	0h	16658.3	6144.51
Met-Met	Col-0	1h	23269.2	2380.74
Met-Met	Col-0	2h	27609.3	8074.45
Met-Met	Col-0	4h	31009	2354.67
Met-Met	Col-0	7h	30391.1	8026.88
Met-Met	Col-0	8h	36512.6	4115.44
Met-Met	Col-0	12h	31095.7	9312.07
Met-Met	Col-0	16h	21306.3	5569.78
Met-Met	Col-0	20h	27726	6302.48
Met-Met	Col-0	23h	21394.9	5445.21
Met-Met	Col-0	24h	31590.5	5037.64
Met-Met	raptor1b	0h	22561.3	10616.1
Met-Met	raptor1b	1h	46976.6	14831.6
Met-Met	raptor1b	2h	42434	19218.6
Met-Met	raptor1b	4h	45299.8	19059.8
Met-Met	raptor1b	7h	37023.2	28138.6
Met-Met	raptor1b	8h	56968.5	19462.9
Met-Met	raptor1b	12h	46983.2	25274
Met-Met	raptor1b	16h	62635.7	14910.4
Met-Met	raptor1b	20h	29075	12159.5
Met-Met	raptor1b	23h	26086.6	8064.54
Met-Met	raptor1b	24h	13602.5	1837.86
Methionine	Col-0	0h	8.03879e+06	1.30125e+06
Methionine	Col-0	1h	1.12449e+07	1.45383e+06
Methionine	Col-0	2h	1.83926e+07	2.7368e+06
Methionine	Col-0	4h	2.42247e+07	1.72904e+06
Methionine	Col-0	7h	2.85987e+07	1.85621e+06
Methionine	Col-0	8h	2.96204e+07	1.38618e+06
Methionine	Col-0	12h	9.3142e+06	882542
Methionine	Col-0	16h	9.77065e+06	536810
Methionine	Col-0	20h	7.89869e+06	1.10174e+06
Methionine	Col-0	23h	8.7115e+06	1.62758e+06
Methionine	Col-0	24h	8.99752e+06	1.07053e+06
Methionine	raptor1b	0h	1.0099e+07	1.00926e+06
Methionine	raptor1b	1h	3.01038e+07	1.63403e+06
Methionine	raptor1b	2h	3.05005e+07	4.665e+06
Methionine	raptor1b	4h	3.45093e+07	2.46032e+06
Methionine	raptor1b	7h	3.43072e+07	2.75516e+06
Methionine	raptor1b	8h	4.05517e+07	2.27902e+06
Methionine	raptor1b	12h	1.61122e+07	1.9559e+06
Methionine	raptor1b	16h	1.87594e+07	2.36655e+06
Methionine	raptor1b	20h	1.30004e+07	3.05757e+06
Methionine	raptor1b	23h	1.22298e+07	2.45189e+06
Methionine	raptor1b	24h	8.79293e+06	2.48238e+06
Phe-Ala	Col-0	0h	13999.6	NA
Phe-Ala	Col-0	1h	25846.4	2520.2
Phe-Ala	Col-0	2h	22325.6	12208.4
Phe-Ala	Col-0	4h	33894.3	10437.4
Phe-Ala	Col-0	7h	42469.1	23517.2
Phe-Ala	Col-0	8h	30541.9	12151.7
Phe-Ala	Col-0	12h	13839.3	9699.3
Phe-Ala	Col-0	16h	5246.56	NA
Phe-Ala	Col-0	20h	11873.2	8104.28
Phe-Ala	Col-0	23h	13370	5857.08
Phe-Ala	Col-0	24h	19712.1	8955.1
Phe-Ala	raptor1b	0h	8821.39	NA
Phe-Ala	raptor1b	1h	NA	NA
Phe-Ala	raptor1b	2h	12146	6320.21
Phe-Ala	raptor1b	4h	8253.3	1334.4
Phe-Ala	raptor1b	7h	16201.9	NA
Phe-Ala	raptor1b	8h	21087.3	6663.87
Phe-Ala	raptor1b	12h	15154.9	8678.04
Phe-Ala	raptor1b	16h	15687.1	6042.63
Phe-Ala	raptor1b	20h	13553	4136.72
Phe-Ala	raptor1b	23h	26664.8	4690.97
Phe-Ala	raptor1b	24h	NA	NA
Phe-Arg	Col-0	0h	7845.34	2858.71
Phe-Arg	Col-0	1h	46978.2	30436.6
Phe-Arg	Col-0	2h	22056.4	11879.3
Phe-Arg	Col-0	4h	30980	12366.3
Phe-Arg	Col-0	7h	37583.4	4782.23
Phe-Arg	Col-0	8h	56133.7	37513
Phe-Arg	Col-0	12h	15471.9	5875.57
Phe-Arg	Col-0	16h	25285.6	17151.7
Phe-Arg	Col-0	20h	36118.3	14178.9
Phe-Arg	Col-0	23h	24378.6	8953.88
Phe-Arg	Col-0	24h	30109.1	16366.3
Phe-Arg	raptor1b	0h	8581.93	NA
Phe-Arg	raptor1b	1h	33862.9	6605.65
Phe-Arg	raptor1b	2h	38266.7	23067.6
Phe-Arg	raptor1b	4h	51495.9	30725.8
Phe-Arg	raptor1b	7h	12018	5316.19
Phe-Arg	raptor1b	8h	31182.4	7941.12
Phe-Arg	raptor1b	12h	25707.3	20452.6
Phe-Arg	raptor1b	16h	68222.4	18518.5
Phe-Arg	raptor1b	20h	19949.4	4724.81
Phe-Arg	raptor1b	23h	81306.5	45462.2
Phe-Arg	raptor1b	24h	38676.4	25197.2
Phe-Asn	Col-0	0h	8417.75	NA
Phe-Asn	Col-0	1h	20383.2	13307
Phe-Asn	Col-0	2h	23532.3	6476.72
Phe-Asn	Col-0	4h	36176.1	7668.5
Phe-Asn	Col-0	7h	38025	28555.7
Phe-Asn	Col-0	8h	25841.2	23909.2
Phe-Asn	Col-0	12h	20571.5	6919.79
Phe-Asn	Col-0	16h	13311	6337.27
Phe-Asn	Col-0	20h	14293	4964.69
Phe-Asn	Col-0	23h	11745	5088.24
Phe-Asn	Col-0	24h	15807.3	16095.6
Phe-Asn	raptor1b	0h	NA	NA
Phe-Asn	raptor1b	1h	8742.11	2078.03
Phe-Asn	raptor1b	2h	13260.1	1984.55
Phe-Asn	raptor1b	4h	14589.8	NA
Phe-Asn	raptor1b	7h	NA	NA
Phe-Asn	raptor1b	8h	29607.9	6067.06
Phe-Asn	raptor1b	12h	4837.53	NA
Phe-Asn	raptor1b	16h	13998.8	6812.64
Phe-Asn	raptor1b	20h	22539.6	NA
Phe-Asn	raptor1b	23h	22709.3	4982.18
Phe-Asn	raptor1b	24h	NA	NA
Phe-Asp	Col-0	0h	29251.8	7683.43
Phe-Asp	Col-0	1h	41968.2	8997.79
Phe-Asp	Col-0	2h	37778	3522.08
Phe-Asp	Col-0	4h	37006.5	9362.7
Phe-Asp	Col-0	7h	48712.7	7401.81
Phe-Asp	Col-0	8h	36160.2	4164.59
Phe-Asp	Col-0	12h	37667.5	4826.36
Phe-Asp	Col-0	16h	33235.9	2741.93
Phe-Asp	Col-0	20h	46412.3	15444.7
Phe-Asp	Col-0	23h	46055.1	13798.3
Phe-Asp	Col-0	24h	53433.3	8519.19
Phe-Asp	raptor1b	0h	38849.6	9940.05
Phe-Asp	raptor1b	1h	66221.4	17975.3
Phe-Asp	raptor1b	2h	72316.4	7026.63
Phe-Asp	raptor1b	4h	54561.1	10998.9
Phe-Asp	raptor1b	7h	68640.3	32713.8
Phe-Asp	raptor1b	8h	69557.8	8973.49
Phe-Asp	raptor1b	12h	54764.7	8607.21
Phe-Asp	raptor1b	16h	52747.9	8958.58
Phe-Asp	raptor1b	20h	57250.6	14114.9
Phe-Asp	raptor1b	23h	41426.8	32785.1
Phe-Asp	raptor1b	24h	10829.5	5460.5
Phe-Gln	Col-0	0h	NA	NA
Phe-Gln	Col-0	1h	8765.66	NA
Phe-Gln	Col-0	2h	20283.5	7071.91
Phe-Gln	Col-0	4h	13083.4	4571.16
Phe-Gln	Col-0	7h	28734.1	10889
Phe-Gln	Col-0	8h	31279	7725.33
Phe-Gln	Col-0	12h	7396.61	NA
Phe-Gln	Col-0	16h	5923.88	2563.96
Phe-Gln	Col-0	20h	NA	NA
Phe-Gln	Col-0	23h	NA	NA
Phe-Gln	Col-0	24h	19781.2	8521.66
Phe-Gln	raptor1b	0h	10692.9	NA
Phe-Gln	raptor1b	1h	75956.3	18726.7
Phe-Gln	raptor1b	2h	40214.6	16928.6
Phe-Gln	raptor1b	4h	45814.3	14160.4
Phe-Gln	raptor1b	7h	32871.7	10388.7
Phe-Gln	raptor1b	8h	82444.4	13333.1
Phe-Gln	raptor1b	12h	27682.3	7307.79
Phe-Gln	raptor1b	16h	54463.7	9164.46
Phe-Gln	raptor1b	20h	18221.9	9564.28
Phe-Gln	raptor1b	23h	29808.9	2678.94
Phe-Gln	raptor1b	24h	7347.04	NA
Phe-Gly	Col-0	0h	8081.34	650.717
Phe-Gly	Col-0	1h	11768.9	3291.78
Phe-Gly	Col-0	2h	14278.5	1045.13
Phe-Gly	Col-0	4h	14873.8	1660.98
Phe-Gly	Col-0	7h	19856.3	4408.73
Phe-Gly	Col-0	8h	18134.6	3510.38
Phe-Gly	Col-0	12h	10876.9	NA
Phe-Gly	Col-0	16h	NA	NA
Phe-Gly	Col-0	20h	8907.3	3444.46
Phe-Gly	Col-0	23h	9963.08	3478.91
Phe-Gly	Col-0	24h	14253.1	6904.97
Phe-Gly	raptor1b	0h	8611.75	NA
Phe-Gly	raptor1b	1h	12802.5	4648.69
Phe-Gly	raptor1b	2h	12973.1	4812.04
Phe-Gly	raptor1b	4h	9714.2	3132.43
Phe-Gly	raptor1b	7h	10176.3	2030.05
Phe-Gly	raptor1b	8h	16454.3	2697.5
Phe-Gly	raptor1b	12h	11153.7	583.865
Phe-Gly	raptor1b	16h	8339.4	1522
Phe-Gly	raptor1b	20h	12213.1	6455.24
Phe-Gly	raptor1b	23h	15750.6	3229.71
Phe-Gly	raptor1b	24h	7718.86	NA
Phe-Ile	Col-0	0h	35327.6	23947.7
Phe-Ile	Col-0	1h	171388	173450
Phe-Ile	Col-0	2h	157956	172619
Phe-Ile	Col-0	4h	388661	195310
Phe-Ile	Col-0	7h	457327	260684
Phe-Ile	Col-0	8h	464181	184161
Phe-Ile	Col-0	12h	231390	77309.7
Phe-Ile	Col-0	16h	132987	79461.1
Phe-Ile	Col-0	20h	134632	98358.1
Phe-Ile	Col-0	23h	197030	110834
Phe-Ile	Col-0	24h	160506	173492
Phe-Ile	raptor1b	0h	22341.6	16760.3
Phe-Ile	raptor1b	1h	27457.4	11753.1
Phe-Ile	raptor1b	2h	58715.2	71865.7
Phe-Ile	raptor1b	4h	72139.9	66269.3
Phe-Ile	raptor1b	7h	52273.7	20499.6
Phe-Ile	raptor1b	8h	329093	104170
Phe-Ile	raptor1b	12h	91248	50745.7
Phe-Ile	raptor1b	16h	76881.1	83064.7
Phe-Ile	raptor1b	20h	77501.4	73084.1
Phe-Ile	raptor1b	23h	64206.4	57432.4
Phe-Ile	raptor1b	24h	NA	NA
Phe-Leu	Col-0	0h	30653.8	17887.4
Phe-Leu	Col-0	1h	96861.7	47874.5
Phe-Leu	Col-0	2h	86048.5	70203.2
Phe-Leu	Col-0	4h	160613	80234.7
Phe-Leu	Col-0	7h	161161	116062
Phe-Leu	Col-0	8h	115038	70403.6
Phe-Leu	Col-0	12h	97487.6	43559
Phe-Leu	Col-0	16h	55345.8	28945.7
Phe-Leu	Col-0	20h	63088	46270
Phe-Leu	Col-0	23h	94032.5	29407.6
Phe-Leu	Col-0	24h	94164.3	61193.2
Phe-Leu	raptor1b	0h	34128.1	19499.4
Phe-Leu	raptor1b	1h	50481.7	14521.3
Phe-Leu	raptor1b	2h	53365.1	32733.6
Phe-Leu	raptor1b	4h	50380	23848.9
Phe-Leu	raptor1b	7h	46354.1	35686.1
Phe-Leu	raptor1b	8h	124770	20048.4
Phe-Leu	raptor1b	12h	61423	18534.6
Phe-Leu	raptor1b	16h	65820	46838.1
Phe-Leu	raptor1b	20h	52094.5	22652.7
Phe-Leu	raptor1b	23h	78068.7	34934.8
Phe-Leu	raptor1b	24h	17714.3	4427.46
Phe-Phe	Col-0	0h	12705.9	9812.87
Phe-Phe	Col-0	1h	32049.9	24767
Phe-Phe	Col-0	2h	21730.4	4427.83
Phe-Phe	Col-0	4h	18204.5	4386.17
Phe-Phe	Col-0	7h	22891.9	12221
Phe-Phe	Col-0	8h	23963.5	11167.7
Phe-Phe	Col-0	12h	13581.3	NA
Phe-Phe	Col-0	16h	21496.9	16281.5
Phe-Phe	Col-0	20h	16670.3	10268.8
Phe-Phe	Col-0	23h	12607.9	5020.37
Phe-Phe	Col-0	24h	23299	9934.92
Phe-Phe	raptor1b	0h	7334.95	NA
Phe-Phe	raptor1b	1h	18794.5	16129.6
Phe-Phe	raptor1b	2h	12246.2	7559.13
Phe-Phe	raptor1b	4h	11492.7	5967.58
Phe-Phe	raptor1b	7h	8539.21	NA
Phe-Phe	raptor1b	8h	21723.9	5375.12
Phe-Phe	raptor1b	12h	5350.84	1978.88
Phe-Phe	raptor1b	16h	20575.4	7800.98
Phe-Phe	raptor1b	20h	10759.5	962.433
Phe-Phe	raptor1b	23h	22157.4	17380.6
Phe-Phe	raptor1b	24h	NA	NA
Phe-Thr	Col-0	0h	24818.1	13679
Phe-Thr	Col-0	1h	40725.4	30986.6
Phe-Thr	Col-0	2h	56182.8	25930.9
Phe-Thr	Col-0	4h	82142.6	39034.7
Phe-Thr	Col-0	7h	97178.5	65368.1
Phe-Thr	Col-0	8h	74327.6	37369.6
Phe-Thr	Col-0	12h	44885.3	17911.5
Phe-Thr	Col-0	16h	20693.9	12021.2
Phe-Thr	Col-0	20h	37473.1	23100.3
Phe-Thr	Col-0	23h	38442.8	11904.1
Phe-Thr	Col-0	24h	47533.2	30533.7
Phe-Thr	raptor1b	0h	13454.7	3079.15
Phe-Thr	raptor1b	1h	7579.24	NA
Phe-Thr	raptor1b	2h	24850.2	15411.7
Phe-Thr	raptor1b	4h	15133.2	6290.88
Phe-Thr	raptor1b	7h	18742.8	10964.3
Phe-Thr	raptor1b	8h	59227.6	17044.3
Phe-Thr	raptor1b	12h	13134.9	7083.87
Phe-Thr	raptor1b	16h	21399.9	9280.52
Phe-Thr	raptor1b	20h	23363.4	14755.4
Phe-Thr	raptor1b	23h	21069.6	7078.31
Phe-Thr	raptor1b	24h	NA	NA
Phe-Val	Col-0	0h	11422	7906.43
Phe-Val	Col-0	1h	23319.3	19181.2
Phe-Val	Col-0	2h	31054.8	5722.37
Phe-Val	Col-0	4h	45792.8	24532
Phe-Val	Col-0	7h	45655.3	24681.7
Phe-Val	Col-0	8h	39034.5	11451.9
Phe-Val	Col-0	12h	20877.2	11484.3
Phe-Val	Col-0	16h	10850.8	442.595
Phe-Val	Col-0	20h	17572.1	6342.18
Phe-Val	Col-0	23h	46946.8	6504.91
Phe-Val	Col-0	24h	34011	7143.71
Phe-Val	raptor1b	0h	17513.7	NA
Phe-Val	raptor1b	1h	6171.81	NA
Phe-Val	raptor1b	2h	12073.2	6829.59
Phe-Val	raptor1b	4h	7714.67	2804.8
Phe-Val	raptor1b	7h	10874	NA
Phe-Val	raptor1b	8h	25265.6	NA
Phe-Val	raptor1b	12h	12162.2	2336.59
Phe-Val	raptor1b	16h	NA	NA
Phe-Val	raptor1b	20h	19024.8	1364.26
Phe-Val	raptor1b	23h	31870.2	6645.22
Phe-Val	raptor1b	24h	NA	NA
Pro-Ala	Col-0	0h	431149	58616.9
Pro-Ala	Col-0	1h	539502	13861.9
Pro-Ala	Col-0	2h	546691	47786.9
Pro-Ala	Col-0	4h	688410	34739.2
Pro-Ala	Col-0	7h	690861	142092
Pro-Ala	Col-0	8h	734582	58019.2
Pro-Ala	Col-0	12h	578025	85346.9
Pro-Ala	Col-0	16h	554714	56950.4
Pro-Ala	Col-0	20h	495852	48677.4
Pro-Ala	Col-0	23h	472761	21604.3
Pro-Ala	Col-0	24h	482441	28392.9
Pro-Ala	raptor1b	0h	419331	81829.4
Pro-Ala	raptor1b	1h	540964	5906.38
Pro-Ala	raptor1b	2h	558779	77281
Pro-Ala	raptor1b	4h	558789	71994.9
Pro-Ala	raptor1b	7h	518120	99220.8
Pro-Ala	raptor1b	8h	710344	87955.2
Pro-Ala	raptor1b	12h	469145	78255.6
Pro-Ala	raptor1b	16h	527903	72127.9
Pro-Ala	raptor1b	20h	410132	61032.7
Pro-Ala	raptor1b	23h	322378	130646
Pro-Ala	raptor1b	24h	217780	60632.2
Pro-Asn	Col-0	0h	19193	11596.5
Pro-Asn	Col-0	1h	27687.7	7273.08
Pro-Asn	Col-0	2h	41707.1	5390.21
Pro-Asn	Col-0	4h	70918.6	8069.65
Pro-Asn	Col-0	7h	99970.5	9734.5
Pro-Asn	Col-0	8h	87654.5	9410.82
Pro-Asn	Col-0	12h	52742.2	14465.8
Pro-Asn	Col-0	16h	39021.3	12603.6
Pro-Asn	Col-0	20h	39854.4	13086.5
Pro-Asn	Col-0	23h	37316.8	31447.4
Pro-Asn	Col-0	24h	33145.8	6758.14
Pro-Asn	raptor1b	0h	97359.2	29513
Pro-Asn	raptor1b	1h	211478	55700.1
Pro-Asn	raptor1b	2h	196188	34706.7
Pro-Asn	raptor1b	4h	227383	21621.2
Pro-Asn	raptor1b	7h	238935	28370.5
Pro-Asn	raptor1b	8h	309693	39727.6
Pro-Asn	raptor1b	12h	228484	35153
Pro-Asn	raptor1b	16h	220716	68438.4
Pro-Asn	raptor1b	20h	170861	25771.9
Pro-Asn	raptor1b	23h	136674	48069.7
Pro-Asn	raptor1b	24h	121494	53071.6
Pro-Asp	Col-0	0h	1.80047e+06	332943
Pro-Asp	Col-0	1h	1.42639e+06	278662
Pro-Asp	Col-0	2h	2.13152e+06	243077
Pro-Asp	Col-0	4h	1.91947e+06	566267
Pro-Asp	Col-0	7h	2.46777e+06	550330
Pro-Asp	Col-0	8h	3.0418e+06	523500
Pro-Asp	Col-0	12h	2.37888e+06	311437
Pro-Asp	Col-0	16h	2.26703e+06	448735
Pro-Asp	Col-0	20h	1.83935e+06	318056
Pro-Asp	Col-0	23h	1.41769e+06	132406
Pro-Asp	Col-0	24h	1.68531e+06	81709.7
Pro-Asp	raptor1b	0h	2.04756e+06	415727
Pro-Asp	raptor1b	1h	5.53628e+06	1.71467e+06
Pro-Asp	raptor1b	2h	3.26245e+06	1.04379e+06
Pro-Asp	raptor1b	4h	3.55627e+06	462896
Pro-Asp	raptor1b	7h	2.28501e+06	370665
Pro-Asp	raptor1b	8h	4.30678e+06	655383
Pro-Asp	raptor1b	12h	3.16457e+06	486796
Pro-Asp	raptor1b	16h	4.70649e+06	1.28073e+06
Pro-Asp	raptor1b	20h	2.40923e+06	609275
Pro-Asp	raptor1b	23h	2.60773e+06	1.43799e+06
Pro-Asp	raptor1b	24h	4.1388e+06	2.51426e+06
Pro-Gln	Col-0	0h	713108	432802
Pro-Gln	Col-0	1h	652497	142937
Pro-Gln	Col-0	2h	929209	232619
Pro-Gln	Col-0	4h	1.5956e+06	590526
Pro-Gln	Col-0	7h	1.76662e+06	156344
Pro-Gln	Col-0	8h	2.166e+06	139371
Pro-Gln	Col-0	12h	1.00954e+06	114357
Pro-Gln	Col-0	16h	664372	90978.2
Pro-Gln	Col-0	20h	728466	302001
Pro-Gln	Col-0	23h	1.02021e+06	733070
Pro-Gln	Col-0	24h	934366	338176
Pro-Gln	raptor1b	0h	1.69007e+06	385565
Pro-Gln	raptor1b	1h	6.32341e+06	1.20635e+06
Pro-Gln	raptor1b	2h	4.49284e+06	1.61332e+06
Pro-Gln	raptor1b	4h	6.14723e+06	1.21253e+06
Pro-Gln	raptor1b	7h	4.24991e+06	1.08979e+06
Pro-Gln	raptor1b	8h	7.76891e+06	342653
Pro-Gln	raptor1b	12h	4.21866e+06	1.32074e+06
[truncated: 862 more rows]

## Sheet: table S5
Supplementary Table S5. Statistical summary of the measured amino acids and dipeptides in Col-0 and raptor1b A. thaliana under LD. n biological replicates = 3-5.
Metabolite	Genotype	Time Point	Mean Intensity	Standard Deviation
Ala-Gln or Gln-Ala	Col-0	0h	39605.2	18278.2
Ala-Gln or Gln-Ala	Col-0	1h	32309.3	8948.28
Ala-Gln or Gln-Ala	Col-0	2h	51529.1	22477.9
Ala-Gln or Gln-Ala	Col-0	4h	90562.1	16901.9
Ala-Gln or Gln-Ala	Col-0	8h	36451.5	9196.93
Ala-Gln or Gln-Ala	Col-0	12h	83156	28586.1
Ala-Gln or Gln-Ala	Col-0	15h	184628	113271
Ala-Gln or Gln-Ala	Col-0	16h	77534.8	31971.4
Ala-Gln or Gln-Ala	Col-0	20h	72413.8	61899.4
Ala-Gln or Gln-Ala	Col-0	23h	50038.8	38687.5
Ala-Gln or Gln-Ala	Col-0	24h	74209.2	44867.9
Ala-Gln or Gln-Ala	raptor1b	0h	118797	49491.2
Ala-Gln or Gln-Ala	raptor1b	1h	166981	69228
Ala-Gln or Gln-Ala	raptor1b	2h	259693	132459
Ala-Gln or Gln-Ala	raptor1b	4h	244486	58791.1
Ala-Gln or Gln-Ala	raptor1b	8h	192508	19165.7
Ala-Gln or Gln-Ala	raptor1b	12h	351292	84768.7
Ala-Gln or Gln-Ala	raptor1b	15h	418320	83237.4
Ala-Gln or Gln-Ala	raptor1b	16h	272623	125401
Ala-Gln or Gln-Ala	raptor1b	20h	164224	68571.8
Ala-Gln or Gln-Ala	raptor1b	23h	153552	67722.9
Ala-Gln or Gln-Ala	raptor1b	24h	39571.6	33455.1
Ala-Glu	Col-0	0h	27070.4	2573.99
Ala-Glu	Col-0	1h	55876.1	16243.7
Ala-Glu	Col-0	2h	45691.7	15878.2
Ala-Glu	Col-0	4h	67004.4	17578.4
Ala-Glu	Col-0	8h	41490.4	35083.9
Ala-Glu	Col-0	12h	72433.2	41676.2
Ala-Glu	Col-0	15h	54394.5	35187.2
Ala-Glu	Col-0	16h	88832.8	44801.3
Ala-Glu	Col-0	20h	84020.7	38514.1
Ala-Glu	Col-0	23h	41392.7	17720.7
Ala-Glu	Col-0	24h	60079.4	33851.8
Ala-Glu	raptor1b	0h	211124	230630
Ala-Glu	raptor1b	1h	269973	187210
Ala-Glu	raptor1b	2h	315968	207575
Ala-Glu	raptor1b	4h	230620	201449
Ala-Glu	raptor1b	8h	202699	190375
Ala-Glu	raptor1b	12h	240584	214497
Ala-Glu	raptor1b	15h	111011	72409.3
Ala-Glu	raptor1b	16h	345550	173146
Ala-Glu	raptor1b	20h	346889	174012
Ala-Glu	raptor1b	23h	374242	208368
Ala-Glu	raptor1b	24h	429556	NA
Ala-Ile	Col-0	0h	37538.2	30414.1
Ala-Ile	Col-0	1h	22944.6	13224.7
Ala-Ile	Col-0	2h	30698.7	19558.3
Ala-Ile	Col-0	4h	45020.2	33632.5
Ala-Ile	Col-0	8h	39438.8	19653.1
Ala-Ile	Col-0	12h	41537.5	15041.8
Ala-Ile	Col-0	15h	28096.9	5246.18
Ala-Ile	Col-0	16h	19795.6	13671.4
Ala-Ile	Col-0	20h	41851.8	29915.8
Ala-Ile	Col-0	23h	73557.2	32498.7
Ala-Ile	Col-0	24h	43360.5	21096.7
Ala-Ile	raptor1b	0h	68228.1	52482.9
Ala-Ile	raptor1b	1h	56522.2	11134.6
Ala-Ile	raptor1b	2h	71786.6	17714.2
Ala-Ile	raptor1b	4h	58381.7	36861.6
Ala-Ile	raptor1b	8h	138288	82760.6
Ala-Ile	raptor1b	12h	37559.5	17189.4
Ala-Ile	raptor1b	15h	45410.8	26654.9
Ala-Ile	raptor1b	16h	98838	34399.4
Ala-Ile	raptor1b	20h	73125.3	35769.3
Ala-Ile	raptor1b	23h	63279.4	29334.8
Ala-Ile	raptor1b	24h	39005.8	NA
Ala-Leu	Col-0	0h	336536	185908
Ala-Leu	Col-0	1h	217912	66176.6
Ala-Leu	Col-0	2h	202121	99072.3
Ala-Leu	Col-0	4h	277419	120265
Ala-Leu	Col-0	8h	337313	98083.8
Ala-Leu	Col-0	12h	357098	71718.8
Ala-Leu	Col-0	15h	233891	78524.5
Ala-Leu	Col-0	16h	198258	65718.9
Ala-Leu	Col-0	20h	274182	139838
Ala-Leu	Col-0	23h	612203	214809
Ala-Leu	Col-0	24h	345362	168353
Ala-Leu	raptor1b	0h	360529	254283
Ala-Leu	raptor1b	1h	367767	67386.7
Ala-Leu	raptor1b	2h	402816	87592.8
Ala-Leu	raptor1b	4h	366333	182338
Ala-Leu	raptor1b	8h	672265	211159
Ala-Leu	raptor1b	12h	265500	89762.2
Ala-Leu	raptor1b	15h	277704	125035
Ala-Leu	raptor1b	16h	561581	210921
Ala-Leu	raptor1b	20h	428419	160862
Ala-Leu	raptor1b	23h	453915	132949
Ala-Leu	raptor1b	24h	120103	147861
Ala-Phe	Col-0	0h	46986.4	38047.7
Ala-Phe	Col-0	1h	33250.3	7611.82
Ala-Phe	Col-0	2h	38533.5	29738.4
Ala-Phe	Col-0	4h	57256	51006.7
Ala-Phe	Col-0	8h	64026.2	31914.4
Ala-Phe	Col-0	12h	70735	16872.3
Ala-Phe	Col-0	15h	35610.4	14253.8
Ala-Phe	Col-0	16h	29615	15481.9
Ala-Phe	Col-0	20h	43717	43768.9
Ala-Phe	Col-0	23h	104462	40328.3
Ala-Phe	Col-0	24h	51603.9	43958.2
Ala-Phe	raptor1b	0h	70877.6	62904.9
Ala-Phe	raptor1b	1h	105521	43113.2
Ala-Phe	raptor1b	2h	97186	38045.5
Ala-Phe	raptor1b	4h	88205.2	40504.9
Ala-Phe	raptor1b	8h	159855	75064.3
Ala-Phe	raptor1b	12h	63658.7	18711.9
Ala-Phe	raptor1b	15h	61657.5	33391.4
Ala-Phe	raptor1b	16h	129814	46487.7
Ala-Phe	raptor1b	20h	83052.9	48608.4
Ala-Phe	raptor1b	23h	82992.1	33238.6
Ala-Phe	raptor1b	24h	31372.7	NA
Ala-Pro	Col-0	0h	175748	92947.5
Ala-Pro	Col-0	1h	138556	66719.2
Ala-Pro	Col-0	2h	152154	81588.8
Ala-Pro	Col-0	4h	137632	27563.3
Ala-Pro	Col-0	8h	101511	31363.6
Ala-Pro	Col-0	12h	105853	26462.7
Ala-Pro	Col-0	15h	137821	62089.1
Ala-Pro	Col-0	16h	117515	46577.2
Ala-Pro	Col-0	20h	130569	69775
Ala-Pro	Col-0	23h	229073	113426
Ala-Pro	Col-0	24h	81048	21966.7
Ala-Pro	raptor1b	0h	165223	108910
Ala-Pro	raptor1b	1h	235436	87184.1
Ala-Pro	raptor1b	2h	279015	113544
Ala-Pro	raptor1b	4h	190442	53521.2
Ala-Pro	raptor1b	8h	184395	58982.7
Ala-Pro	raptor1b	12h	211740	76080.6
Ala-Pro	raptor1b	15h	257715	48876.7
Ala-Pro	raptor1b	16h	222936	96200.4
Ala-Pro	raptor1b	20h	206713	63657.7
Ala-Pro	raptor1b	23h	195216	110801
Ala-Pro	raptor1b	24h	52644.8	45355.5
Ala-Thr	Col-0	0h	3.73086e+06	1.04756e+06
Ala-Thr	Col-0	1h	2.51966e+06	826021
Ala-Thr	Col-0	2h	2.12286e+06	526877
Ala-Thr	Col-0	4h	2.21983e+06	319472
Ala-Thr	Col-0	8h	2.93354e+06	738347
Ala-Thr	Col-0	12h	2.49497e+06	512578
Ala-Thr	Col-0	15h	4.03249e+06	1.19786e+06
Ala-Thr	Col-0	16h	3.23641e+06	718807
Ala-Thr	Col-0	20h	3.16934e+06	730035
Ala-Thr	Col-0	23h	3.48231e+06	1.02355e+06
Ala-Thr	Col-0	24h	2.65699e+06	1.00478e+06
Ala-Thr	raptor1b	0h	3.47083e+06	938988
Ala-Thr	raptor1b	1h	2.51161e+06	673821
Ala-Thr	raptor1b	2h	2.29354e+06	491489
Ala-Thr	raptor1b	4h	3.08814e+06	718686
Ala-Thr	raptor1b	8h	3.56421e+06	613092
Ala-Thr	raptor1b	12h	3.49151e+06	884130
Ala-Thr	raptor1b	15h	3.86308e+06	251656
Ala-Thr	raptor1b	16h	2.8201e+06	987078
Ala-Thr	raptor1b	20h	3.39874e+06	635429
Ala-Thr	raptor1b	23h	2.82886e+06	744150
Ala-Thr	raptor1b	24h	1.89261e+06	770538
Ala-Trp	Col-0	0h	87768.2	74084.4
Ala-Trp	Col-0	1h	57228.9	41621.1
Ala-Trp	Col-0	2h	36616.3	22117.1
Ala-Trp	Col-0	4h	82853.7	50162.8
Ala-Trp	Col-0	8h	114053	46701
Ala-Trp	Col-0	12h	211520	186160
Ala-Trp	Col-0	15h	112805	74933.2
Ala-Trp	Col-0	16h	167958	79458.7
Ala-Trp	Col-0	20h	75399.9	26740.8
Ala-Trp	Col-0	23h	86742	48723.1
Ala-Trp	Col-0	24h	46929.8	36394.5
Ala-Trp	raptor1b	0h	41103.9	24744.6
Ala-Trp	raptor1b	1h	40579.6	34327.1
Ala-Trp	raptor1b	2h	39706.3	21665.5
Ala-Trp	raptor1b	4h	37348.2	22700.5
Ala-Trp	raptor1b	8h	49153.2	22824.2
Ala-Trp	raptor1b	12h	49588.6	20003.6
Ala-Trp	raptor1b	15h	55715	54875.8
Ala-Trp	raptor1b	16h	76331.9	33671.9
Ala-Trp	raptor1b	20h	27027.1	9524.18
Ala-Trp	raptor1b	23h	27379.6	14727.7
Ala-Trp	raptor1b	24h	8553.05	2219.73
Ala-Tyr	Col-0	0h	10820.3	8556.2
Ala-Tyr	Col-0	1h	1409.59	1555.75
Ala-Tyr	Col-0	2h	1103.26	1089.92
Ala-Tyr	Col-0	4h	8482.66	11723.5
Ala-Tyr	Col-0	8h	6059.68	6813.64
Ala-Tyr	Col-0	12h	14991	8744.09
Ala-Tyr	Col-0	15h	NA	NA
Ala-Tyr	Col-0	16h	NA	NA
Ala-Tyr	Col-0	20h	6127.44	9519.63
Ala-Tyr	Col-0	23h	20369	12402.9
Ala-Tyr	Col-0	24h	21042.8	9802.65
Ala-Tyr	raptor1b	0h	15686.2	18900.7
Ala-Tyr	raptor1b	1h	10502.7	7675.35
Ala-Tyr	raptor1b	2h	5267.59	6705.16
Ala-Tyr	raptor1b	4h	13806	12622.8
Ala-Tyr	raptor1b	8h	32782.7	23641.9
Ala-Tyr	raptor1b	12h	442.714	372.004
Ala-Tyr	raptor1b	15h	1956.94	2458.86
Ala-Tyr	raptor1b	16h	18767.7	13264.1
Ala-Tyr	raptor1b	20h	8563.26	8926.43
Ala-Tyr	raptor1b	23h	17465.6	4020.88
Ala-Tyr	raptor1b	24h	NA	NA
Ala-Val	Col-0	0h	68757.1	41643.6
Ala-Val	Col-0	1h	49368.9	24753.7
Ala-Val	Col-0	2h	53415.6	31046.9
Ala-Val	Col-0	4h	94419	54882.2
Ala-Val	Col-0	8h	87734.9	61235.2
Ala-Val	Col-0	12h	86338.2	13163.8
Ala-Val	Col-0	15h	68840.2	13937.3
Ala-Val	Col-0	16h	46977.2	21651
Ala-Val	Col-0	20h	68941.7	55519.8
Ala-Val	Col-0	23h	124306	57204.6
Ala-Val	Col-0	24h	94732.8	56765
Ala-Val	raptor1b	0h	90329.9	50255.2
Ala-Val	raptor1b	1h	148768	42954
Ala-Val	raptor1b	2h	168455	22293.6
Ala-Val	raptor1b	4h	150199	81914.6
Ala-Val	raptor1b	8h	250212	128717
Ala-Val	raptor1b	12h	127138	34875
Ala-Val	raptor1b	15h	123312	44262.7
Ala-Val	raptor1b	16h	201962	52931.5
Ala-Val	raptor1b	20h	142898	65484.8
Ala-Val	raptor1b	23h	117620	57473.7
Ala-Val	raptor1b	24h	55031.2	NA
Arg-Pro	Col-0	0h	24083.7	25996.3
Arg-Pro	Col-0	1h	29473.7	22398.6
Arg-Pro	Col-0	2h	23279.3	NA
Arg-Pro	Col-0	4h	62954.4	NA
Arg-Pro	Col-0	8h	24002.3	5791.58
Arg-Pro	Col-0	12h	51946.2	6702.42
Arg-Pro	Col-0	15h	46220.7	12293.1
Arg-Pro	Col-0	16h	62140.3	21146.6
Arg-Pro	Col-0	20h	46901	26912.6
Arg-Pro	Col-0	23h	39392.1	23593.1
Arg-Pro	Col-0	24h	38790.5	31171.3
Arg-Pro	raptor1b	0h	45218.9	24402.7
Arg-Pro	raptor1b	1h	49405.6	14452.7
Arg-Pro	raptor1b	2h	6295.96	8647.46
Arg-Pro	raptor1b	4h	35261.9	18020.5
Arg-Pro	raptor1b	8h	56825.8	42492.6
Arg-Pro	raptor1b	12h	77729.2	18155.9
Arg-Pro	raptor1b	15h	70168.8	NA
Arg-Pro	raptor1b	16h	40987.8	32833.7
Arg-Pro	raptor1b	20h	15603.6	NA
Arg-Pro	raptor1b	23h	11254	13464.3
Arg-Pro	raptor1b	24h	25008.8	NA
Arg-Val	Col-0	0h	40409.7	24099.1
Arg-Val	Col-0	1h	19580.6	1862.45
Arg-Val	Col-0	2h	16548.1	NA
Arg-Val	Col-0	4h	18887.7	NA
Arg-Val	Col-0	8h	46308.5	20354.4
Arg-Val	Col-0	12h	23344.4	14178.2
Arg-Val	Col-0	15h	35875.1	38111.8
Arg-Val	Col-0	16h	16466.9	NA
Arg-Val	Col-0	20h	29356.9	26942.7
Arg-Val	Col-0	23h	97734.9	27687.6
Arg-Val	Col-0	24h	49845.2	26995.2
Arg-Val	raptor1b	0h	32493	16527.2
Arg-Val	raptor1b	1h	63944.7	34403.2
Arg-Val	raptor1b	2h	49667.3	8761.86
Arg-Val	raptor1b	4h	103521	56143.1
Arg-Val	raptor1b	8h	218023	106628
Arg-Val	raptor1b	12h	75442.4	35706.1
Arg-Val	raptor1b	15h	102534	29594.6
Arg-Val	raptor1b	16h	141634	49062.3
Arg-Val	raptor1b	20h	105569	56313
Arg-Val	raptor1b	23h	154825	62449.9
Arg-Val	raptor1b	24h	NA	NA
Arginine	Col-0	0h	3.58096e+06	2.40284e+06
Arginine	Col-0	1h	2.53584e+06	468071
Arginine	Col-0	2h	2.46605e+06	553524
Arginine	Col-0	4h	2.61853e+06	918878
Arginine	Col-0	8h	3.20165e+06	862524
Arginine	Col-0	12h	3.16473e+06	364266
Arginine	Col-0	15h	3.32047e+06	900319
Arginine	Col-0	16h	3.59991e+06	229901
Arginine	Col-0	20h	2.83209e+06	1.39152e+06
Arginine	Col-0	23h	2.25378e+06	302379
Arginine	Col-0	24h	2.53192e+06	760169
Arginine	raptor1b	0h	1.40123e+06	1.52374e+06
Arginine	raptor1b	1h	1.07065e+06	159691
Arginine	raptor1b	2h	1.206e+06	30288
Arginine	raptor1b	4h	1.7479e+06	259831
Arginine	raptor1b	8h	3.2535e+06	1.43483e+06
Arginine	raptor1b	12h	2.8803e+06	891677
Arginine	raptor1b	15h	2.04915e+06	277045
Arginine	raptor1b	16h	2.05868e+06	779750
Arginine	raptor1b	20h	993293	209808
Arginine	raptor1b	23h	1.08027e+06	304660
Arginine	raptor1b	24h	603350	45226.4
Asn-Leu	Col-0	0h	31384.8	29522.6
Asn-Leu	Col-0	1h	40125.8	22000.5
Asn-Leu	Col-0	2h	30200.4	20280
Asn-Leu	Col-0	4h	64580.3	13061.9
Asn-Leu	Col-0	8h	53564.9	56004.5
Asn-Leu	Col-0	12h	26431.6	12951.6
Asn-Leu	Col-0	15h	26855.7	11226.6
Asn-Leu	Col-0	16h	19929.8	15969.5
Asn-Leu	Col-0	20h	59723.5	56144.8
Asn-Leu	Col-0	23h	55864.8	21555.1
Asn-Leu	Col-0	24h	76006.6	19505.2
Asn-Leu	raptor1b	0h	38541.2	34882.9
Asn-Leu	raptor1b	1h	52387	7369.46
Asn-Leu	raptor1b	2h	52349.3	14688
Asn-Leu	raptor1b	4h	45341.2	28583.2
Asn-Leu	raptor1b	8h	107903	75360.6
Asn-Leu	raptor1b	12h	27409.7	17196.3
Asn-Leu	raptor1b	15h	39701.1	26522.7
Asn-Leu	raptor1b	16h	76319.2	32216.5
Asn-Leu	raptor1b	20h	62180.4	30044.6
Asn-Leu	raptor1b	23h	55698.7	26845.5
Asn-Leu	raptor1b	24h	24866.7	NA
Asn-Phe	Col-0	0h	15763.7	5504.79
Asn-Phe	Col-0	1h	13138	4229.06
Asn-Phe	Col-0	2h	12159.3	2736.56
Asn-Phe	Col-0	4h	28829.8	16913.3
Asn-Phe	Col-0	8h	32534.1	31931.3
Asn-Phe	Col-0	12h	22136	9022.17
Asn-Phe	Col-0	15h	12800.6	5723.38
Asn-Phe	Col-0	16h	11402.8	9089.53
Asn-Phe	Col-0	20h	51146.2	40433.7
Asn-Phe	Col-0	23h	22201.4	15239.6
Asn-Phe	Col-0	24h	53831.8	44889.5
Asn-Phe	raptor1b	0h	14953	11139.8
Asn-Phe	raptor1b	1h	23165.6	5380.68
Asn-Phe	raptor1b	2h	20337.9	4216.85
Asn-Phe	raptor1b	4h	23168.3	13484.5
Asn-Phe	raptor1b	8h	41117.7	28759.3
Asn-Phe	raptor1b	12h	21799.6	10984
Asn-Phe	raptor1b	15h	20528.8	15119.6
Asn-Phe	raptor1b	16h	38201.3	14776.1
Asn-Phe	raptor1b	20h	19298.6	11986.8
Asn-Phe	raptor1b	23h	19733.9	12810.1
Asn-Phe	raptor1b	24h	6657.67	NA
Asn-Pro	Col-0	0h	50678.5	21119.3
Asn-Pro	Col-0	1h	68661	17893.1
Asn-Pro	Col-0	2h	102269	37238.2
Asn-Pro	Col-0	4h	100276	30075.5
Asn-Pro	Col-0	8h	155595	95406.7
Asn-Pro	Col-0	12h	105813	43294.3
Asn-Pro	Col-0	15h	114405	37214
Asn-Pro	Col-0	16h	96703.5	31037.4
Asn-Pro	Col-0	20h	83052.9	25195.2
Asn-Pro	Col-0	23h	73845.4	26071.2
Asn-Pro	Col-0	24h	56613.5	9512.41
Asn-Pro	raptor1b	0h	70203.2	34619.4
Asn-Pro	raptor1b	1h	106440	25263.5
Asn-Pro	raptor1b	2h	145089	31081.9
Asn-Pro	raptor1b	4h	140806	55639.4
Asn-Pro	raptor1b	8h	185191	70703.1
Asn-Pro	raptor1b	12h	187526	53297.2
Asn-Pro	raptor1b	15h	178274	53308
Asn-Pro	raptor1b	16h	173369	67701
Asn-Pro	raptor1b	20h	98016.5	41860.7
Asn-Pro	raptor1b	23h	70679.6	25068.2
Asn-Pro	raptor1b	24h	60583.6	39778
Asn-Trp	Col-0	0h	1.78672e+06	2.14181e+06
Asn-Trp	Col-0	1h	792641	348407
Asn-Trp	Col-0	2h	725172	279183
Asn-Trp	Col-0	4h	818273	313724
Asn-Trp	Col-0	8h	1.09558e+06	918730
Asn-Trp	Col-0	12h	588193	143872
Asn-Trp	Col-0	15h	845312	252625
Asn-Trp	Col-0	16h	714539	209209
Asn-Trp	Col-0	20h	629570	248572
Asn-Trp	Col-0	23h	1.25577e+06	761836
Asn-Trp	Col-0	24h	713320	325179
Asn-Trp	raptor1b	0h	871345	305511
Asn-Trp	raptor1b	1h	689339	248961
Asn-Trp	raptor1b	2h	807784	280790
Asn-Trp	raptor1b	4h	794110	266202
Asn-Trp	raptor1b	8h	737934	243412
Asn-Trp	raptor1b	12h	834057	324784
Asn-Trp	raptor1b	15h	788666	204083
Asn-Trp	raptor1b	16h	563926	180464
Asn-Trp	raptor1b	20h	759866	334393
Asn-Trp	raptor1b	23h	868104	378086
Asn-Trp	raptor1b	24h	1.70103e+06	1.00092e+06
Asn-Val	Col-0	0h	12872.8	8802.51
Asn-Val	Col-0	1h	6336.83	3274.43
Asn-Val	Col-0	2h	6761.57	1770.12
Asn-Val	Col-0	4h	14694.7	7776.87
Asn-Val	Col-0	8h	14816.6	11227.4
Asn-Val	Col-0	12h	8482.5	3265.38
Asn-Val	Col-0	15h	9618.28	3925.29
Asn-Val	Col-0	16h	23036.8	NA
Asn-Val	Col-0	20h	21234.8	18577.6
Asn-Val	Col-0	23h	14600.9	3051.58
Asn-Val	Col-0	24h	16120.8	3253.03
Asn-Val	raptor1b	0h	19030.6	10408.5
Asn-Val	raptor1b	1h	20147.2	8271.36
Asn-Val	raptor1b	2h	18324.5	4667.22
Asn-Val	raptor1b	4h	18721.8	9150.37
Asn-Val	raptor1b	8h	45159.9	36070.3
Asn-Val	raptor1b	12h	22361.3	10222.7
Asn-Val	raptor1b	15h	21004.9	12198.4
Asn-Val	raptor1b	16h	47596.5	16992.3
Asn-Val	raptor1b	20h	17380.3	13920.3
Asn-Val	raptor1b	23h	20601.4	2868.11
Asn-Val	raptor1b	24h	6209.45	NA
Asp-Gly or Gly-Asp	Col-0	0h	24328.1	11144
Asp-Gly or Gly-Asp	Col-0	1h	39395.9	14251.9
Asp-Gly or Gly-Asp	Col-0	2h	29933.9	7740.88
Asp-Gly or Gly-Asp	Col-0	4h	24987.7	11827.8
Asp-Gly or Gly-Asp	Col-0	8h	35450.8	2087.2
Asp-Gly or Gly-Asp	Col-0	12h	20652.8	3883.03
Asp-Gly or Gly-Asp	Col-0	15h	29407.6	26748.8
Asp-Gly or Gly-Asp	Col-0	16h	30911.8	NA
Asp-Gly or Gly-Asp	Col-0	20h	13248.7	10791.4
Asp-Gly or Gly-Asp	Col-0	23h	30071.5	2977.63
Asp-Gly or Gly-Asp	Col-0	24h	21242	4008.26
Asp-Gly or Gly-Asp	raptor1b	0h	NA	NA
Asp-Gly or Gly-Asp	raptor1b	1h	NA	NA
Asp-Gly or Gly-Asp	raptor1b	2h	NA	NA
Asp-Gly or Gly-Asp	raptor1b	4h	NA	NA
Asp-Gly or Gly-Asp	raptor1b	8h	11546.6	NA
Asp-Gly or Gly-Asp	raptor1b	12h	NA	NA
Asp-Gly or Gly-Asp	raptor1b	15h	NA	NA
Asp-Gly or Gly-Asp	raptor1b	16h	NA	NA
Asp-Gly or Gly-Asp	raptor1b	20h	NA	NA
Asp-Gly or Gly-Asp	raptor1b	23h	12033.3	NA
Asp-Gly or Gly-Asp	raptor1b	24h	NA	NA
Asp-Leu	Col-0	0h	728993	69026
Asp-Leu	Col-0	1h	788623	30007.6
Asp-Leu	Col-0	2h	804150	95996.1
Asp-Leu	Col-0	4h	999798	130583
Asp-Leu	Col-0	8h	1.15363e+06	132455
Asp-Leu	Col-0	12h	977926	125903
Asp-Leu	Col-0	15h	855330	108192
Asp-Leu	Col-0	16h	899848	37589.1
Asp-Leu	Col-0	20h	681883	134996
Asp-Leu	Col-0	23h	796022	101113
Asp-Leu	Col-0	24h	777282	256205
Asp-Leu	raptor1b	0h	586569	115053
Asp-Leu	raptor1b	1h	806048	69755.4
Asp-Leu	raptor1b	2h	854584	97655.2
Asp-Leu	raptor1b	4h	1.0254e+06	74985.3
Asp-Leu	raptor1b	8h	1.25406e+06	75117
Asp-Leu	raptor1b	12h	1.00325e+06	168428
Asp-Leu	raptor1b	15h	1.00966e+06	65984.7
Asp-Leu	raptor1b	16h	1.07782e+06	170685
Asp-Leu	raptor1b	20h	603336	94079.8
Asp-Leu	raptor1b	23h	544788	109301
Asp-Leu	raptor1b	24h	385663	222759
Asp-Phe	Col-0	0h	418615	146693
Asp-Phe	Col-0	1h	563309	125495
Asp-Phe	Col-0	2h	365781	51083.7
Asp-Phe	Col-0	4h	610904	93334.9
Asp-Phe	Col-0	8h	719676	138525
Asp-Phe	Col-0	12h	505982	86984.7
Asp-Phe	Col-0	15h	589634	118432
Asp-Phe	Col-0	16h	511853	114102
Asp-Phe	Col-0	20h	347112	201033
Asp-Phe	Col-0	23h	456999	149642
Asp-Phe	Col-0	24h	410449	126809
Asp-Phe	raptor1b	0h	307389	110379
Asp-Phe	raptor1b	1h	499764	95619.9
Asp-Phe	raptor1b	2h	493966	125216
Asp-Phe	raptor1b	4h	659576	124634
Asp-Phe	raptor1b	8h	973247	181034
Asp-Phe	raptor1b	12h	729865	156195
Asp-Phe	raptor1b	15h	797836	98161.1
Asp-Phe	raptor1b	16h	729356	237619
Asp-Phe	raptor1b	20h	360674	142117
Asp-Phe	raptor1b	23h	399110	167177
Asp-Phe	raptor1b	24h	129117	67287.8
Asp-Pro	Col-0	0h	1.42613e+07	2.31675e+06
Asp-Pro	Col-0	1h	1.18906e+07	1.37219e+06
Asp-Pro	Col-0	2h	1.48552e+07	2.45674e+06
Asp-Pro	Col-0	4h	1.54201e+07	3.59132e+06
Asp-Pro	Col-0	8h	1.76294e+07	2.82954e+06
Asp-Pro	Col-0	12h	1.54129e+07	2.37502e+06
Asp-Pro	Col-0	15h	1.50635e+07	2.19845e+06
Asp-Pro	Col-0	16h	1.4693e+07	905676
Asp-Pro	Col-0	20h	1.29081e+07	1.42714e+06
Asp-Pro	Col-0	23h	1.32857e+07	1.97998e+06
Asp-Pro	Col-0	24h	1.29174e+07	1.424e+06
Asp-Pro	raptor1b	0h	1.48103e+07	4.608e+06
Asp-Pro	raptor1b	1h	1.55355e+07	1.838e+06
Asp-Pro	raptor1b	2h	1.57493e+07	1.56502e+06
Asp-Pro	raptor1b	4h	1.58912e+07	741634
Asp-Pro	raptor1b	8h	1.94828e+07	1.79509e+06
Asp-Pro	raptor1b	12h	2.02491e+07	2.09712e+06
Asp-Pro	raptor1b	15h	1.8981e+07	1.40976e+06
Asp-Pro	raptor1b	16h	1.72681e+07	4.35391e+06
Asp-Pro	raptor1b	20h	1.51163e+07	1.91394e+06
Asp-Pro	raptor1b	23h	1.21279e+07	2.6443e+06
Asp-Pro	raptor1b	24h	1.17146e+07	7.60134e+06
Asp-Ser or Ser-Asp	Col-0	0h	66883.1	6539.18
Asp-Ser or Ser-Asp	Col-0	1h	50385.9	9196.42
Asp-Ser or Ser-Asp	Col-0	2h	60324.1	6213.53
Asp-Ser or Ser-Asp	Col-0	4h	52455.6	10734.1
Asp-Ser or Ser-Asp	Col-0	8h	54966.7	15594.6
Asp-Ser or Ser-Asp	Col-0	12h	43207	11998.3
Asp-Ser or Ser-Asp	Col-0	15h	42571.4	19412.7
Asp-Ser or Ser-Asp	Col-0	16h	52168.6	9457.32
Asp-Ser or Ser-Asp	Col-0	20h	47273.7	16240.2
Asp-Ser or Ser-Asp	Col-0	23h	57763	17398.1
Asp-Ser or Ser-Asp	Col-0	24h	49929.1	14150.1
Asp-Ser or Ser-Asp	raptor1b	0h	19040	7188.21
Asp-Ser or Ser-Asp	raptor1b	1h	20940.1	7747.28
Asp-Ser or Ser-Asp	raptor1b	2h	10314.8	NA
Asp-Ser or Ser-Asp	raptor1b	4h	21061.3	8407.41
Asp-Ser or Ser-Asp	raptor1b	8h	21834.2	5850.93
Asp-Ser or Ser-Asp	raptor1b	12h	13069.3	5291.08
Asp-Ser or Ser-Asp	raptor1b	15h	NA	NA
Asp-Ser or Ser-Asp	raptor1b	16h	7122.76	NA
Asp-Ser or Ser-Asp	raptor1b	20h	14949.3	20211
Asp-Ser or Ser-Asp	raptor1b	23h	6055.44	5157.25
Asp-Ser or Ser-Asp	raptor1b	24h	555.534	NA
Asp-Trp	Col-0	0h	437005	66219.3
Asp-Trp	Col-0	1h	420377	73222.6
Asp-Trp	Col-0	2h	412817	49489.3
Asp-Trp	Col-0	4h	498776	27306.9
Asp-Trp	Col-0	8h	731390	84570.4
Asp-Trp	Col-0	12h	631763	148154
Asp-Trp	Col-0	15h	612747	107045
Asp-Trp	Col-0	16h	690381	45926.5
Asp-Trp	Col-0	20h	403329	64824.5
Asp-Trp	Col-0	23h	398400	47334.7
Asp-Trp	Col-0	24h	390999	73665
Asp-Trp	raptor1b	0h	485868	205518
Asp-Trp	raptor1b	1h	526991	78885.7
Asp-Trp	raptor1b	2h	572034	60993.5
Asp-Trp	raptor1b	4h	666484	127664
Asp-Trp	raptor1b	8h	827838	117661
Asp-Trp	raptor1b	12h	977985	153079
Asp-Trp	raptor1b	15h	974852	112343
Asp-Trp	raptor1b	16h	969621	139302
Asp-Trp	raptor1b	20h	583675	111441
Asp-Trp	raptor1b	23h	517667	208255
Asp-Trp	raptor1b	24h	303351	185326
Asp-Tyr	Col-0	0h	295226	119903
Asp-Tyr	Col-0	1h	260943	74415.6
Asp-Tyr	Col-0	2h	157230	56900.2
Asp-Tyr	Col-0	4h	253703	34930.8
Asp-Tyr	Col-0	8h	328368	132960
Asp-Tyr	Col-0	12h	339568	211221
Asp-Tyr	Col-0	15h	372817	94573.8
Asp-Tyr	Col-0	16h	224585	130754
Asp-Tyr	Col-0	20h	245009	106229
Asp-Tyr	Col-0	23h	356660	127455
Asp-Tyr	Col-0	24h	219783	71771.2
Asp-Tyr	raptor1b	0h	424292	267462
Asp-Tyr	raptor1b	1h	550436	198980
Asp-Tyr	raptor1b	2h	509374	121526
Asp-Tyr	raptor1b	4h	560620	115449
Asp-Tyr	raptor1b	8h	576718	196644
Asp-Tyr	raptor1b	12h	550486	258276
Asp-Tyr	raptor1b	15h	663574	84681.9
Asp-Tyr	raptor1b	16h	529869	265884
Asp-Tyr	raptor1b	20h	443984	127773
Asp-Tyr	raptor1b	23h	376052	138627
Asp-Tyr	raptor1b	24h	240589	102853
Asp-Val	Col-0	0h	98294.1	24003.5
Asp-Val	Col-0	1h	108113	20158
Asp-Val	Col-0	2h	107041	18365.2
Asp-Val	Col-0	4h	134604	15359.6
Asp-Val	Col-0	8h	186251	10866.3
Asp-Val	Col-0	12h	145076	12345.3
Asp-Val	Col-0	15h	119008	8575.37
Asp-Val	Col-0	16h	130364	9136.83
Asp-Val	Col-0	20h	79571.6	30541.5
Asp-Val	Col-0	23h	116648	29696
Asp-Val	Col-0	24h	81504.7	26511
Asp-Val	raptor1b	0h	82375.3	29508.4
Asp-Val	raptor1b	1h	118336	13439.8
Asp-Val	raptor1b	2h	139839	13663.6
Asp-Val	raptor1b	4h	163742	19024.5
Asp-Val	raptor1b	8h	237997	32955.5
Asp-Val	raptor1b	12h	185396	44596.3
Asp-Val	raptor1b	15h	181016	18351.5
Asp-Val	raptor1b	16h	219936	47023
Asp-Val	raptor1b	20h	98510.6	28404.1
Asp-Val	raptor1b	23h	76354	35368.9
Asp-Val	raptor1b	24h	36274.9	32560.2
Cys-Gly	Col-0	0h	558308	313379
Cys-Gly	Col-0	1h	367426	141108
Cys-Gly	Col-0	2h	507566	210326
Cys-Gly	Col-0	4h	407776	229586
Cys-Gly	Col-0	8h	977161	575701
Cys-Gly	Col-0	12h	838194	600581
Cys-Gly	Col-0	15h	289760	105630
Cys-Gly	Col-0	16h	331825	50523.5
Cys-Gly	Col-0	20h	1.25149e+06	1.61428e+06
Cys-Gly	Col-0	23h	605378	403410
Cys-Gly	Col-0	24h	470536	298765
Cys-Gly	raptor1b	0h	181224	94116.6
Cys-Gly	raptor1b	1h	219195	46088.1
Cys-Gly	raptor1b	2h	151535	104557
Cys-Gly	raptor1b	4h	271001	98138.1
Cys-Gly	raptor1b	8h	500604	184391
Cys-Gly	raptor1b	12h	281873	156595
Cys-Gly	raptor1b	15h	256857	96437.1
Cys-Gly	raptor1b	16h	565724	568085
Cys-Gly	raptor1b	20h	282527	145208
Cys-Gly	raptor1b	23h	353301	168073
Cys-Gly	raptor1b	24h	208778	74491.4
Gln-Glu	Col-0	0h	1.16403e+06	314610
Gln-Glu	Col-0	1h	1.24943e+06	406647
Gln-Glu	Col-0	2h	1.27222e+06	292849
Gln-Glu	Col-0	4h	1.30878e+06	441318
Gln-Glu	Col-0	8h	1.9013e+06	664860
Gln-Glu	Col-0	12h	2.47273e+06	454365
Gln-Glu	Col-0	15h	2.19133e+06	778753
Gln-Glu	Col-0	16h	2.05863e+06	327769
Gln-Glu	Col-0	20h	2.1874e+06	744068
Gln-Glu	Col-0	23h	1.54863e+06	291814
Gln-Glu	Col-0	24h	1.25454e+06	647666
Gln-Glu	raptor1b	0h	1.98077e+06	294044
Gln-Glu	raptor1b	1h	2.40348e+06	102137
Gln-Glu	raptor1b	2h	2.14669e+06	165817
Gln-Glu	raptor1b	4h	2.34821e+06	283341
Gln-Glu	raptor1b	8h	2.55079e+06	327935
Gln-Glu	raptor1b	12h	2.51469e+06	296424
Gln-Glu	raptor1b	15h	2.29659e+06	331127
Gln-Glu	raptor1b	16h	2.74918e+06	1.06462e+06
Gln-Glu	raptor1b	20h	2.23266e+06	526240
Gln-Glu	raptor1b	23h	1.97707e+06	342916
Gln-Glu	raptor1b	24h	2.19872e+06	1.19111e+06
Gln-Gly or Gly-Gln	Col-0	0h	NA	NA
Gln-Gly or Gly-Gln	Col-0	1h	NA	NA
Gln-Gly or Gly-Gln	Col-0	2h	15544.4	5269.72
Gln-Gly or Gly-Gln	Col-0	4h	6420.57	8248.83
Gln-Gly or Gly-Gln	Col-0	8h	23587.4	5354.31
Gln-Gly or Gly-Gln	Col-0	12h	22048.2	5568.2
Gln-Gly or Gly-Gln	Col-0	15h	38153.9	39441.9
Gln-Gly or Gly-Gln	Col-0	16h	22431.6	11935.6
Gln-Gly or Gly-Gln	Col-0	20h	22657.7	NA
Gln-Gly or Gly-Gln	Col-0	23h	NA	NA
Gln-Gly or Gly-Gln	Col-0	24h	NA	NA
Gln-Gly or Gly-Gln	raptor1b	0h	35135.5	9374.41
Gln-Gly or Gly-Gln	raptor1b	1h	75252.2	17355.9
Gln-Gly or Gly-Gln	raptor1b	2h	83627.2	10023.8
Gln-Gly or Gly-Gln	raptor1b	4h	89610.2	12069
Gln-Gly or Gly-Gln	raptor1b	8h	87867.7	22452.6
Gln-Gly or Gly-Gln	raptor1b	12h	104831	12901
Gln-Gly or Gly-Gln	raptor1b	15h	111428	21400.1
Gln-Gly or Gly-Gln	raptor1b	16h	93864.8	28404.3
Gln-Gly or Gly-Gln	raptor1b	20h	36705.7	8519.27
Gln-Gly or Gly-Gln	raptor1b	23h	40456	12602.8
Gln-Gly or Gly-Gln	raptor1b	24h	48641.5	NA
Gln-Leu	Col-0	0h	59248.3	35134.5
Gln-Leu	Col-0	1h	34121.3	19669.8
Gln-Leu	Col-0	2h	51825.6	30314.9
Gln-Leu	Col-0	4h	67110.8	41180
Gln-Leu	Col-0	8h	74868.9	49611.2
Gln-Leu	Col-0	12h	79638.2	17968
Gln-Leu	Col-0	15h	51109.3	18014
Gln-Leu	Col-0	16h	42977.4	32024.8
Gln-Leu	Col-0	20h	73314	61912.5
Gln-Leu	Col-0	23h	102763	30640
Gln-Leu	Col-0	24h	84552.1	37305.7
Gln-Leu	raptor1b	0h	96437.8	68268.8
Gln-Leu	raptor1b	1h	97156.9	12824.4
Gln-Leu	raptor1b	2h	102368	17460.7
Gln-Leu	raptor1b	4h	90290.7	38263
Gln-Leu	raptor1b	8h	171599	82819.3
Gln-Leu	raptor1b	12h	110229	38469.5
Gln-Leu	raptor1b	15h	109062	41264
Gln-Leu	raptor1b	16h	177840	29983.2
Gln-Leu	raptor1b	20h	110059	38431.8
Gln-Leu	raptor1b	23h	102153	43873.1
Gln-Leu	raptor1b	24h	68057.1	NA
Gln-Phe	Col-0	0h	5193.74	NA
Gln-Phe	Col-0	1h	11418.9	4514.22
Gln-Phe	Col-0	2h	11122.9	2353.96
Gln-Phe	Col-0	4h	19515	9309.98
Gln-Phe	Col-0	8h	35845.7	42564.1
Gln-Phe	Col-0	12h	28058.3	8039.08
Gln-Phe	Col-0	15h	43091.3	34689.3
Gln-Phe	Col-0	16h	28146.6	15679.9
Gln-Phe	Col-0	20h	71211.4	92307
Gln-Phe	Col-0	23h	14557	8784.55
Gln-Phe	Col-0	24h	57607.8	63746.9
Gln-Phe	raptor1b	0h	24757.1	14878.3
Gln-Phe	raptor1b	1h	91442.4	13760.6
Gln-Phe	raptor1b	2h	100683	11153.2
Gln-Phe	raptor1b	4h	80878.6	20306
Gln-Phe	raptor1b	8h	98120.7	50359.9
Gln-Phe	raptor1b	12h	133383	23148.6
Gln-Phe	raptor1b	15h	129434	34585.8
Gln-Phe	raptor1b	16h	159139	32290.8
Gln-Phe	raptor1b	20h	46806.8	9198.24
Gln-Phe	raptor1b	23h	30794.5	19195.8
Gln-Phe	raptor1b	24h	32265	NA
Gln-Thr or Thr-Gln	Col-0	0h	170409	45521
Gln-Thr or Thr-Gln	Col-0	1h	405234	375854
Gln-Thr or Thr-Gln	Col-0	2h	116951	96680.1
Gln-Thr or Thr-Gln	Col-0	4h	226495	80022.4
Gln-Thr or Thr-Gln	Col-0	8h	223188	99462.8
Gln-Thr or Thr-Gln	Col-0	12h	254363	116192
Gln-Thr or Thr-Gln	Col-0	15h	721584	426768
Gln-Thr or Thr-Gln	Col-0	16h	288546	148266
Gln-Thr or Thr-Gln	Col-0	20h	160931	29500.9
Gln-Thr or Thr-Gln	Col-0	23h	170959	76956.6
Gln-Thr or Thr-Gln	Col-0	24h	122606	101197
Gln-Thr or Thr-Gln	raptor1b	0h	551986	146285
Gln-Thr or Thr-Gln	raptor1b	1h	387985	152561
Gln-Thr or Thr-Gln	raptor1b	2h	510518	251271
Gln-Thr or Thr-Gln	raptor1b	4h	613592	198969
Gln-Thr or Thr-Gln	raptor1b	8h	714948	134088
Gln-Thr or Thr-Gln	raptor1b	12h	1.10616e+06	416081
Gln-Thr or Thr-Gln	raptor1b	15h	1.50072e+06	188492
Gln-Thr or Thr-Gln	raptor1b	16h	910237	402799
Gln-Thr or Thr-Gln	raptor1b	20h	710323	409542
Gln-Thr or Thr-Gln	raptor1b	23h	534032	210830
Gln-Thr or Thr-Gln	raptor1b	24h	158246	119739
Gln-Tyr	Col-0	0h	10482.9	1830.15
Gln-Tyr	Col-0	1h	12968.2	10594.4
Gln-Tyr	Col-0	2h	9968.57	NA
Gln-Tyr	Col-0	4h	6228.7	NA
Gln-Tyr	Col-0	8h	18139.4	9490.7
Gln-Tyr	Col-0	12h	14302.6	4518.56
Gln-Tyr	Col-0	15h	7548.34	NA
Gln-Tyr	Col-0	16h	7783.05	NA
Gln-Tyr	Col-0	20h	16026.4	7458.95
Gln-Tyr	Col-0	23h	24353.6	10596.1
Gln-Tyr	Col-0	24h	10694.2	3987.47
Gln-Tyr	raptor1b	0h	10169.2	3964.69
Gln-Tyr	raptor1b	1h	15705.4	6115.99
Gln-Tyr	raptor1b	2h	10925.2	944.34
Gln-Tyr	raptor1b	4h	11452.4	1261.4
Gln-Tyr	raptor1b	8h	24963.4	23195.7
Gln-Tyr	raptor1b	12h	9957.13	3515.47
Gln-Tyr	raptor1b	15h	18594	NA
Gln-Tyr	raptor1b	16h	25093.2	8361.16
Gln-Tyr	raptor1b	20h	16515	6403.03
Gln-Tyr	raptor1b	23h	10518.2	2928.55
Gln-Tyr	raptor1b	24h	NA	NA
Gln-Val	Col-0	0h	10303.1	5179.27
Gln-Val	Col-0	1h	11288.7	4165
Gln-Val	Col-0	2h	8753.42	639.3
Gln-Val	Col-0	4h	17947	3280.12
Gln-Val	Col-0	8h	30169.5	19686.1
Gln-Val	Col-0	12h	30794.7	10114.7
Gln-Val	Col-0	15h	63523	47104.7
Gln-Val	Col-0	16h	29340.8	1194.31
Gln-Val	Col-0	20h	27895.9	9992.45
Gln-Val	Col-0	23h	24421.9	6893.22
Gln-Val	Col-0	24h	23594.2	8457.03
Gln-Val	raptor1b	0h	65614.2	36953.5
Gln-Val	raptor1b	1h	96255	8408.14
Gln-Val	raptor1b	2h	101549	8053.37
Gln-Val	raptor1b	4h	99093.4	34271
Gln-Val	raptor1b	8h	156192	62878
Gln-Val	raptor1b	12h	236118	89946.9
Gln-Val	raptor1b	15h	257099	53682.3
Gln-Val	raptor1b	16h	271644	34603.5
Gln-Val	raptor1b	20h	113753	46274.7
Gln-Val	raptor1b	23h	90196.9	56082.6
Gln-Val	raptor1b	24h	61637.6	NA
Glu-Ala	Col-0	0h	771559	101194
Glu-Ala	Col-0	1h	826565	72703.1
Glu-Ala	Col-0	2h	727613	78925.2
Glu-Ala	Col-0	4h	646931	77590.4
Glu-Ala	Col-0	8h	822801	76749.9
Glu-Ala	Col-0	12h	634404	147207
Glu-Ala	Col-0	15h	655500	130587
Glu-Ala	Col-0	16h	613487	126597
Glu-Ala	Col-0	20h	683026	163297
Glu-Ala	Col-0	23h	892646	123496
Glu-Ala	Col-0	24h	605209	48251.9
Glu-Ala	raptor1b	0h	467255	150451
Glu-Ala	raptor1b	1h	710854	132274
Glu-Ala	raptor1b	2h	560831	56094.1
Glu-Ala	raptor1b	4h	618125	123798
Glu-Ala	raptor1b	8h	793462	157097
Glu-Ala	raptor1b	12h	492737	71263.9
Glu-Ala	raptor1b	15h	475044	38487.6
Glu-Ala	raptor1b	16h	404557	121737
Glu-Ala	raptor1b	20h	427035	83867.5
Glu-Ala	raptor1b	23h	417177	61520.2
Glu-Ala	raptor1b	24h	355792	222448
Glu-Asp	Col-0	0h	72348.1	29371.1
Glu-Asp	Col-0	1h	49172.6	14055.9
Glu-Asp	Col-0	2h	56527.6	7856.71
Glu-Asp	Col-0	4h	52195.7	12968.5
Glu-Asp	Col-0	8h	54825.4	17682.4
Glu-Asp	Col-0	12h	34331.4	12669.3
Glu-Asp	Col-0	15h	44076.4	12306.2
Glu-Asp	Col-0	16h	61503	15342.5
Glu-Asp	Col-0	20h	81510.3	23638.8
Glu-Asp	Col-0	23h	67200.5	17048.2
Glu-Asp	Col-0	24h	64225	9081.87
Glu-Asp	raptor1b	0h	47024.9	20550.2
Glu-Asp	raptor1b	1h	27714.4	7269.03
Glu-Asp	raptor1b	2h	43584.7	18055.8
Glu-Asp	raptor1b	4h	36651.2	18873.5
Glu-Asp	raptor1b	8h	27728.6	8149.43
Glu-Asp	raptor1b	12h	31597.3	6642.18
Glu-Asp	raptor1b	15h	35449.6	8481.52
Glu-Asp	raptor1b	16h	33024.2	16554.5
Glu-Asp	raptor1b	20h	54607	26915.2
Glu-Asp	raptor1b	23h	46147.7	21634.1
Glu-Asp	raptor1b	24h	41015.3	42387.6
Glu-Gly or Gly-Glu	Col-0	0h	697701	128555
Glu-Gly or Gly-Glu	Col-0	1h	656774	104968
Glu-Gly or Gly-Glu	Col-0	2h	796033	125925
Glu-Gly or Gly-Glu	Col-0	4h	821969	157934
Glu-Gly or Gly-Glu	Col-0	8h	885112	77572.6
Glu-Gly or Gly-Glu	Col-0	12h	840619	148315
Glu-Gly or Gly-Glu	Col-0	15h	1.12386e+06	240285
Glu-Gly or Gly-Glu	Col-0	16h	1.01771e+06	211224
Glu-Gly or Gly-Glu	Col-0	20h	1.02918e+06	159404
Glu-Gly or Gly-Glu	Col-0	23h	747371	189123
Glu-Gly or Gly-Glu	Col-0	24h	670006	48594.4
Glu-Gly or Gly-Glu	raptor1b	0h	527809	157668
Glu-Gly or Gly-Glu	raptor1b	1h	494610	79828.9
Glu-Gly or Gly-Glu	raptor1b	2h	586926	113045
Glu-Gly or Gly-Glu	raptor1b	4h	711383	143381
Glu-Gly or Gly-Glu	raptor1b	8h	795348	91336.6
Glu-Gly or Gly-Glu	raptor1b	12h	730163	69204.8
Glu-Gly or Gly-Glu	raptor1b	15h	817175	104218
Glu-Gly or Gly-Glu	raptor1b	16h	720358	227059
Glu-Gly or Gly-Glu	raptor1b	20h	703825	102150
Glu-Gly or Gly-Glu	raptor1b	23h	462593	153027
Glu-Gly or Gly-Glu	raptor1b	24h	374733	373555
Glu-Ile	Col-0	0h	15159	7673.64
Glu-Ile	Col-0	1h	13906.5	2684.91
Glu-Ile	Col-0	2h	12050.2	4805.28
Glu-Ile	Col-0	4h	16989.1	15043
Glu-Ile	Col-0	8h	21827.7	8791.03
Glu-Ile	Col-0	12h	19606.9	6154.17
Glu-Ile	Col-0	15h	9178.31	1194.64
Glu-Ile	Col-0	16h	10910.9	6614.16
Glu-Ile	Col-0	20h	13529.4	9888.56
Glu-Ile	Col-0	23h	26106.5	10861.5
Glu-Ile	Col-0	24h	15288.9	6591.69
Glu-Ile	raptor1b	0h	13876.6	6212.15
Glu-Ile	raptor1b	1h	23369.3	6993.12
Glu-Ile	raptor1b	2h	20958.7	8104.32
Glu-Ile	raptor1b	4h	25414.4	14493.8
Glu-Ile	raptor1b	8h	53238	34014.1
Glu-Ile	raptor1b	12h	20846.6	8470.14
Glu-Ile	raptor1b	15h	16694	6978.56
Glu-Ile	raptor1b	16h	46524.6	23290.5
Glu-Ile	raptor1b	20h	20419.8	8380.55
Glu-Ile	raptor1b	23h	24316.5	6132.42
Glu-Ile	raptor1b	24h	NA	NA
Glu-Leu	Col-0	0h	153374	103526
Glu-Leu	Col-0	1h	121147	48151.5
Glu-Leu	Col-0	2h	50221.8	42274.4
Glu-Leu	Col-0	4h	104090	19560.6
Glu-Leu	Col-0	8h	165850	88550.5
Glu-Leu	Col-0	12h	147444	126663
Glu-Leu	Col-0	15h	161040	55683.8
Glu-Leu	Col-0	16h	103728	71276.2
Glu-Leu	Col-0	20h	85162.6	46312.1
Glu-Leu	Col-0	23h	224722	111892
Glu-Leu	Col-0	24h	125336	86747.2
Glu-Leu	raptor1b	0h	109612	100398
Glu-Leu	raptor1b	1h	158089	78477.2
Glu-Leu	raptor1b	2h	104659	56499.1
Glu-Leu	raptor1b	4h	157214	57106.7
Glu-Leu	raptor1b	8h	247087	48318.4
Glu-Leu	raptor1b	12h	162147	94863.1
Glu-Leu	raptor1b	15h	186841	46258.2
Glu-Leu	raptor1b	16h	199465	163151
Glu-Leu	raptor1b	20h	126451	90497.5
Glu-Leu	raptor1b	23h	156085	32406.1
Glu-Leu	raptor1b	24h	17181.5	7687.75
Glu-Thr	Col-0	0h	952250	684140
Glu-Thr	Col-0	1h	952426	479145
Glu-Thr	Col-0	2h	1.29563e+06	577455
Glu-Thr	Col-0	4h	1.90023e+06	645933
Glu-Thr	Col-0	8h	1.63639e+06	824655
Glu-Thr	Col-0	12h	3.75156e+06	1.12533e+06
Glu-Thr	Col-0	15h	2.48696e+06	1.06568e+06
Glu-Thr	Col-0	16h	2.93352e+06	1.33978e+06
Glu-Thr	Col-0	20h	2.54873e+06	649673
Glu-Thr	Col-0	23h	1.74034e+06	791124
Glu-Thr	Col-0	24h	2.18536e+06	1.0333e+06
Glu-Thr	raptor1b	0h	1.63159e+06	506721
Glu-Thr	raptor1b	1h	2.73929e+06	1.44778e+06
Glu-Thr	raptor1b	2h	2.94025e+06	1.80667e+06
Glu-Thr	raptor1b	4h	2.24528e+06	703473
Glu-Thr	raptor1b	8h	1.66649e+06	524664
Glu-Thr	raptor1b	12h	1.9904e+06	218704
Glu-Thr	raptor1b	15h	1.76568e+06	590432
Glu-Thr	raptor1b	16h	2.34701e+06	1.06821e+06
Glu-Thr	raptor1b	20h	2.26598e+06	836327
Glu-Thr	raptor1b	23h	1.19725e+06	769628
Glu-Thr	raptor1b	24h	2.93282e+06	2.89602e+06
Glu-Trp	Col-0	0h	26123.2	12380.3
Glu-Trp	Col-0	1h	39161	12036.6
Glu-Trp	Col-0	2h	45972.9	7343.62
Glu-Trp	Col-0	4h	75999.7	8603.88
Glu-Trp	Col-0	8h	126166	20285.7
Glu-Trp	Col-0	12h	83214.7	24974.3
Glu-Trp	Col-0	15h	83576.2	36566
Glu-Trp	Col-0	16h	73843.7	12429.9
Glu-Trp	Col-0	20h	27419.5	13701.1
Glu-Trp	Col-0	23h	28163.4	11206.4
Glu-Trp	Col-0	24h	26140.6	6827.81
Glu-Trp	raptor1b	0h	35198	29265
Glu-Trp	raptor1b	1h	65508.9	16331.7
Glu-Trp	raptor1b	2h	104528	10885.3
Glu-Trp	raptor1b	4h	127426	25944.7
Glu-Trp	raptor1b	8h	187634	22014.8
Glu-Trp	raptor1b	12h	241759	60088.7
Glu-Trp	raptor1b	15h	210114	22534.1
Glu-Trp	raptor1b	16h	206479	42457.6
Glu-Trp	raptor1b	20h	55438.2	24659.7
Glu-Trp	raptor1b	23h	51227.7	16444.7
Glu-Trp	raptor1b	24h	36734	NA
Glu-Tyr	Col-0	0h	21477	7095.9
Glu-Tyr	Col-0	1h	21196.8	9027.56
Glu-Tyr	Col-0	2h	10419.4	2954.34
Glu-Tyr	Col-0	4h	23485.3	5003.49
Glu-Tyr	Col-0	8h	43199.5	15218
Glu-Tyr	Col-0	12h	27564.7	18217.1
Glu-Tyr	Col-0	15h	21765.8	12490.8
Glu-Tyr	Col-0	16h	10293.8	1288.67
Glu-Tyr	Col-0	20h	15749.2	4693.19
Glu-Tyr	Col-0	23h	34508.8	9922.38
Glu-Tyr	Col-0	24h	29357.3	7584.1
Glu-Tyr	raptor1b	0h	20683.5	7165.07
Glu-Tyr	raptor1b	1h	36382.9	8753.93
Glu-Tyr	raptor1b	2h	20450.4	5427.85
Glu-Tyr	raptor1b	4h	33286	10571.6
Glu-Tyr	raptor1b	8h	69406.3	11846.7
Glu-Tyr	raptor1b	12h	48331.6	33082.7
Glu-Tyr	raptor1b	15h	32065.7	2554.89
Glu-Tyr	raptor1b	16h	45261.2	19005.7
Glu-Tyr	raptor1b	20h	27573.7	19927.9
Glu-Tyr	raptor1b	23h	26280.5	6148.05
Glu-Tyr	raptor1b	24h	NA	NA
Glu-Val	Col-0	0h	790426	161499
Glu-Val	Col-0	1h	635427	159731
Glu-Val	Col-0	2h	679084	138256
Glu-Val	Col-0	4h	864795	128521
Glu-Val	Col-0	8h	1.11369e+06	69624.3
Glu-Val	Col-0	12h	820437	170466
Glu-Val	Col-0	15h	815654	174920
Glu-Val	Col-0	16h	823837	142419
Glu-Val	Col-0	20h	780401	272886
Glu-Val	Col-0	23h	844225	150947
Glu-Val	Col-0	24h	776509	168798
Glu-Val	raptor1b	0h	695471	280814
Glu-Val	raptor1b	1h	801645	108620
Glu-Val	raptor1b	2h	868314	76494.7
Glu-Val	raptor1b	4h	934881	258087
Glu-Val	raptor1b	8h	1.24314e+06	384116
Glu-Val	raptor1b	12h	1.21255e+06	263488
Glu-Val	raptor1b	15h	1.02077e+06	67394.1
Glu-Val	raptor1b	16h	1.1522e+06	173983
Glu-Val	raptor1b	20h	859267	113558
Glu-Val	raptor1b	23h	648226	298288
Glu-Val	raptor1b	24h	456406	362854
Glutamic acid	Col-0	0h	8.66142e+07	9.23306e+06
Glutamic acid	Col-0	1h	8.36278e+07	3.78162e+06
Glutamic acid	Col-0	2h	1.01613e+08	3.16337e+06
Glutamic acid	Col-0	4h	9.25448e+07	5.34822e+06
Glutamic acid	Col-0	8h	7.51636e+07	6.21607e+06
Glutamic acid	Col-0	12h	7.48303e+07	7.35191e+06
Glutamic acid	Col-0	15h	7.93178e+07	1.13576e+07
Glutamic acid	Col-0	16h	8.30668e+07	6.52551e+06
Glutamic acid	Col-0	20h	8.23683e+07	4.88004e+06
Glutamic acid	Col-0	23h	8.76611e+07	9.41134e+06
Glutamic acid	Col-0	24h	8.76286e+07	5.24889e+06
Glutamic acid	raptor1b	0h	5.43793e+07	4.12256e+06
Glutamic acid	raptor1b	1h	5.5505e+07	8.59294e+06
Glutamic acid	raptor1b	2h	5.93856e+07	6.14625e+06
Glutamic acid	raptor1b	4h	6.68656e+07	7.12599e+06
Glutamic acid	raptor1b	8h	6.33482e+07	5.53727e+06
Glutamic acid	raptor1b	12h	5.81017e+07	5.33883e+06
Glutamic acid	raptor1b	15h	6.26424e+07	3.55484e+06
Glutamic acid	raptor1b	16h	5.02193e+07	1.1926e+07
Glutamic acid	raptor1b	20h	5.33932e+07	5.98024e+06
Glutamic acid	raptor1b	23h	5.0377e+07	3.79618e+06
Glutamic acid	raptor1b	24h	5.74665e+07	1.0362e+07
Glutamine	Col-0	0h	2.05885e+07	5.52831e+06
Glutamine	Col-0	1h	1.64261e+07	2.0515e+06
Glutamine	Col-0	2h	2.01681e+07	1.63123e+06
Glutamine	Col-0	4h	2.20955e+07	1.17838e+06
Glutamine	Col-0	8h	1.74737e+07	2.12601e+06
Glutamine	Col-0	12h	2.17244e+07	2.39304e+06
Glutamine	Col-0	15h	4.03979e+07	2.64394e+07
Glutamine	Col-0	16h	2.67516e+07	1.52774e+06
Glutamine	Col-0	20h	2.51679e+07	3.5829e+06
Glutamine	Col-0	23h	1.89067e+07	2.16299e+06
Glutamine	Col-0	24h	2.03519e+07	3.94732e+06
Glutamine	raptor1b	0h	6.11155e+07	1.45533e+07
Glutamine	raptor1b	1h	4.90061e+07	1.07586e+07
Glutamine	raptor1b	2h	5.94765e+07	8.61518e+06
Glutamine	raptor1b	4h	5.55972e+07	1.1404e+07
Glutamine	raptor1b	8h	4.79693e+07	6.09466e+06
Glutamine	raptor1b	12h	6.6737e+07	9.55052e+06
Glutamine	raptor1b	15h	7.36703e+07	1.12361e+07
Glutamine	raptor1b	16h	5.25063e+07	1.41654e+07
Glutamine	raptor1b	20h	6.10669e+07	6.48395e+06
Glutamine	raptor1b	23h	7.34681e+07	1.18504e+07
Glutamine	raptor1b	24h	6.42259e+07	1.54416e+06
Gly-Ala	Col-0	0h	1.04603e+06	524497
Gly-Ala	Col-0	1h	1.1681e+06	244522
Gly-Ala	Col-0	2h	1.31003e+06	114749
Gly-Ala	Col-0	4h	1.50405e+06	114957
Gly-Ala	Col-0	8h	1.02989e+06	343592
Gly-Ala	Col-0	12h	1.19115e+06	399878
Gly-Ala	Col-0	15h	1.96891e+06	1.26596e+06
Gly-Ala	Col-0	16h	1.45153e+06	105087
Gly-Ala	Col-0	20h	1.4701e+06	400427
Gly-Ala	Col-0	23h	983445	343136
Gly-Ala	Col-0	24h	1.32854e+06	335078
Gly-Ala	raptor1b	0h	3.36225e+06	829560
Gly-Ala	raptor1b	1h	4.63477e+06	1.45209e+06
Gly-Ala	raptor1b	2h	4.82037e+06	1.55699e+06
Gly-Ala	raptor1b	4h	4.15993e+06	1.52358e+06
Gly-Ala	raptor1b	8h	3.1049e+06	1.19037e+06
Gly-Ala	raptor1b	12h	5.28607e+06	1.48993e+06
Gly-Ala	raptor1b	15h	5.06079e+06	607373
Gly-Ala	raptor1b	16h	3.90636e+06	1.55417e+06
Gly-Ala	raptor1b	20h	4.87879e+06	1.1351e+06
Gly-Ala	raptor1b	23h	4.99301e+06	1.61003e+06
Gly-Ala	raptor1b	24h	4.55982e+06	1.22254e+06
Gly-Ile	Col-0	0h	15730.2	6534.23
Gly-Ile	Col-0	1h	25222.9	15093.6
Gly-Ile	Col-0	2h	23529.9	10380.8
Gly-Ile	Col-0	4h	23418.2	8840.12
Gly-Ile	Col-0	8h	15519.6	4360.13
Gly-Ile	Col-0	12h	23502.5	8051.36
Gly-Ile	Col-0	15h	16277.6	8277.88
Gly-Ile	Col-0	16h	19380.6	10314.2
Gly-Ile	Col-0	20h	18945.8	15880.1
Gly-Ile	Col-0	23h	18464.6	6396.29
Gly-Ile	Col-0	24h	11795.2	2162.58
Gly-Ile	raptor1b	0h	20889.7	12334.6
Gly-Ile	raptor1b	1h	20716.5	7413.04
Gly-Ile	raptor1b	2h	17841.6	8526.07
Gly-Ile	raptor1b	4h	13943.3	7395.41
Gly-Ile	raptor1b	8h	38015.6	18359.9
Gly-Ile	raptor1b	12h	21975.2	7500.39
Gly-Ile	raptor1b	15h	15381.8	7829.95
Gly-Ile	raptor1b	16h	36663.4	11136.8
Gly-Ile	raptor1b	20h	15599	11622.2
Gly-Ile	raptor1b	23h	14801	1755.27
Gly-Ile	raptor1b	24h	11027.2	NA
Gly-Pro	Col-0	0h	1.16902e+06	688983
Gly-Pro	Col-0	1h	856541	281114
Gly-Pro	Col-0	2h	1.12109e+06	105051
Gly-Pro	Col-0	4h	999914	178947
Gly-Pro	Col-0	8h	1.05647e+06	298944
Gly-Pro	Col-0	12h	768868	374982
Gly-Pro	Col-0	15h	836485	281618
Gly-Pro	Col-0	16h	898168	142123
Gly-Pro	Col-0	20h	1.09648e+06	348319
Gly-Pro	Col-0	23h	883124	439554
Gly-Pro	Col-0	24h	1.12764e+06	157005
Gly-Pro	raptor1b	0h	1.26727e+06	514213
Gly-Pro	raptor1b	1h	1.3019e+06	495805
Gly-Pro	raptor1b	2h	1.56298e+06	355123
Gly-Pro	raptor1b	4h	1.30824e+06	504362
Gly-Pro	raptor1b	8h	1.25937e+06	345674
Gly-Pro	raptor1b	12h	1.7476e+06	434176
Gly-Pro	raptor1b	15h	1.33714e+06	137475
Gly-Pro	raptor1b	16h	1.2075e+06	571173
Gly-Pro	raptor1b	20h	1.54402e+06	433712
Gly-Pro	raptor1b	23h	1.184e+06	385198
Gly-Pro	raptor1b	24h	1.20262e+06	1.22432e+06
Gly-Pro-Glu	Col-0	0h	161343	130074
Gly-Pro-Glu	Col-0	1h	166155	63006.5
Gly-Pro-Glu	Col-0	2h	188106	46276.6
Gly-Pro-Glu	Col-0	4h	219924	44372.5
Gly-Pro-Glu	Col-0	8h	202993	90317.5
Gly-Pro-Glu	Col-0	12h	188686	132324
Gly-Pro-Glu	Col-0	15h	174892	107518
Gly-Pro-Glu	Col-0	16h	216500	96897
Gly-Pro-Glu	Col-0	20h	427106	202212
Gly-Pro-Glu	Col-0	23h	149768	153528
Gly-Pro-Glu	Col-0	24h	261345	71794.7
Gly-Pro-Glu	raptor1b	0h	140608	102230
Gly-Pro-Glu	raptor1b	1h	83232.2	82934.6
Gly-Pro-Glu	raptor1b	2h	169217	65889.6
Gly-Pro-Glu	raptor1b	4h	164722	86573.2
Gly-Pro-Glu	raptor1b	8h	166488	119662
Gly-Pro-Glu	raptor1b	12h	160743	92510.6
Gly-Pro-Glu	raptor1b	15h	133735	83733.8
Gly-Pro-Glu	raptor1b	16h	141701	90281.3
Gly-Pro-Glu	raptor1b	20h	342352	194851
Gly-Pro-Glu	raptor1b	23h	164745	107628
Gly-Pro-Glu	raptor1b	24h	325812	NA
Gly-Trp	Col-0	0h	251361	73510.8
Gly-Trp	Col-0	1h	218041	70988.4
Gly-Trp	Col-0	2h	251008	23479.9
Gly-Trp	Col-0	4h	335758	46199.6
Gly-Trp	Col-0	8h	385489	17517
Gly-Trp	Col-0	12h	270364	115873
Gly-Trp	Col-0	15h	271902	50236.4
Gly-Trp	Col-0	16h	292355	32589.6
Gly-Trp	Col-0	20h	278381	124211
Gly-Trp	Col-0	23h	246059	86592.9
Gly-Trp	Col-0	24h	261472	58617.7
Gly-Trp	raptor1b	0h	202942	99905.7
Gly-Trp	raptor1b	1h	207677	56585.2
Gly-Trp	raptor1b	2h	255479	24130.3
Gly-Trp	raptor1b	4h	259765	70155.7
Gly-Trp	raptor1b	8h	335494	84263.4
Gly-Trp	raptor1b	12h	363277	55190.7
Gly-Trp	raptor1b	15h	349337	33812.8
Gly-Trp	raptor1b	16h	296372	112977
Gly-Trp	raptor1b	20h	265949	49465.2
Gly-Trp	raptor1b	23h	218841	85066.2
Gly-Trp	raptor1b	24h	121274	88454.1
Gly-Tyr	Col-0	0h	47485.6	19922.4
Gly-Tyr	Col-0	1h	54106.5	25786.6
Gly-Tyr	Col-0	2h	35064.9	9046.98
Gly-Tyr	Col-0	4h	52189.9	14843
Gly-Tyr	Col-0	8h	52847.2	9253.49
Gly-Tyr	Col-0	12h	46958.9	7125.26
Gly-Tyr	Col-0	15h	44268.9	19255.8
Gly-Tyr	Col-0	16h	43263.2	11502.1
Gly-Tyr	Col-0	20h	43521.4	21906.4
Gly-Tyr	Col-0	23h	60337.4	12974.1
Gly-Tyr	Col-0	24h	41006.6	11759.8
Gly-Tyr	raptor1b	0h	34139.6	17894.5
Gly-Tyr	raptor1b	1h	43460.1	7279.64
Gly-Tyr	raptor1b	2h	38451.8	12234.2
Gly-Tyr	raptor1b	4h	45654.9	10651.9
Gly-Tyr	raptor1b	8h	66946.2	16756.1
Gly-Tyr	raptor1b	12h	51085.4	19555.7
Gly-Tyr	raptor1b	15h	42721.5	11230.2
Gly-Tyr	raptor1b	16h	68726.9	11623.2
Gly-Tyr	raptor1b	20h	42093.8	12552.2
Gly-Tyr	raptor1b	23h	33453.8	15901.6
Gly-Tyr	raptor1b	24h	36554.3	NA
Gly-Val	Col-0	0h	15793	7926.78
Gly-Val	Col-0	1h	23123.1	9684.78
Gly-Val	Col-0	2h	15519.8	9861.9
Gly-Val	Col-0	4h	24451.1	8924.19
Gly-Val	Col-0	8h	31596.5	11654.6
Gly-Val	Col-0	12h	28295.2	11110.5
Gly-Val	Col-0	15h	25806.2	11657.6
Gly-Val	Col-0	16h	20312.9	8277.46
Gly-Val	Col-0	20h	15540	15265.7
Gly-Val	Col-0	23h	29121.3	13619.2
Gly-Val	Col-0	24h	14575.4	3620.02
Gly-Val	raptor1b	0h	17782	8222.51
Gly-Val	raptor1b	1h	27004.7	5444.71
Gly-Val	raptor1b	2h	29468	2980.66
Gly-Val	raptor1b	4h	30325.4	10626
Gly-Val	raptor1b	8h	57479.2	18442.7
Gly-Val	raptor1b	12h	37159.7	20998.6
Gly-Val	raptor1b	15h	32263.1	11232.9
Gly-Val	raptor1b	16h	59350.1	14607.8
Gly-Val	raptor1b	20h	18919.5	13327.7
Gly-Val	raptor1b	23h	15194.6	1590.78
Gly-Val	raptor1b	24h	9510.11	NA
His-Pro	Col-0	0h	71985.6	9868.81
His-Pro	Col-0	1h	56473.6	68864.3
His-Pro	Col-0	2h	79330.7	102084
His-Pro	Col-0	4h	32831.3	13877.4
His-Pro	Col-0	8h	51490	31048.3
His-Pro	Col-0	12h	86087.5	81982
His-Pro	Col-0	15h	64629.9	91767.6
His-Pro	Col-0	16h	57309.5	53185.6
His-Pro	Col-0	20h	43214.4	46710.1
His-Pro	Col-0	23h	95163.7	100317
His-Pro	Col-0	24h	4903.72	NA
His-Pro	raptor1b	0h	36063.2	26485.4
His-Pro	raptor1b	1h	72626.1	60589.6
His-Pro	raptor1b	2h	42448.2	27121.5
His-Pro	raptor1b	4h	71638.2	87007.2
His-Pro	raptor1b	8h	131465	77149.6
His-Pro	raptor1b	12h	86080.5	74359.5
His-Pro	raptor1b	15h	32234.1	23784.7
His-Pro	raptor1b	16h	145291	125497
His-Pro	raptor1b	20h	132032	156813
His-Pro	raptor1b	23h	19057	426.853
His-Pro	raptor1b	24h	26049.1	NA
His-Thr	Col-0	0h	769221	266278
His-Thr	Col-0	1h	664584	186080
His-Thr	Col-0	2h	649858	386149
His-Thr	Col-0	4h	1.03016e+06	235988
His-Thr	Col-0	8h	775578	313752
His-Thr	Col-0	12h	1.02828e+06	355869
His-Thr	Col-0	15h	3.77916e+06	4.41868e+06
His-Thr	Col-0	16h	1.1452e+06	492765
His-Thr	Col-0	20h	915223	160063
His-Thr	Col-0	23h	832347	260133
His-Thr	Col-0	24h	939198	247955
His-Thr	raptor1b	0h	6.67108e+06	3.04783e+06
His-Thr	raptor1b	1h	6.28818e+06	2.38845e+06
His-Thr	raptor1b	2h	8.17768e+06	3.88005e+06
His-Thr	raptor1b	4h	7.541e+06	2.29159e+06
His-Thr	raptor1b	8h	5.69674e+06	1.03677e+06
His-Thr	raptor1b	12h	9.32367e+06	2.43664e+06
His-Thr	raptor1b	15h	1.26025e+07	2.42046e+06
His-Thr	raptor1b	16h	6.67426e+06	2.77469e+06
His-Thr	raptor1b	20h	7.03664e+06	3.20827e+06
His-Thr	raptor1b	23h	8.9077e+06	2.20457e+06
His-Thr	raptor1b	24h	2.90998e+06	204635
Histidine	Col-0	0h	551410	167643
Histidine	Col-0	1h	364075	93910
Histidine	Col-0	2h	414692	36983
Histidine	Col-0	4h	472216	61235.3
Histidine	Col-0	8h	393634	111174
Histidine	Col-0	12h	503412	85487.5
Histidine	Col-0	15h	919745	482131
Histidine	Col-0	16h	531553	72507.1
Histidine	Col-0	20h	556345	94549.9
Histidine	Col-0	23h	514603	72821
Histidine	Col-0	24h	437654	73215.3
Histidine	raptor1b	0h	1.33808e+06	381707
Histidine	raptor1b	1h	1.0648e+06	227532
Histidine	raptor1b	2h	1.1968e+06	118568
Histidine	raptor1b	4h	1.16387e+06	277061
Histidine	raptor1b	8h	1.09274e+06	140983
Histidine	raptor1b	12h	1.52077e+06	299059
Histidine	raptor1b	15h	1.54822e+06	214120
Histidine	raptor1b	16h	1.25842e+06	400174
Histidine	raptor1b	20h	1.31757e+06	169427
Histidine	raptor1b	23h	1.54086e+06	184164
Histidine	raptor1b	24h	1.22231e+06	153271
Ile-Ala	Col-0	0h	156741	70688.5
Ile-Ala	Col-0	1h	92598.1	24139.8
Ile-Ala	Col-0	2h	79046.5	21505.1
Ile-Ala	Col-0	4h	99158.7	33060.3
Ile-Ala	Col-0	8h	139817	37035.5
Ile-Ala	Col-0	12h	138637	41756.4
Ile-Ala	Col-0	15h	94554	23034.7
Ile-Ala	Col-0	16h	90780.5	18774.4
Ile-Ala	Col-0	20h	123362	39674.1
Ile-Ala	Col-0	23h	247640	83290.7
Ile-Ala	Col-0	24h	121376	39362.2
Ile-Ala	raptor1b	0h	115008	66427
Ile-Ala	raptor1b	1h	147914	34131
Ile-Ala	raptor1b	2h	121407	8148.9
Ile-Ala	raptor1b	4h	147298	48234.1
Ile-Ala	raptor1b	8h	246488	76626.2
Ile-Ala	raptor1b	12h	117472	41875.3
Ile-Ala	raptor1b	15h	110993	42280.4
Ile-Ala	raptor1b	16h	203801	66949.8
Ile-Ala	raptor1b	20h	120598	23594.3
Ile-Ala	raptor1b	23h	105280	43730.8
Ile-Ala	raptor1b	24h	55692.7	55173.3
Ile-Arg	Col-0	0h	133840	38575.8
Ile-Arg	Col-0	1h	81447.9	33351
Ile-Arg	Col-0	2h	91749.3	38721.9
Ile-Arg	Col-0	4h	103113	30518.8
Ile-Arg	Col-0	8h	157978	96783.3
Ile-Arg	Col-0	12h	160943	53997.6
Ile-Arg	Col-0	15h	112160	65934.7
Ile-Arg	Col-0	16h	73618.1	27800.4
Ile-Arg	Col-0	20h	7111.04	NA
Ile-Arg	Col-0	23h	137019	85096.8
Ile-Arg	Col-0	24h	72884.1	60414.2
Ile-Arg	raptor1b	0h	93409.2	64511.3
Ile-Arg	raptor1b	1h	126521	76194.6
Ile-Arg	raptor1b	2h	124473	63039.7
Ile-Arg	raptor1b	4h	170369	87041.3
Ile-Arg	raptor1b	8h	251063	78609
Ile-Arg	raptor1b	12h	157947	93858.1
Ile-Arg	raptor1b	15h	184752	30382.4
Ile-Arg	raptor1b	16h	197698	151408
Ile-Arg	raptor1b	20h	164339	25167.4
Ile-Arg	raptor1b	23h	91092.6	51074.7
Ile-Arg	raptor1b	24h	NA	NA
Ile-Asp	Col-0	0h	2.34589e+06	78131.9
Ile-Asp	Col-0	1h	1.61131e+06	136251
Ile-Asp	Col-0	2h	1.71112e+06	223101
Ile-Asp	Col-0	4h	1.86822e+06	286094
Ile-Asp	Col-0	8h	2.18982e+06	31789.8
Ile-Asp	Col-0	12h	1.79618e+06	98343.3
Ile-Asp	Col-0	15h	2.02844e+06	257777
Ile-Asp	Col-0	16h	1.94364e+06	102577
Ile-Asp	Col-0	20h	2.18986e+06	248096
Ile-Asp	Col-0	23h	2.42373e+06	278727
Ile-Asp	Col-0	24h	1.88902e+06	286314
Ile-Asp	raptor1b	0h	2.09839e+06	559551
Ile-Asp	raptor1b	1h	2.2709e+06	194353
Ile-Asp	raptor1b	2h	2.4648e+06	101753
Ile-Asp	raptor1b	4h	2.73417e+06	209182
Ile-Asp	raptor1b	8h	3.08521e+06	148173
Ile-Asp	raptor1b	12h	2.98182e+06	548824
Ile-Asp	raptor1b	15h	2.94316e+06	206956
Ile-Asp	raptor1b	16h	3.0775e+06	250792
Ile-Asp	raptor1b	20h	2.43982e+06	203879
Ile-Asp	raptor1b	23h	2.01307e+06	484055
Ile-Asp	raptor1b	24h	1.68697e+06	617401
Ile-Gln	Col-0	0h	78271.6	23398
Ile-Gln	Col-0	1h	64307.7	23383.5
Ile-Gln	Col-0	2h	54663.3	18366.1
Ile-Gln	Col-0	4h	83566.4	22866.8
Ile-Gln	Col-0	8h	90363.7	22504.6
Ile-Gln	Col-0	12h	75337.8	17070.8
Ile-Gln	Col-0	15h	80945.5	35812.2
Ile-Gln	Col-0	16h	66905.4	18472.3
Ile-Gln	Col-0	20h	66724.3	38036.6
Ile-Gln	Col-0	23h	91258.3	18393.5
Ile-Gln	Col-0	24h	69723.7	26649.8
Ile-Gln	raptor1b	0h	84815.8	30274.3
Ile-Gln	raptor1b	1h	136176	6951.83
Ile-Gln	raptor1b	2h	133433	17623.1
Ile-Gln	raptor1b	4h	138641	32308.7
Ile-Gln	raptor1b	8h	189931	58397.9
Ile-Gln	raptor1b	12h	180967	45898.6
Ile-Gln	raptor1b	15h	173471	16373.4
Ile-Gln	raptor1b	16h	205793	22609.2
Ile-Gln	raptor1b	20h	117170	15674.6
Ile-Gln	raptor1b	23h	98441.1	43283.9
Ile-Gln	raptor1b	24h	43564.4	39151.7
Ile-Glu	Col-0	0h	1.14497e+06	163848
Ile-Glu	Col-0	1h	910073	113134
Ile-Glu	Col-0	2h	820327	68450.4
Ile-Glu	Col-0	4h	939390	86935.3
Ile-Glu	Col-0	8h	1.37764e+06	102044
Ile-Glu	Col-0	12h	949950	106048
Ile-Glu	Col-0	15h	947295	113713
Ile-Glu	Col-0	16h	945091	113295
Ile-Glu	Col-0	20h	942425	166552
Ile-Glu	Col-0	23h	1.23661e+06	212872
Ile-Glu	Col-0	24h	959268	114214
Ile-Glu	raptor1b	0h	993123	299260
Ile-Glu	raptor1b	1h	1.11098e+06	74699.6
Ile-Glu	raptor1b	2h	1.13174e+06	108550
Ile-Glu	raptor1b	4h	1.25335e+06	158279
Ile-Glu	raptor1b	8h	1.60102e+06	160734
Ile-Glu	raptor1b	12h	1.47893e+06	262029
Ile-Glu	raptor1b	15h	1.34669e+06	176261
Ile-Glu	raptor1b	16h	1.54093e+06	250862
Ile-Glu	raptor1b	20h	1.09554e+06	90946.1
Ile-Glu	raptor1b	23h	1.03917e+06	382340
Ile-Glu	raptor1b	24h	727611	490129
Ile-Ile	Col-0	0h	43495.7	29453
Ile-Ile	Col-0	1h	26930.6	8008.23
Ile-Ile	Col-0	2h	19105.5	11136.7
Ile-Ile	Col-0	4h	41765.4	24194.1
Ile-Ile	Col-0	8h	36229.1	13019.9
Ile-Ile	Col-0	12h	24121.9	17216.9
Ile-Ile	Col-0	15h	31831.9	13681.2
Ile-Ile	Col-0	16h	13216.7	4520.45
Ile-Ile	Col-0	20h	33188.7	28552.8
Ile-Ile	Col-0	23h	55620.4	28780.6
Ile-Ile	Col-0	24h	24979.7	17266.6
Ile-Ile	raptor1b	0h	46289.9	28301.8
Ile-Ile	raptor1b	1h	52869.5	23415.9
Ile-Ile	raptor1b	2h	61293	4668.23
Ile-Ile	raptor1b	4h	41819.6	22840.8
Ile-Ile	raptor1b	8h	109615	46217.2
Ile-Ile	raptor1b	12h	31102.6	13377.5
Ile-Ile	raptor1b	15h	41624	16339.7
Ile-Ile	raptor1b	16h	79998.1	24594.9
Ile-Ile	raptor1b	20h	59623.7	27669.3
Ile-Ile	raptor1b	23h	56112.4	19001.5
Ile-Ile	raptor1b	24h	15618.3	NA
Ile-Leu	Col-0	0h	221855	72221.9
Ile-Leu	Col-0	1h	161886	41874.7
Ile-Leu	Col-0	2h	158444	80693.8
Ile-Leu	Col-0	4h	197294	86145.9
Ile-Leu	Col-0	8h	209641	75705.9
Ile-Leu	Col-0	12h	218263	49185.5
Ile-Leu	Col-0	15h	157751	50789
Ile-Leu	Col-0	16h	125669	46299
Ile-Leu	Col-0	20h	208345	105618
Ile-Leu	Col-0	23h	289950	62979.4
Ile-Leu	Col-0	24h	214975	83948.2
Ile-Leu	raptor1b	0h	241867	168733
Ile-Leu	raptor1b	1h	221573	33033.3
Ile-Leu	raptor1b	2h	258945	78545.7
Ile-Leu	raptor1b	4h	217537	65683.8
Ile-Leu	raptor1b	8h	394091	149679
Ile-Leu	raptor1b	12h	193491	50213.8
Ile-Leu	raptor1b	15h	200629	99347
Ile-Leu	raptor1b	16h	366787	73339.7
Ile-Leu	raptor1b	20h	279817	77235.2
Ile-Leu	raptor1b	23h	194517	52933
Ile-Leu	raptor1b	24h	108150	107214
Ile-Met	Col-0	0h	192379	92413.2
Ile-Met	Col-0	1h	158016	86046.7
Ile-Met	Col-0	2h	80518.3	53272.7
Ile-Met	Col-0	4h	133332	51281
Ile-Met	Col-0	8h	181815	101453
Ile-Met	Col-0	12h	125295	81108.6
Ile-Met	Col-0	15h	126973	74550.1
Ile-Met	Col-0	16h	107929	65177.3
Ile-Met	Col-0	20h	90615.4	61812.9
Ile-Met	Col-0	23h	204651	108018
Ile-Met	Col-0	24h	155766	101828
Ile-Met	raptor1b	0h	95607.7	58581
Ile-Met	raptor1b	1h	43241.1	25246.4
Ile-Met	raptor1b	2h	44814.5	21806.2
Ile-Met	raptor1b	4h	72805.8	38094.1
Ile-Met	raptor1b	8h	104458	60737.4
Ile-Met	raptor1b	12h	76504.6	59621.7
Ile-Met	raptor1b	15h	81987	21772.8
Ile-Met	raptor1b	16h	73643.2	69805.9
Ile-Met	raptor1b	20h	49093.7	29729.1
Ile-Met	raptor1b	23h	72761.8	24698.4
Ile-Met	raptor1b	24h	22238	NA
Ile-Phe	Col-0	0h	460169	92818.3
Ile-Phe	Col-0	1h	370591	81911.6
Ile-Phe	Col-0	2h	384186	52584.9
Ile-Phe	Col-0	4h	488549	271457
Ile-Phe	Col-0	8h	575360	342671
Ile-Phe	Col-0	12h	572659	207854
Ile-Phe	Col-0	15h	269421	93582.3
Ile-Phe	Col-0	16h	297768	59352.1
Ile-Phe	Col-0	20h	550092	547138
Ile-Phe	Col-0	23h	753546	293543
Ile-Phe	Col-0	24h	759578	453345
Ile-Phe	raptor1b	0h	345832	156879
Ile-Phe	raptor1b	1h	424808	121522
Ile-Phe	raptor1b	2h	324379	48675.3
Ile-Phe	raptor1b	4h	451140	172157
Ile-Phe	raptor1b	8h	587032	397174
Ile-Phe	raptor1b	12h	336232	47509.3
Ile-Phe	raptor1b	15h	330632	118613
Ile-Phe	raptor1b	16h	610557	205059
Ile-Phe	raptor1b	20h	363397	47180.1
Ile-Phe	raptor1b	23h	294954	127643
Ile-Phe	raptor1b	24h	150696	119344
Ile-Ser	Col-0	0h	401603	74703.2
Ile-Ser	Col-0	1h	343423	76736.1
Ile-Ser	Col-0	2h	304143	58070.4
Ile-Ser	Col-0	4h	377198	38954.4
Ile-Ser	Col-0	8h	404924	61328.4
Ile-Ser	Col-0	12h	375592	70828.1
Ile-Ser	Col-0	15h	297684	70879.5
Ile-Ser	Col-0	16h	351420	44838.2
Ile-Ser	Col-0	20h	341771	63155.4
Ile-Ser	Col-0	23h	498787	52829.3
Ile-Ser	Col-0	24h	374144	99802.1
Ile-Ser	raptor1b	0h	328787	181584
Ile-Ser	raptor1b	1h	397623	68297.7
Ile-Ser	raptor1b	2h	326528	56704.8
Ile-Ser	raptor1b	4h	419392	95716.7
Ile-Ser	raptor1b	8h	550401	50506.4
Ile-Ser	raptor1b	12h	419141	106210
Ile-Ser	raptor1b	15h	366983	46784.1
Ile-Ser	raptor1b	16h	469525	145563
Ile-Ser	raptor1b	20h	352525	73801.9
Ile-Ser	raptor1b	23h	274842	135806
Ile-Ser	raptor1b	24h	175248	111636
Ile-Thr	Col-0	0h	182131	25986.2
Ile-Thr	Col-0	1h	110064	24861.4
Ile-Thr	Col-0	2h	100335	19019.6
Ile-Thr	Col-0	4h	124242	16758.5
Ile-Thr	Col-0	8h	137739	12204.5
Ile-Thr	Col-0	12h	105370	11679.3
Ile-Thr	Col-0	15h	99031.5	13467.1
Ile-Thr	Col-0	16h	101318	9076.81
Ile-Thr	Col-0	20h	136087	43702.9
Ile-Thr	Col-0	23h	191037	21999.9
Ile-Thr	Col-0	24h	142359	25960.8
Ile-Thr	raptor1b	0h	127241	33868
Ile-Thr	raptor1b	1h	132314	26693
Ile-Thr	raptor1b	2h	157726	31689.1
Ile-Thr	raptor1b	4h	153798	29874
Ile-Thr	raptor1b	8h	200677	27236.8
Ile-Thr	raptor1b	12h	133905	35626.2
Ile-Thr	raptor1b	15h	128408	22879.3
Ile-Thr	raptor1b	16h	166803	29643.7
Ile-Thr	raptor1b	20h	168223	41292.7
Ile-Thr	raptor1b	23h	141537	38491.6
Ile-Thr	raptor1b	24h	80049.3	55054.2
Ile-Trp	Col-0	0h	110074	43731.9
Ile-Trp	Col-0	1h	80347.8	21492.8
Ile-Trp	Col-0	2h	80339.6	21636.9
Ile-Trp	Col-0	4h	122838	6471.14
Ile-Trp	Col-0	8h	198845	115297
Ile-Trp	Col-0	12h	119613	31746.6
Ile-Trp	Col-0	15h	81767.5	17217
Ile-Trp	Col-0	16h	90034.5	36745.7
Ile-Trp	Col-0	20h	108351	86396
Ile-Trp	Col-0	23h	167921	107044
Ile-Trp	Col-0	24h	192850	103634
Ile-Trp	raptor1b	0h	63582.5	37298.1
Ile-Trp	raptor1b	1h	103721	29294.9
Ile-Trp	raptor1b	2h	108354	16636.5
Ile-Trp	raptor1b	4h	114933	21505.7
Ile-Trp	raptor1b	8h	192397	133501
Ile-Trp	raptor1b	12h	141562	59631.6
Ile-Trp	raptor1b	15h	99193.1	58071.9
Ile-Trp	raptor1b	16h	150223	20870
Ile-Trp	raptor1b	20h	69648.7	21066.4
Ile-Trp	raptor1b	23h	57213.4	46944.8
Ile-Trp	raptor1b	24h	32675.3	34091.3
Ile-Val	Col-0	0h	115073	49373
Ile-Val	Col-0	1h	102348	34396.4
Ile-Val	Col-0	2h	83768.9	36680.8
Ile-Val	Col-0	4h	144760	70276.2
Ile-Val	Col-0	8h	138752	31458.1
Ile-Val	Col-0	12h	129697	52904
Ile-Val	Col-0	15h	102119	24780.9
Ile-Val	Col-0	16h	70822.9	14997.9
Ile-Val	Col-0	20h	106580	78671.2
Ile-Val	Col-0	23h	203540	80372.1
Ile-Val	Col-0	24h	150331	50955.9
Ile-Val	raptor1b	0h	132295	94993.7
Ile-Val	raptor1b	1h	138241	47690.9
Ile-Val	raptor1b	2h	169182	31071.5
Ile-Val	raptor1b	4h	135447	54941.1
Ile-Val	raptor1b	8h	274751	117715
Ile-Val	raptor1b	12h	108497	40323.5
Ile-Val	raptor1b	15h	134320	43574.7
Ile-Val	raptor1b	16h	227692	82557.2
Ile-Val	raptor1b	20h	178174	69076
Ile-Val	raptor1b	23h	214530	71756.9
Ile-Val	raptor1b	24h	42816.6	38167.6
Isoleucine	Col-0	0h	1.14642e+07	2.83725e+06
Isoleucine	Col-0	1h	1.2322e+07	1.52321e+06
Isoleucine	Col-0	2h	1.17869e+07	1.81056e+06
Isoleucine	Col-0	4h	1.54226e+07	3.02751e+06
Isoleucine	Col-0	8h	1.69034e+07	2.84649e+06
Isoleucine	Col-0	12h	1.64418e+07	1.63631e+06
Isoleucine	Col-0	15h	1.77668e+07	3.10909e+06
Isoleucine	Col-0	16h	1.55567e+07	2.43539e+06
Isoleucine	Col-0	20h	1.0218e+07	1.83174e+06
Isoleucine	Col-0	23h	1.18548e+07	1.96693e+06
Isoleucine	Col-0	24h	1.14426e+07	3.38862e+06
Isoleucine	raptor1b	0h	8.79247e+06	1.98516e+06
Isoleucine	raptor1b	1h	1.1746e+07	1.12084e+06
Isoleucine	raptor1b	2h	1.29942e+07	1.05819e+06
Isoleucine	raptor1b	4h	1.44354e+07	1.79417e+06
Isoleucine	raptor1b	8h	1.82033e+07	3.00016e+06
Isoleucine	raptor1b	12h	2.12182e+07	4.21283e+06
Isoleucine	raptor1b	15h	1.99261e+07	963848
Isoleucine	raptor1b	16h	1.9919e+07	1.52168e+06
Isoleucine	raptor1b	20h	1.06788e+07	1.11382e+06
Isoleucine	raptor1b	23h	9.0321e+06	3.06925e+06
Isoleucine	raptor1b	24h	6.20902e+06	2.90645e+06
Leu-Ala	Col-0	0h	175767	49704.2
Leu-Ala	Col-0	1h	137731	43642.1
Leu-Ala	Col-0	2h	143333	36746.4
Leu-Ala	Col-0	4h	174380	50529.6
Leu-Ala	Col-0	8h	185034	38364.9
Leu-Ala	Col-0	12h	198497	40730.2
Leu-Ala	Col-0	15h	139684	48286.7
Leu-Ala	Col-0	16h	158510	56298
Leu-Ala	Col-0	20h	177279	72428.1
Leu-Ala	Col-0	23h	264041	67783.6
Leu-Ala	Col-0	24h	189222	69992.1
Leu-Ala	raptor1b	0h	177790	80822
Leu-Ala	raptor1b	1h	163430	23083.3
Leu-Ala	raptor1b	2h	173897	17813.1
Leu-Ala	raptor1b	4h	188037	75502.5
Leu-Ala	raptor1b	8h	305346	139518
Leu-Ala	raptor1b	12h	161293	50517.8
Leu-Ala	raptor1b	15h	147960	32201.6
Leu-Ala	raptor1b	16h	270740	71703.3
Leu-Ala	raptor1b	20h	193566	28510.1
Leu-Ala	raptor1b	23h	180168	58482
Leu-Ala	raptor1b	24h	72872.1	80986.2
Leu-Asn	Col-0	0h	300266	102656
Leu-Asn	Col-0	1h	342163	258602
Leu-Asn	Col-0	2h	436013	120893
Leu-Asn	Col-0	4h	505458	208925
Leu-Asn	Col-0	8h	430589	157585
Leu-Asn	Col-0	12h	522189	195263
Leu-Asn	Col-0	15h	267347	152634
Leu-Asn	Col-0	16h	465142	282011
Leu-Asn	Col-0	20h	714020	334408
Leu-Asn	Col-0	23h	385629	139019
Leu-Asn	Col-0	24h	828018	392338
Leu-Asn	raptor1b	0h	289052	122602
Leu-Asn	raptor1b	1h	309294	176083
Leu-Asn	raptor1b	2h	350450	155848
Leu-Asn	raptor1b	4h	372762	183543
Leu-Asn	raptor1b	8h	526447	538926
Leu-Asn	raptor1b	12h	432382	211344
Leu-Asn	raptor1b	15h	333685	161933
Leu-Asn	raptor1b	16h	459736	153692
Leu-Asn	raptor1b	20h	473361	188708
Leu-Asn	raptor1b	23h	312304	158662
Leu-Asn	raptor1b	24h	467023	NA
Leu-Glu or Glu-Leu	Col-0	0h	1.26852e+06	192163
Leu-Glu or Glu-Leu	Col-0	1h	1.10617e+06	159492
Leu-Glu or Glu-Leu	Col-0	2h	966442	118969
Leu-Glu or Glu-Leu	Col-0	4h	1.1995e+06	156936
Leu-Glu or Glu-Leu	Col-0	8h	1.61262e+06	84349.6
Leu-Glu or Glu-Leu	Col-0	12h	1.20541e+06	211222
Leu-Glu or Glu-Leu	Col-0	15h	1.08548e+06	194037
Leu-Glu or Glu-Leu	Col-0	16h	1.12281e+06	192650
Leu-Glu or Glu-Leu	Col-0	20h	1.07308e+06	206337
Leu-Glu or Glu-Leu	Col-0	23h	1.39215e+06	239558
Leu-Glu or Glu-Leu	Col-0	24h	1.31934e+06	371364
Leu-Glu or Glu-Leu	raptor1b	0h	1.03918e+06	304834
Leu-Glu or Glu-Leu	raptor1b	1h	1.25646e+06	92264.6
Leu-Glu or Glu-Leu	raptor1b	2h	1.16603e+06	27740.5
Leu-Glu or Glu-Leu	raptor1b	4h	1.33583e+06	190821
Leu-Glu or Glu-Leu	raptor1b	8h	1.97131e+06	385884
Leu-Glu or Glu-Leu	raptor1b	12h	1.50293e+06	308420
Leu-Glu or Glu-Leu	raptor1b	15h	1.35202e+06	189292
Leu-Glu or Glu-Leu	raptor1b	16h	1.64376e+06	181048
Leu-Glu or Glu-Leu	raptor1b	20h	1.13894e+06	200920
Leu-Glu or Glu-Leu	raptor1b	23h	1.11625e+06	388734
Leu-Glu or Glu-Leu	raptor1b	24h	738943	450609
Leu-Gly	Col-0	0h	252790	57036.3
Leu-Gly	Col-0	1h	231375	49523.9
Leu-Gly	Col-0	2h	193737	29047.3
Leu-Gly	Col-0	4h	227686	48940.8
Leu-Gly	Col-0	8h	231552	43126.8
Leu-Gly	Col-0	12h	275688	74422.3
Leu-Gly	Col-0	15h	215605	76504.4
Leu-Gly	Col-0	16h	236091	56456.7
Leu-Gly	Col-0	20h	222514	67326.3
Leu-Gly	Col-0	23h	348251	69433.4
Leu-Gly	Col-0	24h	241363	59047.2
Leu-Gly	raptor1b	0h	239960	163147
Leu-Gly	raptor1b	1h	209729	48261.3
Leu-Gly	raptor1b	2h	166677	23224.7
Leu-Gly	raptor1b	4h	220269	50332.3
Leu-Gly	raptor1b	8h	319536	70952.7
Leu-Gly	raptor1b	12h	235407	92100.1
Leu-Gly	raptor1b	15h	215855	37395.1
Leu-Gly	raptor1b	16h	339101	142773
Leu-Gly	raptor1b	20h	222476	40718.8
Leu-Gly	raptor1b	23h	195016	73973.4
Leu-Gly	raptor1b	24h	98166.2	76264.6
Leu-Ile	Col-0	0h	93925.8	31695.8
Leu-Ile	Col-0	1h	67467.3	11172
Leu-Ile	Col-0	2h	67869.1	29158.5
Leu-Ile	Col-0	4h	77207.5	20744.3
Leu-Ile	Col-0	8h	78066.6	14928.7
Leu-Ile	Col-0	12h	90995.2	26157.5
Leu-Ile	Col-0	15h	59537.6	22104.6
Leu-Ile	Col-0	16h	62416.7	27404.4
Leu-Ile	Col-0	20h	75913.9	33636
Leu-Ile	Col-0	23h	127085	32459.8
Leu-Ile	Col-0	24h	104500	40471.7
Leu-Ile	raptor1b	0h	87232	48859.9
Leu-Ile	raptor1b	1h	89134.1	5725.59
Leu-Ile	raptor1b	2h	94812.5	16196.9
Leu-Ile	raptor1b	4h	92401.9	38854.9
Leu-Ile	raptor1b	8h	159764	87191.2
Leu-Ile	raptor1b	12h	66720.9	21761
Leu-Ile	raptor1b	15h	69434	21881.1
Leu-Ile	raptor1b	16h	138069	24802.2
Leu-Ile	raptor1b	20h	101131	16618.4
Leu-Ile	raptor1b	23h	89571.9	25200.5
Leu-Ile	raptor1b	24h	74805.1	NA
Leu-Leu	Col-0	0h	735132	231356
Leu-Leu	Col-0	1h	556543	164605
Leu-Leu	Col-0	2h	553065	101205
Leu-Leu	Col-0	4h	731335	153596
Leu-Leu	Col-0	8h	909655	384771
Leu-Leu	Col-0	12h	854177	61210.1
Leu-Leu	Col-0	15h	605442	196957
Leu-Leu	Col-0	16h	656953	203301
Leu-Leu	Col-0	20h	879530	578972
Leu-Leu	Col-0	23h	1.09488e+06	352452
Leu-Leu	Col-0	24h	1.22716e+06	768867
Leu-Leu	raptor1b	0h	680802	231900
Leu-Leu	raptor1b	1h	701966	84793.1
Leu-Leu	raptor1b	2h	686307	122117
Leu-Leu	raptor1b	4h	759140	298099
Leu-Leu	raptor1b	8h	1.22892e+06	652692
Leu-Leu	raptor1b	12h	658629	187661
Leu-Leu	raptor1b	15h	664792	184590
Leu-Leu	raptor1b	16h	991209	215166
Leu-Leu	raptor1b	20h	809846	130990
Leu-Leu	raptor1b	23h	746408	149460
Leu-Leu	raptor1b	24h	350614	330848
Leu-Met	Col-0	0h	32360.1	32543.9
Leu-Met	Col-0	1h	26368	16041.6
Leu-Met	Col-0	2h	49098.1	18536.6
Leu-Met	Col-0	4h	54478.4	33357.5
Leu-Met	Col-0	8h	38004	16139.6
Leu-Met	Col-0	12h	73867.9	65555.3
Leu-Met	Col-0	15h	48907.8	30833.4
Leu-Met	Col-0	16h	98060.7	72141.9
Leu-Met	Col-0	20h	91591	50373
Leu-Met	Col-0	23h	42683.4	38046.1
Leu-Met	Col-0	24h	81245	64133.3
Leu-Met	raptor1b	0h	40274.5	50787.3
Leu-Met	raptor1b	1h	13954.5	10922.8
Leu-Met	raptor1b	2h	10204.4	NA
Leu-Met	raptor1b	4h	32371.8	21130.6
Leu-Met	raptor1b	8h	66095.4	68666.6
Leu-Met	raptor1b	12h	24537	18910.3
Leu-Met	raptor1b	15h	29556.7	10686.4
Leu-Met	raptor1b	16h	45891.9	32526
Leu-Met	raptor1b	20h	38847.8	17017.5
Leu-Met	raptor1b	23h	28716.4	6597.5
Leu-Met	raptor1b	24h	16642.7	NA
Leu-Phe	Col-0	0h	281914	169679
Leu-Phe	Col-0	1h	263384	142520
Leu-Phe	Col-0	2h	317758	52956.1
Leu-Phe	Col-0	4h	358093	101366
Leu-Phe	Col-0	8h	416626	95824.6
Leu-Phe	Col-0	12h	287676	181857
Leu-Phe	Col-0	15h	227165	126680
Leu-Phe	Col-0	16h	346144	169835
Leu-Phe	Col-0	20h	493484	411892
Leu-Phe	Col-0	23h	333948	169133
Leu-Phe	Col-0	24h	507153	234000
Leu-Phe	raptor1b	0h	273155	163076
Leu-Phe	raptor1b	1h	220254	147426
Leu-Phe	raptor1b	2h	302833	59357.7
Leu-Phe	raptor1b	4h	328363	224961
Leu-Phe	raptor1b	8h	394965	341110
Leu-Phe	raptor1b	12h	303698	90817.6
Leu-Phe	raptor1b	15h	312954	33811.5
Leu-Phe	raptor1b	16h	325760	210757
Leu-Phe	raptor1b	20h	365103	96318.4
Leu-Phe	raptor1b	23h	305659	115804
Leu-Phe	raptor1b	24h	241654	334180
Leu-Thr	Col-0	0h	197738	60616.3
Leu-Thr	Col-0	1h	159259	53062.2
Leu-Thr	Col-0	2h	148177	40637.5
Leu-Thr	Col-0	4h	189420	72356.9
Leu-Thr	Col-0	8h	197664	45073.8
Leu-Thr	Col-0	12h	211101	44619.9
Leu-Thr	Col-0	15h	140439	47864.7
Leu-Thr	Col-0	16h	173965	80215.6
Leu-Thr	Col-0	20h	185668	100925
Leu-Thr	Col-0	23h	277381	68203.4
Leu-Thr	Col-0	24h	204425	66569.6
Leu-Thr	raptor1b	0h	150932	57114.6
Leu-Thr	raptor1b	1h	147584	11908.6
Leu-Thr	raptor1b	2h	141236	33196.7
Leu-Thr	raptor1b	4h	170619	57612.4
Leu-Thr	raptor1b	8h	263430	115724
Leu-Thr	raptor1b	12h	156809	60542.6
Leu-Thr	raptor1b	15h	140434	35964.2
Leu-Thr	raptor1b	16h	247855	11926.8
Leu-Thr	raptor1b	20h	182608	34320.2
Leu-Thr	raptor1b	23h	142343	53711.9
Leu-Thr	raptor1b	24h	81736.9	92956.1
Leu-Trp	Col-0	0h	22328.6	25386.3
Leu-Trp	Col-0	1h	13170.3	13384.1
Leu-Trp	Col-0	2h	30296.5	18684.9
Leu-Trp	Col-0	4h	11814.7	10629.5
Leu-Trp	Col-0	8h	18648.3	29852.3
Leu-Trp	Col-0	12h	32506.1	28891.2
Leu-Trp	Col-0	15h	10844.1	2220.83
Leu-Trp	Col-0	16h	38425.6	34868.8
Leu-Trp	Col-0	20h	34495.9	26261.4
Leu-Trp	Col-0	23h	30704.6	31996.3
Leu-Trp	Col-0	24h	21047.7	7929.47
Leu-Trp	raptor1b	0h	25523.2	38428.8
Leu-Trp	raptor1b	1h	19324.3	13854.3
Leu-Trp	raptor1b	2h	27105.3	22658.9
Leu-Trp	raptor1b	4h	21597.4	33106.7
Leu-Trp	raptor1b	8h	29747.7	31212.9
Leu-Trp	raptor1b	12h	25732.9	22014.9
Leu-Trp	raptor1b	15h	5911.68	4259.88
Leu-Trp	raptor1b	16h	47604	30846.1
Leu-Trp	raptor1b	20h	37173.7	25874.1
Leu-Trp	raptor1b	23h	28552.9	1248.73
Leu-Trp	raptor1b	24h	49892.2	NA
Leu-Tyr	Col-0	0h	98920.4	35281.4
Leu-Tyr	Col-0	1h	65959.6	15381.9
Leu-Tyr	Col-0	2h	63452.3	31130.4
Leu-Tyr	Col-0	4h	62254.9	27388.2
Leu-Tyr	Col-0	8h	75385.5	38573.6
Leu-Tyr	Col-0	12h	103275	52628.2
Leu-Tyr	Col-0	15h	53973.5	27116.1
Leu-Tyr	Col-0	16h	79584.5	37303.2
Leu-Tyr	Col-0	20h	66166.4	29900.7
Leu-Tyr	Col-0	23h	149301	62409.9
Leu-Tyr	Col-0	24h	99784.4	72982.4
Leu-Tyr	raptor1b	0h	87116.3	50138.5
Leu-Tyr	raptor1b	1h	70919.3	34367.2
Leu-Tyr	raptor1b	2h	54782.1	31594.8
Leu-Tyr	raptor1b	4h	84619.7	54856.2
Leu-Tyr	raptor1b	8h	130970	56247
Leu-Tyr	raptor1b	12h	57794.7	27645.1
Leu-Tyr	raptor1b	15h	52722.2	NA
Leu-Tyr	raptor1b	16h	108238	32523.2
Leu-Tyr	raptor1b	20h	81707	17013.1
Leu-Tyr	raptor1b	23h	54491.1	18363.5
Leu-Tyr	raptor1b	24h	70548.1	NA
Leu-Val	Col-0	0h	167275	62576.7
Leu-Val	Col-0	1h	123494	33822.1
Leu-Val	Col-0	2h	116346	40777.9
Leu-Val	Col-0	4h	128334	32588.5
Leu-Val	Col-0	8h	144893	17286.8
Leu-Val	Col-0	12h	163282	41541.5
Leu-Val	Col-0	15h	129231	45315.9
Leu-Val	Col-0	16h	134060	41037.1
Leu-Val	Col-0	20h	148485	60248.2
Leu-Val	Col-0	23h	239958	68257.9
Leu-Val	Col-0	24h	155424	62280.6
Leu-Val	raptor1b	0h	174841	78444.5
Leu-Val	raptor1b	1h	168248	39592.5
Leu-Val	raptor1b	2h	168641	2698.3
Leu-Val	raptor1b	4h	167631	92650.2
Leu-Val	raptor1b	8h	295861	116049
Leu-Val	raptor1b	12h	146488	55182.2
Leu-Val	raptor1b	15h	147463	21852
Leu-Val	raptor1b	16h	254377	40638.2
Leu-Val	raptor1b	20h	196439	63108.8
Leu-Val	raptor1b	23h	183721	56469.8
Leu-Val	raptor1b	24h	82464	67273
Leucine	Col-0	0h	1.74203e+07	4.80026e+06
Leucine	Col-0	1h	1.37678e+07	1.80517e+06
Leucine	Col-0	2h	1.23225e+07	2.76962e+06
Leucine	Col-0	4h	1.76466e+07	5.65443e+06
Leucine	Col-0	8h	1.84178e+07	3.22225e+06
Leucine	Col-0	12h	1.66437e+07	1.72541e+06
Leucine	Col-0	15h	2.0823e+07	4.7842e+06
Leucine	Col-0	16h	1.65962e+07	4.01161e+06
Leucine	Col-0	20h	1.53098e+07	2.66929e+06
Leucine	Col-0	23h	1.79261e+07	2.72086e+06
Leucine	Col-0	24h	1.72539e+07	4.57293e+06
Leucine	raptor1b	0h	1.68114e+07	3.16302e+06
Leucine	raptor1b	1h	1.70906e+07	1.7195e+06
Leucine	raptor1b	2h	1.88901e+07	2.42877e+06
Leucine	raptor1b	4h	1.78465e+07	2.46546e+06
Leucine	raptor1b	8h	2.08928e+07	3.32362e+06
Leucine	raptor1b	12h	2.55742e+07	6.04386e+06
Leucine	raptor1b	15h	2.65163e+07	1.73186e+06
Leucine	raptor1b	16h	2.28672e+07	1.93781e+06
Leucine	raptor1b	20h	1.97299e+07	1.48737e+06
Leucine	raptor1b	23h	1.82704e+07	5.56969e+06
Leucine	raptor1b	24h	1.3408e+07	6.39268e+06
Lys-Pro	Col-0	0h	45705.3	17992.3
Lys-Pro	Col-0	1h	30334.1	21816.9
Lys-Pro	Col-0	2h	20798.5	17624.7
Lys-Pro	Col-0	4h	53976	14643.5
Lys-Pro	Col-0	8h	80676.5	77098.1
Lys-Pro	Col-0	12h	17319.6	6078.17
Lys-Pro	Col-0	15h	40858.3	16690.3
Lys-Pro	Col-0	16h	43972.8	NA
Lys-Pro	Col-0	20h	25957.5	4407.89
Lys-Pro	Col-0	23h	53943.7	20511.9
Lys-Pro	Col-0	24h	30681.5	34029.9
Lys-Pro	raptor1b	0h	36062.5	23276.6
Lys-Pro	raptor1b	1h	26170.9	NA
Lys-Pro	raptor1b	2h	24622.5	20360.8
Lys-Pro	raptor1b	4h	56677.9	15505.9
Lys-Pro	raptor1b	8h	37684.4	26217.2
Lys-Pro	raptor1b	12h	33651.9	5773.72
Lys-Pro	raptor1b	15h	82665.5	30901.3
Lys-Pro	raptor1b	16h	18204.1	17487.9
Lys-Pro	raptor1b	20h	50870	52766.9
Lys-Pro	raptor1b	23h	45037.4	49933.5
Lys-Pro	raptor1b	24h	NA	NA
Lys-Tyr	Col-0	0h	48010.4	NA
Lys-Tyr	Col-0	1h	21436.5	4181.35
Lys-Tyr	Col-0	2h	9985.55	NA
Lys-Tyr	Col-0	4h	24639.1	87.6984
Lys-Tyr	Col-0	8h	50134.7	39988.4
Lys-Tyr	Col-0	12h	33158.5	32389.8
Lys-Tyr	Col-0	15h	32414.3	20612
Lys-Tyr	Col-0	16h	29754.7	958.364
Lys-Tyr	Col-0	20h	57154.7	NA
Lys-Tyr	Col-0	23h	58877.7	31924
Lys-Tyr	Col-0	24h	74373.1	86882.1
Lys-Tyr	raptor1b	0h	16008.5	NA
Lys-Tyr	raptor1b	1h	18664.2	NA
Lys-Tyr	raptor1b	2h	12936.9	8260.35
Lys-Tyr	raptor1b	4h	60627.3	47430.9
Lys-Tyr	raptor1b	8h	55199.1	26942.1
Lys-Tyr	raptor1b	12h	26661.2	1310.89
Lys-Tyr	raptor1b	15h	26517.9	17876.6
Lys-Tyr	raptor1b	16h	37044.2	34784.6
Lys-Tyr	raptor1b	20h	45673.1	20349.4
Lys-Tyr	raptor1b	23h	22706.9	12931.6
Lys-Tyr	raptor1b	24h	NA	NA
Lys-Val	Col-0	0h	26525.4	25625.8
Lys-Val	Col-0	1h	15874.8	10104.9
Lys-Val	Col-0	2h	30194	12884.9
Lys-Val	Col-0	4h	23169.5	11913.6
Lys-Val	Col-0	8h	27708.1	8519.18
Lys-Val	Col-0	12h	27341	9927.67
Lys-Val	Col-0	15h	18494	NA
Lys-Val	Col-0	16h	27543.8	12134.2
Lys-Val	Col-0	20h	37333.2	33816.9
Lys-Val	Col-0	23h	36361.2	15981.9
Lys-Val	Col-0	24h	24317.4	11698.4
Lys-Val	raptor1b	0h	43189.2	41300.3
Lys-Val	raptor1b	1h	23829.5	11730.6
Lys-Val	raptor1b	2h	39233.7	32014.3
Lys-Val	raptor1b	4h	37196.9	29693.6
Lys-Val	raptor1b	8h	89844.5	70888.7
Lys-Val	raptor1b	12h	25916	9303.79
Lys-Val	raptor1b	15h	41891.5	NA
Lys-Val	raptor1b	16h	54318.8	35872.9
Lys-Val	raptor1b	20h	36904.8	16909
Lys-Val	raptor1b	23h	40855.6	25394.7
Lys-Val	raptor1b	24h	9872.53	NA
Met-Glu	Col-0	0h	12413.5	3207.92
Met-Glu	Col-0	1h	18074.6	7484.76
Met-Glu	Col-0	2h	11238.3	5985.77
Met-Glu	Col-0	4h	21800.8	5591.27
Met-Glu	Col-0	8h	35189.8	4787.32
Met-Glu	Col-0	12h	29827.2	13309.9
Met-Glu	Col-0	15h	16224.6	6886.6
Met-Glu	Col-0	16h	22857.8	6257.27
Met-Glu	Col-0	20h	17604.1	9756.96
Met-Glu	Col-0	23h	15847.9	5989.64
Met-Glu	Col-0	24h	20768.9	13744.6
Met-Glu	raptor1b	0h	11625.3	5040.25
Met-Glu	raptor1b	1h	30262.6	8087.3
Met-Glu	raptor1b	2h	27566.2	2051.03
Met-Glu	raptor1b	4h	30667.9	8391.75
Met-Glu	raptor1b	8h	50262.2	16785.7
Met-Glu	raptor1b	12h	36901.8	14673
Met-Glu	raptor1b	15h	32476.1	7246
Met-Glu	raptor1b	16h	53604.5	4520.83
Met-Glu	raptor1b	20h	12131.8	5109.13
Met-Glu	raptor1b	23h	10085.8	5402.94
Met-Glu	raptor1b	24h	NA	NA
Met-Leu	Col-0	0h	25207.3	1922.09
Met-Leu	Col-0	1h	17075.7	9046.1
Met-Leu	Col-0	2h	9324.45	3942.75
Met-Leu	Col-0	4h	33946.8	10310.9
Met-Leu	Col-0	8h	38144.7	21286
Met-Leu	Col-0	12h	43614.1	32570.5
Met-Leu	Col-0	15h	35166.6	12997.8
Met-Leu	Col-0	16h	18793.4	10948
Met-Leu	Col-0	20h	39833.5	26286.1
Met-Leu	Col-0	23h	45662	48286.7
Met-Leu	Col-0	24h	40434.3	52559.9
Met-Leu	raptor1b	0h	8986.03	4352
Met-Leu	raptor1b	1h	NA	NA
Met-Leu	raptor1b	2h	NA	NA
Met-Leu	raptor1b	4h	9062.75	NA
Met-Leu	raptor1b	8h	24229.9	15793
Met-Leu	raptor1b	12h	9039.97	2619.52
Met-Leu	raptor1b	15h	13803.9	7079.28
Met-Leu	raptor1b	16h	14180.4	2866.37
Met-Leu	raptor1b	20h	43294.1	NA
Met-Leu	raptor1b	23h	24290.1	NA
Met-Leu	raptor1b	24h	NA	NA
Met-Met	Col-0	0h	227330	118645
Met-Met	Col-0	1h	181986	33889.8
Met-Met	Col-0	2h	153879	21719.8
Met-Met	Col-0	4h	188928	35812.1
Met-Met	Col-0	8h	185856	28296.2
Met-Met	Col-0	12h	209890	63839.1
Met-Met	Col-0	15h	193089	30588.3
Met-Met	Col-0	16h	197995	37135.7
Met-Met	Col-0	20h	149770	51392
Met-Met	Col-0	23h	235309	61503.7
Met-Met	Col-0	24h	165915	31244.7
Met-Met	raptor1b	0h	171358	91848
Met-Met	raptor1b	1h	193023	71513.3
Met-Met	raptor1b	2h	197995	53621.1
Met-Met	raptor1b	4h	192467	44315.7
Met-Met	raptor1b	8h	260063	46775.2
Met-Met	raptor1b	12h	368200	331172
Met-Met	raptor1b	15h	269598	122639
Met-Met	raptor1b	16h	270241	72284.3
Met-Met	raptor1b	20h	236442	92187.1
Met-Met	raptor1b	23h	195043	76357.3
Met-Met	raptor1b	24h	118901	62597.8
Methionine	Col-0	0h	8.48717e+06	1.73174e+06
Methionine	Col-0	1h	1.03991e+07	1.33124e+06
Methionine	Col-0	2h	1.36458e+07	1.99998e+06
Methionine	Col-0	4h	1.78581e+07	3.66412e+06
Methionine	Col-0	8h	1.86932e+07	2.42226e+06
Methionine	Col-0	12h	2.06186e+07	4.89608e+06
Methionine	Col-0	15h	2.19023e+07	2.09509e+06
Methionine	Col-0	16h	1.90435e+07	1.41746e+06
Methionine	Col-0	20h	8.61371e+06	1.44091e+06
Methionine	Col-0	23h	8.85394e+06	3.1469e+06
Methionine	Col-0	24h	6.27116e+06	508946
Methionine	raptor1b	0h	9.73221e+06	2.77613e+06
Methionine	raptor1b	1h	1.75665e+07	1.91501e+06
Methionine	raptor1b	2h	2.09968e+07	2.78409e+06
Methionine	raptor1b	4h	2.36507e+07	3.17947e+06
Methionine	raptor1b	8h	2.46008e+07	2.31183e+06
Methionine	raptor1b	12h	2.92942e+07	5.28105e+06
Methionine	raptor1b	15h	2.79477e+07	661760
Methionine	raptor1b	16h	2.3452e+07	7.6021e+06
Methionine	raptor1b	20h	1.10553e+07	933671
Methionine	raptor1b	23h	9.31905e+06	1.55645e+06
Methionine	raptor1b	24h	7.41314e+06	2.47723e+06
Phe-Ala	Col-0	0h	42208.2	14738.3
Phe-Ala	Col-0	1h	29814.1	14799.8
Phe-Ala	Col-0	2h	33722.7	20705.2
Phe-Ala	Col-0	4h	42597.2	20281
Phe-Ala	Col-0	8h	51790.5	30685.4
Phe-Ala	Col-0	12h	58166.5	11672.8
Phe-Ala	Col-0	15h	26540.4	12456.6
Phe-Ala	Col-0	16h	34554.7	21634.7
Phe-Ala	Col-0	20h	47404.6	42692.3
Phe-Ala	Col-0	23h	79579.2	18950.4
Phe-Ala	Col-0	24h	64765.3	46881.5
Phe-Ala	raptor1b	0h	84508.4	64518.7
Phe-Ala	raptor1b	1h	50999	13285.5
Phe-Ala	raptor1b	2h	47682.6	9564.86
Phe-Ala	raptor1b	4h	52391.1	25378
Phe-Ala	raptor1b	8h	102497	68888.7
Phe-Ala	raptor1b	12h	43538.9	15540.5
Phe-Ala	raptor1b	15h	40103.2	19586.7
Phe-Ala	raptor1b	16h	92241.4	28817.1
Phe-Ala	raptor1b	20h	53018.7	19751.9
Phe-Ala	raptor1b	23h	47756.2	22490.5
Phe-Ala	raptor1b	24h	25273.3	NA
Phe-Asn	Col-0	0h	89337.2	24677.4
Phe-Asn	Col-0	1h	80937.3	28806.4
Phe-Asn	Col-0	2h	74364.3	21725.3
Phe-Asn	Col-0	4h	101411	46352.7
Phe-Asn	Col-0	8h	92584.3	35866.1
Phe-Asn	Col-0	12h	126939	40272.2
Phe-Asn	Col-0	15h	85028.4	44233.7
Phe-Asn	Col-0	16h	120198	45612.3
Phe-Asn	Col-0	20h	97146.8	47501.6
Phe-Asn	Col-0	23h	139638	26330.3
Phe-Asn	Col-0	24h	146753	83747.1
Phe-Asn	raptor1b	0h	66971.7	33837.8
Phe-Asn	raptor1b	1h	58529.3	10596.4
Phe-Asn	raptor1b	2h	42198.2	7508.3
Phe-Asn	raptor1b	4h	66279.9	27604.8
Phe-Asn	raptor1b	8h	103017	48683.6
Phe-Asn	raptor1b	12h	102166	89013.3
Phe-Asn	raptor1b	15h	58444.5	5769.26
[truncated: 1,698 more rows]

## Sheet: table S6
Supplementary Table S6. Pro-Gln protein interactors retrieved from SLIMP (Zühlke et al., 2021), used for STRING (Szklarczyk et al., 2016) protein-protein interaction analysis. Targets mentioned in the text are highlighted in red letters.
Uniprot ID	metabolite_name	probability_interaction_SLIMP score	STRING		Functional Classification
F4I7I0	Pro-Gln	0.610135	3702.AT1G17290.1	AlaAT1	Metabolism. AA
F4IKM1	Pro-Gln	0.60541	3702.AT2G29340.1	AT2G29340	Other
F4J3Q1	Pro-Gln	0.5	3702.AT3G04480.1	AT3G04480	RNA
F4JK17	Pro-Gln	0.519996	3702.AT4G09520.1	AT4G09520	Metabolism.Carbon
F4JTP5	Pro-Gln	0.58852	3702.AT4G38470.1	STY46	Other
O22468	Pro-Gln	0.640318	3702.AT2G16780.1	MSI2	Other
O23324	Pro-Gln	0.5	3702.AT4G14680.1	APS3	Metabolism.Other
O50008	Pro-Gln	0.607471	3702.AT5G17920.1	ATMS1	Metabolism. AA
O65041	Pro-Gln	0.51775	3702.AT5G19180.1	ECR1	Other
O80574	Pro-Gln	0.719013	3702.AT2G44040.1	AT2G44040	Metabolism.Other
O82291	Pro-Gln	0.685702	3702.AT2G35490.1	AT2G35490	Other
O82663	Pro-Gln	0.610432	3702.AT5G66760.1	SDH1-1	Metabolism.Carbon
P0CZ23	Pro-Gln	0.828635	3702.AT1G06290.1	ACX3	Metabolism.Lipid
P0DKI3	Pro-Gln	0.51515	3702.AT1G07440.1	AT1G07440	Other
P11139	Pro-Gln	0.647939	3702.AT1G64740.1	TUA1	Other
P16127	Pro-Gln	0.518551	3702.AT4G18480.1	CHLI1	Metabolism.Other
P17745	Pro-Gln	0.842171	3702.AT4G20360.1	RABE1b	Proteostasis
P20115	Pro-Gln	0.626883	3702.AT2G44350.2	ATCS	Metabolism.Carbon
P25858	Pro-Gln	0.671307	3702.AT3G04120.1	GAPC1	Metabolism.Carbon
P29517	Pro-Gln	0.608134	3702.AT4G20890.1	TUB9	Other
P32068	Pro-Gln	0.646262	3702.AT5G05730.2	ASA1	Metabolism. AA
P42744	Pro-Gln	0.513789	3702.AT1G05180.1	AXR1	Other
P52410	Pro-Gln	0.572542	3702.AT5G46290.3	KASI	Metabolism.Lipid
P93836	Pro-Gln	0.583791	3702.AT1G06570.1	PDS1	Metabolism.Other
Q05728	Pro-Gln	0.551351	3702.AT3G55010.2	PUR5	Metabolism.Other
Q05758	Pro-Gln	0.745196	3702.AT3G58610.3	AT3G58610, ILV5	Metabolism.Other
Q1H595	Pro-Gln	0.704499	3702.AT1G03330.1	LSM2	RNA
Q38931	Pro-Gln	0.690452	3702.AT3G25230.2	ROF1	Proteostasis
Q38945	Pro-Gln	0.543438	3702.AT5G54390.1	HL	Other
Q39161	Pro-Gln	0.736867	3702.AT2G15620.1	NIR1	Metabolism.Other
Q39255	Pro-Gln	0.527995	3702.AT1G75950.1	SKP1	Proteostasis
Q42586	Pro-Gln	0.575693	3702.AT3G54470.1	AT3G54470	Metabolism. Nucleotide
Q43870	Pro-Gln	0.547839	3702.AT1G19920.1	MET3-1	Metabolism.Other
Q501F7	Pro-Gln	0.70636	3702.AT1G21440.1	AT1G21440	Metabolism.Carbon
Q56YA5	Pro-Gln	0.567169	3702.AT2G13360.1	AGT	Metabolism. AA
Q5M731	Pro-Gln	0.64501	3702.AT1G22940.1	TH1	Metabolism.Other
Q6NQL4	Pro-Gln	0.682845	3702.AT1G16340.4	ATKDSA2	Metabolism.Other
Q84VY3	Pro-Gln	0.757526	3702.AT1G43800.1	FTM1	Metabolism.Lipid
Q84WJ9	Pro-Gln	0.619542	3702.AT5G19680.1	AT5G19680	Other
Q8H1E2	Pro-Gln	0.678377	3702.AT5G58330.1	AT5G58330	Metabolism.Carbon
Q8L4B2	Pro-Gln	0.601526	3702.AT1G08970.4	NF-YC9	Other
Q8LB01	Pro-Gln	0.756703	3702.AT3G59890.1	AT3G59890	Metabolism.Other
Q8LPJ5	Pro-Gln	0.61363	3702.AT5G14590.1	ICDHP, AT5G14590	Metabolism.Carbon
Q8RWT5	Pro-Gln	0.619071	3702.AT2G35040.1	AT2G35040	Metabolism. Nucleotide
Q8W4M5	Pro-Gln	0.513829	3702.AT1G12000.1	AT1G12000	Metabolism.Carbon
Q93VR3	Pro-Gln	0.763331	3702.AT5G28840.2	GME	Metabolism.Other
Q93ZB6	Pro-Gln	0.640865	3702.AT3G14930.2	HEME1	Metabolism.Other
Q949X7	Pro-Gln	0.520656	3702.AT3G14390.1	AT3G14390	Metabolism. AA
Q949Y0	Pro-Gln	0.643577	3702.AT1G51710.1	UBP6	Proteostasis
Q94A09	Pro-Gln	0.527681	3702.AT1G36310.1	AT1G36310	Other
Q94A82	Pro-Gln	0.626404	3702.AT5G20070.1	NUDX19	Other
Q94A94	Pro-Gln	0.611352	3702.AT5G11880.1	AT5G11880	Metabolism. AA
Q94BN2	Pro-Gln	0.555276	3702.AT5G53120.6	SPDS3	Metabolism.Other
Q96255	Pro-Gln	0.554923	3702.AT4G35630.1	PSAT	Metabolism. AA
Q9ASR1	Pro-Gln	0.50778	3702.AT1G56070.1	LOS1	Proteostasis
Q9C550	Pro-Gln	0.598936	3702.AT1G74040.1	IMS1	Metabolism. AA
Q9C5C4	Pro-Gln	0.510095	3702.AT4G17830.2	AT4G17830	Proteostasis
Q9C6D2	Pro-Gln	0.52745	3702.AT1G49820.1	MTK	Metabolism.Other
Q9C826	Pro-Gln	0.542232	3702.AT1G52340.1	ABA2	Metabolism.Other
Q9C8X8	Pro-Gln	0.605094	3702.AT1G36320.1	AT1G36320	Other
Q9C9P4	Pro-Gln	0.646828	3702.AT1G74960.2	FAB1	Metabolism.Lipid
Q9FFR3	Pro-Gln	0.728006	3702.AT5G41670.2	AT5G41670	Metabolism.Carbon
Q9FFW8	Pro-Gln	0.5	3702.AT5G38530.1	TSBtype2	Metabolism. AA
Q9FGY9	Pro-Gln	0.546071	3702.AT5G49570.1	PNG1	Proteostasis
Q9FH13	Pro-Gln	0.51097	3702.AT5G56260.1	AT5G56260	Other
Q9FJI5	Pro-Gln	0.613905	3702.AT5G40760.1	G6PD6, G6PDH	Metabolism.Carbon
Q9FLT2	Pro-Gln	0.660152	3702.AT5G61760.1	IPK2BETA	Metabolism.Other
Q9FM01	Pro-Gln	0.715602	3702.AT5G39320.1	UDG4	Metabolism.Other
Q9FNK4	Pro-Gln	0.527663	3702.AT5G46180.1	DELTA-OAT	Other
Q9FVC8	Pro-Gln	0.5	3702.AT2G45440.1	DHDPS2	Metabolism. AA
Q9FWA3	Pro-Gln	0.736075	3702.AT3G02360.2	PGD2, 6PGDH, AT3G02360	Metabolism.Carbon
Q9FX54	Pro-Gln	0.712265	3702.AT1G13440.1	GAPC2	Metabolism.Carbon
Q9FYR6	Pro-Gln	0.672696	3702.AT5G52520.1	OVA6	Proteostasis
Q9LDV4	Pro-Gln	0.641466	3702.AT1G72330.3	ALAAT2	Metabolism. AA
Q9LF33	Pro-Gln	0.719987	3702.AT5G15490.1	UGD3	Metabolism.Other
Q9LF46	Pro-Gln	0.585834	3702.AT5G17380.1	AT5G17380	Metabolism.Lipid
Q9LHT0	Pro-Gln	0.628553	3702.AT5G06060.1	AT5G06060	Other
Q9LIA8	Pro-Gln	0.748451	3702.AT3G29360.1	UGD2	Metabolism.Other
Q9LIK9	Pro-Gln	0.646132	3702.AT3G22890.1	APS1	Other
Q9LJ72	Pro-Gln	0.630363	3702.AT3G18940.1	AT3G18940	Proteostasis
Q9LK23	Pro-Gln	0.697596	3702.AT3G27300.2	G6PD5	Metabolism.Carbon
Q9LND7	Pro-Gln	0.5	3702.AT1G06110.1	SKIP16	Proteostasis
Q9LPR4	Pro-Gln	0.72327	3702.AT1G18500.1	MAML-4, IPMS1	Metabolism. AA
Q9LSU9	Pro-Gln	0.635528	3702.AT3G25545.1	AT3G25545	Other
Q9LSV0	Pro-Gln	0.566114	3702.AT3G25530.1	GLYR1	Metabolism.Carbon
Q9LTX3	Pro-Gln	0.521297	3702.AT5G49970.1	PDXH	Metabolism.Other
Q9LV77	Pro-Gln	0.515221	3702.AT5G65010.2	ASN2	Metabolism. AA
Q9LVJ1	Pro-Gln	0.663805	3702.AT3G14067.1	AT3G14067	Proteostasis
Q9LW29	Pro-Gln	0.506266	3702.AT3G26810.1	AFB2	Proteostasis
Q9LXS6	Pro-Gln	0.571044	3702.AT3G58750.1	CSY2	Metabolism.Carbon
Q9LYF0	Pro-Gln	0.5	3702.AT5G11810.1	AT5G11810	Other
Q9LZ82	Pro-Gln	0.5	3702.AT5G04430.2	BTR1L	Other
Q9LZE4	Pro-Gln	0.603732	3702.AT5G03430.1	AT5G03430	Other
Q9LZX6	Pro-Gln	0.5	3702.AT3G60880.2	DHDPS1	Metabolism. AA
Q9M2V1	Pro-Gln	0.680459	3702.AT3G54360.1	AT3G54360	Proteostasis
Q9M336	Pro-Gln	0.780609	3702.AT3G53900.2	UPP	Metabolism. Nucleotide
Q9M5K2	Pro-Gln	0.652729	3702.AT3G17240.1	mtLPD2	Metabolism. AA
Q9M5K3	Pro-Gln	0.599731	3702.AT1G48030.2	mtLPD1	Metabolism. AA
Q9M8L4	Pro-Gln	0.576852	3702.AT1G80460.1	NHO1	Other
Q9M8R4	Pro-Gln	0.507834	3702.AT3G02720.1	DJ1D	Metabolism.Other
Q9MAT5	Pro-Gln	0.723851	3702.AT1G04870.2	PRMT10	Other
Q9S795	Pro-Gln	0.535153	3702.AT1G74920.1	ALDH10A8	Other
Q9S7B5	Pro-Gln	0.647904	3702.AT4G29840.1	MTO2, TS	Metabolism. AA
Q9S7L9	Pro-Gln	0.645697	3702.AT1G22450.1	COX6B	Metabolism.Other
Q9S7Z3	Pro-Gln	0.5	3702.AT5G44070.1	MRH10_18	Other
Q9S9P8	Pro-Gln	0.544008	3702.AT1G30510.2	RFNR2	Other
Q9SF85	Pro-Gln	0.531665	3702.AT3G09820.1	At3g09820	Metabolism. Nucleotide
Q9SGE0	Pro-Gln	0.614424	3702.AT1G08200.1	AXS2	Metabolism.Other
Q9SH69	Pro-Gln	0.755087	3702.AT1G64190.1	AT1G64190	Metabolism.Carbon
Q9SI75	Pro-Gln	0.647759	3702.AT1G62750.1	SCO1	Proteostasis
Q9SII8	Pro-Gln	0.538717	3702.AT2G17200.1	DSK2	Proteostasis
Q9SII9	Pro-Gln	0.673662	3702.AT2G17190.1	AT2G17190	Proteostasis
Q9SJH7	Pro-Gln	0.588905	3702.AT2G42790.1	CSY3	Metabolism.Carbon
Q9SQR4	Pro-Gln	0.625195	3702.AT3G03980.1	AT3G03980	Metabolism.Other
Q9SR15	Pro-Gln	0.5	3702.AT3G04600.1	AT3G04600	Proteostasis
Q9SU13	Pro-Gln	0.68365	3702.AT4G12730.1	FLA2	Other
Q9SUR9	Pro-Gln	0.5	3702.AT4G23570.3	SGT1A	Proteostasis
Q9SUT5	Pro-Gln	0.649066	3702.AT4G11260.1	SGT1B	Other
Q9XFS9	Pro-Gln	0.558592	3702.AT5G62790.2	DXR	Metabolism.Other
Q9ZUB3	Pro-Gln	0.631633	3702.AT1G23820.1	SPDS1	Metabolism.Other
Q9ZUY6	Pro-Gln	0.631995	3702.AT2G27860.1	AXS1	Metabolism.Other
F4HXD2	Pro-Gln	0.535153	3702.AT1G74920.1	ALDH10A8	Metabolism.Other
F4I7A4	Pro-Gln	0.513789	3702.AT1G05180.1	AXR1	Other
F4IDP2	Pro-Gln	0.583791	3702.AT1G06570.1	PDS1	Metabolism.Other
B3H746	Pro-Gln	0.690452	3702.AT3G25230.2	ROF1	Proteostasis
Q93Y12	Pro-Gln	0.544758	3702.AT3G23640.2	HGL1	Metabolism.Other
O64767	Pro-Gln	0.619071	3702.AT2G35040.1	AT2G35040	Metabolism. Nucleotide
F4HS76	Pro-Gln	0.576852	3702.AT1G80460.1	NHO1	Metabolism.Carbon
F4HQN3	Pro-Gln	0.51515	3702.AT1G07440.1	AT1G07440	Other
F4KJ05	Pro-Gln	0.555276	3702.AT5G53120.6	SPDS3	Metabolism.Other
Q9AV97	Pro-Gln	0.703951	3702.AT1G79500.5	AtkdsA1	Metabolism.Other
F4I2W6	Pro-Gln	0.682845	3702.AT1G16340.4	ATKDSA2	Metabolism.Other
F4J4T3	Pro-Gln	0.5	3702.AT3G04600.1	AT3G04600	Proteostasis
F4I7A3	Pro-Gln	0.513789	3702.AT1G05180.1	AXR1	Other
B9DFF8	Pro-Gln	0.542768	3702.AT4G14960.2	TUA6	Other
F4K7T6	Pro-Gln	0.558592	3702.AT5G62790.2	DXR	Metabolism.Other
B3H5V4	Pro-Gln	0.643577	3702.AT1G51710.1	UBP6	Proteostasis
F4K0T5	Pro-Gln	0.646262	3702.AT5G05730.2	ASA1	Metabolism. AA
F4KHF4	Pro-Gln	0.572542	3702.AT5G46290.3	KASI	Metabolism.Lipid
F4JPZ7	Pro-Gln	0.510095	3702.AT4G17830.2	AT4G17830	Proteostasis
F4I7M5	Pro-Gln	0.631633	3702.AT1G23820.1	SPDS1	Metabolism.Other

## Sheet: table S7
Supplementary Table S7. Parameters used in Cytoscape (Shannon et al., 2003) to build the interaction network of the Pro-Gln interactors retrieved from SLIMP (Zühlke et al., 2021). Protein-protein interactions were imported from STRING (Szklarczyk et al., 2016) based on the experimental and database evidence.
node 1	combined_score	node 2
AFB2	0.72	SKIP16
AFB2	0.744	SGT1A
AFB2	0.744	SGT1B
AGT	0.81	AlaAT1
AGT	0.65	mtLPD1
AGT	0.81	ALAAT2
AGT	0.65	mtLPD2
AGT	0.9	GLYR1
AGT	0.9	TSBtype2
ALAAT2	0.8	AlaAT1
ALAAT2	0.6	AT5G14590
ALAAT2	0.6	SDH1-1
APS1	0.8	MET3-1
APS1	0.65	HL
APS1	0.8	APS3
APS3	0.8	MET3-1
APS3	0.65	HL
ASN2	0.59	OVA6
AT1G64190	0.8	AT3G02360
AT1G64190	0.8	AT5G41670
AT2G17190	0.8	DSK2
AT2G44040	0.8	AT3G59890
AT2G44040	0.9	DHDPS2
AT2G44040	0.9	DHDPS1
AT3G02360	0.8	AT5G41670
AT3G03980	0.73	FAB1
AT3G03980	0.73	KASI
AT3G04480	0.962	LOS1
AT3G14390	0.8	AT5G11880
AT3G54470	0.91	UPP
AT3G59890	0.9	DHDPS2
AT3G59890	0.9	DHDPS1
AT5G14590	0.6	AlaAT1
AT5G14590	0.9	LOS1
AT5G58330	0.826	CSY3
AT5G58330	0.826	ATCS
AT5G58330	0.826	CSY2
ATCS	0.8	CSY3
ATCS	0.8	CSY2
ATCS	0.468	SDH1-1
AXR1	0.983	ECR1
AXS1	0.9	AXS2
AXS1	0.65	UDG4
AXS1	0.65	UGD2
AXS1	0.65	UGD3
AXS2	0.65	UGD2
AXS2	0.65	UGD3
AXS2	0.65	UDG4
AlaAT1	0.6	SDH1-1
BTR1L	0.911	LSM2
CSY2	0.95	CSY3
CSY2	0.468	SDH1-1
CSY3	0.468	SDH1-1
DHDPS1	0.8	DHDPS2
DJ1D	0.6	TSBtype2
ECR1	0.906	SKP1
FAB1	0.65	FTM1
FAB1	0.8	KASI
FTM1	0.65	KASI
G6PD5	0.6	GAPC2
G6PD5	0.6	GAPC1
G6PD6	0.6	GAPC2
G6PD6	0.6	GAPC1
GAPC1	0.559	GAPC2
GME	0.8	UGD2
GME	0.8	UGD3
GME	0.8	UDG4
HL	0.65	MET3-1
IMS1	0.8	MAML-4
LOS1	0.514	RABE1b
LSM2	0.665	PDXH
MTO2	0.905	PSAT
NHO1	0.414	UBP6
RABE1b	0.674	SCO1
SGT1A	0.72	SKIP16
SGT1A	0.55	SKP1
SGT1A	0.84	SGT1B
SGT1B	0.72	SKIP16
SGT1B	0.55	SKP1
SKIP16	0.567	SKP1
SPDS1	0.94	SPDS3
TUA1	0.922	TUB9
TUA6	0.922	TUB9
UDG4	0.6	UGD2
UDG4	0.6	UGD3
UGD2	0.6	UGD3
mtLPD1	0.9	mtLPD2
Pro-Gln	0.610135	AlaAT1
Pro-Gln	0.60541	AT2G29340
Pro-Gln	0.5	AT3G04480
Pro-Gln	0.519996	AT4G09520
Pro-Gln	0.58852	STY46
Pro-Gln	0.640318	MSI2
Pro-Gln	0.5	APS3
Pro-Gln	0.607471	ATMS1
Pro-Gln	0.51775	ECR1
Pro-Gln	0.719013	AT2G44040
Pro-Gln	0.685702	AT2G35490
Pro-Gln	0.610432	SDH1-1
Pro-Gln	0.828635	ACX3
Pro-Gln	0.51515	AT1G07440
Pro-Gln	0.647939	TUA1
Pro-Gln	0.518551	CHLI1
Pro-Gln	0.842171	RABE1b
Pro-Gln	0.626883	ATCS
Pro-Gln	0.671307	GAPC1
Pro-Gln	0.608134	TUB9
Pro-Gln	0.646262	ASA1
Pro-Gln	0.513789	AXR1
Pro-Gln	0.572542	KASI
Pro-Gln	0.583791	PDS1
Pro-Gln	0.551351	PUR5
Pro-Gln	0.745196	AT3G58610
Pro-Gln	0.704499	LSM2
Pro-Gln	0.690452	ROF1
Pro-Gln	0.543438	HL
Pro-Gln	0.736867	NIR1
Pro-Gln	0.527995	SKP1
Pro-Gln	0.575693	AT3G54470
Pro-Gln	0.547839	MET3-1
Pro-Gln	0.70636	AT1G21440
Pro-Gln	0.567169	AGT
Pro-Gln	0.64501	TH1
Pro-Gln	0.682845	ATKDSA2
Pro-Gln	0.757526	FTM1
Pro-Gln	0.619542	AT5G19680
Pro-Gln	0.678377	AT5G58330
Pro-Gln	0.601526	NF-YC9
Pro-Gln	0.756703	AT3G59890
Pro-Gln	0.61363	AT5G14590
Pro-Gln	0.619071	AT2G35040
Pro-Gln	0.513829	AT1G12000
Pro-Gln	0.763331	GME
Pro-Gln	0.640865	HEME1
Pro-Gln	0.520656	AT3G14390
Pro-Gln	0.643577	UBP6
Pro-Gln	0.527681	AT1G36310
Pro-Gln	0.626404	NUDX19
Pro-Gln	0.611352	AT5G11880
Pro-Gln	0.555276	SPDS3
Pro-Gln	0.554923	PSAT
Pro-Gln	0.50778	LOS1
Pro-Gln	0.598936	IMS1
Pro-Gln	0.510095	AT4G17830
Pro-Gln	0.52745	MTK
Pro-Gln	0.542232	ABA2
Pro-Gln	0.605094	AT1G36320
Pro-Gln	0.646828	FAB1
Pro-Gln	0.728006	AT5G41670
Pro-Gln	0.5	TSBtype2
Pro-Gln	0.546071	PNG1
Pro-Gln	0.51097	AT5G56260
Pro-Gln	0.613905	G6PD6
Pro-Gln	0.660152	IPK2BETA
Pro-Gln	0.715602	UDG4
Pro-Gln	0.527663	DELTA-OAT
Pro-Gln	0.5	DHDPS2
Pro-Gln	0.736075	AT3G02360
Pro-Gln	0.712265	GAPC2
Pro-Gln	0.672696	OVA6
Pro-Gln	0.641466	ALAAT2
Pro-Gln	0.719987	UGD3
Pro-Gln	0.585834	AT5G17380
Pro-Gln	0.628553	AT5G06060
Pro-Gln	0.748451	UGD2
Pro-Gln	0.646132	APS1
Pro-Gln	0.630363	AT3G18940
Pro-Gln	0.697596	G6PD5
Pro-Gln	0.5	SKIP16
Pro-Gln	0.72327	MAML-4
Pro-Gln	0.635528	AT3G25545
Pro-Gln	0.566114	GLYR1
Pro-Gln	0.521297	PDXH
Pro-Gln	0.515221	ASN2
Pro-Gln	0.663805	AT3G14067
Pro-Gln	0.506266	AFB2
Pro-Gln	0.571044	CSY2
Pro-Gln	0.5	AT5G11810
Pro-Gln	0.5	BTR1L
Pro-Gln	0.603732	AT5G03430
Pro-Gln	0.5	DHDPS1
Pro-Gln	0.680459	AT3G54360
Pro-Gln	0.780609	UPP
Pro-Gln	0.652729	mtLPD2
Pro-Gln	0.599731	mtLPD1
Pro-Gln	0.576852	NHO1
Pro-Gln	0.507834	DJ1D
Pro-Gln	0.723851	PRMT10
Pro-Gln	0.535153	ALDH10A8
Pro-Gln	0.647904	MTO2
Pro-Gln	0.645697	COX6B
Pro-Gln	0.5	MRH10_18
Pro-Gln	0.544008	RFNR2
Pro-Gln	0.531665	At3g09820
Pro-Gln	0.614424	AXS2
Pro-Gln	0.755087	AT1G64190
Pro-Gln	0.647759	SCO1
Pro-Gln	0.538717	DSK2
Pro-Gln	0.673662	AT2G17190
Pro-Gln	0.588905	CSY3
Pro-Gln	0.625195	AT3G03980
Pro-Gln	0.5	AT3G04600
Pro-Gln	0.68365	FLA2
Pro-Gln	0.5	SGT1A
Pro-Gln	0.649066	SGT1B
Pro-Gln	0.558592	DXR
Pro-Gln	0.631633	SPDS1
Pro-Gln	0.631995	AXS1
Pro-Gln	0.535153	ALDH10A8
Pro-Gln	0.513789	AXR1
Pro-Gln	0.583791	PDS1
Pro-Gln	0.690452	ROF1
Pro-Gln	0.544758	HGL1
Pro-Gln	0.619071	AT2G35040
Pro-Gln	0.576852	NHO1
Pro-Gln	0.51515	AT1G07440
Pro-Gln	0.555276	SPDS3
Pro-Gln	0.703951	AtkdsA1
Pro-Gln	0.682845	ATKDSA2
Pro-Gln	0.5	AT3G04600
Pro-Gln	0.513789	AXR1
Pro-Gln	0.542768	TUA6
Pro-Gln	0.558592	DXR
Pro-Gln	0.643577	UBP6
Pro-Gln	0.646262	ASA1
Pro-Gln	0.572542	KASI
Pro-Gln	0.510095	AT4G17830
Pro-Gln	0.631633	SPDS1
