# Supplementary material for: Proteogenic Dipeptides Are Characterized by Diel Fluctuations and Target of Rapamycin Complex-Signaling Dependency in the Model Plant Arabidopsis thaliana
Source: Front Plant Sci. 2021 Dec 22;12:758933. doi: 10.3389/fpls.2021.758933 (PMC8727597; doi:10.3389/fpls.2021.758933)
Supplement: Supplementary Dataset 2 — LC-MS measurements of the polar fraction from the MTBE-extraction in Col-0 and raptor1b A. thaliana along a diel cycle under SD condition. Raw chromatograms were processed using Expressionist Refiner MS as described in the “Materials and Methods” section. n biological replicates = 3–5. [file Data_Sheet_1.ZIP › Dataset S2.csv]

Supplementary dataset S2. LC-MS measurements of polar fraction from the MTBE-extraction in Col-0 and raptor1b A. thaliana along a diel cycle under SD condition. Raw chromatograms were processed using Expressionist Refiner MS as described in Methods section. n biological replicates = 3-5.
Peak.ID	Col-0_0h_1	Col-0_0h_2	Col-0_0h_3	Col-0_0h_4	Col-0_0h_5	Col-0_1h_1	Col-0_1h_2	Col-0_1h_3	Col-0_1h_4	Col-0_1h_5	Col-0_2h_1	Col-0_2h_2	Col-0_2h_3	Col-0_2h_4	Col-0_2h_5	Col-0_4h_1	Col-0_4h_2	Col-0_4h_3	Col-0_4h_4	Col-0_4h_5	Col-0_7h_1	Col-0_7h_2	Col-0_7h_3	Col-0_7h_4	Col-0_8h_1	Col-0_8h_2	Col-0_8h_3	Col-0_8h_4	Col-0_8h_5	Col-0_12h_1	Col-0_12h_2	Col-0_12h_3	Col-0_12h_4	Col-0_16h_1	Col-0_16h_2	Col-0_16h_3	Col-0_16h_4	Col-0_16h_5	Col-0_20h_1	Col-0_20h_2	Col-0_20h_3	Col-0_20h_4	Col-0_20h_5	Col-0_23h_1	Col-0_23h_2	Col-0_23h_3	Col-0_23h_4	Col-0_24h_1	Col-0_24h_2
Peak_000001	82922.99	25176.174	86382.6	42635.09	92814.984	243195.94	196578.31	190564.36	124507.94	269795.84	0	83960.97	225584.3	39144.875	144278.14	155641.62	156890	252788.17	241021.2	234766.48	176411.4	225951.44	129989.234	228877.58	351474.5	153330.67	95987.734	153043.2	103346.83	249105.73	192988.5	364887.72	307824.28	54813.324	328006.03	93718.42	62782.746	297370.34	95483.195	157248.56	92402.38	17745.285	269002.94	412832.1	114313.48	271714.7	120748.06	261451.4	37725.01
Peak_000002	0	0	0	0	0	0	0	0	0	0	0	0	0	0	0	0	0	0	0	0	0	0	0	0	0	0	0	0	0	0	0	0	0	0	0	0	0	0	0	0	0	0	0	0	0	0	0	0	0
Peak_000003	0	0	0	0	0	0	0	0	0	0	0	0	0	0	0	0	0	0	0	0	0	0	0	0	0	0	0	0	0	0	0	0	0	0	0	0	0	0	0	0	0	0	0	0	0	0	0	0	0
Peak_000004	0	0	0	0	0	0	0	0	0	0	0	0	0	0	0	0	0	0	0	0	0	0	0	0	0	0	0	0	0	0	0	0	0	0	0	0	0	0	111487.28	0	0	0	0	0	0	0	0	0	0
Peak_000005	0	0	4181.2363	0	13268.196	32825.78	26826.174	11197.496	14540.492	19611.166	0	0	18881.373	0	12231.535	0	10988.905	61875.78	24340.775	32206.678	37893.082	38083.457	21888.701	89723.98	149861.83	10966.678	35725.746	59393.69	10854.736	29545.535	16443.531	65179.18	49821.027	0	35169.04	0	0	21500.28	0	0	0	0	5744.847	27758.123	0	0	0	11672.193	0
Peak_000006	0	0	0	0	0	0	0	0	0	0	0	0	0	0	0	0	0	0	0	0	12712.627	0	9653.901	0	0	0	0	0	0	0	0	0	0	0	0	0	0	0	0	0	0	0	0	0	0	0	0	0	0
Peak_000007	0	0	0	0	0	0	0	0	0	0	0	0	0	0	0	0	0	0	0	0	0	0	0	0	0	0	0	0	0	0	0	0	0	0	0	0	0	0	0	0	0	0	0	0	0	0	0	0	0
Peak_000008	0	0	0	0	0	0	0	0	0	0	0	0	0	0	0	0	0	0	0	0	0	0	0	0	0	0	0	0	0	0	0	0	0	0	0	0	0	0	0	0	0	0	0	0	0	0	0	0	0
Peak_000009	0	0	0	0	0	0	0	0	0	0	0	0	0	0	0	0	0	0	0	0	0	0	0	0	0	0	0	0	0	0	0	0	0	0	0	0	0	0	0	0	0	0	0	0	0	0	0	0	0
Peak_000010	29732.664	4703.003	6945.7583	12593.648	0	0	14306.536	4024.242	19672.932	0	0	0	0	0	0	0	0	0	0	0	0	0	0	0	0	0	11718.968	0	0	0	19331.32	0	0	8714.306	0	14898.699	15727.497	0	21525.047	38534.26	28879.877	18915.225	0	0	0	0	0	0	11781.104
Peak_000011	21267.818	12890.161	50446.484	39088.234	23540.273	25993.924	13936.507	26411.13	35760.47	39167.984	60980.957	75356.45	61216.375	62106.535	93004.805	57763.293	87611.086	58303.652	79028.89	67264.49	154425.81	144292.19	169579.16	129142.41	155218.38	186085.69	193812.92	203913.97	182701.83	111676.13	135663.7	129397.59	108518.37	70875.15	56101.965	67815.375	65246.273	43826.684	63765.973	84466.234	57567.527	38822.22	49880.223	44928.105	39857.473	51960.59	57547.266	51602.523	77270.02
Peak_000012	49171.766	12415.9795	0	11900.542	14296.577	12679.787	0	0	0	0	15834.015	0	13172.676	0	7215.2197	0	45263.387	17340.547	12272.591	10086.322	23193.756	5296.3564	31706.424	26804.918	42240.69	33131.3	55628.027	59290.016	36671.477	19908.914	35428.895	7679.4116	15550.082	29484.215	0	12758.843	0	0	0	10266.562	24276.852	0	0	0	0	0	0	0	0
Peak_000013	0	0	0	0	0	0	0	0	0	0	0	4565.0405	0	0	0	0	0	0	0	0	0	0	0	0	0	0	0	0	0	0	0	0	0	0	0	0	0	0	0	0	0	0	0	0	0	0	0	0	0
Peak_000014	0	0	0	0	0	0	0	0	0	0	0	0	0	0	0	0	0	0	0	0	0	0	0	0	10358.44	0	0	0	0	20611.273	0	0	0	0	0	0	0	0	0	0	0	0	0	0	0	0	0	0	0
Peak_000015	0	0	0	0	0	0	0	0	0	0	0	0	0	0	0	0	0	0	0	0	0	0	0	0	0	0	0	0	0	0	0	0	0	0	0	0	0	0	0	0	0	0	0	0	0	0	0	0	0
Peak_000016	18423.924	0	18894.99	7788.001	0	38854.875	33013.332	37681.22	68918.93	72499.195	26846.766	21984.045	0	23709.83	34156.168	42268.28	22200.658	51976.465	23908.453	0	37426.285	33843.46	0	54485.266	43177.97	34509.938	32177.938	51230.46	41473.98	0	28273.426	35245.363	13046.432	20583.502	0	0	42899.43	21630.094	0	13444.355	0	18656.807	22469.516	15472.793	26003.473	25247.475	28236.709	12859.873	13385.46
Peak_000017	0	0	0	0	0	0	0	0	0	0	0	0	0	0	0	0	0	0	0	0	0	0	0	0	0	0	0	0	0	0	0	0	0	0	0	0	0	0	0	0	0	0	0	0	0	0	0	0	9439.891
Peak_000018	25945.299	43849.04	0	94815.52	181441.1	39730.94	27435.195	8567.35	19139.74	0	326367.3	44706.973	52666.477	7537.694	29309.666	70617.38	668449.7	205051	82199.04	64704.027	259765.83	244428.84	233028.56	224724.52	315375.4	800944.44	907680.4	846637.6	833228.44	13719.794	276396.66	0	35116.18	113303.36	0	14797.75	10637.074	10874.09	17393.371	138980.36	77524.35	22359.01	0	39541.69	0	0	93067.74	0	114315.25
Peak_000019	0	0	0	0	0	0	0	0	0	0	0	0	0	0	0	0	0	0	0	0	12125.836	0	12110.729	0	10124.638	31075.135	31110.469	35506.043	0	0	0	0	0	0	0	0	0	0	0	0	0	0	0	0	0	0	0	0	0
Peak_000020	192953.73	236792.38	397220.3	321050.16	405713.28	712045.06	405406.03	324296.56	313016.16	513020.62	618390.4	1284423.2	775003.75	222117.58	953819.75	853466.8	750621	529393.25	754308.44	781154.3	613644.56	938639.2	575684.3	930125.94	309924.12	601785.06	813975.94	1038668.25	721675.2	1147403.1	927955.4	764400.2	977378.44	445145.66	802896.3	298334.62	308175.47	533724.4	309850.84	355574.16	359189.25	227700.44	498251.38	999181.75	577600.94	586959.56	846052.44	989320.25	608336.2
Peak_000021	0	10876.089	0	0	0	0	0	0	0	0	0	0	0	14099.22	0	0	0	0	10466.454	0	0	0	0	0	10052.58	0	0	0	0	0	0	0	0	0	0	0	11837.306	0	0	0	0	0	0	0	0	0	0	0	0
Peak_000022	7243144	7581869	7482852.5	8587374	7955339	3750722.8	4310661.5	6086047	6936075.5	4507284	4804956	4521599	4833695.5	6397333.5	4998075	2454992	2513776.5	2373495.5	3252531.5	2780840.8	4219566	1914709.6	5457830.5	2350029.2	820350.5	3451665.8	3049595.8	2896850.2	4090750.8	2243251.8	3902420.5	2093547.9	2649215.2	7209875.5	3568062.8	5832837	5684527.5	3762445	7136031	7404813	7739680.5	7550982.5	6418929	4720968	7637104.5	6287555	6594636.5	6297465	8987805
Peak_000023	2132374.8	3015699.8	2560667.2	3145574.8	2682665.5	1469430.5	1699771.5	2381217.8	2610770.2	1771652.9	2501730.5	1704718.5	1390235.5	2987780.5	1292092	879253.9	1343724.2	671746.1	861304.8	661858.6	1860036.9	469146.62	2136516.5	470972.6	227622.56	1502779.2	1343343.2	1149404.1	1590239.6	394504.34	1546261	393253.1	527401.3	2636734.5	826114.5	2480182.5	2324118.8	848689	2579773.8	2677944.5	2914664.8	2664345	1768882.1	1477461.4	2335383.5	1671372.8	2058513.5	1454266	3059240.5
Peak_000024	1497142.4	1789665.6	140430.73	1704449.2	1795707.1	1738949.8	1817317.1	209811.55	1633856.9	124192.93	1615061.5	179778.02	195256.52	1657966.1	186318.48	193443.77	1631279.4	183273.31	184324.4	197410.61	1912632.1	244595.52	1925427.2	161616.47	210858.17	1891514.9	1763934.2	1565878.2	1537208.9	195692.22	1800059.6	228706.95	223037.06	1764466.2	207153.02	2028778.4	1523675.8	198969.62	1977817.5	1595260.9	1718252.5	1782700.6	143055.36	199916.9	171753.44	190550.95	1594401.5	194298.31	1786619.5
Peak_000025	443744.38	519546.38	742662.06	630078.1	506978.06	218848.8	189529.33	402551.97	424311.53	159906.52	480933.44	508921.25	380009.7	435486.16	649403.7	144339.48	143130.75	50683.746	152154.75	99562.305	254945.64	43410.535	337105.38	46677.07	0	148545.36	138019.92	139222.88	228676.88	112871.625	320040.78	16758.916	107195.22	461872.62	147529.06	382114.84	489652.03	136755.53	287385.8	276379.88	339637.88	316215.6	306415.9	183805.27	659839.4	360983.28	354745.1	475358.8	568651.56
Peak_000026	0	20255.662	25159.225	0	37043.97	48273.5	40295.13	0	0	44679.43	50682.52	68590.375	106169.914	45224.4	0	45115.7	70485.08	60656.605	0	57237.16	61568.785	62563.656	70658.34	0	40408.137	48546.03	67047.33	60594.426	70591.336	48255.793	70785.28	0	62244.28	0	56191.395	31479.457	0	0	0	34352.62	0	0	0	46117.773	33331.07	55528.402	41445.875	40757.035	55288.71
Peak_000027	0	10318.445	13170.459	0	0	0	0	18545.654	0	0	27211.576	19589.604	0	63846.875	0	17303.828	20412.434	11957.429	0	0	20615.982	21599.15	13635.69	0	19348.84	42573.64	72621.3	0	5833.0957	17384.81	0	0	0	67413.51	17871.707	32054.494	42333.336	5608.1323	24470.1	14111.6875	17135.379	55515.37	0	0	39663.336	0	17876.043	0	50542.137
Peak_000028	0	0	5901.4404	0	0	0	0	0	0	18876.805	0	0	30898.84	0	9655.226	0	0	33847.453	17523.844	0	0	0	0	0	13830.774	0	0	0	0	3356.7349	5576.5166	27145.19	13976.455	0	0	0	0	9236.769	0	25866.879	11963.732	0	9010.147	17766.838	0	9507.684	0	25891.105	0
Peak_000029	0	15427.851	0	0	45827.08	0	0	0	0	0	28767.934	0	0	13869.319	0	0	32397.664	0	0	0	16944.918	0	9317.336	0	0	53386.05	63485.598	52223.855	45739.88	0	22697.422	0	0	17706.68	0	0	11534.835	0	10902.706	31344.459	8269.605	9358.199	0	0	0	0	9168.468	0	0
Peak_000030	0	0	29377.541	0	0	0	0	0	0	0	0	4223.237	0	0	7294.812	0	0	0	18178.996	0	0	0	9087.99	15627.657	0	0	0	28155.584	0	0	9584.706	0	0	0	0	0	16049.792	0	0	7127.2246	11271.002	0	0	11875.069	10799.0205	8618.421	0	21501.951	0
Peak_000031	0	17671.621	6322.2607	0	0	0	60504.703	12274.809	20820.818	28900.168	0	0	0	0	7772.837	91864.414	0	0	30508.674	83550.4	9941.294	0	0	0	0	8197.224	0	0	0	0	25470.188	0	0	0	15422.811	21006.645	0	11281.886	0	0	0	0	0	0	23295.756	0	0	21220.764	0
Peak_000032	19667.336	39613.344	23199.52	25548.42	0	0	0	0	0	0	0	0	0	0	0	0	0	0	4645.134	0	0	0	0	7842.5864	0	0	0	0	0	0	0	0	0	0	0	0	0	0	0	0	0	0	0	0	0	0	0	0	0
Peak_000033	50410.266	54710.027	8174.099	23444.004	72684.19	49873.992	42551.24	0	30396.664	0	28127.984	0	0	40389.36	0	0	54582.78	0	0	0	57706.67	0	45294.902	0	0	42628.855	55581.656	55267.61	27348.873	0	61487.297	0	0	31090.768	0	45816.523	28602.78	0	55929.59	47666.938	51229.387	50238.98	0	0	0	0	40244.605	0	40881.594
Peak_000034	60182.83	64076.777	200633.64	39437.703	0	26873	58787.047	8343.541	25291.055	81451.94	0	8522.131	8618.285	12818.679	82769.9	67786.664	19102.484	0	11413.966	51404.742	101095.35	12010.01	48565.168	50746.78	8990.095	20640.502	14793.113	8489.15	28517.219	13475.557	44228.973	13068.206	11730.242	13246.242	90686.78	87788.16	21606.53	16129.343	9816.729	52507.79	23072.377	119061.586	55185.656	0	32363.676	0	19142.154	18514.174	18798.385
Peak_000035	0	0	0	0	0	0	0	0	0	0	0	0	0	0	0	0	0	11474.343	0	0	0	0	0	0	0	0	0	0	0	0	0	0	0	0	0	0	0	0	0	0	0	0	0	0	0	0	0	0	0
Peak_000036	0	0	0	0	0	0	0	0	0	0	0	0	0	0	0	0	0	0	0	0	0	0	0	0	0	0	0	0	0	0	0	0	0	0	0	0	0	0	0	0	0	0	0	0	0	0	0	0	0
Peak_000037	0	0	0	0	0	0	0	0	0	0	0	0	0	0	0	0	0	0	0	0	0	0	0	0	0	0	0	0	0	0	0	0	0	0	0	0	0	0	0	0	0	0	0	0	0	0	0	0	0
Peak_000038	0	13034.645	19013.393	0	0	0	0	0	0	0	0	0	0	0	0	0	0	14427.268	16387.293	12785.714	0	0	10765.979	22810.092	13121.82	0	9418.403	15519.59	9871.139	0	0	0	0	0	0	0	0	0	0	0	0	0	0	10640.271	5470.505	0	0	0	0
Peak_000039	0	0	0	0	0	0	0	0	0	0	0	0	0	0	0	0	0	0	0	0	0	0	0	9836.631	0	0	0	11270.414	0	0	0	0	0	0	0	0	0	0	0	0	0	0	0	0	0	0	0	0	0
Peak_000040	0	0	0	0	0	0	0	0	0	0	0	0	0	0	0	0	0	0	0	0	0	0	0	0	0	8046.165	11510.491	0	0	0	0	0	0	0	0	0	0	0	0	0	0	0	0	0	0	0	0	0	0
Peak_000041	11428.132	0	0	28961.879	0	0	0	0	0	0	0	0	0	0	0	0	14833.771	0	0	0	0	0	0	0	0	0	0	0	0	0	0	0	0	0	0	0	0	0	0	0	0	24321.508	0	0	0	0	0	0	0
Peak_000042	0	0	0	0	0	0	0	0	0	0	0	0	0	0	0	0	0	0	0	7484.313	0	6388.7476	0	0	0	0	0	0	0	0	0	0	0	0	0	0	0	0	0	0	0	0	0	0	0	0	0	0	0
Peak_000043	0	0	0	0	0	0	0	0	0	0	0	0	0	7650.4194	0	0	0	0	0	0	0	0	6573.816	0	0	0	0	0	0	0	4777.4507	0	0	0	0	0	0	0	8920.139	0	0	0	0	0	0	0	0	0	0
Peak_000044	0	0	11758.992	25775.102	16606.592	0	0	0	0	0	14302.002	12790.014	12166.995	0	0	0	3260.307	7645.963	5338.9985	7484.325	0	14459.356	0	7505.3394	29759.793	11762.464	11865.644	25445.357	0	6465.148	6991.0054	0	5897.7334	0	0	0	0	6013.1084	4607.725	5421.8022	0	0	0	15126.9375	0	0	0	0	7875.4434
Peak_000045	118621.125	196910.89	146594.73	381355.84	211458.9	7330.3	29321.797	66110.77	182275.86	0	157889.22	52685.523	0	211179.53	26772.6	0	0	0	0	0	25157.447	0	25942.752	0	0	30833.902	5839.475	0	71932.39	0	11493.282	0	0	182785.12	0	139436.4	148945.28	0	249240.17	137775.78	312634.56	330910.6	16789.084	0	92279.34	0	89153.46	9087.489	386550.16
Peak_000046	81746.7	144640.55	0	109345.414	124810.96	104232.61	93745.13	0	99980.35	0	95442.836	0	0	98209.71	0	0	94988.55	0	0	0	101722.14	0	107803.78	0	0	86113.99	98418.42	82375.66	62764.688	0	72208.21	0	0	78958.42	0	97609.65	57774.582	0	95608.06	71620.125	86569.35	68912.66	0	0	0	0	78148.4	0	86622.78
Peak_000047	0	0	0	0	0	0	0	0	0	0	0	0	0	0	0	0	0	0	0	0	0	0	0	0	0	0	0	0	0	0	0	0	0	0	0	0	0	0	0	0	0	0	0	0	0	0	0	0	0
Peak_000048	0	0	88778.91	7185.293	0	0	0	0	0	0	0	0	0	0	0	0	0	0	0	0	0	0	0	0	0	0	0	0	0	0	0	0	0	0	0	0	0	0	0	0	0	0	0	0	0	0	0	0	0
Peak_000049	0	0	33306.73	0	0	0	0	0	0	0	0	0	0	0	0	0	0	0	0	0	0	0	0	0	0	0	0	0	0	0	0	0	0	0	0	0	0	0	0	0	0	0	0	0	0	0	0	0	0
Peak_000050	70071.99	93697.4	73006.41	102315.12	85052.87	63974.695	63852.312	58055.97	56028.68	54000.742	46790.48	52445.387	69878.836	60028.69	50540.285	29845.912	15913.397	28135.592	27469.594	23481.871	31367.809	39824.207	25651.277	28608.754	56662.105	31710.23	44150.67	68406.78	30252.406	28539.197	36056.152	38177.824	23947.078	24952.61	30758.379	11860.229	23231.686	14404.968	0	20351.422	22935.887	24833.648	0	19751.463	15519.898	19347.004	18616.115	21038.973	16355.732
Peak_000051	0	0	0	3145.7444	0	0	0	0	0	0	0	0	0	0	0	0	0	0	0	0	0	0	0	0	0	0	0	0	0	0	0	0	0	0	0	0	0	0	0	0	0	0	0	0	0	0	0	0	4063.5554
Peak_000052	0	0	0	0	0	0	0	0	0	0	0	0	0	0	0	0	0	0	0	0	0	0	0	0	0	0	0	0	0	0	0	0	0	0	0	0	0	0	34842.844	0	0	0	0	0	0	0	0	0	0
Peak_000053	0	0	0	0	0	0	0	0	0	0	0	0	0	0	0	0	0	0	0	0	0	0	0	0	0	0	0	0	0	0	0	0	0	0	0	0	0	0	0	0	0	0	0	0	0	0	0	0	0
Peak_000054	0	0	0	0	0	0	0	0	0	0	0	0	0	0	0	0	0	0	0	0	0	0	0	0	0	0	0	0	0	0	0	0	0	0	0	0	0	0	0	0	0	0	0	0	0	0	0	0	0
Peak_000055	0	0	0	0	0	0	0	0	0	0	0	0	0	0	0	0	0	0	0	0	0	0	0	0	0	0	0	0	0	0	0	0	0	0	0	0	0	0	85734.2	0	0	0	0	0	0	0	0	0	0
Peak_000056	0	0	0	0	0	0	0	0	0	0	0	0	0	0	0	0	0	0	0	0	0	0	0	0	0	0	0	0	0	0	0	0	0	0	0	0	0	0	0	0	0	0	0	0	0	0	0	94220.84	0
Peak_000057	0	0	0	0	0	0	0	0	0	0	0	0	0	0	0	0	0	0	0	0	0	556881.1	7417.0854	0	0	0	10413.793	0	7612.243	0	0	0	0	0	0	0	0	0	0	0	0	5267.193	0	0	0	0	10704.387	0	0
Peak_000058	52054.844	59818.734	0	52397.91	56176.023	56917.242	60156.582	0	54210.934	0	47303.664	0	0	45449.062	0	0	52636.633	0	0	0	46089.133	0	51379.113	0	0	45143.855	60247.098	30899.684	31330.436	0	64241.703	0	0	47034.03	0	46068.223	44751.645	0	71322.05	32888.156	44028.56	48611.527	0	0	0	0	38154.53	0	48987.55
Peak_000059	0	0	5592.482	6668.185	16920.703	7040.702	0	0	6876.1494	0	7188.038	13012.842	0	6385.0356	0	0	11770.636	10564.502	9100.663	9787.265	12756.202	10542.58	13136.71	10710.425	16485.375	9568.227	22503.742	15729.774	13202.622	15997.215	10378.584	10294.506	9576.127	5767.6577	6970.2896	0	5619.6665	0	9070.57	9179.0205	4985.0996	3256.7896	0	14094.953	8046.6484	9389.273	8384.884	16258.975	12244.298
Peak_000060	63850.363	80087.21	69130.195	69509.6	108245.87	37065.39	37651.47	47178.01	67394.62	71439.97	95743.86	121055.26	103578.16	57713.68	99663.03	87276.43	173852.73	133941	142524.48	113099.87	191058.62	218248.12	164053.9	179640.86	226090.28	190168.06	246458.38	258079.3	191015.92	189284.84	216794.7	167402.72	190098.08	82990.39	87536.62	89046.11	103076.26	81021.46	44582.562	112866.44	76322.62	64402.766	62132.535	110668.26	55304.336	77691.54	65197.574	100180.85	94890.24
Peak_000061	0	0	0	0	0	0	0	0	0	0	0	0	0	0	0	0	0	0	6644.325	0	0	0	0	0	0	12193.703	0	0	11383.798	0	12819.596	13373.302	0	28099.654	0	0	12465.216	13446.44	0	0	0	0	16692.45	13328.215	17205.945	14046.06	17047.344	0	0
Peak_000062	0	0	0	0	0	0	0	0	0	0	0	0	0	0	0	6809.8477	0	3867.5034	12943.84	12281.254	23403.053	8052.0825	12943.89	28819.129	0	20843.38	0	14980.5	10806.813	10081.81	10983.435	0	25297.877	11391.823	18164.24	15750.957	9866.928	8531.557	16157.497	7449.285	10170.722	8916.264	13526.97	1819.2607	10684.976	16663.559	20770.896	18426.533	30713.53
Peak_000063	0	0	0	0	0	0	0	0	0	0	0	0	0	0	0	0	0	0	0	0	0	0	0	0	0	0	0	0	0	0	0	0	0	0	0	44232.94	0	0	0	0	0	0	0	0	0	0	0	0	0
Peak_000064	0	0	0	0	0	0	0	0	0	0	0	0	0	0	0	0	0	0	0	0	0	0	0	0	0	0	0	0	0	0	0	0	0	0	17446.547	0	0	0	0	0	0	0	0	0	0	0	0	0	0
Peak_000065	5488.7817	6325.5474	0	15049.189	7923.959	9445.4	12534.242	8554.51	14126.598	11154.939	6447.515	0	8057.8584	0	0	0	5209.6567	0	10887.069	0	0	0	8193.32	0	0	0	0	0	0	105720.88	0	0	0	0	0	0	0	0	0	0	0	0	0	0	0	0	0	0	0
Peak_000066	0	0	0	0	0	0	0	0	0	0	0	0	0	0	0	0	0	0	0	0	0	0	169773.3	0	0	0	0	0	0	0	0	0	0	0	0	0	0	0	0	0	0	0	0	0	0	0	0	0	0
Peak_000067	0	0	0	0	0	0	0	0	0	0	0	0	0	0	0	0	0	0	0	0	0	0	0	0	0	0	0	0	0	0	9886.366	0	0	0	0	0	0	0	0	0	0	0	0	0	0	0	0	0	0
Peak_000068	0	0	0	0	0	0	0	0	0	0	0	0	0	0	0	0	0	0	0	0	0	0	0	0	0	0	0	0	0	0	0	0	0	0	0	0	0	0	0	0	0	0	0	0	0	0	0	0	0
Peak_000069	0	0	0	0	0	0	0	0	0	0	0	0	0	0	0	0	0	0	0	0	0	0	0	0	0	0	0	0	0	0	0	0	0	0	0	0	0	0	0	0	0	0	0	0	0	0	0	0	0
Peak_000070	0	0	0	0	0	0	0	0	0	0	0	0	0	0	0	0	0	0	0	0	0	0	0	0	0	0	0	0	0	0	0	0	0	0	0	0	0	0	0	0	0	0	0	0	0	0	0	0	0
Peak_000071	0	0	0	0	0	0	0	0	0	0	0	0	0	0	0	0	0	0	0	0	0	0	0	0	0	0	0	0	0	0	0	0	0	0	0	0	0	0	0	0	0	0	0	0	0	0	0	0	0
Peak_000072	0	0	0	0	0	0	0	0	0	0	0	0	0	0	0	0	0	0	0	0	0	0	0	0	0	0	0	0	0	0	0	0	0	0	0	0	0	0	0	0	0	0	0	0	0	0	0	0	0
Peak_000073	0	0	0	0	0	0	0	0	0	0	0	0	0	0	0	0	0	0	0	0	0	0	0	0	0	0	0	0	0	0	0	0	0	0	0	0	0	0	0	0	0	0	0	0	0	0	0	0	0
Peak_000074	0	0	0	0	0	0	0	0	0	0	0	0	0	0	0	0	0	0	0	0	0	0	0	0	0	0	0	0	0	0	0	0	0	0	0	0	0	0	0	0	0	0	0	0	0	0	0	0	0
Peak_000075	0	0	0	0	0	0	0	0	0	0	0	0	0	0	0	0	0	0	0	0	0	0	0	0	0	0	0	0	0	0	0	0	0	0	0	0	0	0	0	0	0	0	0	0	0	0	0	0	0
Peak_000076	0	0	0	0	0	0	0	0	0	0	0	0	0	0	0	0	0	0	0	0	0	0	0	0	0	0	0	0	0	0	0	0	0	0	0	0	0	0	0	0	0	0	0	0	0	0	0	0	0
Peak_000077	10259.141	16368.342	0	0	0	0	10875.501	0	4641.193	0	0	0	0	10883.732	0	0	0	0	0	0	0	0	0	0	0	0	0	0	0	0	3714.9614	0	0	0	0	0	0	0	0	0	0	0	0	0	0	0	0	0	0
Peak_000078	0	0	0	0	0	0	0	0	0	0	0	0	0	0	0	0	0	0	0	0	0	0	0	0	0	0	0	0	0	0	0	0	0	0	0	0	0	53217.516	0	0	0	0	0	0	0	0	0	0	0
Peak_000079	0	0	0	0	0	0	0	0	0	0	0	0	0	0	0	0	0	0	0	0	0	0	0	0	0	0	0	0	0	0	0	0	0	0	0	0	0	0	0	0	0	0	0	0	0	0	0	0	0
Peak_000080	0	0	0	0	0	0	0	0	0	0	0	0	0	0	0	0	0	0	0	0	0	0	0	0	0	0	0	0	0	0	0	0	0	0	0	0	0	0	0	0	0	0	0	0	0	0	0	0	0
Peak_000081	0	0	0	0	0	0	0	0	0	0	0	0	0	0	0	0	0	0	0	0	0	0	0	0	0	0	4424.9043	14010.408	0	0	0	0	0	0	0	0	0	0	0	0	0	0	0	0	0	0	0	0	0
Peak_000082	0	0	0	0	0	0	0	0	0	0	0	0	0	0	0	0	0	0	0	0	0	0	0	0	0	0	0	0	0	0	0	0	0	0	0	0	0	0	0	0	0	0	0	0	0	0	0	0	0
Peak_000083	0	0	0	0	0	0	0	0	0	0	0	0	0	0	0	0	0	0	0	0	0	0	0	0	0	0	0	0	0	0	0	0	0	0	0	0	13688.059	0	0	0	0	0	0	0	0	0	0	0	0
Peak_000084	0	0	0	0	0	0	0	0	0	0	0	0	0	0	0	0	0	0	0	0	0	0	0	0	0	0	0	0	0	0	0	0	0	0	0	0	21583.824	0	0	0	0	0	0	0	0	0	0	0	0
Peak_000085	0	0	0	0	0	0	0	0	0	0	0	0	0	0	0	0	0	0	0	0	0	0	0	0	0	0	0	0	0	0	0	0	0	0	0	0	0	0	0	0	0	0	0	0	0	0	0	0	0
Peak_000086	0	0	0	0	0	0	0	0	0	0	0	0	0	0	0	0	0	0	0	0	0	0	0	0	0	0	0	0	0	0	0	0	0	0	0	0	0	0	0	0	0	0	0	0	0	0	0	0	0
Peak_000087	0	0	0	0	0	0	0	0	0	0	0	0	0	0	0	0	0	0	0	0	0	0	0	0	0	0	0	0	0	0	0	0	0	0	0	0	39523.74	0	0	0	0	0	0	0	0	0	0	0	0
Peak_000088	0	0	0	0	0	0	0	0	0	0	0	0	0	0	0	0	0	0	0	0	0	0	0	0	0	0	0	0	0	0	0	0	0	0	0	0	21227.482	0	0	0	0	0	0	0	0	0	0	0	0
Peak_000089	0	0	0	0	0	0	0	0	0	0	0	0	0	0	0	0	0	0	0	0	0	0	0	0	0	0	0	0	0	0	0	0	0	0	0	0	11867.017	0	0	0	0	0	0	0	0	0	0	0	0
Peak_000090	0	0	0	0	0	0	0	0	0	0	0	0	0	0	0	0	0	0	0	0	0	0	0	0	0	0	0	0	0	0	0	0	0	0	0	0	0	0	0	0	0	0	0	0	0	0	0	0	0
Peak_000091	0	0	0	0	0	0	0	0	0	0	0	0	0	0	0	0	0	0	0	0	0	0	0	0	0	0	0	0	0	0	0	0	0	0	0	0	0	44064.14	0	0	0	0	0	0	0	0	0	0	0
Peak_000092	0	0	0	0	0	0	0	0	0	0	0	0	0	0	0	0	0	0	0	0	0	0	0	0	0	0	0	0	0	0	0	0	0	0	0	0	0	0	0	0	0	0	0	0	0	0	0	0	0
Peak_000093	0	0	0	0	0	0	0	0	0	0	0	0	0	0	0	0	0	0	0	0	0	0	0	0	0	0	0	0	0	0	0	0	0	24205.76	0	0	0	0	0	0	0	0	0	0	0	0	0	0	0
Peak_000094	0	0	0	0	0	0	0	0	0	0	0	0	0	0	0	0	0	0	0	0	0	0	0	0	0	0	0	0	0	0	0	0	0	0	89.70938	0	0	36848.836	0	0	0	0	0	0	0	0	0	0	0
Peak_000095	0	0	0	0	0	0	0	0	0	0	0	0	0	0	0	0	0	0	0	0	0	0	0	0	0	0	0	0	0	0	0	0	0	0	14858.057	0	0	0	0	0	0	0	0	0	0	0	0	0	0
Peak_000096	0	0	0	0	0	0	0	0	0	7409.6025	0	0	38099.656	0	0	0	0	0	0	27511.316	0	0	31750.816	0	0	36738.36	0	0	0	0	0	0	0	0	0	0	0	0	0	0	0	0	0	28640.408	0	19469.932	0	0	0
Peak_000097	14152.678	16056.6455	38240.723	32614.793	43159.484	37582.324	28741.596	30174.602	23262.154	31076.496	28776.652	26595.928	14331.552	11247.494	8671.7295	10336.504	31116.107	36696.656	22546.633	17284.871	10289.5205	0	7820.7285	14453.868	62413.656	40342.938	46927.195	48835.445	45189.223	26757.957	29068.092	22739.387	23487.248	15663.575	25152.783	12367.427	15355.757	18553.6	18354.703	24520.846	17082.379	20460.76	15183.287	25076.396	12876.08	10839.746	11805.414	12000.403	0
Peak_000098	0	0	0	0	0	0	0	0	0	0	0	0	0	0	0	0	0	0	0	0	0	20449.188	0	0	0	0	0	0	0	0	0	0	0	0	0	0	0	0	0	0	0	0	0	0	0	0	0	0	0
Peak_000099	0	0	0	0	0	0	0	3836.6624	0	3162.9812	0	0	0	0	0	0	0	0	0	0	0	0	0	0	0	0	0	0	0	0	5285.0405	0	0	0	0	0	0	0	0	0	0	0	6750.6562	3148.4666	4357.718	0	0	4171.76	0
Peak_000100	0	0	0	0	0	0	0	0	0	0	0	0	0	0	0	0	0	0	0	0	0	0	0	0	0	0	0	0	0	0	0	0	0	0	0	0	0	0	0	0	0	0	0	0	0	0	0	0	3660.2598
Peak_000101	0	0	0	0	0	0	0	0	0	0	0	22200.395	0	0	21093.744	0	0	0	0	0	0	25088.393	0	9450.87	0	0	7602.662	11811.507	0	36883.38	12643.393	0	27040.754	0	0	0	0	0	0	0	0	0	0	0	0	0	0	0	0
Peak_000102	0	0	12059.041	0	0	0	0	0	0	0	0	12225.414	0	0	11751.587	0	0	0	0	10156.0205	0	11884.775	17510.594	0	0	0	0	0	0	10554.316	13216.699	4075.1555	7506.8247	0	0	0	0	0	0	0	0	0	0	9465.116	0	0	10176.517	0	0
Peak_000103	348582.12	539819	376539.3	409304.6	394353.38	287133.22	335261.3	368386.38	293705.4	354465.34	334196.12	297452.38	287939.7	284105.97	291945.16	283573.1	246543.47	247262.12	271048.88	342098.7	301357.28	262487.94	242648.28	221362.16	216829.97	169216.95	181482.92	328916.62	190360.83	259701.28	204839.69	169699.34	205665.84	204239.94	189696	210645.4	135823.45	124679.2	185170.27	184504.67	186492.78	160735.7	145931.67	134245.06	176772.89	168324.3	207977.7	102326.79	128227.97
Peak_000104	0	0	0	0	0	0	0	0	0	0	0	0	0	0	0	0	0	0	0	0	0	1208074.2	0	0	0	0	0	0	0	0	0	0	0	0	0	0	0	0	0	0	0	0	0	0	0	0	0	0	0
Peak_000105	0	0	0	0	0	0	19094.512	18612.875	39193.562	0	0	0	0	16066.361	0	0	0	0	0	0	0	0	0	0	0	0	0	0	0	0	0	0	0	0	0	0	0	22741.473	0	0	0	0	0	0	0	0	0	0	0
Peak_000106	0	0	0	0	0	0	0	0	0	0	0	0	0	0	0	0	0	0	0	0	0	0	0	0	0	0	0	0	0	0	0	0	0	0	0	0	0	0	0	0	0	0	7815.2207	0	0	0	0	24876.12	49124.625
Peak_000107	58401.508	62263.195	52012.73	31565.557	23328.705	42687.656	55682.84	64987.684	59020.17	56043.47	36484.36	79618.83	65467.74	61900.035	59189.258	82348.54	64648.25	74474.586	96934.5	73908.57	63738.77	70323.75	55846.633	82827.695	44365.137	26133.41	24033.41	20296.22	18466.156	41472.242	36613.984	45805.8	59629.72	20850.31	23105.674	23140.94	24830.209	25825.742	18660.924	35333.69	28523.678	19085.064	32886.824	24411.924	21241.127	29305.484	19735.834	29711.432	18613.982
Peak_000108	0	0	0	0	0	0	0	0	0	0	0	0	0	0	0	0	0	0	0	0	0	0	0	0	0	0	0	0	0	0	0	0	0	0	0	0	0	0	0	0	0	0	0	0	0	0	0	0	0
Peak_000109	12964.947	11401.972	37345.535	0	0	0	0	0	0	0	0	6976.76	0	0	0	0	0	0	0	0	0	0	0	0	0	0	0	0	0	0	0	0	0	0	0	0	0	0	0	0	0	0	0	0	0	0	0	0	0
Peak_000110	56656.91	57674.902	108222.914	50124.293	62580.17	14960.384	26131.066	32426.096	42370.332	11569.235	47252.6	16683.105	24994.295	46745.24	15720.792	0	17331.85	0	0	0	17245.81	0	34976.59	0	0	17155.32	0	0	17050.52	0	27811.947	0	0	49455.746	0	39353.133	32026.432	0	54200.938	41693.71	65278.758	53633.168	18092.762	0	44402.938	21397.697	34543.312	15042.808	75071.43
Peak_000111	0	0	0	0	0	0	0	0	0	0	0	0	0	0	0	0	0	0	0	0	0	0	0	0	0	0	0	0	0	0	0	0	0	0	0	0	0	0	0	0	0	0	0	0	0	0	0	0	0
Peak_000112	149192.02	249110.44	177155.61	237526.66	212994.58	96388.125	117967.66	181531.31	201411.61	115155.37	185014.1	117044.93	84044.64	246075.08	85348.234	31584.795	80994.08	20346.416	37026.094	19760.479	117938.21	10405.553	154580.64	10359.571	0	89235.35	74246.98	52164.676	108912.26	5335.87	106823.35	0	14836.068	189018.14	35218.695	186962.06	156146.97	28238.037	226406.39	203991.8	197338.02	181259.33	101506.555	71396.55	143828.44	85275.516	131568.23	79619.08	203612.62
Peak_000113	240986.89	258649.08	163400.55	204975.14	215929.12	409720.75	503281.6	402663.88	389223.84	359205.9	332953.56	308487.94	347422.3	258537.73	301672.8	229999.45	346713.72	315564.56	289596.97	282586.8	277529.22	284831.97	365414.03	263832.7	312046.47	342712.38	333574.28	315551.1	293425.38	267113.56	284732.66	290064.44	280756.2	265007.25	252302.38	298952.22	280383.12	247346.03	278932.75	273355.6	266214.9	310865.5	219287.56	255677.39	221163.5	205256.78	201989.95	209395.8	246870.45
Peak_000114	2489781	2539721	4305530	3516767.8	2683028.5	3038193	2578608.2	3096855.8	2570360.5	2955690	2420906.2	3178703.2	2662746.5	2723986	3703283	3007611.5	1377221.8	1954349.1	2877493.8	3095368.5	3233987.5	4383143	3041452	3830972	2668908.2	2622283.8	2124568.8	2126579.5	2550187.5	4297816	3868332.5	4651948.5	4203107	3549194	4458177.5	3965188	4281428	3772670.5	4466088.5	4730081	4942156	3948848.2	4251984.5	3980231.8	3514295.5	4044559	3916778	4693426.5	3969122
Peak_000115	5004411	4319672.5	6414469.5	5498573	5381311.5	1737244.4	1780324.5	2236133.2	1907187.8	2553750.5	2278862	2983669	2534100.5	1991332.4	3267989.8	2002411.9	1979093	1408308.2	1981663.4	2423193.2	2974672.2	3009569.5	2741423.2	2801347.5	2347947.8	1966645.6	1926445.9	2392091.5	2124370	6365412.5	6578800	6709621.5	6279267.5	5110473.5	5427987.5	5254372.5	5586784.5	4894536.5	4926591	5919493.5	5118830	4391295	5603755	6049778.5	5372865	5434394	4324538.5	5551659.5	6460305.5
Peak_000116	0	0	0	0	0	4615.991	0	0	0	19395.031	0	26965.844	38638.207	0	38894.418	19018.553	0	25545.188	34116.46	20968.73	17957.918	28858.977	0	37070.76	50451.625	0	22124.258	23767.416	23550.05	0	10795.461	17249.537	13202.303	0	12666.582	0	0	0	0	0	0	0	14118.184	0	5734.426	0	0	0	0
Peak_000117	0	0	0	0	0	0	0	0	0	0	0	3258.4233	0	0	0	0	0	0	0	0	0	6406.776	0	6530.7383	0	0	0	0	6091.9995	0	0	6471.688	0	0	0	0	0	0	0	0	0	3906.8452	0	0	0	0	5342.7437	0	6262.266
Peak_000118	46226.88	42242.797	15792.242	46173.39	28701.297	15435.017	0	7731.6816	28487.541	9856.265	0	0	0	0	0	0	0	0	0	0	0	0	7950.086	0	0	0	0	0	0	0	10849.684	0	0	21701.643	0	28135.105	16186.944	0	27252.578	9823.285	14630.055	26332.447	14176.574	0	0	16547.621	0	0	16910.197
Peak_000119	0	0	0	0	0	0	0	0	0	0	0	0	0	0	0	0	0	0	0	0	0	0	0	0	0	0	0	0	0	0	0	0	0	0	0	0	0	0	0	0	0	0	0	0	0	0	0	0	0
Peak_000120	5310.389	12982.461	0	12684.226	9592.369	5386.73	0	0	0	0	0	0	0	0	0	0	0	0	0	0	0	0	0	0	0	0	0	0	0	0	0	0	0	4743.179	0	7921.6714	0	0	8736.544	0	15413.847	11492.714	0	0	0	0	11309.74	0	17976.436
Peak_000121	0	0	0	0	0	0	0	0	0	6586.478	0	0	0	0	0	0	0	0	0	0	0	7485.2676	0	0	12734.3545	0	0	0	0	10824.624	0	21924.986	15043.113	0	0	0	0	0	0	0	0	0	19214.46	24003.629	0	15669.084	0	0	0
Peak_000122	236996.03	362937.84	324374.34	390002.9	331423.1	221089.92	213565.7	306618.3	432769.16	234292.72	415406.2	277551.22	172902.92	394164.78	146982.88	54838.36	147903.89	56696.195	87065.45	50261.664	271122.44	27582.314	323373.5	21597.584	0	233223.66	178351.5	118926.63	235897.55	0	188304.25	0	22316.63	365546.8	73726.336	362979.6	313344	59967.023	332142.12	312567.84	383948.62	354131.75	214774.62	167879.4	337792.47	210899.66	305954.88	204574.33	429433.12
Peak_000123	0	0	3093.3003	0	0	0	0	0	0	0	0	0	0	0	0	0	0	0	0	0	0	0	0	0	0	0	0	0	0	0	0	0	0	0	0	0	0	0	0	0	0	0	0	0	0	0	0	0	0
Peak_000124	0	0	0	0	0	0	0	0	0	0	0	0	0	0	0	0	0	0	0	0	0	0	0	0	0	0	0	0	0	0	0	0	0	0	0	0	0	0	5080.6963	0	0	0	0	0	0	0	0	0	0
Peak_000125	0	0	0	0	0	0	0	0	0	0	0	0	0	0	0	0	0	0	0	0	0	0	0	0	0	0	0	0	0	0	0	0	0	0	0	0	0	0	0	0	0	0	0	0	0	0	0	0	0
Peak_000126	374956.16	253136.16	154095.25	335313.12	828600.3	582699.06	471522.25	186783.97	593379.9	261536.9	192661.4	306119.75	491944.7	298276.3	426909.06	279245	898824.4	790098.44	605539.7	747572.44	1384306.8	805782.75	1412938.5	1436516.8	1954454.8	1378499.5	2569206.5	2960895.2	1627314.8	1436280	1199378	1148862.9	1080806.4	527840.44	749593.8	481840.44	395440.9	491678.8	470313.9	627134.25	559599.94	241426.86	298134.47	586970.4	206780.89	444576.12	965177.94	536056.2	658178.94
Peak_000127	572251.75	607749.06	747906.5	594738.25	618167.8	883698.9	751616.8	618489.94	556273.56	835602.8	901149.56	1469055.6	1024722	504625.72	1284540	1130467.5	996662.2	841146.25	963184.94	1070269.6	872505.2	1384018.6	808577.25	1266631.9	507472.5	924952.3	909887.4	1228514.6	848944.5	1540016.8	1123316.8	1135775.2	1217443.4	706857.7	927048.06	579771.2	557274.4	779831.2	592134.4	614871.75	628849.94	538514.75	801083.6	1243742.4	786684.6	891845.06	1178676.5	1280534.6	958392.2
Peak_000128	0	0	0	0	0	0	0	0	0	0	0	0	0	0	21467.855	0	0	0	0	0	0	0	0	0	0	0	0	0	0	0	0	0	0	0	0	0	0	0	0	0	0	0	0	14231.512	0	4047.5715	0	17896.691	8047.4136
Peak_000129	44100000	6.10E+07	51400000	61700000	54100000	32500000	35800000	50200000	53300000	36600000	50600000	37100000	29600000	60900000	28600000	17600000	28500000	14900000	18700000	14700000	37800000	11100000	4.40E+07	11100000	6504864.5	31500000	28600000	24600000	3.50E+07	9571574	3.40E+07	8826087	11900000	53200000	18200000	48900000	46200000	18100000	54200000	53300000	57600000	53400000	36100000	30100000	46300000	34400000	4.40E+07	30800000	6.10E+07
Peak_000130	0	0	0	0	0	0	0	0	0	0	0	0	0	0	0	0	0	0	0	0	0	0	0	0	0	0	0	0	0	0	0	0	0	0	0	0	0	0	0	0	0	0	0	0	0	0	0	0	0
Peak_000131	0	0	0	0	0	0	0	0	0	0	0	0	0	0	8820.055	0	0	0	0	0	0	0	0	0	0	0	0	0	0	0	0	0	0	0	0	0	0	0	0	0	0	0	0	0	0	0	0	0	0
Peak_000132	0	0	0	0	0	0	0	0	0	0	0	0	0	0	0	0	0	0	0	0	0	0	0	0	0	0	0	0	0	0	0	0	0	0	0	0	0	0	0	0	0	0	0	0	0	0	0	0	0
Peak_000133	23506.05	0	29677.838	7526.9834	65118.39	123693.914	93750.88	43400.195	57307.28	88262.1	0	40708.37	135407.31	13312.966	71543.805	75825.29	82245.32	214523.88	119270.484	131410.56	77692.88	133074.81	81654.06	193245.48	257261.94	94145.93	69022.7	143813.38	49825.707	118778.46	102783.04	190236.56	138322.6	0	126089.05	0	0	140756.8	0	54209.523	23518.188	0	91696.55	158245.02	24607.344	99911.7	57564.61	91920.54	16990.266
Peak_000134	0	0	0	0	0	0	0	0	0	0	0	0	0	0	0	0	0	0	0	0	0	0	0	0	0	0	0	0	0	0	0	0	0	0	0	0	0	0	0	0	0	0	0	0	0	0	0	0	0
Peak_000135	0	0	0	0	0	0	0	0	0	0	0	0	0	0	8257.977	0	0	0	0	0	0	0	0	0	0	0	0	0	0	0	0	0	0	0	0	0	0	0	0	0	0	0	0	0	0	0	0	0	0
Peak_000136	15883.166	15583.333	16488.154	25158.305	12571.931	0	0	0	0	0	9170.285	0	0	0	0	0	0	0	0	0	0	0	0	0	0	0	0	0	0	0	0	0	0	0	0	6073.28	0	0	8040.0654	7841.0063	12372.112	13554.787	0	0	7161.4536	0	0	0	34376.164
Peak_000137	0	0	0	0	0	0	0	0	0	0	0	0	0	0	0	0	0	0	0	0	0	0	0	18190.166	0	0	0	0	0	7926.596	0	9070.151	13543.221	0	0	0	0	0	0	0	0	0	0	13665.102	0	0	0	0	0
Peak_000138	0	0	0	0	0	0	0	0	0	0	0	0	0	0	23859.926	0	0	0	16478.324	0	0	0	0	0	57060.332	0	0	0	0	0	0	0	6314.131	0	0	0	0	0	0	0	0	0	0	0	0	0	0	0	0
Peak_000139	0	0	0	0	0	0	0	0	0	0	0	0	0	0	0	0	0	0	0	0	0	0	0	7391.9644	18549.41	0	0	8034.448	0	0	0	0	0	0	0	0	0	0	0	0	0	0	0	0	0	0	0	0	0
Peak_000140	358822.53	511698.88	423094.94	584781.7	451454.47	272621.03	290782.16	536932.9	612956.75	279555.16	574159.5	351237.38	231908.08	638242.94	221196.58	89154.766	232516.78	79937.7	98092.86	72355.92	370941.22	37146.867	468585.94	29945.508	0	288850.66	257063.2	180346.67	325245.03	13088.209	289131	9301.571	36618.625	502959.25	103009.13	459278.66	423475.75	88582.12	428665.66	350811.06	445725.7	427823.66	242833.92	186600.08	370852.03	190635.39	379104.2	196321.28	484955.34
Peak_000141	20108.84	23914.156	0	0	15046.836	0	0	0	0	0	10104.371	0	0	6269.778	0	0	0	17433.07	0	11924.996	3309.004	0	12763.273	9747.725	0	8509.24	18684.31	0	0	6011.838	0	0	0	0	0	0	0	0	0	0	0	0	0	0	0	0	7061.8076	0	14903.791
Peak_000142	12989.32	0	0	0	0	0	0	0	0	0	0	13343.715	0	0	0	0	0	0	0	0	0	0	0	0	0	0	0	0	0	0	0	0	0	0	0	0	0	0	0	0	0	0	0	0	0	0	0	0	0
Peak_000143	205234.48	224229.64	289813.7	175946.12	202417.81	280203.7	225121.81	277181.25	267396.25	318107.38	238174.77	246184.52	185440.06	184770.06	284607.16	257492.9	249649.56	218621.05	281429.53	264097.28	275904.12	323061.25	233753.77	308889.2	286529.88	196627.34	266664.03	289800.47	235619.58	279914.38	268987.25	273120.88	272240.1	210810.19	256533.67	228723.17	195417.28	233329.81	235405.66	221766.64	218494.67	198446.05	267802.16	281514.06	264156.75	229801.11	230989	269731.12	220714.23
Peak_000144	50067.344	20375.902	70631.62	39927.453	50444.688	19362.008	14571.436	45560.164	40467.152	43143.027	34135.22	72463.44	44965.777	28549.645	75357.266	68569.59	49084.734	63681.184	77587.5	52096.56	74509.586	76598.76	59607.59	97918.87	129943.34	55414.348	58893.594	64944.27	46881.316	69677.16	72676.21	119126.12	73229.4	57960.23	61539.086	44011.05	49036.76	35863.645	61704.01	67697.38	77811.195	51156.098	92383.55	81336.77	66041.91	76088.1	42059.32	68202.9	50840.656
Peak_000145	1934211.9	2148281.5	2468961.8	2114647.5	2146348.5	1822301.6	1673102.4	2013494.2	1990947.8	2047107.9	1875221	2035592	1796231.2	1741211.5	2079405.8	1653293	1837318	1860830.8	1806676.1	1667602.1	1972288.8	1870821	1772228.1	1776957.2	2010829.5	1875432.8	2040757.4	2069318	1724600.2	1998140.4	2347334	2193766.2	2115110.2	1991908.4	1925996.2	1866228.8	1731949.5	1695244.4	1929632.5	2065561.8	1834172.6	1853725.8	2035861.2	2063987.2	2200135.5	2167394.5	1856354.9	2168675	1917570.6
Peak_000146	563232.25	540839.44	865252.8	755726.25	941085.56	787772.5	687747.94	606494.8	621209.5	660212.75	950743.2	810282.25	772462.7	565119.6	602420.8	544349.8	877662.7	973642.75	757276.9	584451.75	776692.06	712051.44	606125.4	801153.2	1131037.5	906251.9	1119790.8	1292396.4	981225.9	696987.06	849791.7	811030.6	759642.8	696083.3	595277.6	452126.06	573947.1	645385.9	668412.06	604635	820432.6	758458.6	585595	892018.5	663492.7	610492.9	870835	803714.1	903447.4
Peak_000147	16089.477	0	0	0	0	0	0	0	0	0	0	0	0	0	0	0	0	0	0	11538.477	0	0	0	0	0	0	0	0	0	0	0	0	0	0	0	0	0	0	0	0	0	0	0	0	0	0	0	0	0
Peak_000148	0	24346.465	19672.373	12962.431	40298.918	26024.404	3995.6506	8367.609	23814.113	23055.752	8826.087	22028.258	8845.773	38447.062	24438.186	10402.169	0	0	0	0	0	9003.586	0	0	0	0	0	24687.88	8422.395	0	22696.064	0	0	0	15629.251	14459.709	12371.692	0	19530.977	21180.451	15683.163	34174.875	0	34367.953	16952.281	16442.168	70015.875	18690.334	0
Peak_000149	0	0	0	16003.975	0	0	0	12662.301	0	0	0	0	0	0	6525.635	6628.0244	0	0	0	0	0	0	0	0	0	0	0	0	0	0	0	0	0	0	0	0	0	0	0	0	0	0	2791.3345	0	14572.302	0	0	10000.385	8992.703
Peak_000150	0	0	0	0	0	0	0	0	0	0	0	11501.424	13048.093	0	16854.36	0	0	0	0	0	0	0	0	9359.239	0	0	0	0	0	0	0	0	0	0	0	0	0	0	0	0	0	0	0	0	0	0	0	0	0
Peak_000151	37729.875	40529.074	16709.555	27108.887	33096.484	25660.46	32425.08	0	30039.615	0	28264.262	0	0	0	0	0	0	0	0	0	0	0	0	0	0	6017.4136	0	0	0	0	15791.106	0	0	14291.3545	0	11705.595	30315.217	0	21142.107	27740.637	20717.51	12956.241	0	0	0	0	22820.924	0	23259.967
Peak_000152	25449.836	0	0	0	0	19823.566	0	0	9037.346	0	11473.72	0	0	18724.96	0	0	0	0	0	10411.587	0	5886.113	0	0	0	0	0	0	0	0	0	0	0	10619.403	0	6117.2515	0	0	0	0	0	0	0	9319.746	0	0	0	4894.2026	10629.227
Peak_000153	18771.723	12977.866	20144.568	8232.467	0	0	0	0	11925.709	0	5852.8384	0	0	0	0	0	0	0	0	0	0	0	0	0	0	0	0	0	0	0	0	0	0	0	0	0	0	0	0	0	0	0	0	0	0	0	0	0	18325.824
Peak_000154	260452.72	229293.2	74951.24	368219.1	293215.56	60130.484	75354.555	73406.87	251497.5	26134.955	160027.02	37460.254	50657.562	244978.5	43662.867	0	44944.92	0	0	0	119834.97	0	167534.69	0	0	51264.785	50211.883	57944.062	79094.8	0	97426.266	0	0	269972.53	0	209181.19	211872.69	19224.357	250901.98	210013.45	230215.84	231433.75	49387.31	13177.17	93289.555	38626.023	201767.08	38413.51	435986.7
Peak_000155	0	0	0	0	5865.087	27165.234	0	0	0	0	15941.256	0	0	0	0	0	0	0	0	0	0	0	8791.191	0	0	0	0	0	0	0	0	0	0	0	0	0	0	0	0	0	0	0	0	6402.9634	7193.567	0	0	0	0
Peak_000156	14943.441	24449.465	0	13391.873	6309.015	9364.436	9025.92	0	0	0	0	0	0	0	0	0	0	0	0	0	11145.186	0	16572.56	0	0	13070.645	0	11382.979	0	12052.362	17228.375	0	0	0	0	9489.635	0	0	9974.89	0	0	0	0	0	0	0	13721.272	0	20353.31
Peak_000157	0	0	0	3813.0808	0	8888.851	6898.753	0	7985.193	0	15156.364	0	0	10303.052	0	0	13952.242	0	0	0	30583.633	0	0	0	0	30299.885	20410.45	26507.736	15588.133	0	0	0	0	0	0	7577.8647	11701.029	0	23482.521	6795.024	25609.125	15948.843	0	0	0	0	8489.507	0	12756.323
Peak_000158	0	9974.674	43572.035	0	0	15763.013	20299.096	12716.21	0	21203.703	0	18545.53	7882.0356	0	0	11900.451	0	0	14908.1045	9140.43	0	0	0	0	19607.738	6325.152	0	0	6001.263	0	0	0	14862.386	0	10202.895	0	0	0	13538.234	0	0	13749.679	11082.863	24943.523	0	7577.79	0	52009.895	20366.238
Peak_000159	53823.08	59757.086	48963.793	45739.273	35154.473	56226.582	17726.768	51952.86	33728.36	15266.771	17193.074	0	35646.746	27738.826	0	25559.775	0	0	0	0	0	0	0	0	14452.287	10403.888	11860.5625	18598.213	0	0	10605.518	11715.369	0	0	21325.938	30010.65	20964.912	17943.1	0	8797.669	0	0	38087.895	11263.26	13552.057	0	0	30253.475	22442.805
Peak_000160	80557.35	29952.232	40475.68	17303.166	27623.824	0	0	20396.068	0	0	0	0	0	0	0	0	0	0	0	0	0	0	0	0	0	0	0	0	0	0	0	0	0	0	0	0	0	8035.8286	0	0	0	0	0	0	0	9902.373	0	16505.438	0
Peak_000161	30311.818	0	0	0	22269.867	15375.574	10891.398	0	16039.433	0	20978.62	24886.602	8371.107	15707.407	0	0	21048.312	0	0	0	0	0	0	0	0	0	0	0	0	0	0	0	0	0	0	0	0	0	0	0	0	0	0	9649.409	0	0	0	0	0
Peak_000162	0	0	9445.734	0	0	0	0	0	0	0	0	8915.287	0	9077.24	0	0	0	0	0	0	0	0	0	0	0	0	7490.2397	2855.548	0	0	0	0	0	0	0	0	10448.619	0	0	0	0	0	0	0	5563.8096	13405.07	0	11213.735	13463.149
Peak_000163	697871.4	791038.2	753777.1	660164.6	747880.7	688300.7	674790.3	632355.4	668561.2	646513.8	640413.06	590675.9	615918.06	612903.4	587364.75	611973.5	601189.56	584674	577500.06	545847.3	560609.2	618957.3	504654.84	610876.8	293718.38	224292.73	247641.06	301875.38	179667.2	210540.38	213081.92	222157.67	204998.33	188726.97	198421.12	169151.55	182176.36	199461.83	175892.08	180435.98	180308.4	180549.08	185446.38	190897.81	179563.94	192412.19	200465.08	200487.67	185444.5
Peak_000164	40543.977	28533.871	65775.5	48064.668	20735.95	6826.141	41466.625	64387.305	32480.896	48258.18	55153.082	32355.652	57491.367	61459.105	38869.625	22953.408	15399.624	0	38215.547	29046.234	7606.8354	0	16934.215	0	0	11267.131	0	0	0	0	10242.775	0	9310.046	13212.445	18016.158	26011.195	7421.8687	34302.043	0	9524.784	10514.851	17549.258	40841.234	33113.406	31741.943	36820.15	9882.938	36853.176	42273.49
Peak_000165	0	0	14726.437	0	0	0	0	0	0	0	0	0	0	0	0	0	0	0	0	0	0	0	0	0	5296.4365	0	0	0	0	0	0	0	0	0	0	0	0	0	0	0	0	0	0	0	0	0	0	0	0
Peak_000166	0	11109.271	0	10802.338	0	0	10468.148	0	0	0	0	0	0	0	0	0	0	0	0	0	12933.539	0	21715.006	0	0	16079.713	19935.648	0	0	0	14681.265	0	0	0	0	15566.923	0	0	6669.582	8881.649	11241.359	9900.591	0	0	0	0	7964.618	0	16288.9795
Peak_000167	33311.18	29319.883	21320.281	56736.65	24977.443	0	0	16938.584	0	12585.839	0	11595.516	11745.643	0	9357.414	0	0	0	0	0	0	0	0	0	0	0	0	0	0	0	0	0	0	7604.0366	7177.064	0	0	0	18929.871	14686.01	13150.833	21347.664	20798.467	0	28248.094	22366.162	0	11282.323	42848.715
Peak_000168	0	23218.742	0	9522.655	45626.91	21326.469	0	0	14947.6875	0	0	0	0	0	0	0	32948.25	0	0	0	12096.734	0	23639.594	0	0	37751.48	0	0	0	0	39539.703	0	0	16103.795	0	22844.748	5679.8584	0	14781.345	0	14951.861	12824.6045	0	0	0	0	11839.912	0	20142.814
Peak_000169	49639.21	53727.227	11019.02	11404.012	34906.4	0	0	0	6314.9536	0	0	0	0	0	0	0	0	0	0	0	0	0	0	0	0	0	0	0	0	0	0	0	0	0	0	5593.461	0	0	8609.954	0	9249.284	11238.241	0	0	0	0	6951.2495	0	24262.371
Peak_000170	0	0	0	0	3392.076	0	0	3056.3687	0	0	0	0	0	0	0	0	0	0	0	0	0	0	0	0	0	0	7228.9893	0	0	0	0	0	0	0	0	0	0	0	0	0	0	0	0	0	0	0	0	0	0
Peak_000171	11805.447	0	13886.46	0	0	0	0	0	0	0	0	0	0	0	0	0	0	0	0	0	0	0	0	0	0	0	0	0	0	0	0	0	0	0	0	0	0	0	0	0	0	0	0	0	0	0	0	0	5010.4956
Peak_000172	0	0	0	0	0	0	0	0	0	0	0	14408.149	19793.836	0	0	14165.389	0	19748.184	0	0	8594.665	0	0	0	0	0	0	0	0	0	0	0	0	0	0	0	0	0	0	0	0	0	10327.679	0	0	0	7465.069	14493.839	0
Peak_000173	0	13327.627	0	0	0	0	0	0	0	0	0	0	0	0	0	0	0	0	0	0	0	0	0	0	0	0	0	0	0	0	0	0	0	0	0	0	0	0	0	0	0	0	0	0	0	0	0	0	0
Peak_000174	15039.38	6633.2256	16445.904	12501.236	0	0	0	9822.379	16623.928	0	7086.179	17010.799	0	0	8297.352	0	0	0	0	0	0	0	0	0	0	0	0	0	0	0	0	7400.9595	0	0	0	0	0	0	0	0	7853.2217	0	16894.324	0	0	0	0	0	0
Peak_000175	59238.48	82942.17	12956.612	51115.418	52129.79	20996.162	17283.553	73463.52	29458.762	25017.229	14102.672	27909.36	18509.076	18466.324	0	14782.65	0	18609.012	32423.385	24850.135	0	18061.746	13283.931	21500.463	0	0	9528.056	0	12879.911	0	0	22819.31	9293.511	47172.8	0	19539.459	19768.785	0	18491.012	24568.219	17925.457	31381.977	26076.24	13716.566	34789.668	29186.83	12882.273	0	0
Peak_000176	23736.248	25697.23	0	39274.875	28957.803	30310.146	29499.389	0	32829.06	0	18835.568	7891.6924	0	35537.082	7644.2554	0	53511.582	0	0	0	40557.098	0	19182.06	0	0	43780.316	44217.062	25288.658	25713.082	0	33805.883	0	0	37541.01	0	30880.88	27024.342	0	29425.584	32718.299	30524.375	26955.49	0	0	0	0	36176.383	0	41468.434
Peak_000177	0	7751.22	0	0	9320.944	4337.532	0	0	0	0	0	0	0	0	0	0	5336.702	0	0	0	6368.832	0	0	0	0	0	0	0	0	0	0	0	0	0	0	0	0	0	0	0	0	0	0	0	0	0	0	0	10697.983
Peak_000178	26447.143	0	0	0	0	0	0	0	0	0	0	0	0	0	0	0	0	0	0	0	0	0	0	0	0	0	0	0	0	0	0	0	0	0	0	0	0	0	0	0	0	0	0	0	0	0	0	0	0
Peak_000179	0	4344.7334	0	0	0	0	0	0	0	0	7901.728	0	0	0	0	0	0	0	0	0	0	0	0	0	0	0	0	0	0	0	0	0	0	0	0	0	0	0	0	0	0	0	0	0	0	0	0	0	0
Peak_000180	10280.448	0	0	15313.64	0	0	12557.383	0	0	0	7992.422	5015.9736	8875.028	0	9294.357	8672.494	0	0	6893.8027	0	4281.4966	6603.4526	0	7686.961	0	0	0	0	0	0	0	0	0	0	0	0	0	0	0	0	0	0	0	0	0	0	0	0	0
Peak_000181	17342.393	27254.596	30368.703	29054.46	26509.771	27450.768	23894.77	19081.365	13167.661	20434.932	17457.646	17093.371	28718.355	14877.331	13429.052	20784.855	11291.673	19007.354	8454.24	9919.813	12021.77	19267.27	22949.182	23592.85	0	0	0	0	0	0	0	0	0	0	0	0	0	0	0	0	0	0	0	0	0	0	0	0	0
Peak_000182	0	0	0	0	0	0	0	0	0	0	0	0	0	43511.87	0	0	10379.924	0	0	0	19083.373	0	30156.64	0	0	18724.344	9266.798	0	25484.553	0	25000.871	0	0	39847.32	0	24364.71	8387.298	0	0	0	0	0	0	0	0	0	0	0	0
Peak_000183	3108339	3382151	2700502.8	2553304.2	2377941.5	2886561.8	2722937.5	2594107.8	2508637.8	3378109.5	4007378.5	5375149	4735436	4092520	5425577	6330176	6301205	6663927	6167545.5	6158200	8796424	8013741.5	8025271	8554427	9250061	9174210	8761271	8847445	8100701	5974427.5	6200351.5	7467945.5	6461370.5	4237991.5	5379586.5	4990775.5	4812679.5	4598206	3287694.2	3482406.2	3314976.5	3044494.2	4130937.8	3889999.5	3518654	3423404.8	3337728	3712401.5	3365829.2
Peak_000184	162172.19	251780.97	195775.83	270835.72	233406.7	107894.336	133220.81	213173.52	231385.97	120415.79	207523.34	132298.22	90199.98	268570.12	89789.88	36617.3	88621.13	24888.715	33375.19	22585.29	118597.19	12267.641	163870.94	12821.924	0	107477.79	91199.55	64402.25	122889.09	6277.06	115344.35	5102.26	13922.493	212301.69	39728.598	183498.72	179113.83	37355.7	212468.12	205995.45	228798.36	202478.52	106309.1	87400.62	166412.55	103670.34	137641.1	81519.61	209711.16
Peak_000185	0	0	0	0	0	0	0	0	0	0	0	0	0	0	0	0	0	0	0	0	0	0	0	0	0	6652.142	16675.129	10030.976	0	0	0	0	0	0	0	0	0	0	0	0	0	0	0	0	0	0	0	0	0
Peak_000186	0	0	0	0	0	0	0	0	0	0	0	0	0	0	0	0	0	0	0	0	0	0	0	0	0	0	0	0	0	0	0	0	0	0	0	0	0	0	0	0	0	0	0	0	0	0	0	0	0
Peak_000187	8828.681	11165.293	21271.361	30048.861	22336.174	12660.512	0	13813.754	15507.697	30267.701	24875.879	18168.887	9566.094	9633.759	9764.297	14121.504	11789.636	28958.422	22286.996	11570.9375	19161.15	23560.822	16533.016	19235.453	31321.322	17685.88	25335.207	23777.969	14412.339	18635.953	16429.059	18599.883	12125.836	9542.064	8148.3286	5918.661	4794.9883	7476.8433	12396.611	10701.022	0	0	9260.808	16896.084	6899.1143	9945.422	12307.881	13561.261	10816.184
Peak_000188	12987.681	25174.098	6590.526	58936.164	48455.98	0	6215.266	0	22613.145	0	15938.816	0	0	10971.985	0	0	8890.981	0	0	0	12164.909	0	12045.629	0	0	8714.657	17455.316	26430.264	0	2813.1216	15758.389	0	0	12321.278	0	4956.115	0	0	6152.635	7097.197	0	0	0	0	0	0	16439.549	0	6638.55
Peak_000189	0	38824.215	0	79105.63	17639.643	0	0	0	22038.188	0	24722.627	0	0	19168.549	0	0	5800.4434	0	0	0	0	0	0	0	0	9499.407	6509.1343	31034.043	0	0	13667.341	0	0	16628.055	0	0	0	0	10476.633	0	0	0	0	0	0	0	54408.54	0	0
Peak_000190	0	0	0	0	0	0	0	0	0	0	0	0	0	0	0	0	0	0	0	0	0	0	0	0	0	0	0	0	0	0	0	0	0	0	0	0	0	0	0	0	0	0	0	0	0	0	0	0	0
Peak_000191	214318.97	259330.34	211844.25	291728.9	231550.4	99994.94	117932.664	168207.3	206267.81	144940.14	138971.9	133778.22	138369.1	194873.17	142845.45	54147.36	54997.105	50219.336	73392.51	68446.72	105287.56	35443.684	154529.6	51918.395	0	94548.92	80728	88274.06	112069.586	62247.03	117533.76	36945.13	66098.76	225411.92	95801.65	160221.33	170169.73	96281.95	229960.3	229891.25	228277.33	252960.89	189140.2	127431.53	254860.27	170410.23	216971.1	219213.75	307755.25
Peak_000192	44147.21	81684.86	59336.973	44166.13	39934.266	18054.676	51201.984	26812.309	35061.703	32155.87	48758.973	30786.947	0	82118.51	0	0	0	0	0	0	21704.559	0	38688.184	0	0	34669.633	35333.156	29736.996	33029.117	0	0	0	0	49137.203	0	61290.473	45764.53	4705.8613	85509.82	55114.027	72910.98	68530.43	0	20630.69	55676.65	20854.658	34343.824	10210.515	77126.47
Peak_000193	34733.652	58882.93	0	46417.523	41099.32	41591.66	39955.625	0	33927.637	0	43452.195	0	0	33588.805	0	0	34252.137	0	0	0	47788.83	0	47160.816	0	0	55485.13	51767.223	37429.113	32312.9	0	44876.52	0	0	51156.38	0	51469.22	32065.201	0	57190.516	35954.746	48241.535	38572.5	0	0	0	0	36730.12	0	52219.66
Peak_000194	0	0	0	0	0	0	0	0	0	0	0	0	0	0	0	0	0	0	0	0	0	0	0	0	0	0	0	0	0	0	0	0	0	0	0	0	0	0	0	0	0	0	0	0	0	0	0	0	0
Peak_000195	63075.695	67845.74	79958.445	46205.043	56150.45	77679.984	60014.758	84199.88	77458.1	90533.82	109261.48	128174.75	112365.2	99213.5	107738.8	140022.88	107914.88	113611.89	115270.98	121051.97	66172.34	98109.27	51545.4	68979.15	121592.625	99396.36	81222.55	54115.703	81917.68	92930.95	86741.73	98835.69	112205.586	87726.59	124647.086	93131.99	94250.266	103825.36	87460.25	105006.25	93788.17	88750.32	115180.945	97643.375	89413.67	84178.1	69107.32	85929.51	59025.613
Peak_000196	119123.94	16362.359	0	55226.96	171333.75	112497.43	102416.31	0	153443.31	0	0	0	15724.353	19825.303	0	0	173654.95	4872.325	0	0	303938.88	0	313917.16	0	12334.778	465802.53	542788.1	542804.3	418975.25	23225.48	302278.75	7199.6514	29152.363	71851.86	36338.594	59748.78	40465.17	14710.844	44829.344	69993.96	42863.316	0	0	10361.081	0	0	76459.914	0	61374.527
Peak_000197	62997.586	113351.07	64536.633	103919.25	78861.88	33832.484	36648.77	63506.418	58962.426	35564.062	23175.338	26592.775	12301.29	62557.76	20600.482	0	20920.16	0	9609.529	0	17714.549	0	48075.875	0	0	0	0	0	10943.271	0	0	0	0	0	0	0	0	0	0	17747.586	0	0	0	0	0	0	0	0	0
Peak_000198	0	0	17283.22	0	0	2557.1755	0	37612.773	0	30923.047	0	9194.153	16496.666	0	11852.157	0	0	0	0	0	0	0	0	0	0	0	0	0	0	0	15009.5	0	0	0	18676.854	0	0	23442.316	0	6243.193	0	0	51809.86	22744.168	39116.93	34689.89	4350.1343	31795.15	0
Peak_000199	0	0	0	0	0	0	0	0	0	0	0	0	0	0	0	0	0	0	0	0	0	0	0	0	0	0	0	0	0	0	0	0	0	0	0	0	0	0	0	0	0	0	0	0	0	0	0	0	0
Peak_000200	619042.4	673391.6	644985.3	626476	624270.9	609896.5	584695.44	635857.2	585547.4	598981.2	590357.1	598799	594833.6	571054.06	526291.25	549512	534365.8	560131	539941.44	555943.06	580411	560018.7	569298.56	572591.6	56445.484	50973.99	55546.1	89822.79	49180.117	48781.332	48028.293	52774.61	47803.58	46453.797	61285.438	44872.203	50128.305	55329.49	49067.195	53760.758	56540.574	48277.047	56454.023	51789.613	53538.848	60360.57	48616.273	57326.773	50472.15
Peak_000201	13164.522	10368.413	12740.84	0	4523.219	0	11688.615	12417.122	10955.64	0	0	0	0	0	0	0	0	0	0	0	0	0	0	0	0	0	0	0	0	0	0	0	0	0	0	0	0	0	0	0	0	0	0	0	0	0	0	0	0
Peak_000202	0	0	0	0	0	0	0	0	0	16852.184	0	0	0	0	5580.795	14799.485	0	17139.242	38342.78	35437.285	0	0	0	30152.344	38865.234	0	0	0	0	13996.665	0	51748.312	45662.2	0	0	0	0	20732.648	0	0	0	0	0	18174.37	0	0	0	20492.986	0
Peak_000203	0	0	25510.988	69343.01	43297.176	0	51394.164	55391.867	16471.078	15874.873	10026.341	17555.49	55657.445	21728.727	138605.42	134033.53	16632.568	96023.39	133189.28	135535.84	87550.79	69239.81	41243.32	115918.58	19993.37	0	0	0	31809.953	60026.46	95477.06	63585.195	21611.61	74477.19	0	37956.715	55053.098	68494.19	0	0	23651.713	30725.014	0	0	11061.935	0	67646.26	0	0
Peak_000204	99533.76	105379.336	89244.66	89258.336	88683.25	89690.7	80433.164	101982.77	89109.27	86221.484	78181.09	87231.03	81248.02	74503.77	76075.19	77454.32	81093.37	76937.914	82924.414	76621.75	80003.25	84237.39	95125.836	89953.26	0	0	0	0	0	0	0	0	0	0	0	0	0	0	0	0	0	0	0	0	0	0	0	0	0
Peak_000205	25948.71	0	0	0	17757.605	0	0	50830.52	0	0	0	0	0	0	0	0	0	0	0	0	0	0	0	0	0	0	0	0	0	0	0	0	0	0	0	0	0	0	0	0	0	0	0	0	0	42688.348	0	0	0
Peak_000206	17832.727	25269.266	25150.967	14261.568	13996.067	0	0	15358.231	0	3978.6226	0	0	0	0	0	0	0	0	0	0	0	0	0	0	0	0	0	0	0	0	0	10751.392	0	7845.2485	0	0	0	6627.756	0	11586.949	9996.643	0	0	3487.083	0	13592.666	6367.7725	0	0
Peak_000207	0	0	22633.062	2764.8794	0	17631.46	0	0	24629.367	11283.398	0	0	0	0	0	0	0	0	0	0	0	0	0	0	0	0	0	0	0	6366.3994	0	11505.045	0	0	0	0	0	0	0	0	0	0	0	0	0	0	0	0	0
Peak_000208	0	28511.383	35362.883	19983.326	0	12907.61	32681.67	30018.625	0	21796.96	42344.133	11284.839	25737.008	0	0	0	0	0	0	0	0	0	0	29607.76	0	0	0	0	0	22878.504	0	19804.416	0	0	0	0	0	0	0	0	0	9080.154	0	11743.088	0	0	0	0	0
Peak_000209	0	0	0	0	0	0	0	0	0	0	0	6858.0146	0	0	0	0	0	0	0	0	0	0	0	0	0	0	0	0	0	0	0	0	0	0	0	0	0	0	0	0	0	0	0	0	0	0	0	0	0
Peak_000210	0	0	0	0	0	0	0	0	0	0	0	0	0	0	0	0	0	0	0	0	7890.7324	0	10472.686	0	0	21761.15	31001.123	33496.754	19856.93	0	8405.009	0	0	0	0	0	0	0	0	0	0	0	0	0	0	0	0	0	0
Peak_000211	545129.06	674280	686335.2	660675.56	502870.62	189142.55	254057.73	496616.97	464244.44	249893.27	369796.28	282486.94	225182.67	512291	234686.38	46856.26	199569.23	27407.887	58955.016	17649.182	253944.97	0	286698.38	0	0	170050.75	90684.29	63465.438	230760.23	0	237478.42	0	9371.721	448205.8	91248.125	374418.34	420027.4	106797.45	448762.12	454720.12	442405.66	480228.22	406617.84	248325.1	513843.44	327954.47	422062.12	291056.2	628154.75
Peak_000212	95694.58	104281.49	127799.38	106318.195	116675.99	132678.4	112844.73	136433.38	123604.82	156617.38	98810.01	117941.07	109244.73	123386.56	117370.875	113226.09	116615.69	114763.73	103106.08	111174.54	76772.7	128759.4	86713.33	103514.82	107023.99	90777.164	70323.89	104139.82	78502.516	119640.88	152013.34	145732.56	139925.12	110273.27	126271.96	121924.48	117733.54	106104.67	118715.38	118629.52	120061.695	98996.51	105086.15	104408.734	127191.79	94988.59	106255.56	108843.6	92546.805
Peak_000213	43675.363	39718.48	87245.85	64015.74	38264.566	58879.027	35074.938	71268.664	34469.332	45136.438	39404.957	41436.297	46055.688	42837.773	78228.95	51780.77	7037.272	22930.309	49336.426	56231.438	52191.305	89512.76	44113.586	73912.945	35908.87	39788.47	25159.918	28097.506	31537.113	70768.73	69733.9	91445.05	92697.06	64791.1	97395.65	83901.52	85607.27	55495.707	89593.766	101937.66	116409.625	77931.016	77054.88	74123	45950.41	66729.96	73192.5	107043.13	72340.37
Peak_000214	117513.41	96085.664	174314.97	143912.88	130093.86	14235.796	22697.113	31271.729	27272.621	38581.598	26845.756	44919.63	34700.965	27200.875	54985.07	21940.756	21074.836	0	16938.896	41793.85	48296.754	42731.434	45345.55	48900.293	32568.797	19591.979	28549.598	30513.361	25844.994	138322.98	152619.94	168399.58	148808.38	121286.85	117694.016	117514.16	123125.92	106895.66	109119.01	131385.11	117218.336	92064.46	125394.23	150086	110264.22	117926.95	88514.23	125334.48	147574.97
Peak_000215	0	0	0	0	0	0	0	0	0	0	0	0	0	0	26972.697	0	33272.207	0	0	0	0	0	0	0	0	0	0	0	0	0	0	0	0	0	0	0	0	0	0	0	0	0	0	0	0	0	0	0	14794.636
Peak_000216	0	0	0	0	0	13433.359	9114.185	0	14637.613	14174.541	6354.999	24023.947	15097.914	8099.325	21318.09	26261.926	41289.438	54866.473	32154.752	40829.77	81113.06	87888.28	68785.89	91203.3	70937.47	86342.664	56949.324	80859.984	67957.23	0	19068.451	14676.227	0	11689.068	0	0	0	0	0	0	0	0	0	0	0	0	9749.98	0	12389.434
Peak_000217	34177.21	57841.27	1701491.2	66070.12	83753.1	149731.61	79042.15	1103005.9	88245.766	1511200.9	285015.8	4161228.8	1863844.5	114531.91	3347249.8	2490716.8	146758.81	799294.4	2091555.1	2035900.5	176362.77	1198371.2	225501.66	1879829.2	81051.15	83844.67	136306.7	197092.69	181732.75	2792602	314923.6	1448800.6	2840350.8	115222.14	1030747.3	115606	107047.21	1104138.6	131822.47	132395.9	126502.76	92293.09	567474.56	2963160.8	1655223.8	1840489.4	268320.34	3425554	254170.88
Peak_000218	547925.4	793833.75	1399325.4	793536.4	960756.7	1279943.4	937845.2	1153294.9	894405.1	1044977.94	1773762.9	2749224.5	1614987	886707.25	2188343.5	1334058.9	1402998.1	506518.8	1158733.4	994642.2	1149366.4	972144.25	1354268.2	1051924.1	41028.734	937020	1064854.6	1178433.8	1229677.1	1533012.2	1430422.8	530527.7	1249326.9	909069.1	853624.25	729675.44	769978.9	556444.06	762491.8	694830.7	847274.5	594361.1	714047.6	1221986.8	1224657	1006109.6	1307484.9	1524457	1287014.9
Peak_000219	19854.156	47597.6	75179.805	43499.125	31952.049	13702.968	0	25776.543	20350.123	0	41520.18	39406.258	22141.7	37488	12033.252	0	0	0	0	0	8959.141	0	8863.304	0	0	0	0	0	0	0	12275.871	0	0	28843.2	0	22758.951	20907.271	0	16848.104	24775.768	28023.629	31668.078	0	0	21599.023	7444.223	12184.481	0	16604.393
Peak_000220	429034.88	472648.78	752152.06	584432.44	726078.4	1242029.6	763350.2	614916	538929.5	843580.44	1136793.2	2203055.2	1344378.1	460088.53	1791721.2	1454030.2	1373290.9	866195.06	1273829.4	1220259.6	1019744.44	1603543.9	983962.06	1443785.8	489389.88	1164891.2	1339255.4	1801464	1313877.8	2104528	1670483.5	1396301.5	1772837.9	669604.44	1276928.9	545214.56	604965.8	945622.6	596350.56	672991.8	682748.5	473518.22	908190	1810176.9	1102072.1	1148944.4	1529464.4	1727361.6	1148342.1
Peak_000221	0	19331.43	41898.816	19650.637	7740.4604	0	0	0	0	0	7546.7656	8615.269	5457.5776	0	0	0	0	0	0	0	0	0	0	0	0	0	0	0	0	0	0	0	0	0	0	0	0	0	0	0	0	0	0	0	7763.526	0	0	0	0
Peak_000222	0	0	112079.71	0	0	0	0	12492.294	0	0	0	36585.668	0	0	0	0	0	0	0	0	0	12313.844	0	44525.63	80858.016	0	0	0	0	0	0	8816.629	0	0	0	0	0	0	0	0	0	0	0	5712.699	51197.906	8982.549	0	0	0
Peak_000223	0	0	0	0	0	0	0	0	0	0	0	0	0	0	0	0	0	0	0	0	0	0	0	0	0	0	0	0	0	0	0	0	0	0	0	0	0	0	0	0	0	0	0	0	0	0	0	0	0
Peak_000224	0	0	0	0	0	0	0	0	0	0	0	0	0	0	0	0	0	0	0	0	0	0	0	0	0	0	0	0	0	0	0	0	0	0	0	0	0	0	0	0	0	0	0	0	0	0	0	0	0
Peak_000225	0	0	0	0	0	28526.943	16432.775	9171.49	8325.469	12775.4	0	0	22711.426	0	9737.971	0	8136.559	79061.445	25834.752	19167.879	31490.178	43329.527	17323.848	87203.75	141806	18367.459	36691.953	53266.574	10862.854	24500.873	11934.508	79187.09	51654.215	0	49319.35	0	0	12714.85	0	0	0	0	0	38467.145	0	0	0	16205.378	0
Peak_000226	1922018.2	2852151.2	2337650.8	2736782.5	2531219.5	1365561.9	1543240.5	2209734.8	2322635.2	1555736.4	2203228.2	1611150.4	1238456.2	2705029	1187147.8	704881.94	1189132.9	553598.7	775381.75	575843.44	1639164.6	402422.84	1832726.9	412402.16	208883.77	1398916.5	1238587.4	1042999.4	1536529.9	336547.53	1460017.2	303338.28	424394.03	2322697.8	727837.94	2171754.5	1983460.4	721072.25	2424540	2394955	2616392.8	2431712.5	1599796.9	1265828.8	1999010.8	1453097.8	1860043.9	1367254.5	2778087.5
Peak_000227	223622.23	246182.72	271067.78	247557	264225.1	304304.66	252550.95	263381.38	294862	338503.7	253359.94	255085.69	255016.22	202190.64	245813.86	215319.81	170766.08	218700.45	310586.53	257715.39	226172.58	238485.95	233939.48	233818.11	234659.97	194626.23	206557.83	241740.03	139376.02	221882.2	282355.16	257069.42	253096.55	218038.34	134648.84	169987.33	153286.48	160091.97	197126.73	260774.1	261493.89	250716.06	280830.16	277636.34	283801.53	294640.7	313749.84	321600.66	225390.66
Peak_000228	0	0	0	0	0	0	0	0	0	0	0	0	0	0	0	0	0	0	0	0	0	0	11763.316	21011.016	46601.184	19969.857	64287.426	77514.1	24241.994	10992.681	0	0	13154.3545	0	0	0	0	0	0	0	0	0	0	0	0	0	0	0	0
Peak_000229	0	0	0	0	0	0	0	0	0	9824.534	0	0	0	0	0	0	0	0	0	0	0	0	0	0	0	0	0	0	0	0	0	0	0	0	0	0	0	0	0	0	0	0	0	0	0	0	0	0	0
Peak_000230	206241.94	212995.73	448882.16	221516.2	372923.72	477061.66	341463.22	331229.28	254965.38	495562.7	407775.8	697687.56	578535.9	164708.27	602478.4	528914	695489.3	404528.03	577352	577854	436509	686559.3	519434.84	819782.56	239841.34	413871.25	459092.7	628481.75	507565.44	540066.75	347296.25	330601.4	520505.22	128051.15	456957.44	166538.55	139599.47	188548	330753.62	193105.89	305313.47	222868.97	438303.16	689004.7	331909.2	314463.1	599457.7	658304.44	541065.75
Peak_000231	0	13782.839	17578.643	8908.155	47499.016	136397.84	127361.445	122587.74	158568.44	163127.58	173006.78	242919.05	211757.2	142740.1	211998.05	151729.38	137235.22	133373.42	155493.66	190990.25	204920.72	220464.95	172980.12	218774.36	256380.6	235339.19	251182.69	272800.34	206486.05	58206.69	55921.566	50892.496	50945.07	50523.51	63661.797	55655.293	49058.41	47046.78	42332.184	68641.64	41333	37410.895	45730.316	42240.15	37279.55	25339.53	24196.861	46359.668	37562.836
Peak_000232	0	0	6948.9004	0	6494.8535	24447.125	13914.788	6870.766	0	17301.814	13669.113	26470.729	28807.293	4197.934	16379.387	16787.574	17382.072	37892.02	22535.791	9740.084	20860.225	28170.545	10735.865	27856.26	19508.213	12720.088	14535.007	24242.615	21193.633	28431.53	22691.486	27879.992	15024.392	7038.51	16235.877	5071.4546	5799.8936	10363.629	0	0	0	0	8612.829	21042.428	10325.643	13218.652	14956.866	17693.574	16446.959
Peak_000233	0	0	0	0	0	0	0	0	0	0	0	0	0	0	0	0	0	11647.064	0	0	0	0	0	0	20818.936	0	0	0	0	0	0	0	0	0	0	0	0	0	0	0	0	0	0	0	0	0	0	0	0
Peak_000234	0	0	0	0	0	0	0	0	0	0	0	0	0	0	0	0	0	2903.0554	0	5570.4175	0	4470.1396	0	16720.236	47483.047	0	0	0	0	0	0	0	5044.2056	0	0	0	0	0	0	0	0	0	0	13256.899	0	0	0	0	0
Peak_000235	0	0	0	0	0	0	0	0	0	0	0	0	0	0	0	0	0	3189.984	2048.6196	3535.0364	0	0	0	27155.314	10644.533	0	0	0	0	0	0	0	0	0	0	0	0	0	0	0	0	0	0	12946.125	0	0	0	0	0
Peak_000236	0	0	18425.676	0	0	0	8260.147	0	0	9821.529	0	0	0	0	9861.0625	0	0	0	7120.631	9161.288	6759.427	0	6409.665	13506.101	5588.5996	0	0	0	0	0	0	0	0	0	0	0	0	0	0	0	0	0	0	0	0	0	0	0	0
Peak_000237	0	0	0	0	0	0	0	0	0	0	0	8322.235	0	0	7582.818	0	0	0	0	0	0	0	0	0	0	0	0	0	0	0	0	0	0	0	0	0	0	0	0	0	0	0	0	0	0	0	0	0	0
Peak_000238	0	0	0	0	0	0	0	0	0	0	0	0	0	0	0	0	0	0	0	0	0	0	0	0	0	0	0	0	0	0	0	0	0	0	0	0	0	0	0	0	0	0	0	0	0	0	0	0	0
Peak_000239	31800000	3.30E+07	36300000	32500000	33500000	36700000	33600000	36400000	36900000	39700000	32400000	34300000	34400000	32700000	36300000	36600000	33900000	35500000	38100000	36600000	33100000	36100000	32300000	34100000	36600000	3.30E+07	31500000	34200000	29300000	38100000	41300000	42500000	39800000	34200000	36900000	36200000	35300000	36300000	33700000	36700000	36700000	33200000	35200000	3.50E+07	35700000	33800000	33800000	36700000	32700000
Peak_000240	353488.88	393977.6	268514.3	284373.7	383101.84	517241.75	638263.5	454614	634669.1	360914.5	421031.8	330126.2	405241.3	1153452.5	372461.06	223009.64	395617.8	230467.19	343459.8	272727.2	469824.47	428459.8	565759.56	196222.14	322288.8	521232.94	484373.47	434131.4	491951.66	312895.88	409596.7	243546.4	264131.56	352265.3	179132.56	404327.12	435093.03	236181.89	417973.28	565561.3	506997.97	476296.34	86621.44	183030.03	229648.89	260515.31	349612.5	139986.38	592151.6
Peak_000241	0	0	7979.1855	0	0	0	0	0	10260.742	0	58800.38	25146.133	14129.57	26933.469	16718.346	9448.756	54601.37	24794.17	24091.75	0	105534.664	97580.93	90769.586	26872.52	13839.7705	129685.19	115044.95	112305.63	83263.375	22379.924	70022.1	20133.793	14149.459	7418.653	0	9218.08	35271.242	0	3701.068	34851.445	15524.671	0	16513.729	0	0	0	0	0	15873.487
Peak_000242	730158.56	764428.75	768093	1664687.1	953833.4	753596.94	562931.6	861985.2	718955.25	797806.06	965887.3	1122632.9	949466.56	885741.9	1063263.4	836604.56	1250740.4	1314652.9	881146.6	719753.75	986520.6	785317.56	840281.44	836132.75	1324479.1	1309531.8	1357251.1	1503032.6	1115718	785784.06	925632.56	1199780	842056.7	909409.75	737391.2	1076415.5	912096.9	846807.75	790237.2	778104.25	827800.5	686816.2	3771123.8	877265.3	882694.44	826897.8	861875.75	988982.7	831503.1
Peak_000243	441454.22	321099.3	553456.6	585904.5	500135.2	907843.9	396119.44	572285.94	572782.2	1372661.6	345038.94	332756.25	315035.5	442576.34	834947.2	1744937	429548.28	561537.9	889112.75	548067.3	369981.9	767319.5	597417.44	612421.94	887896.3	1151470	497797.94	754075.56	880182.4	458690.1	616098.06	833223.44	576728.06	771606.7	386514.8	580041.6	703356.06	714218.56	940793.7	752930.4	1122629.6	903549.5	4331276.5	585931.2	974644.44	380840.3	328971.78	2928108.5	840140.7
Peak_000244	316641.94	401215.34	233750.22	171798.62	224228.84	254992.22	260301.2	173483.31	0	131651.84	201673.5	80333.7	0	283622.3	239756.73	0	201086.38	63897.285	259860.06	0	0	0	0	0	0	92315.984	117516.52	28490.826	70537.75	0	107541.77	116524.82	75852.86	65564.59	81618.09	79907.01	43197.64	0	100505.17	125696.945	127880.914	82582.2	0	244486.31	187161.23	145180.7	189229.69	171616.17	0
Peak_000245	0	0	0	0	0	0	0	19467.42	0	21694.68	0	0	25826.734	0	30175.56	17694.338	0	12202.674	0	2750.4312	0	0	0	8486.14	68295.45	0	0	0	0	36033.77	0	52603.41	31836.982	0	0	0	0	46516.105	0	0	0	0	0	60418.17	0	0	0	23083.547	0
Peak_000246	45005.688	66846.516	9409.772	68080.21	115131.74	159843.34	117142.87	4370.585	134868.53	43772.285	92065.05	44230.465	21880.682	71798.23	28335.11	13712.219	90715.16	35097.324	19167.139	39669.965	76080.37	25540.637	55178.543	45195.586	57512.414	95062.24	87289.11	109789.664	77960.11	26068.184	121210.414	35074.625	35079.734	43453.73	10242.782	66590.95	42951.47	5182.606	68149.984	79642.66	63003.312	43019.64	4720.2324	41489.13	0	35817.824	113781.1	19309.35	53688.61
Peak_000247	0	0	0	0	0	0	0	0	0	0	0	0	0	0	0	0	0	0	0	0	0	0	17933.35	0	0	19903.615	26422.785	32701.709	23089.002	0	0	0	0	0	0	0	0	0	0	0	0	0	0	0	0	0	0	0	0
Peak_000248	110074.84	115132.44	262720.25	151440	192429.23	273090.2	203373.16	227946.33	307197.62	411042.38	430557.62	642843.1	522874.97	380053.72	622596.25	688855.56	770346.3	752893.06	820922.56	667560.5	977282.94	1099100.4	906419.7	1044403.75	1019543.7	1048537.1	991820.4	1094336.8	883478.6	239490.89	291344.84	253450.73	253431.62	164595.22	278865.38	202388.97	216278.45	159882.7	187186.27	182677.31	176418.64	112084.63	230214.27	275888.5	202574.17	183655.3	140267.05	247461.16	220349.28
Peak_000249	0	20237.111	0	14404.309	37660.92	0	19199.596	0	43612.51	30073.062	12867.137	0	72994.234	0	0	0	45564.3	0	0	0	66549.87	0	2873.4924	15468.713	15076.345	0	19521.611	112162.87	46347.25	30264.178	52702.367	25923.969	28743.033	0	0	0	13469.98	12897.422	12742.558	0	0	0	0	16978.537	0	0	0	0	0
Peak_000250	0	0	0	25682.035	8915.003	0	0	0	0	0	0	0	0	0	0	0	0	0	0	0	22975.04	0	9400.894	12347.21	27370.656	18602.305	65232.047	105612.38	32220.383	16395.14	15080.263	6557.726	10224.278	0	8340.75	0	0	0	0	0	3186.486	0	0	0	0	0	12510.728	0	0
Peak_000251	0	0	0	0	0	0	15061.335	15180.073	0	51500.004	25598.062	38569.434	30258.404	38012.984	62749.03	60376.516	42247.977	41287.914	70889.01	48595.14	56162.176	139550.36	28697.488	91458.25	95735.41	73131.6	89885.36	86402.02	57039.58	46576.74	74410.8	84669.836	79653.98	15077.39	25396.4	4843.6494	8052.1772	43145.848	0	19853.389	0	14323.86	21123.002	34195.51	15754.804	0	0	19781.79	21794.408
Peak_000252	72790.125	60624.426	40430.746	41479.117	68493.85	128159.35	107895.71	144194.28	151289.98	172996	199146.67	217194.17	159753.05	221481.72	209244.88	133776.38	134930.72	156093.8	165202.12	151772.27	132004.45	106889.52	83738.22	92443.85	150403.22	136773.39	174865.64	166246.88	118652.49	139651.48	177226.25	143012.84	165966.27	106085.914	110951.05	117251.484	121196.195	106744.445	40003.37	59361.508	66211.15	36714.9	53311.355	52700.594	35269.047	56994.676	42977.01	58994.277	32740.611
Peak_000253	0	0	23075.117	0	13309.822	19970.828	0	25551.486	37931.14	78131.91	51156.082	120584.87	85672.36	37802.87	109305.73	77678.27	118118.195	128890.25	89495.27	133462.47	204491.1	153909.5	122441.22	154533.08	173602.55	205939.34	306915.06	249313.25	215447.86	115597.59	89337.02	100695.17	128373.55	0	37243.98	42621.504	16384.195	18733.365	39035.883	23451.203	16845.322	5503.5874	28689.15	44927.688	0	18186.791	13617.411	65327.992	45469.703
Peak_000254	0	0	0	0	0	0	0	0	0	0	0	0	0	0	0	0	0	0	0	0	0	0	0	0	88613.45	0	0	0	0	52858.81	0	28486.023	33062.684	0	7060.072	0	0	0	0	0	0	0	0	0	0	0	0	0	0
Peak_000255	82107.85	114600.27	111228.375	190024.16	178041.88	149254.75	112739.414	126385.836	118787.7	123800.17	150663.27	114570.69	81117.15	104123.82	108730.414	97992.75	173966.81	144177.92	123445.305	80646.67	145404.8	92356.984	113507.6	115175.86	130483.875	171380.47	175954.66	187730.19	128898.96	91439.58	143123.78	95306.71	101713.93	114399.555	74778.36	104176.414	98125.76	90546.27	111090.43	115419.67	123896.53	112135.19	183618.7	129251.89	139829.22	93953.1	114866.33	110225.1	132613.44
Peak_000256	7115.1323	0	0	33272.527	0	0	0	0	0	0	0	8913.881	0	0	11772.08	0	0	0	10800.09	0	22483.436	28419.98	19620.309	0	0	0	0	0	0	5962.4873	9599.419	8117.972	12972.566	0	0	0	0	0	0	0	0	0	0	19296.945	43634.215	6743.9165	17483.244	14316.262	0
Peak_000257	115990.62	119088.195	117700.1	62824.555	64749.168	67223.39	59033.28	70817.34	68710.44	64492.66	63905.848	67910.37	64953.04	59528.18	46720.156	51619.016	54658.76	48364.5	57332.06	55103.934	62177.824	58048.76	55548.824	60243.824	106926.09	87109.25	104066.75	104578.57	62686.633	71848.55	62621.457	63130.215	67170.36	65509.78	59898.137	60817.656	65164.168	64001.086	66879.87	64521.152	66496.625	68211.22	70515.164	60679.36	63590.07	59944.613	74734.48	64297.094	62776.508
Peak_000258	0	0	0	0	0	0	0	0	0	0	0	0	0	0	0	0	0	0	0	0	0	0	0	0	0	0	0	0	0	0	0	0	0	0	0	0	0	0	0	0	0	0	0	0	0	0	0	0	0
Peak_000259	0	0	0	0	0	0	0	0	0	0	0	0	0	0	0	0	0	0	6961.0107	0	7684.4116	0	0	0	0	9701.319	0	16844.531	0	0	23510.201	0	0	0	0	0	0	0	0	0	0	0	0	0	0	0	0	0	0
Peak_000260	0	0	0	0	0	0	0	0	0	0	0	0	0	0	0	0	0	0	0	0	9614.729	0	14332.249	0	0	6778.8276	17587.37	0	0	0	0	0	0	0	0	0	0	0	0	0	0	0	0	0	0	0	0	0	0
Peak_000261	51202.566	53448.94	79649.07	55533.445	53496.562	57808.7	49489.11	51496.63	59953.07	57875.25	58184.395	60512.99	66066.86	36779.234	61070.375	46098.504	65045.344	60267.45	36776.11	42128.645	58609.117	57747.938	56088.527	54696.184	63452.418	47611.12	58283.707	56670.07	50992.105	56383.96	63979.406	66791.65	71254.42	43654.785	59230.42	52383.656	50827.68	52112.535	50683.105	48742.043	50052.598	50388.832	51330.13	57952.055	67671.695	53232.395	47219.94	57636.086	71547.914
Peak_000262	0	0	11842.2	5535.2803	0	5539.071	0	0	0	4582.088	0	0	0	0	0	0	0	0	0	0	0	0	0	0	0	0	0	0	0	0	0	0	0	0	0	0	0	0	0	0	0	0	0	0	0	0	0	0	0
Peak_000263	278813.84	306874.8	313189.75	283973.7	299711.78	356046.53	305507.66	352201.44	346008.28	382295.72	301499.25	274090.56	275923.6	233181.27	246056.05	262586.2	209754.89	225906.47	327978.34	294223.2	231144.36	278089.66	260352.02	250290.08	286323.28	224514.69	237289.19	254990.7	175801.81	261547.42	327823.25	298813.12	279011.72	198714.84	155946.56	224713.3	227371.03	182837.72	209513.9	271044.97	285484.78	276087.16	295443.53	306470.03	305892	282402.66	309958.7	335174.28	269094.16
Peak_000264	130188.15	110181.39	128290.51	117124.66	109074.07	135455.33	127244.63	127801.63	158344.83	174111.52	148050.39	206486.64	184764.6	168919.31	154052.61	180895.88	221314.8	231558.25	223533.47	186431.14	259535.52	256880.2	241174.8	274185.9	317613.84	324810.03	306584.66	255766.5	214519.31	190054.58	233834.94	273764.22	239985.83	103344.61	137490.47	160634.2	118886.86	145474.67	110024.734	98645.445	111783.4	75245.49	105919.805	136593.83	151302.36	150858.56	131895.94	129179.26	116799.484
Peak_000265	106166.125	113188.86	128926.875	114631.125	136419.83	152775.16	119899.85	147376.53	150735.56	156135.62	109953.27	115403.11	121805.88	122920.99	123032.37	131657.11	108598.164	118229.83	107412.85	109771.86	99859.96	123376.61	110474.84	98749.18	99935.99	93724.22	82691.7	104160.13	87753.04	142288.6	138438	147095.17	153988.17	137171.47	123938.12	128992.63	137701.56	139227.03	112409.33	142876	119402.99	115913.05	127653.94	118492.414	132172.64	120143.22	114789.016	105781.57	87395.9
Peak_000266	0	0	0	0	0	0	0	0	0	0	0	0	11251.087	0	0	0	441.86902	9955.272	10547.985	8909.057	0	0	0	0	0	0	0	0	0	4678.647	0	0	0	0	0	0	0	0	8136.464	0	0	0	0	0	0	0	0	0	0
Peak_000267	0	17465.035	0	0	23083.94	0	24414.195	0	0	15213.059	0	0	0	13692.043	0	0	0	0	0	0	0	0	0	0	0	0	0	0	0	0	0	0	0	0	0	13813.805	0	0	16115.997	0	0	0	16397.627	20484.643	0	0	0	0	24364.883
Peak_000268	8371.565	0	0	0	0	0	0	0	0	0	0	0	0	3732.6902	0	0	9912.728	3092.7202	4206.844	0	18268.236	2829.488	20131.332	0	13659.189	15527.822	0	16136.401	17772.256	0	16451.123	0	8648.88	25186.727	0	7011.158	18029.291	7076.8696	0	11008.538	16170.004	0	0	0	0	0	0	17739.008	8083.018
Peak_000269	21403.863	30534.68	38340.21	23566.86	36344.152	39950.668	40738.594	30253.852	30819.406	46236.742	35358.008	40321.098	25073.201	26223.137	28539.9	17708.004	41002.848	34019.938	41962.06	29452.408	23703.336	87286.92	38330.887	29579.824	26719.06	25999.734	49404.92	41455.062	42719.523	35307.316	34419.656	26031.342	38847.836	13332.844	29717.918	24933.824	21243.953	31351.256	38874.926	37003.58	22310.174	18781.725	32387.744	40540.46	27263.283	26232.31	35802.906	40739.863	32001.842
Peak_000270	0	0	0	0	0	0	0	0	0	0	0	0	0	0	0	0	0	0	0	0	0	0	0	0	0	9945.25	0	0	0	0	0	0	0	0	0	0	0	0	0	0	0	0	0	0	0	0	0	0	0
Peak_000271	0	0	0	0	0	0	0	246959.66	0	0	0	0	97561.95	0	0	0	0	0	0	0	0	17654.994	0	0	0	0	0	0	7546.8066	0	0	0	0	0	0	0	0	0	191688.17	0	123975.016	0	0	0	0	0	0	0	0
Peak_000272	9892.407	0	0	0	7072.762	0	8865.63	0	4997.943	0	0	0	0	4455.455	0	0	10386.246	0	0	0	8231.741	0	10655.149	0	0	5899.968	10947.207	5138.9214	4635.7573	0	4333.204	0	0	8119.2827	0	9162.095	5966.9067	0	13176.157	11406.165	8935.276	0	0	0	0	0	0	0	10724.881
Peak_000273	12666.368	30294.568	0	24330.068	15881.641	26014.781	28057.799	0	23525.045	0	29077.947	0	0	20020.787	0	0	24474.727	0	0	0	22821.293	5583.289	24545.672	0	0	20615.787	28332.879	19578.137	16634.605	0	18183.527	0	0	26981.393	0	30388.898	13629.079	0	31572.51	15840.913	22758.47	29213.715	0	0	0	0	18680.787	0	32806.36
Peak_000274	8813.646	14253.856	0	7198.334	14818.48	10199.357	6498.9536	0	7280.5796	0	12617.429	0	0	8899.117	0	0	7241.2847	0	0	0	12012.102	0	8333.521	0	0	7529.849	0	0	9467.1045	0	19471.793	0	0	6303.466	0	12375.104	0	0	8409.109	7668.179	11992.539	11913.238	0	0	0	0	6794.7485	0	0
Peak_000275	186544.23	150663.19	0	272919.62	217317.66	180183.73	205004.4	0	200204.19	0	165444.39	0	0	175663.22	0	0	167300.23	0	0	0	244939.14	0	199842.95	0	0	211779.38	232779.97	202379.88	197301.19	0	241991.23	0	1869.726	174358.92	0	161265.14	149150.52	0	158635.4	159103.55	160291.6	156216.83	0	0	0	0	147572.2	6961.0137	282751.8
Peak_000276	0	0	0	0	0	0	0	0	0	0	0	0	0	0	0	0	0	0	0	0	0	0	0	0	0	0	0	0	0	0	0	0	0	0	0	0	0	0	0	0	0	0	9960.433	0	0	0	0	0	0
Peak_000277	0	0	0	0	0	0	0	0	0	0	0	0	0	0	0	0	0	0	0	0	0	0	0	0	0	0	0	0	0	0	0	0	0	0	0	0	0	0	0	0	0	0	0	0	0	0	0	0	0
Peak_000278	451953.53	427681.72	358602.53	367447.56	329350.22	286133	309663	276019.2	298043.66	299475.62	275922.5	312926.9	267316.88	284576.97	273542.28	250219.53	220175.02	242357.67	257160.17	228167.75	260355.45	267398	262451.06	250006.42	76688.016	98105.54	112867.76	199995.11	85856.02	100767.09	108991.805	93618.1	85229.39	102745.875	74916.17	119096.01	118827.99	86360.63	129918.33	100195.8	115941.85	111373.31	96819.74	96169.07	104726.63	88299.64	108669.68	106012.37	130011.42
Peak_000279	49226.215	27080.602	21549.986	34087.64	28240.332	0	15024.4	33071.523	10307.167	22341.668	28324.824	20273.217	25167.39	13730.002	23239.951	19171.469	7367.5786	0	0	0	22229.598	0	15982.3125	9265.418	0	9583.011	24242.537	24239.514	7110.812	9952.641	0	13512.845	21354.438	0	9790.833	13781.502	15109.699	13841.75	0	10627.449	0	22059.303	22328.857	0	13975.667	0	0	9456.008	0
Peak_000280	0	0	0	0	0	0	0	0	0	0	0	4799.2183	0	0	0	0	0	0	0	0	0	0	0	0	0	0	0	0	0	0	0	0	0	0	0	0	0	0	0	0	0	0	0	0	0	0	0	0	0
Peak_000281	121921.07	227283.69	0	137245.03	154018.78	129101.055	167652.84	0	144436.03	0	158751.6	0	0	176669.52	0	0	251680.47	0	0	0	188184.5	19559.291	208928.38	0	0	162075.38	202346.27	163752.25	160659.89	0	149817.17	0	0	143967.47	0	152627.62	61486.66	0	187785.2	94950.41	133520.83	134093.69	0	0	0	0	126288.49	0	146456.08
Peak_000282	227060.77	430892.56	0	279880.1	312768.16	239198.44	334182.34	0	290155.34	0	311838.38	0	0	285187.47	0	0	387858.88	0	0	0	396010.78	70720.26	409165.78	0	0	359011.5	450022.72	296794.44	304450.88	0	290972.72	0	0	278990.56	0	271013.25	135146.16	0	268182.47	94775.54	218907.95	256599.06	0	0	0	0	336701.16	0	350807.6
Peak_000283	42800000	56900000	28282.365	44900000	46800000	4.70E+07	48100000	0	4.50E+07	0	49100000	89121.47	222503.11	47800000	0	0	52800000	220726.33	55733.77	185775.83	59600000	30500000	5.70E+07	20550.73	43948.48	53600000	53300000	47800000	46700000	179554.4	52400000	81443.445	121584.97	51800000	0	55600000	40300000	200125.08	58300000	44600000	46700000	44900000	0	31903.725	0	0	50900000	0	57300000
Peak_000284	0	0	0	0	0	0	79811.25	0	0	0	64358.473	0	0	0	0	0	107668.83	0	0	0	0	27189.176	0	0	0	0	0	0	0	0	0	0	0	0	0	0	0	0	0	0	0	0	0	0	0	0	32588.674	0	0
Peak_000285	0	0	0	0	0	0	43455.793	0	0	0	0	0	0	0	0	0	15618.453	0	0	0	0	0	0	0	0	0	0	0	0	0	0	0	0	0	0	22009.027	31359.527	0	0	0	0	0	0	0	0	0	0	0	0
Peak_000286	0	0	0	0	0	0	0	0	0	0	15886.104	0	0	0	0	0	0	0	0	0	27124.139	0	0	0	0	0	0	0	0	0	0	0	0	0	0	16758.947	0	0	0	0	0	0	0	0	0	0	0	0	0
Peak_000287	0	0	0	0	0	8919.754	0	0	29528.611	0	0	0	0	0	0	0	0	0	0	0	0	0	0	0	0	11819.786	0	0	0	0	0	0	0	0	0	11205.188	0	0	0	13319.21	10354.214	14089.722	0	0	0	0	10549.9375	0	0
Peak_000288	0	0	0	0	0	0	0	0	0	0	0	0	0	0	0	0	0	0	0	0	0	0	0	0	0	0	0	0	0	0	0	0	0	0	0	0	0	0	0	0	0	0	0	0	0	0	0	0	15587.564
Peak_000289	0	0	0	0	0	0	0	0	0	0	0	0	0	0	0	0	0	0	0	0	0	0	0	0	0	0	0	0	0	0	0	0	0	0	0	0	0	0	0	0	0	0	0	11926.92	14123.659	0	0	0	0
Peak_000290	0	0	0	0	0	0	0	0	0	0	0	0	0	0	0	0	0	0	0	0	0	0	0	0	0	0	0	0	0	0	0	0	0	0	0	0	0	6924.2607	0	0	0	26319.902	0	7497.093	20308.047	0	18964.746	13290.067	19178.846
Peak_000291	0	0	0	0	0	0	0	0	0	0	0	0	0	0	0	0	0	0	0	0	0	0	0	0	0	0	0	0	0	0	0	0	0	0	0	0	0	0	0	0	0	0	0	0	0	12889.27	0	8917.445	0
Peak_000292	0	0	0	0	0	0	0	0	0	0	0	0	0	0	0	8843.606	0	0	23774.297	0	0	0	0	15980.304	45531.383	43810.87	17057.059	22563.01	37588.586	0	19904.729	30188.178	56564.48	0	12335.552	0	0	11502.257	6164.481	0	0	0	14688.859	35548.105	0	49058.21	18056.125	37611.45	0
Peak_000293	0	0	0	0	0	0	0	0	0	0	0	0	6537.3267	0	0	9134.593	0	0	24670.064	28001.727	17403.887	11241.501	0	0	47977.35	91313.32	22619.79	26884.059	67272.016	81550.734	40538.83	42447.312	29637.104	82087.39	38108.637	27643.676	30814.578	48142.62	105286.516	66388.23	80671.945	29042.156	92131.46	120863.48	100591.125	153845.7	127727.74	102714.42	78330.805
Peak_000294	0	0	0	0	0	0	0	0	0	0	0	0	0	0	0	0	0	0	0	0	0	0	0	0	13523.387	0	6900.0474	0	0	0	0	0	0	0	0	0	0	0	0	15720.422	0	0	0	0	18100.66	22101.02	0	19147.666	0
Peak_000295	0	0	0	0	0	18040.701	0	27849.201	23561.25	63245.766	37015.504	33833.723	52341.74	34471.496	0	47740.824	8948.45	38097.234	44014.066	21998.078	49424.855	0	0	30237.68	0	16310.386	0	0	0	15395.538	17554.652	0	7239.5615	0	0	0	0	11075.363	0	0	0	42275.867	0	45708.344	0	34523.375	49351.324	20828.36	49551.66
Peak_000296	0	0	0	6922.042	0	7055.153	0	0	0	0	0	0	0	0	8129.0044	0	0	11365.795	0	0	0	6851.1426	0	5241.7896	12407.935	0	0	0	0	13178.074	0	18827.7	0	0	0	0	0	0	0	0	0	0	24012.352	23100.182	0	23369.033	0	22503.17	34937.707
Peak_000297	0	0	0	0	0	0	9134.072	13150.634	0	0	0	11186.218	0	0	3461.176	0	0	0	27852.572	0	10840.952	26373.404	0	0	0	17472.283	0	0	0	0	8554.467	0	22545.883	0	0	0	0	0	0	0	17986.336	0	7225.0664	0	0	5833.887	0	8381.08	0
Peak_000298	0	0	0	0	0	0	0	0	0	0	18805.938	29122.893	13448.687	0	0	0	0	0	0	0	0	0	0	6250.352	0	0	0	0	0	0	0	11043.079	0	0	0	0	0	0	0	12447.714	14575.188	12051.851	0	0	21982.621	0	14468.198	0	35335.8
Peak_000299	82995.56	29992.52	53814.906	44352.85	46296.594	89422.29	58914.152	107945.2	90742.195	137645.97	137032.3	182052.16	157207.92	86721.93	94914.36	71451.31	59772.65	76432.836	88195.17	71950.65	52167.434	92306.47	35347.8	55213.18	59714.125	51721.54	53800.27	67169.58	97821.51	80116.64	101770.1	95348.516	81636.695	80477.87	48482.516	20027.295	35528.516	40623.49	99253.16	80373.95	79272.6	49581.36	121417.54	123266.71	142947.36	102502.92	185533.34	136608.9	165543.58
Peak_000300	23486.729	63233.938	22963.105	15283.846	0	27503.94	21695.047	6181.041	27728.629	56236.062	79453.43	0	6573.269	28093.46	40612.4	62276.23	32212.787	42750.22	18625.336	61030.02	0	31535.295	0	17521.898	69070.875	75177.16	38083.69	34951.59	62821.54	118066.4	100032.42	126176.79	54339.402	37207.668	64277.25	0	16005.381	46303.734	59540.52	51685.11	39098.406	115846.76	77010.625	101216.76	42682.34	94988.84	13105.703	36828.355	100286.57
Peak_000301	0	0	0	0	0	8317.266	11731.946	0	12772.872	0	26506.816	0	0	0	0	0	0	0	0	0	0	0	0	0	77867.12	75882.97	72270.3	30498.44	77084.18	63553.086	68241.85	84591.53	72996.4	49002.938	90164.27	50951.832	71630.36	72080.57	95533.234	95278.67	71534.664	92048.375	61650.695	23790.676	43242.93	114693.38	58994.13	57251.406	98623.8
Peak_000302	29676.346	41977.02	44285.516	93586.05	42945.816	53641.605	26663.55	0	62070.3	32443.18	0	59364.895	91945.055	18858.139	45394.957	60185.746	0	51524.445	57325.08	52925.465	77860.664	68706.38	76163.68	67110.445	119465.84	40809.027	90206.1	109543.125	50004.02	79318.22	110160.17	88187.15	163794.5	97861.36	45102.25	79792.17	122352	76954.52	51427.145	166810.36	46517.438	81997.98	145077.14	61197.023	57678.086	140312.9	111522.33	221268.75	195495.33
Peak_000303	0	0	0	0	0	0	0	0	0	0	0	0	0	0	10882.852	0	0	0	0	0	0	0	0	0	0	0	0	0	0	0	0	0	0	0	0	0	0	0	0	0	0	0	0	0	0	0	0	0	0
Peak_000304	19592.486	18339.37	0	0	0	0	0	0	0	0	0	0	0	8689.26	12445.97	0	17816.953	0	0	0	0	0	0	0	13148.602	38003.92	0	10173.049	35107.676	0	10286.654	19455.191	25011.775	29816.047	18859.717	10069.54	20744.768	6460.786	36011.832	0	51008.67	26577.664	54841.254	11712.487	12880.774	54065.523	51167.727	42252.96	16149.973
Peak_000305	0	0	0	0	0	0	0	0	0	0	0	0	0	0	0	0	0	0	0	0	0	0	0	0	0	0	0	0	0	0	0	0	0	0	0	0	0	0	0	0	0	0	0	0	0	0	0	0	0
Peak_000306	0	0	0	0	0	0	0	0	0	0	0	0	0	0	0	0	0	0	0	0	0	0	0	0	0	0	0	0	0	0	0	0	0	0	0	0	0	0	0	0	0	0	0	0	0	0	0	0	23474.04
Peak_000307	0	0	0	0	0	0	0	0	0	0	0	0	0	0	0	0	0	0	0	0	0	11652.569	0	0	0	0	0	0	0	0	0	0	0	0	0	0	0	0	0	0	0	0	0	0	0	0	0	0	0
Peak_000308	0	0	0	0	0	0	0	0	0	0	0	0	0	0	0	0	0	0	0	0	0	0	0	0	0	0	0	0	0	0	0	0	0	0	0	0	0	0	0	0	0	0	0	0	0	18132.03	0	15092.339	0
Peak_000309	0	0	0	0	0	0	0	0	13388.75	0	87209.61	83365.336	164165.95	177625.27	235918.27	409035.9	371527.88	326623.47	345462.56	330234.16	335081.12	374295.5	198961.02	319952.97	0	0	16059.702	32661.053	43200.004	92888.586	163159.4	183638	142709.55	142818.69	203769	221104.03	218171.47	156057.53	180094.19	178549.55	159539	165888.83	175088.39	112700.65	200498.1	124696	129132.516	119733.34	75928.89
Peak_000310	152835.92	149846.78	131270.5	96458.52	66259.63	152609.66	215076.3	185580.75	200818.89	228780.69	240791.48	242956.56	163016.98	181297.48	62890.11	157229.72	144530.78	183433.23	143344.81	175056.38	200892.48	175314.2	201737.08	215114.08	269885.7	299808.7	235531.22	183379.12	229890.38	150628.48	178514.1	207624.6	150360.17	171535.47	125572.61	138988.58	146132.89	126839.71	183444.73	185484.36	118268.36	165626.36	151316.11	158289.28	174766.42	203079.22	229257.69	220833.72	234516.88
Peak_000311	0	0	0	0	0	0	0	0	0	4406.3438	0	0	0	0	0	0	0	0	0	0	0	0	0	0	0	0	0	0	0	0	0	0	0	10428.862	0	0	0	0	0	0	0	0	0	0	0	0	0	0	0
Peak_000312	0	0	0	0	0	0	0	0	0	0	0	0	0	0	0	0	0	0	0	0	0	0	70286.81	0	0	0	0	0	0	0	0	0	0	0	0	0	0	0	0	0	0	0	0	0	0	0	0	0	0
Peak_000313	0	0	0	0	0	0	0	0	0	29434.834	14490.346	0	44336.383	9640.159	0	0	0	0	0	0	0	0	0	0	0	0	0	0	0	0	0	0	0	0	0	0	0	0	0	0	0	0	0	0	0	0	0	0	0
Peak_000314	0	0	0	0	0	0	0	15533.541	0	13157.029	0	16200.744	0	14032.352	0	0	0	0	0	0	0	15690.048	14522.124	0	0	0	0	0	0	0	0	0	0	0	0	0	0	0	0	0	0	0	0	0	0	0	0	0	0
Peak_000315	0	0	0	0	0	0	0	0	336.73267	0	0	0	0	0	0	0	9746.328	3746.8193	0	0	0	0	0	0	0	0	0	0	0	0	0	0	0	0	0	0	0	0	0	0	0	0	0	0	0	0	0	0	0
Peak_000316	0	0	0	0	0	0	0	0	12182.241	0	0	0	8981.113	0	0	0	0	0	0	0	0	0	0	0	0	0	0	0	0	0	0	0	0	0	0	0	0	0	0	0	0	0	0	0	0	0	0	0	0
Peak_000317	317589	523192.38	0	329442.22	355272.7	387296.28	415740.75	0	359984.12	0	444657.06	0	0	362840.72	0	0	465134.6	0	0	0	547299.6	101670.375	572258	0	0	476675.75	511624.2	396117.34	375777.03	0	331029.7	0	0	329683.53	0	305737.2	162988.33	0	251245.25	139138.2	236514.27	298458.47	0	0	0	0	329391.4	0	410652.94
Peak_000318	130544.42	227473.81	0	140153.2	150256.14	143089.94	202983.7	0	165121.44	0	180442.48	0	0	185082.39	0	0	245905.77	0	0	0	229768.61	0	209206.7	0	0	183677.66	205671.22	176223.42	194570.45	0	183815.78	0	0	162225.88	0	184955.06	75445.695	0	183531.98	93320.016	128871.484	128539.48	0	0	0	0	127913.35	0	171993.72
Peak_000319	0	0	0	0	0	0	0	0	0	0	4019.6553	0	0	0	0	0	5541.275	0	0	0	0	0	0	0	0	7735.687	16675.111	3604.7102	0	0	0	0	0	0	0	0	0	0	0	0	0	0	0	0	0	0	0	0	0
Peak_000320	877607.3	965449.1	948987.5	930330.75	935033.4	780013.5	790480.25	722873.2	864288.4	804781.75	868877.44	880351.25	748668.56	752211.44	769037.2	585907.4	701557.2	585620.1	677907.7	670543.25	601841.7	601836.6	659302.3	568093.5	718446.94	702223.75	795978.9	871871.56	781184.2	617192.1	604754.4	549200.94	577135.25	592945.4	719320.06	669425.25	646017.9	545712.4	845287.9	811013.94	867871.44	850206.5	764099.9	957090.75	927492.44	820968.25	905814.1	1025508.56	1118402.8
Peak_000321	6849.414	13235.965	29255.07	25243.754	26011.111	33120.504	27011.916	32772.824	44039.336	43167.152	30838.854	49024.844	42527.207	37740.734	47214.16	33331.996	43348.285	46906.453	48059.363	38357.492	48495.15	41097.66	40508.777	55723.39	85608.836	66857.664	71808.41	79997.016	68015.164	55024.402	59674.258	56811.977	58560.21	43254.656	41454.273	40944.92	33037.56	35452.395	36951.57	42791.195	41514.17	38077.617	45876.01	42896.965	45493.504	40044.46	41394.176	46379.785	49873.266
Peak_000322	20052.514	24232.22	0	33819.945	50178.4	68896.6	66530.45	0	45885.75	12270.003	57354.758	0	0	31714.291	0	8265.873	32915.87	5801.7837	0	0	0	0	0	0	0	15120.431	0	0	12025.386	0	0	0	0	0	0	28734.227	18642.918	0	49920.707	32610.031	30539.77	33587.68	12782.042	11448.125	0	0	30509.629	8211.195	72937.13
Peak_000323	61204.9	73501.38	119212.24	114175.38	112854.31	122738.87	130479.516	164920.88	142115.17	169980.69	115125.56	157108.83	138011.14	132381.6	159175.58	145507.25	126471.984	142239.78	159399.52	162297.53	173651.03	167392.8	143629.98	174412.2	178461.95	158894.02	158767.08	170516.95	142754.75	196544.86	214443.39	198446.48	199328.36	181746.12	186161.08	175562.7	173717.33	180287.1	179568.36	201116.7	168847.84	166811.64	179784.2	167605.97	164538.7	170178.83	145294.39	172362.67	134057.4
Peak_000324	0	0	0	0	0	0	0	0	0	0	0	0	0	0	0	0	0	0	0	0	7241.67	7106.6133	7378.1934	4871.325	0	3695.5493	0	6640.4565	0	0	8328.613	5149.917	0	4081.794	0	0	0	0	8038.5425	7491.3184	6320.3604	0	5433.461	16527.695	0	0	0	0	11045.933
Peak_000325	0	0	0	0	0	13010.594	0	0	0	0	0	0	6344.225	0	12058.158	9461.977	0	23337.23	11531.194	28472.195	0	48957.81	15596.132	26341.22	42166.637	10863.142	0	22514.895	12886.92	33690.004	11500.161	33403.203	20112.621	12620.486	9587.875	0	0	48543.88	0	0	0	0	0	38652.324	15634.253	0	22115.316	10667.476	0
Peak_000326	61156.87	77166.07	73650.164	68142.84	63020.473	52193.945	51858.37	45746.387	63943.234	52165.098	65619.94	60432.156	52005.47	54781.93	42427.223	34119.5	37495.4	23105.135	39888.785	35455.977	28640.238	29085.268	39124.18	26230.223	37549.56	38234.086	58952.727	62154.957	53428.797	36669.883	34916.03	24238.658	28772.865	27459.943	43375.12	40577.543	37568.75	23419.078	58122.86	55019.25	63963.246	62974.65	43247.766	61760.492	67896.03	46759.402	65640.81	71823.38	86152.02
Peak_000327	56395.3	37428.508	0	76798.22	62471.707	82866.99	84967.5	0	64235.902	0	65165.66	0	0	70119.47	0	0	69541.81	0	0	0	74900.016	0	54479.145	0	0	70561.71	46222.543	48490.19	54094.293	0	72869.5	0	0	69659.82	0	80813.195	72668.06	0	80646.99	76685.555	80776.516	99032.35	0	0	0	0	64225.844	0	87002.805
Peak_000328	0	0	0	0	0	0	0	0	0	0	0	0	0	0	0	0	0	0	0	0	0	0	0	0	0	0	0	0	0	0	5547.778	0	0	0	0	0	0	0	0	0	0	0	0	0	0	0	0	0	0
Peak_000329	192077.39	195069.64	181044.33	185562.8	189160.78	161813.44	182294.77	164911.98	187819.05	176803.9	193074.77	173597.86	172096.83	175912.98	164054.94	150497.98	168769.84	151441.1	153999.84	150327.7	161708.14	162026.1	155507.78	171508.72	0	0	0	0	0	0	0	0	0	0	0	0	0	0	0	0	0	0	0	0	0	0	0	0	0
Peak_000330	11349.379	9479.019	7166.723	11066.562	6128.263	0	6736.346	0	12392.71	8458.452	14184.181	7806.998	8068.1562	0	0	8143.534	5891.7295	8131.2036	0	5894.7495	7519.1694	9336.505	7480.128	4986.533	0	0	0	0	0	0	0	0	0	0	0	0	0	0	0	0	0	0	0	0	0	0	0	0	0
Peak_000331	0	0	0	0	0	0	0	18788.479	0	0	0	6001.55	0	0	0	0	0	0	0	0	0	0	0	0	0	0	0	8412.719	0	0	0	0	0	0	0	0	0	0	0	0	0	0	0	0	0	0	0	0	0
Peak_000332	41500000	48500000	50300000	45400000	4.00E+07	45700000	45700000	48900000	47300000	45700000	4.80E+07	49600000	48900000	47600000	58800000	55200000	52100000	54100000	55700000	54500000	50500000	50800000	46300000	50900000	44900000	42200000	35800000	37100000	3.50E+07	46600000	46800000	42400000	50400000	50600000	4.70E+07	4.80E+07	46800000	45800000	4.50E+07	5.20E+07	46400000	47500000	44200000	47200000	50500000	5.20E+07	52200000	4.60E+07	47700000
Peak_000333	24409.062	21056.863	40025.3	35674.543	21667.305	18345.979	0	33147.508	0	0	0	23029.553	0	37371.66	49764.965	13392.824	0	0	18858.855	0	22851.627	51013.51	17263.357	38873.793	46926.035	49888.57	0	0	0	40124.22	30404.588	46475.83	37076.395	20513.75	34898.297	47155.176	23705.355	20126.26	25100.016	59646.645	42118.44	46500.5	56593.242	27826.26	44682.098	42855.63	28460.219	39526.555	0
Peak_000334	0	0	0	0	0	0	0	0	0	0	13483.604	0	0	13047.917	0	0	0	0	0	0	0	0	22181.088	0	0	0	0	0	14929.58	0	0	0	0	9456.584	0	7628.707	0	0	0	0	0	0	0	0	0	0	0	0	0
Peak_000335	0	0	10350.322	0	0	0	0	8856.248	0	29829.236	0	22603.184	21078.623	0	25010.709	22725.535	0	28813.262	52327.723	40820.105	0	0	0	57035.848	85495.58	0	0	0	0	46076.95	0	74332.11	87335.14	0	11032.354	0	0	29496.094	0	0	0	0	0	36120.613	0	21841.986	0	36679.84	0
Peak_000336	0	0	0	0	0	0	0	0	0	0	0	0	0	0	0	0	0	0	0	0	0	0	0	0	0	0	0	0	0	0	0	0	0	0	0	0	0	0	0	0	0	0	0	0	0	0	0	0	0
Peak_000337	0	0	26870.832	0	8954.468	25610.59	0	11023.858	3282.8984	5459.5923	52263.59	87539.086	21478.86	6600.891	55764.53	23551.467	23370.977	0	13829.733	10555.733	14919.038	0	21853.463	0	0	16746.291	18533.99	25911.197	34263.2	32094.818	30623.783	0	13015.134	8299.843	0	0	8222.748	0	6071.598	0	11787.894	0	9385.53	25478.668	27852.68	9570.0205	42335.355	42764.4	44377.08
Peak_000338	34131.477	39148.29	85614.06	32691.275	7295.04	0	0	30872.85	7481.9463	6073.8594	0	9193.425	0	17986.166	0	0	0	0	0	0	0	0	0	0	0	0	0	0	0	0	0	0	0	13115.176	0	0	6374.1587	0	0	0	9882.224	11137.591	5051.0493	5959.069	33095.996	0	0	0	32368.783
Peak_000339	0	0	0	0	0	19290.867	10241.844	10230.697	22479.49	30062.057	18691.502	48955.19	28614.602	21446.932	30746.293	15053.463	27610.186	0	25958.303	31122.52	28972.836	35159.258	29358.812	37047.68	38700.96	29544.07	42428.613	38934.348	39869.5	0	0	0	0	3742.8945	0	4771.6475	0	0	0	0	0	0	0	0	0	0	0	0	0
Peak_000340	0	0	0	0	0	0	0	0	0	0	0	0	0	0	0	0	0	0	0	0	0	0	0	0	0	0	0	0	0	0	0	0	0	0	0	0	0	0	0	0	0	0	0	0	0	0	0	0	0
Peak_000341	1539959.2	2082435.6	1807752.2	2178415.5	1860454.5	1017495.5	1253469	1695714.6	1921965.5	1187840.6	1734315.2	1283082.2	948740.94	2056731.8	925856.4	515814.44	943232.94	432026.78	561796.2	431950.62	1307173.6	294303.38	1503808.9	300224.5	137623.06	1053288.6	922797.8	762536.2	1139827.5	252924.4	1067411.4	230272.62	339761.56	1837682	603964.06	1696374.4	1532307.6	522537.16	1836323	1863590.1	1973320.2	1831780.5	1203441	988736.75	1531014.1	1150174.1	1492628.4	1003136.75	2093905.1
Peak_000342	0	0	30796.627	13977.266	21475.3	21346.008	14391.938	19557.012	19150.852	26985.58	22943.348	24984.635	24594.275	13084.009	14926.986	22702.75	32640.979	34785.332	18061.24	26644.707	11498.784	27447.74	13889.766	29578.264	45356.2	33141.926	33266.863	30245.55	23172.838	23519.436	23121.787	19870.994	17072.424	18220.512	14349.641	10178.519	0	15622.7705	17183.305	13696.796	16941.463	11027.038	17267.219	18245.377	16739.078	13551.337	15322.098	15103.862	10125.326
Peak_000343	86576.91	115200.9	144052.06	122546.33	119186.26	120425.06	113300.18	141516.66	114596.42	192456.03	112128.96	132862.84	105880	105296.67	181303.27	149185.23	118386.516	150209.27	179228.27	157781.06	133368.5	96097.414	92466.64	168146.89	213693.33	138050.2	135854.44	138288.45	120784.445	163133.84	121822.51	197741.94	175648.42	113619.31	144620.81	119298.76	103632.24	161278.34	157747.7	139062.33	99624.6	124820.56	156666.38	179010.23	138139.05	152318.05	103069.15	137936.97	101019.53
Peak_000344	1500.3383	1588.8486	2499.4053	679.9503	4437.105	6439.5586	3115.6526	6036.755	1487.0725	4880.33	4735.7837	63340.42	3758.571	0	37754.31	0	4141.858	5286.237	2887.3877	1106.0308	1983.5612	30.485981	3836.579	7671.03	6124.3535	4259.1597	2771.3032	4550.2285	519.50507	132.90092	2068.724	1760.5023	4207.1816	3713.782	2745.9302	2944.2688	1378.7072	4592.3286	3721.6963	1380.9382	4081.6672	4638.3306	9377.255	36231.727	3597.8467	9994.512	3160.6394	35567.39	1206.3282
Peak_000345	0	0	0	0	0	0	0	0	0	0	0	23068.305	11389.279	0	19661.523	0	0	0	0	0	0	0	0	0	0	0	0	0	0	0	0	0	0	0	0	0	0	0	0	0	0	0	0	0	0	0	0	0	0
Peak_000346	25547.504	18998.496	22392.469	41771.137	47139.727	23934.066	22822.99	31791.941	33855.15	24812.297	28124.867	47371.797	40469.94	31996.498	76947	36430.027	53361.11	66534.4	44946.875	65941.21	48379.75	55285.33	82894.65	50074.99	98655.234	96951.414	59236.023	49807.895	59474.484	65981.38	51658.066	64513.184	64166.195	82797.31	40357.457	9784.949	23532.223	32209.078	11796.369	33677.73	27295.533	38974.863	41121.855	31698.549	48722.688	30906.02	55928.47	42271.84	51870.906
Peak_000347	24860.236	31294.164	19977.375	0	15316.253	66195.05	60837.848	32784.9	75523.73	34264.082	19571.445	42459.832	55449.45	18111.898	36580.094	0	16521.744	19456.79	24351.766	34525.758	27076.469	34928.824	33639.293	49802.453	43163.4	30551.246	50453.145	35401.836	31761.012	21935.59	32864.99	42018.773	27871.4	23249.459	31496.273	20607.254	33061.367	18877.98	22235.62	35524.05	15952.678	25539.336	25797.404	27364.033	15900.661	18987.742	15317.576	23381.646	0
Peak_000348	5378.5605	0	21281.4	0	0	0	4360.084	24179.502	0	4878.1196	0	0	0	0	0	0	0	0	0	315.52917	0	0	0	282.66168	0	0	0	0	0	0	0	62.23883	0	0	0	0	0	0	0	0	0	0	21498.346	12874.927	14581.382	20197.518	0	0	0
Peak_000349	228594.22	292782.12	350673.72	333806.22	230925.17	92070.68	117145.77	259164.97	206676.27	119980.33	212950.27	142204.98	146336.66	272392.3	104945.32	15417.086	89183.97	14403.225	12874.171	0	114924.266	0	163305.89	0	0	107477.57	51341.31	20683.11	134080.88	0	124575.57	0	0	299720.56	46861.223	215135.11	258131.73	54899.9	255540.11	251276.03	231638.8	297980.8	189938.78	104840.69	258225.67	181157.55	195106.27	134952.05	344853.97
Peak_000350	15960.044	26042.879	0	31696.842	38725.25	0	8046.244	0	19861.729	0	26613.314	0	0	25561.62	0	0	0	0	0	0	11222.968	0	25590.602	0	0	0	3856.5266	0	11199.465	0	0	0	0	21336.766	0	23861.754	15170.558	0	34416.992	20227.143	21726.97	24333.299	0	0	0	0	11372.714	0	43445.48
Peak_000351	699719.3	689846.75	960369.75	774075.4	756097.5	712706.9	602343.44	745961.44	730503.9	863107.4	601531.56	1028409.7	911242.8	696827.3	1005586.44	815706.7	728515	757496.4	821842.56	826988.06	854356.75	839232.5	810140.7	959853.2	998371.44	810895.7	728556.1	842221.4	604740.75	971481.94	1011764.3	1024599.8	1087715.9	760778.06	849520.56	703478.6	731476.7	821830.7	732192.06	843654.56	804520.25	582608.2	715335.8	946869.06	770773.94	895905.44	858805.4	926203.06	850794.4
Peak_000352	0	9538.493	33279.258	6125.1304	0	0	0	0	7166.2295	0	0	10466.898	0	0	0	0	0	0	0	0	0	0	0	0	0	0	0	0	0	0	0	0	0	0	0	0	0	0	0	0	0	0	0	0	0	0	0	0	0
Peak_000353	0	12451.806	41745.324	0	4429.3887	0	0	0	0	0	0	0	0	0	0	0	0	0	0	0	0	0	0	0	0	0	0	0	0	0	0	0	0	0	0	0	0	0	6515.924	0	0	11308.7	0	0	20370.852	0	0	0	7611.341
Peak_000354	0	0	0	0	0	0	0	0	0	0	0	0	0	0	0	0	0	0	0	5328.4297	0	0	0	0	0	0	0	0	0	0	0	4058.5579	0	0	0	0	0	0	0	0	0	0	0	0	0	0	0	0	0
Peak_000355	15688.419	20789.2	39198.957	25567.168	16199.589	25498.568	19084.887	34976.848	15666.831	40292.84	28292.986	48559.9	43685.016	32724.402	44895.62	48333.258	30383.043	32473.45	41058.703	38382.25	87437.7	96351.62	72296.58	105751.83	85988.88	88926.15	85107.055	84360.945	75543.68	75298.52	87003.47	93558.62	86039.97	41809.746	50367.516	54639.074	56861.312	57021.867	49386.055	63080.996	47326.6	36652.023	27493.385	57493.996	20977.996	51407.434	36645.332	54800.133	51166.957
Peak_000356	0	6738.3433	0	0	0	0	0	0	0	0	4624.17	0	2309.5713	0	0	0	0	0	0	0	0	0	0	0	0	0	0	0	0	0	0	0	0	0	0	0	0	0	0	0	0	0	0	0	0	0	0	0	0
Peak_000357	4596.4062	11158.268	0	6578.136	14192.14	0	0	0	8881.032	0	31590.701	0	0	12832.113	0	0	0	0	0	0	0	0	0	0	0	0	0	0	9751.531	0	0	0	0	6910.0664	0	11287.485	8674.918	0	0	0	0	0	0	0	0	0	0	0	9699.43
Peak_000358	0	0	0	0	9824.497	0	7333.587	15087.489	7032.603	8077.2515	11150.355	9251.26	12620.011	3711.4392	11048.203	4875.9077	6966.673	6081.0234	5622.534	10100.9	7472.609	6074.181	11492.643	6050.7534	0	0	4796.2563	0	0	0	0	0	0	0	0	3958.6384	0	0	0	0	0	0	0	0	0	0	0	0	3787.37
Peak_000359	16854.27	18130.436	13539.591	14681.035	27127.227	25462.002	20361.234	16056.881	14449.13	12562.172	17632.219	26119.396	15270.097	11312.936	15668.319	17801.205	11774.169	21743.504	16068.089	18330.633	19328.45	23060.488	18614.26	13985.703	9971.45	7322.922	4594.106	0	0	10291.572	6204.6074	13356.061	10691.76	0	7809.5264	0	5383.052	0	6938.615	7412.072	7932.7095	0	6599.901	6161.0957	9971.64	0	0	12318.182	11124.367
Peak_000360	9889.228	0	9106.67	18237.219	12306.517	10365.152	6329.232	12473.984	13565.755	13121.426	8733.126	11148.955	13123.95	10005.785	9953.426	6055.957	7368.988	8490.637	13314.859	7183.4565	3725.6968	8732.559	15158.399	13517.18	4193.7646	0	0	0	0	0	3495.5679	0	0	7868.6885	0	0	3600.0571	4893.4453	0	0	0	0	0	0	0	0	5270.683	0	5836.992
Peak_000361	0	0	0	18126.168	15638.594	12711.517	6439.2583	0	10438.287	10656.6	11970.357	8700.652	8691.802	10519.838	10435.12	9618.345	10048.426	4461.6084	6859.2476	9837.6875	0	15393.412	10495.715	10142.771	0	7159.7676	6792.0107	11597.853	4779.5884	0	5217.171	0	9379.399	0	5687.4707	0	6027.9536	6108.155	0	0	3323.4238	0	10093.815	6218.3057	0	0	0	6752.737	7996.553
Peak_000362	260438.64	271050.9	220967.06	288911.66	313998.1	278315.53	247254.39	265679.38	278136.5	269887.28	244724.4	255898.97	274255.84	224372.11	236495.14	226172.94	222357.77	214099.92	219597.2	206735.69	233696.27	245350.88	218915.6	217927.17	99696.91	99524.586	98966.055	146625.22	74455.07	61120.484	94543.68	94730.555	72078.32	79505.914	88123.164	78761.36	82398.36	82007.54	80106.51	76215.74	95756.14	103144.984	105611.57	91084.305	104958.98	107385.47	80936.83	95625.984	101529.15
Peak_000363	0	0	0	0	0	30428.916	36109.88	17972.672	41110.46	48341.043	60143.96	63155.273	58841.977	19548.268	19151.3	21962.861	32466.723	14815.953	37998.867	65739.32	54910.09	21590.25	60061.008	47394.645	77377.39	61268.75	90551.234	73806.1	34831.19	0	0	0	0	0	0	0	0	0	0	0	0	0	0	7621.7305	0	0	0	0	0
Peak_000364	5333.5596	0	0	0	0	0	0	3644.4836	0	0	0	0	7430.8115	0	0	0	0	0	0	0	0	0	0	0	0	0	0	0	0	0	0	0	0	0	0	0	0	0	0	0	0	0	0	0	0	0	0	0	0
Peak_000365	0	0	0	0	0	0	0	0	0	0	0	5835.29	4918.523	0	0	0	0	0	0	0	0	4555.5234	0	0	0	0	0	0	0	0	0	0	0	0	0	0	0	0	0	0	0	0	0	0	0	0	0	0	0
Peak_000366	0	0	0	0	0	0	0	0	0	0	0	10763.441	0	0	0	0	0	0	0	0	0	0	0	9647.332	0	0	0	0	0	7596.013	0	0	0	0	0	0	0	0	0	0	0	0	0	11941.408	0	0	0	4045.281	0
Peak_000367	0	0	0	0	0	30428.916	36109.88	17972.672	42300.844	51469.617	60676.26	63155.273	65250.805	19548.268	19151.3	21962.861	32466.723	14965.031	37998.867	65739.32	54910.09	21590.25	60207.066	47394.645	77377.39	61268.75	90551.234	74072.27	35492.164	0	0	0	0	0	0	0	0	0	0	0	0	0	0	7621.7305	0	0	0	0	0
Peak_000368	74001.18	21158.258	48258.434	34160.016	124835.484	268581.66	203751.52	126605.93	138581.92	221237.23	0	80762.97	169685.05	27619.44	99135.52	121613.32	167485.55	297840.62	230359.7	233021.86	176565.44	278939.94	132322.45	333777.84	543423.25	189555.66	181911.12	240674.83	109613.86	237078.6	201900.67	434666.97	297990.34	41069.52	315226.2	73747.625	36759.875	246886.9	79554.45	104768.85	81239.63	0	208517.64	307808.9	70041.77	202711.58	126851.79	200961.81	43527.336
Peak_000369	0	0	6040.1753	0	0	0	0	0	0	0	0	0	0	0	0	0	0	0	0	0	0	0	0	0	0	0	0	0	0	0	0	0	0	0	0	0	0	0	0	0	0	0	0	0	0	0	0	0	0
Peak_000370	21052.676	9251.54	20038.91	13049.248	19441.625	262491.28	141475.7	86300.484	150990.8	122382.164	20511.137	22458.314	22313.244	27521.234	37273.527	38076.16	36894.32	36347.36	59316.38	38785.51	57871.035	72380.03	50657.99	51038.926	57170.547	43645.7	44600.64	52015.445	34935.65	61449.34	85583.16	59559.57	51819.953	27234.271	33647.71	44684.105	41086.188	27525.654	20196.256	14097.959	18809.998	0	23622.172	21785.371	15593.53	21585.951	18793.01	8914.01	16246.392
Peak_000371	0	0	0	0	0	0	0	0	0	0	0	25242.104	6228.3247	0	0	4614.84	0	0	0	0	0	5698.319	0	14650.921	0	0	6891.1533	14194.398	0	0	0	0	8192.199	0	6514.9775	0	0	0	0	0	0	0	0	17193.672	0	0	9317.014	13208.145	12518.456
Peak_000372	18722.559	19350.31	24203.84	38589.72	34971.246	30523.938	31485.059	19504.36	32411.809	49482.27	21647.248	29880.965	40004.402	0	35371.918	0	26676.52	0	28975.443	46735.824	20707.133	15491.141	0	0	0	22735.213	12530.412	7794.835	33647.4	44945.18	49622.68	69386.83	0	25189.006	43029.82	23517.957	33713.07	25720.893	32272.74	42921.664	47688.707	39720.258	15461.4795	52589.55	17475.648	34584.72	43078.504	39709.54	29183.62
Peak_000373	391595.72	445168.5	603542.8	412464.97	561133.4	519745.62	466644.6	483147.22	497688.44	522159.03	510283.72	604970.8	561926.8	410243.8	468741.88	441924.25	556768.5	594937.56	573395.5	572282.56	516815.66	535588.4	510223.47	575823.5	676144.8	629123.1	725625.9	788334.3	722198.25	657652.7	510121.25	534950.56	538600.5	392368.44	584860.75	354858.47	358242.72	387532.9	529721.75	451823.06	520407.84	395415.34	507120.8	585299.56	408012	446850.9	442212.38	567483.7	558967.3
Peak_000374	3868147.8	4316531	5221436	4659283	7845366.5	15100000	1.40E+07	13800000	15400000	16700000	17800000	21800000	19700000	15700000	19300000	14300000	15900000	14100000	16100000	17400000	18700000	19500000	17600000	2.00E+07	21200000	19300000	20300000	21800000	19200000	8074708.5	8045371.5	7382156	7166737.5	7900337	9201475	8346594.5	7407022.5	8181407.5	7773126.5	9507080	7291567.5	6581160.5	7749445.5	7290490	6228187.5	5514554.5	5394889	6490005.5	6926749.5
Peak_000375	227654.33	272646.56	597966.7	225211.98	111233.2	260851.27	414954.44	261139.9	308250.78	409270.03	84732.94	337046.78	301938.16	171421.69	490923.3	336924.03	173993.97	317293.06	358851.78	412425.6	362457.4	306014.34	363630.5	477928.6	341055.06	258758.92	128059.91	200875.81	180673.2	242599.97	251246.42	253236.1	266662.5	131158.39	261612.02	217745.31	181571.72	173646.25	116768	252800.53	149412.81	248477.84	312795.56	179986.31	338546.34	223064.72	250375.17	201657.39	176009.67
Peak_000376	0	0	0	0	0	0	0	0	0	8605.654	0	0	0	0	0	19407.98	0	0	0	0	0	0	0	0	0	0	0	0	0	0	0	0	0	0	0	0	0	0	0	0	0	0	79890.04	0	0	0	0	52770.586	0
Peak_000377	327286.12	327606.22	466355.47	342285.06	484694.16	662200.1	519391	452030.16	391479.06	629601.94	636762.3	901099.5	767371.56	372238.06	743225.3	741822.44	688187.8	841824.44	738211.2	690421.4	682217.1	919768.4	682145.2	958454.56	694687	669707.9	699954.94	840579.44	662183.56	871089.2	789772.25	791784.6	839452.6	402076.25	614552.5	348218.06	379646.2	591038.56	368528.25	402890.6	385716.47	341058.28	536035.56	776642.44	535577.06	620214	638954.7	702103.7	519506.7
Peak_000378	115608.305	112333.586	203389.73	130161.89	124483.14	277364.44	194572.81	235879	144080.42	473160.16	120222.27	234898.44	184622.2	198721.84	181392.12	248191.11	375166.06	174504.33	440609	311203.62	212536.2	181623.98	181014.11	305639.25	318290.3	368937	229690.81	357470.1	326572.3	173816.7	95769.305	142405.06	232443.56	129942.89	348842.34	218657.02	119509.77	125200.516	556624.7	200307.25	522834.34	578758.06	655616.6	328178.66	197365.42	150348.58	259791.72	281788.06	555744.9
Peak_000379	113332.44	91303.445	235274.5	92295.12	115924.766	261779.81	227721.8	230725.12	170378.7	376061	0	189736.16	351844.1	26674.65	215044.47	169880.14	142998.3	504734.22	404781.44	300552.94	175031.6	404276.66	160179.64	497314.3	916798.25	221670.23	59936.773	316023.53	156048.55	359112	199577.31	493919.2	467261.44	93931.664	342981.03	48837.273	58024.53	340956.72	70835.73	105609.85	128677.98	39922.242	332970.34	482148.6	227961.67	322176.4	150778.3	276192.4	65138.184
Peak_000380	184347.92	141414.39	105615.47	241107.45	185754.67	87605.34	140901.28	207368.22	384370.03	224227.69	278508.7	329315.03	207781.89	197692.25	284348.62	131458.78	212797.38	169224.86	151682.39	138056.2	150655.5	220384.38	135538.53	209160.03	355130.56	193695.98	229232.28	246885.17	181657.12	126546.69	268830.06	267967.16	248398.31	178020.5	214561.81	252540.86	174380.19	261969.95	176623.62	187779.84	138976.36	213576.8	134198.95	223424.78	230438.14	194633.7	264743.25	233073.25	215689.81
Peak_000381	236673.98	324864.47	249420.1	318020.16	277112.8	148554.55	159628.83	230215.94	291277.3	160868.08	283305.9	185437	131289.06	271674.5	121047.695	47493.88	163927.66	40929.207	51512.83	47232.23	203327.4	18147.514	206007.23	10455.156	6505.363	206011.95	162742.5	162941.11	175148.81	12661.55	141569.73	14506.381	39373.594	274523.84	56840.656	236051.4	219245.17	59764.79	257621.28	251895.95	287624.25	268988.9	165665.64	104293.06	222977.92	161715.28	218159.3	122200.28	307207.56
Peak_000382	0	0	0	0	0	0	0	0	0	0	0	0	0	0	0	0	0	0	5610.4526	0	0	0	0	0	7610.5713	0	0	0	0	0	6338.826	0	0	0	0	0	0	0	0	0	0	0	0	0	0	0	0	0	0
Peak_000383	0	0	0	0	0	0	0	0	0	0	0	3634.8364	0	0	0	0	0	0	0	0	3759.6328	0	0	0	0	0	0	0	0	0	0	0	0	0	0	0	0	0	0	0	0	0	0	0	0	0	0	0	0
Peak_000384	4582426.5	5370834	7188704.5	6439715	5372076.5	2585520.5	2412600.5	4407635.5	4678454	2225493	4875952	5358692	4431569.5	4540401	6215830.5	1834015.4	1665188.8	874461.3	1893933.2	1466755.8	3021498	1004050.75	3586211.2	1129563.2	400385.44	2064689.8	1842297.4	1867116	2940060.5	1707380.1	3897466.5	777836.44	1501085.1	4852276	2132296.5	4175903.2	4732896	1877125.2	3326643.8	3068205.5	3677283	3724751.2	3458432	2423576.8	6776320.5	3981534.8	3942954.2	5195996	5760200
Peak_000385	0	0	0	0	0	0	0	0	6118.1475	0	0	0	0	0	10925.403	0	0	0	8338.729	0	0	8621.673	0	0	0	0	0	0	0	0	0	0	0	0	0	0	0	0	11985.32	0	0	0	0	0	5106.0044	11061.057	0	0	0
Peak_000386	0	0	0	0	0	0	0	0	0	0	0	5700.4297	0	0	0	0	0	0	5107.601	3396.6902	0	0	5739.6406	7805.571	8786.79	10009.254	6609.0337	15607.365	8777.271	4872.241	0	8128.059	6918.975	0	5195.087	0	0	0	0	0	0	0	0	0	0	0	0	4987.1704	0
Peak_000387	26290.254	43655.27	53841.953	76084.125	50978.418	0	0	19031.3	21671.69	0	12020.732	3998.272	0	13603.963	0	0	0	0	0	0	0	0	0	0	0	0	0	0	0	0	0	0	0	21281.004	0	19803.115	18752.008	0	16867.984	8854.45	16247.226	24522.883	0	0	25589.156	7327.2573	12117.996	7322.405	49341.25
Peak_000388	89465.01	57962.832	163397.06	89612.5	86693.01	22468.547	28776.389	94840.85	73431.22	78518.97	33568.246	67026.09	87234.945	57145.137	69169.22	5881.2134	12842.82	17541.262	30056.69	23745.707	60882.117	11238.872	94684.46	32601.846	0	56003.76	58114.836	58085.52	68919.305	24970.889	70379.99	34126.58	32982.008	96532.164	48078.07	50311.484	54229.87	54986.656	61184.05	78752.2	66661.12	37331.953	76182.25	63965.7	117541.695	103798.14	85537.79	88689.266	84087.08
Peak_000389	16721.826	38459.883	35798.71	61031.418	35432.086	12477.753	25567.947	15759.953	25780.441	20830.717	0	0	0	0	7352.184	0	0	71105.88	29068.342	28172.59	0	30840.215	11033.217	0	125074.23	0	7348.1465	42578.086	0	12402.624	12929.9	85981.805	16379.813	18412.215	0	16827.824	9852.381	0	5274.3096	31330.16	30884.445	26182.467	0	12365.614	34212.816	18241.084	19683.592	16142.433	23615.611
Peak_000390	8251.165	19000.443	78449.414	7588.6235	9296.257	24614.8	27585.098	54201.332	20991.32	55941.2	3941.5469	29718.691	44674.52	4514.843	49756.97	6338.1587	0	14687.581	24082.863	15209.102	18762.822	9325.654	25088.096	27382.617	22058.953	19304.93	12897.302	31543.803	12937.804	29353.906	30664.244	20767.021	35090.367	22669.586	36427.45	0	0	41403.07	0	11475.599	5719.7734	0	40703.504	17314.076	33472.254	40606.23	15015.634	44041.5	4033.888
Peak_000391	0	0	8964.449	0	0	0	0	0	526.5704	0	10543.298	0	0	0	0	0	0	0	0	0	0	0	0	0	0	0	0	0	0	0	0	0	0	0	0	0	6430.008	0	0	0	0	0	0	0	0	0	7953.3794	0	0
Peak_000392	308449.5	340360.28	600620	416935.56	501194.12	875615.06	571159.9	461861.28	440951	680293.56	880016.7	1786308.6	1037211.44	330765.4	1350242	1150070.4	996128.06	683817.1	975261.6	919584.5	780243.1	1258003.9	796610.06	1160166.4	370007.97	900992.3	1087621.2	1380148.9	973247.25	1638227.8	1312984.2	1071785.1	1363207.5	530240.4	977077.9	424231.75	453627.97	748901.56	445953	509371.38	505440.78	360340.7	678332.75	1373604.5	830847.5	815997.1	1181101.6	1408075.5	850142.94
Peak_000393	55224.01	71260.71	163363.77	52540.066	34583.402	22233.2	18346.848	36672.78	29299.807	9276.218	54443.523	68306.05	21008.89	41531.516	22830.352	9458.411	14265.727	0	0	0	16030.693	5404.74	11794.658	0	7841.4136	18693.031	11037.69	10281.42	21117.518	0	29482.375	0	0	40142.17	0	22324.875	11057.354	0	19098.72	15004.475	18192.75	22595.365	6167.0757	6403.1733	27507.635	11099.963	18241.016	16389.418	13516.666
Peak_000394	103657.875	108280.58	245391	111112.484	98590.19	63777.96	51642.758	91545.04	85098.18	49754.734	120857.29	125238.49	70783.695	106257.07	65546.45	0	54320.348	0	0	0	57168.562	0	58338.38	0	0	39152.906	15097.684	19534.17	54311.703	0	77808.484	0	0	107189.32	10473.986	73297.92	85422.35	0	85372.24	86187.39	100939.48	95455.66	48647.445	45704.383	92665.63	43332.78	67232.2	54112.44	77874.375
Peak_000395	0	0	0	0	0	0	0	0	0	0	0	0	0	0	0	0	0	0	0	0	0	0	0	0	59406.9	0	0	0	0	0	0	0	14572.22	0	0	0	0	0	0	0	0	0	0	0	0	0	0	0	0
Peak_000396	225580.19	263456.88	403525.62	370457.47	275753.97	13333.1	26428.846	165772.84	163211.25	25507.756	135380.53	149838.64	90706.05	153544.88	152462.67	21331.781	7575.2397	0	9606.603	0	33313.336	0	76883.1	0	776.76013	16611.174	0	0	51071.848	0	76817.695	0	0	209785.6	15872.93	174928.73	158002.62	18936.33	155275.69	125419.625	193575.66	245385.73	99712	32004.281	321076.16	134415.03	139222.83	145211.06	257597.72
Peak_000397	1125750.2	1141643.4	1248842.9	1146173.2	1131526	1284994.2	1190231.2	1275612.8	1283850.9	1391790.8	1048449.9	1127866.8	1110997.5	1016883.5	1234890	1239868.5	1179424	1151114.4	1232491.6	1230507.6	1107203.4	1238708	1087269	1113679.8	1201326.2	1060804.1	1024894.25	1104833	986956.3	1261766.2	1415024.6	1419503.4	1379910.1	1189346.9	1252624.5	1196111.1	1164319.1	1300953.4	1179637.8	1247086.1	1303798.2	1086950.9	1212615.2	1171005.1	1172704.4	1116326.9	1149069	1330492.9	1101159.5
Peak_000398	11728.239	0	7052.457	21401.771	36414.52	16578.744	15668.223	9714.229	13255.148	12628.494	44465.406	110086.49	156878.55	21642.668	125728.8	12306.147	26413.059	34010.22	36337.18	24042.734	38144.42	39255.61	24790.94	53687.414	86193.14	26485.336	36355.26	42391.05	28458.719	23408.709	24989.473	26206.06	26277.3	0	66476.03	10017.898	0	21259.39	0	0	0	0	3975.5554	17462.83	16831.273	41772.543	24808.66	39459.48	47732.87
Peak_000399	0	0	0	14914.24	0	0	0	0	0	0	0	7040.0264	0	0	4907.6406	0	5864.303	0	0	0	0	0	0	0	0	4915.3584	7951.887	9711.087	8612.795	0	0	10562.219	0	0	0	0	0	0	0	0	0	0	79318.74	0	0	0	0	7155.3765	0
Peak_000400	0	0	0	0	5236.59	12580.965	0	0	0	0	25958.955	43683.977	5810.6743	0	20406.566	28485.578	22391.287	0	0	0	0	28908.932	0	11866.123	0	10845.014	11858.325	25956.547	10665.173	44527.242	19404.182	0	18444.254	0	0	0	0	0	0	0	0	0	0	4226.945	0	0	0	0	9143.676
Peak_000401	0	0	0	0	0	0	0	0	0	8605.654	0	0	0	0	0	19407.98	0	0	0	0	0	0	0	0	0	0	0	0	0	0	0	0	0	0	0	0	0	0	0	0	0	0	79890.04	0	0	0	0	52770.586	0
Peak_000402	0	0	0	0	0	0	0	0	0	0	0	0	0	0	0	0	0	0	0	0	7521.6113	0	8151.897	0	0	17749.176	31928.799	30642.049	17560.635	0	0	0	0	0	0	0	0	0	0	0	0	0	0	0	0	0	0	0	0
Peak_000403	0	0	0	0	0	0	0	0	0	0	0	0	0	0	0	0	0	0	0	0	0	0	0	0	0	0	0	0	0	0	0	0	0	0	0	0	0	0	0	0	0	0	0	0	0	0	0	0	0
Peak_000404	0	0	0	0	0	0	0	0	0	0	0	0	0	0	0	0	0	0	0	0	0	0	0	0	9713.74	0	0	0	0	0	0	0	0	0	0	0	0	0	0	0	0	0	0	0	0	0	0	0	0
Peak_000405	0	0	0	0	0	0	0	0	0	0	0	0	0	0	0	0	0	0	0	0	0	0	0	0	0	0	0	0	0	0	0	0	0	0	0	0	0	0	0	0	0	0	0	0	0	0	0	0	0
Peak_000406	0	0	0	0	7934.8057	53233.55	47363.887	38118.48	53880.56	71506.31	78236.9	129600.91	100267.52	32219.27	77030.22	65089.6	74408.3	64835.297	93689.69	115091.04	117721.81	110604.46	84376.91	127597.91	132117.64	120243.65	157159.95	150171.9	120319.79	4991.001	4344.22	0	0	9563.72	12326.492	6444.7	0	0	0	0	0	0	0	0	0	0	0	0	0
Peak_000407	0	0	0	0	0	0	0	0	0	0	0	0	0	0	0	0	0	0	0	0	0	0	0	0	0	0	0	0	0	0	0	0	0	0	0	0	0	0	0	0	0	0	0	0	0	0	0	0	0
Peak_000408	183711.11	228743.44	252666.27	178171.06	166413.33	197827.42	174669.61	209438.45	202514.6	185078.95	152690.11	185962.03	138709.73	134092.61	198862.17	169678.89	145422.5	155742.48	170336.45	151899.05	171039.19	167698.17	147611.17	165821.97	178714.42	166603.62	168728.11	174732.56	125670.79	175566.86	206303.58	174244.72	179651.6	155871.34	171740.95	180327	166140.02	160627.69	145038.8	181487.5	165452.36	175822.88	204349.22	157674.61	176296.86	160475.31	165637.14	178336.42	162618.89
Peak_000409	4734.6694	0	0	4856.2236	5535.4224	3870.431	0	0	0	0	0	0	0	6026.8506	0	0	3657.4553	0	0	0	6207.1763	0	0	0	0	6249.291	0	0	0	0	5562.7725	0	0	0	0	0	0	0	4832.452	0	11703.346	6601.302	0	0	0	0	6621.3	0	11725.907
Peak_000410	20899.027	28688.3	27299.498	51546.582	43844.277	15042.575	8142.0933	17994.031	15738.481	11356.384	17353.86	18283.1	19624.135	19716.543	15043.549	0	13171.586	20228.293	11634.095	9606.51	19997.414	17133.967	11926.442	19304.678	23447.691	22402.36	20224.744	24526.47	18129.236	12845.1045	25713.912	19412.791	15164.437	17627.86	0	9487.599	11858.315	0	16900.004	15454.029	17293.275	11466.824	10392.572	17316.117	17867.662	18022.633	24512.15	14491.896	42412.605
Peak_000411	10184.599	13214.601	7741.59	13073.816	8862.084	0	8610.0205	17232.768	12385.333	5632.8247	11000.295	8990.048	8396.393	6936.318	8219.904	9400.226	9103.027	0	0	0	6947.401	0	11801.775	9231.589	11434.815	0	0	11066.74	5968.415	9325.542	0	0	0	5259.7197	7501.708	0	0	0	0	0	6562.8623	0	5005.401	4874.7876	8345.73	10095.785	12584.286	0	0
Peak_000412	16636.088	10241.643	8915.699	4310.87	7993.2744	0	0	14526.822	0	0	0	0	11948.178	0	9624.487	0	5023.7	0	0	0	3663.108	0	0	0	0	0	0	0	0	0	0	0	0	0	0	0	0	0	0	0	0	0	0	0	0	0	0	0	0
Peak_000413	50885.9	65167.133	52290.79	82082.35	84274.086	77075.62	66117.33	76045.375	74862.97	64466.848	73719.23	80831.84	92730.62	74975.85	73392.234	83648.71	70883.74	71219.08	68851.96	82757.78	70923.336	74592.195	62065.387	77001.31	12087.484	12213.822	12741.193	21900.697	0	11428.12	12713.989	14168.491	13458.101	8622.121	16870.756	12485.312	10942.705	11705.189	16471.168	14840.624	17025.426	13537.781	17067.086	20522.684	27643.488	20265.334	15946.708	27382.209	14647.313
Peak_000414	0	0	0	0	0	19608.89	20850.613	20043.729	21242.463	35744.117	33227.484	33285.375	30782.693	23987.912	25845.105	20429.445	0	0	14520.728	38561.938	37516.945	35137.117	21935.24	41004.71	32731.584	31037.201	26859.154	53510.684	37113.945	0	0	0	0	0	0	0	0	0	0	0	0	0	0	0	0	0	0	0	0
Peak_000415	0	0	0	0	0	0	0	0	0	0	0	0	0	0	0	0	0	0	0	0	0	0	0	0	0	0	0	0	0	0	0	0	0	0	0	0	0	0	0	0	0	0	0	0	0	0	0	0	0
Peak_000416	0	0	15505.768	21326.752	15228.597	63797.25	32912.613	25088.479	16670.07	43684.223	58854.25	118887.24	61828.945	17042.994	72193.28	56292.49	74930.35	35904.695	61911.73	47034.035	57897.617	61175.547	39798.527	67624.234	16483.713	43302.27	73752.37	95020.3	69297.58	112326.77	70539.23	80587.36	107833.125	31917.146	53556.36	27977.965	23543.746	44122.57	25425.262	28516.58	36595.223	26538.873	49116.273	93796.66	40924.01	65991.49	97348.97	73817.62	52787.418
Peak_000417	45418.855	73725.42	0	50013.336	46906.586	57661.754	49817.137	0	42792.832	0	53825.375	0	0	60988.29	0	0	50637.348	0	0	0	65180.426	0	31318.658	0	0	50568.3	53887.688	47872.53	47732.4	0	17060.195	0	0	34499.164	0	55395.63	23015.857	0	34831.164	0	24965.887	28365.639	0	0	0	0	51047.28	0	69712.72
Peak_000418	2445856	3337838.2	0	2716449	2551457	2684332	2771351.8	0	2644689.8	0	2792955	0	0	2676243.5	0	0	3181984.2	0	0	0	3239357.2	1744082.8	3198424	0	0	3049622.2	2994394.8	2628701	2691900	0	3040635.8	0	0	2889370.5	0	3104456.8	2359166.2	0	3362028	2523686.2	2685507.5	2755697.5	0	0	0	0	2856701.2	0	3226878.5
Peak_000419	0	0	0	9590.325	0	31764.164	22656.115	0	0	31369.506	41023.766	87290.32	58839.527	0	83428.8	76297.695	65596.555	32280.63	51559.066	58879.2	42395.727	71730.86	24078.547	77457.06	0	13961.263	41035.64	63835.06	48480.473	75262.086	51588.375	69921.1	48358.918	17349.047	41601.438	15534.6045	12802.925	20920.826	17525.527	19173.78	8812.913	12829.057	17869.688	65944.14	38333.484	33461.98	58612.066	85018.02	38459.297
Peak_000420	0	0	0	0	0	0	0	0	0	0	0	0	0	0	0	0	0	0	0	0	0	0	0	0	0	0	0	0	0	0	0	0	0	0	0	0	0	0	0	0	0	0	0	0	0	0	0	0	0
Peak_000421	1744704.4	2010601.9	1846997.6	1844612.4	1654385.2	1169907.9	1315442.1	1733744.2	1605951.4	1366240.5	1535410.1	1431734.2	1329280.6	1836753.1	1364049.4	797552.2	1206726.9	638815.75	917287.9	604165.2	1629737.5	340129.97	1685513.1	392770.3	12397.223	1262436.5	1023748.2	983196.9	1418692.5	467023.56	1553860.2	360188.62	575229.4	1644103.2	909312.06	1470356.5	1573140.9	954311.1	1491215.6	1525052.1	1459471.6	1568632	1425881.2	1172784.6	1636689.6	1368179.1	1452348.1	1285338.6	1604316.8
Peak_000422	0	0	0	0	0	0	0	0	0	0	0	0	0	0	0	0	0	0	0	0	0	0	0	0	0	0	0	0	6593.7363	0	0	0	0	0	0	0	0	0	0	0	0	0	0	0	0	0	0	0	0
Peak_000423	4956.9683	8483.264	16957.453	7797.197	15083.3955	11331.865	0	8677.717	0	11301.736	0	5094.686	8687.851	0	0	0	0	2662.692	3917.332	0	0	9865.311	0	9082.385	0	0	0	0	0	0	0	0	0	0	0	0	0	0	0	0	0	0	0	0	0	0	0	0	0
Peak_000424	266682.25	311593.97	295625.78	258785.58	275969.22	264891.94	263497.22	288185.53	252355.42	241466.64	254898.73	226242.83	239211.89	253497.22	232933.67	189332.22	230353.61	218567.58	196379.34	218681.81	223609.62	180741.39	207935.92	225612.78	230030.84	237076.95	233424.83	328545.25	211117.75	197546.44	190596.2	185791.05	194375.12	141205.97	168985.08	159082.75	167797.14	151676.6	158134.61	141117.1	153661.14	129553.48	172531.42	141842.45	114526.28	119744.766	126838.98	104879.65	107517.805
Peak_000425	17867.246	15533.694	14611.051	15454.177	15617.13	15371.506	9597.429	11144.353	9278.634	12168.5625	9270.587	12273.626	7918.5913	0	0	11197.384	0	11578.291	7168.322	0	9571.852	10686.414	0	0	7138.6714	7920.481	9123.705	24925.943	8753.934	7917.2	7540.369	9194.287	6799.8496	6732.385	6616.89	7336.146	9656.958	0	8595.326	7853.163	9965.229	7881.403	0	8436.331	5743.1104	10832.849	0	7691.196	0
Peak_000426	0	0	0	0	0	0	0	0	0	74618.44	0	0	0	0	0	0	0	45542.836	60289.965	83729.055	0	100165.414	0	69089.89	142221.86	0	0	0	0	39039.348	0	83820.77	17677.498	0	0	0	0	57614.754	0	0	0	0	69234.64	82992.26	0	82275.37	0	103501.34	54507.465
Peak_000427	34888.754	58713.637	21845.023	30361.348	30770.402	0	11924.773	17048.11	33875.332	0	26351.418	6518.2485	0	52328.645	0	0	11811.567	0	0	0	17552.346	0	26176.36	0	0	0	0	0	0	0	0	0	0	0	0	0	0	0	5506.601	6685.152	11477.161	11006.76	0	0	0	0	0	0	7948.551
Peak_000428	77119.21	83050.086	69479.586	78946.72	39737.44	29815.08	44322.883	66787.086	57395.168	47808.266	58556.91	43401.047	33587.82	90656.37	47341.4	11197.58	34745.703	0	11779.57	0	67834.46	0	77136.875	0	0	32464.68	26503.854	23873.275	49734.805	0	61072.21	0	0	70284.09	13990.822	56885.13	48817.254	21707.197	56950.574	38810.348	41314.99	52469.758	56339.54	36698.42	70427.98	50953.45	44671.14	35220.15	61202.535
Peak_000429	42675.06	42646.457	65540.375	51847.38	41836.98	166408.58	92380.64	49496.434	37415.59	79083.41	140256.58	448892.06	165070.16	32979.562	462307.66	295935.34	253519.64	228109.81	244015.05	264664.6	209855.47	464600.3	197298.19	354541.47	110091.336	189960.45	286824.03	326454.97	216224.98	480052.97	347870.66	289861.06	423039.66	52344.047	261563.81	52913.227	57303.496	123569.94	56856.64	69050.32	67309.734	37605.016	88698.46	285318.3	91280.2	91897.15	225429.48	251936.98	154799.48
Peak_000430	30085.76	29649.379	28538.082	20218.873	20399.117	23718.785	20646.277	25616.527	23652.176	16110.121	20475.338	20943.02	18783.014	24231.766	17543.615	13140.768	20355.129	20444.979	16658.031	14883.585	14461.921	16006.895	12493.09	12027.329	14100.092	13220.847	15164.309	30053.182	17439.438	10465.054	16985.504	0	11985.696	0	10886.582	0	0	0	13627.038	6854.2183	8083.715	6916.0605	8447.473	6205.8965	8568.395	4229.495	6204.0566	7463.9688	0
Peak_000431	0	0	0	0	0	0	0	0	0	18276.705	0	0	0	0	0	0	0	6359.0757	13815.6045	17205.426	0	24703.05	0	12562.629	43482.027	0	0	0	0	0	0	18620.744	0	0	0	0	0	10652.88	0	0	0	0	14981.131	24425.541	0	19873.775	0	29008.594	11249.483
Peak_000432	0	7281.618	0	0	0	0	0	0	0	0	0	0	0	0	0	0	0	0	0	0	0	0	0	0	0	0	0	0	0	0	0	0	0	0	0	0	0	0	0	0	0	0	0	0	0	0	0	0	0
Peak_000433	0	18967.033	0	0	0	0	0	0	0	0	0	0	0	0	0	0	0	0	0	0	0	0	0	0	0	0	0	0	0	0	0	0	0	0	0	0	0	0	0	0	0	0	0	0	0	0	0	0	0
Peak_000434	0	11856.01	0	0	0	0	0	0	0	0	0	0	0	0	0	0	0	0	0	0	0	0	0	0	0	0	0	0	0	0	0	0	0	0	0	0	0	0	0	0	0	0	0	0	0	0	0	0	0
Peak_000435	0	49289.14	1959.9272	0	0	0	0	0	0	0	0	0	0	0	0	0	0	0	0	0	0	0	0	0	0	0	0	0	0	0	0	0	0	0	0	0	0	0	0	0	0	0	0	0	0	0	0	0	0
Peak_000436	0	23914.66	0	0	0	0	0	0	0	0	0	0	0	0	0	0	0	0	0	0	0	0	0	0	0	0	0	0	0	0	0	0	0	0	0	0	0	0	0	0	0	0	0	0	0	0	0	0	0
Peak_000437	0	26978.63	0	0	0	0	0	0	0	0	0	0	0	0	0	0	0	0	0	0	0	0	0	0	0	0	0	0	0	0	0	0	0	0	0	0	0	0	0	0	0	0	0	0	0	0	0	0	0
Peak_000438	0	19000.303	0	0	0	0	0	0	0	0	0	0	0	0	0	0	0	0	0	0	0	0	0	0	0	0	0	0	0	0	0	0	0	0	0	0	0	0	0	0	0	0	0	0	0	0	0	0	0
Peak_000439	0	9191.347	0	0	0	0	0	0	0	0	0	0	0	0	0	0	0	0	0	0	0	0	0	0	0	0	0	0	0	0	0	0	0	0	0	0	0	0	0	0	0	0	0	0	0	0	0	0	0
Peak_000440	0	8667.087	0	0	0	0	0	0	0	0	0	0	0	0	0	0	0	0	0	0	0	0	0	0	0	0	0	0	0	0	0	0	0	0	0	0	0	0	0	0	0	0	0	0	0	0	0	0	0
Peak_000441	0	7660.6504	0	0	0	0	0	0	0	0	0	0	0	0	0	0	0	0	0	0	0	0	0	0	0	0	0	0	0	0	0	0	0	0	0	0	0	0	0	0	0	0	0	0	0	0	0	0	0
Peak_000442	36598.117	0	0	0	0	0	0	0	0	0	0	0	0	0	0	0	0	0	0	0	0	0	0	0	0	0	0	0	0	0	0	0	0	0	0	0	0	0	0	0	0	0	0	0	0	0	0	0	0
Peak_000443	0	5336.535	0	0	0	0	0	0	0	0	0	0	0	0	0	0	0	0	0	0	0	0	0	0	0	0	0	0	0	0	0	0	0	0	0	0	0	0	0	0	0	0	0	0	0	0	0	0	0
Peak_000444	0	21687.588	0	0	0	0	0	0	0	0	0	0	0	0	0	0	0	0	0	0	0	0	0	0	0	0	0	0	0	0	0	0	0	0	0	0	0	0	0	0	0	0	0	0	0	0	0	0	0
Peak_000445	0	32295.988	0	0	0	0	0	0	0	0	0	0	0	0	0	0	0	0	0	0	0	0	0	0	0	0	0	0	0	0	0	0	0	0	0	0	0	0	0	0	0	0	0	0	0	0	0	0	0
Peak_000446	0	32095.766	0	0	0	0	0	0	0	0	0	0	0	0	0	0	0	0	0	0	0	0	0	0	0	0	0	0	0	0	0	0	0	0	0	0	0	0	0	0	0	0	0	0	0	0	0	0	0
Peak_000447	0	0	0	0	0	0	0	8864.835	0	6137.37	8540.6	7417.3013	0	0	0	0	5591.636	0	0	0	7349.617	0	18215.268	0	0	0	3943.7764	0	0	0	9498.552	0	0	14575.578	0	0	0	0	0	0	0	0	0	0	13389.925	0	5073.553	0	0
Peak_000448	0	178302.27	0	0	0	0	0	0	0	0	0	0	0	0	0	0	0	0	0	0	0	0	0	0	0	0	0	0	0	0	0	0	0	0	0	0	0	0	0	0	0	0	0	0	0	0	0	0	0
Peak_000449	0	74208.61	0	0	0	0	0	0	0	0	0	0	0	0	0	0	0	0	0	0	0	0	0	0	0	0	0	0	0	0	0	0	0	0	0	0	0	0	0	0	0	0	0	0	0	0	0	0	0
Peak_000450	0	0	0	0	0	0	0	0	0	0	0	19822.87	0	0	22047.02	0	0	0	0	0	0	17363.748	0	12808.161	0	0	0	0	0	23782.807	0	0	14360.065	0	0	0	0	0	0	0	0	0	0	6868.5303	0	0	0	0	0
Peak_000451	0	47288.344	0	0	0	0	0	0	0	0	0	0	0	0	0	0	0	0	0	0	0	0	0	0	0	0	0	0	0	0	0	0	0	0	0	0	0	0	0	0	0	0	0	0	0	0	0	0	0
Peak_000452	78976.93	0	0	0	0	0	0	0	0	0	0	0	0	0	0	0	0	0	0	0	0	0	0	0	0	0	0	0	0	0	0	0	0	0	0	0	0	0	0	0	0	0	0	0	0	0	0	0	0
Peak_000453	10143.075	0	0	0	0	0	0	0	0	0	0	0	0	0	0	0	0	0	0	0	0	0	0	0	0	0	0	0	0	0	0	0	0	0	0	0	0	0	0	0	0	0	0	0	0	0	0	0	0
Peak_000454	0	0	4111.8086	3614.2478	0	2794.3916	3606.4683	5825.652	0	3364.518	2859.1719	0	0	0	0	0	0	5159.2993	5351.259	0	0	0	6966.1616	6811.631	38728.844	27682.518	27440.117	36491.824	29943.004	34768.95	35897.395	39275.887	38136.37	38956.836	37002.56	34225.58	40018.598	38061.945	44954.81	50642.93	46291.383	43151.01	38302.637	45611.418	49861.707	46267.56	49009.652	46934.74	49409.57
Peak_000455	0	0	39095.574	0	0	0	0	0	0	0	0	0	0	0	0	0	0	0	0	0	0	0	0	0	0	0	0	0	0	0	0	0	0	0	0	0	0	0	0	0	0	0	0	0	0	0	0	0	0
Peak_000456	11795.921	0	0	0	0	0	0	0	0	0	0	0	0	0	0	0	0	0	0	0	0	0	0	0	0	0	0	0	0	0	0	0	0	0	0	0	0	0	0	0	0	0	0	0	0	0	0	0	0
Peak_000457	5996.603	0	0	0	0	0	0	0	0	0	0	0	0	0	0	0	0	0	0	0	0	0	0	0	0	0	0	0	0	0	0	0	0	0	0	0	0	0	0	0	0	0	0	0	0	0	0	0	0
Peak_000458	0	49207.56	0	0	0	0	0	0	0	0	0	0	0	0	0	0	0	0	0	0	0	0	0	0	0	0	0	0	0	0	0	0	0	0	0	0	0	0	0	0	0	0	0	0	0	0	0	0	0
Peak_000459	0	184761.31	0	0	0	0	0	0	0	0	0	0	0	0	0	0	0	0	0	0	0	0	0	0	0	0	0	0	0	0	0	0	0	0	0	0	0	0	0	0	0	0	0	0	0	0	0	0	0
Peak_000460	0	101107.42	0	0	0	0	0	0	0	0	0	0	0	0	0	0	0	0	0	0	0	0	0	0	0	0	0	0	0	0	0	0	0	0	0	0	0	0	0	0	0	0	0	0	0	0	0	0	0
Peak_000461	0	74760.43	0	0	0	0	0	0	0	0	0	0	0	0	0	0	0	0	0	0	0	0	0	0	0	0	0	0	0	0	0	0	0	0	0	0	0	0	0	0	0	0	0	0	0	0	0	0	0
Peak_000462	75943.78	0	159722.47	0	0	0	0	0	0	0	0	0	0	0	0	0	0	0	0	0	0	0	0	0	0	0	0	0	0	0	0	0	0	0	0	0	0	0	0	0	0	0	0	0	0	0	0	0	0
Peak_000463	0	174898.11	0	0	0	0	0	0	0	0	0	0	0	0	0	0	0	0	0	0	0	0	0	0	0	0	0	0	0	0	0	0	0	0	0	0	0	0	0	0	0	0	0	0	0	0	0	0	0
Peak_000464	0	328119.53	0	0	0	0	0	0	0	0	0	0	0	0	0	0	0	0	0	0	0	0	0	0	0	0	0	0	0	0	0	0	0	0	0	0	0	0	0	0	0	0	0	0	0	0	0	0	0
Peak_000465	0	67250.78	0	0	0	0	0	0	0	0	0	0	0	0	0	0	0	0	0	0	0	0	0	0	0	0	0	0	0	0	0	0	0	0	0	0	0	0	0	0	0	0	0	0	0	0	0	0	0
Peak_000466	0	290443	188526	0	0	0	0	0	0	0	0	0	0	0	0	0	0	0	0	0	0	0	0	0	0	0	0	0	0	0	0	0	0	0	0	0	0	0	0	0	0	0	0	0	0	0	0	0	0
Peak_000467	0	83788.055	0	0	0	0	0	0	0	0	0	0	0	0	0	0	0	0	0	0	0	0	0	0	0	0	0	0	0	0	0	0	0	0	0	0	0	0	0	0	0	0	0	0	0	0	0	0	0
Peak_000468	0	0	132943.61	0	0	0	0	0	0	0	0	0	0	0	0	0	0	0	0	0	0	0	0	0	0	0	0	0	0	0	0	0	0	0	0	0	0	0	0	0	0	0	0	0	0	0	0	0	0
Peak_000469	43532.855	0	0	0	0	0	0	0	0	0	0	0	0	0	0	0	0	0	0	0	0	0	0	0	0	0	0	0	0	0	0	0	0	0	0	0	0	0	0	0	0	0	0	0	0	0	0	0	0
Peak_000470	0	23605.309	24753.986	0	0	0	0	0	0	0	0	0	0	0	0	0	0	0	0	0	0	0	0	0	0	0	0	0	0	0	0	0	0	0	0	0	0	0	0	0	0	0	0	0	0	0	0	0	0
Peak_000471	0	1072745	457191.47	0	0	0	0	0	0	0	0	0	0	0	0	0	0	0	0	0	0	0	0	0	0	0	0	0	0	0	0	0	0	0	0	0	0	0	0	0	0	0	0	0	0	0	0	0	0
Peak_000472	34936.242	0	0	0	0	0	0	0	0	0	0	0	0	0	0	0	0	0	0	0	0	0	0	0	0	0	0	0	0	0	0	0	0	0	0	0	0	0	0	0	0	0	0	0	0	0	0	0	0
Peak_000473	0	12081.164	90439.29	0	0	0	0	0	0	0	0	0	0	0	0	0	0	0	0	0	0	0	0	0	0	0	0	0	0	0	0	0	0	0	0	0	0	0	0	0	0	0	0	0	0	0	0	0	0
Peak_000474	0	61967.555	0	0	0	0	0	0	0	0	0	0	0	0	0	0	0	0	0	0	0	0	0	0	0	0	0	0	0	0	0	0	0	0	0	0	0	0	0	0	0	0	0	0	0	0	0	0	0
Peak_000475	0	25413.16	0	0	0	0	0	0	0	0	0	0	0	0	0	0	0	0	0	0	0	0	0	0	0	0	0	0	0	0	0	0	0	0	0	0	0	0	0	0	0	0	0	0	0	0	0	0	0
Peak_000476	0	37267.87	0	0	0	0	0	0	0	0	0	0	0	0	0	0	0	0	0	0	0	0	0	0	0	0	0	0	0	0	0	0	0	0	0	0	0	0	0	0	0	0	0	0	0	0	0	0	0
Peak_000477	0	5040.249	3036.9324	0	0	0	0	0	0	0	0	0	0	0	0	0	0	0	0	0	0	0	0	0	0	0	0	0	0	0	0	0	0	0	0	0	0	0	0	0	0	0	0	0	0	0	0	0	0
Peak_000478	0	53380.203	0	0	0	0	0	0	0	0	0	0	0	0	0	0	0	0	0	0	0	0	0	0	0	0	0	0	0	0	0	0	0	0	0	0	0	0	0	0	0	0	0	0	0	0	0	0	0
Peak_000479	16126.691	0	6037.726	0	0	0	0	0	0	0	0	0	0	0	0	0	0	0	0	0	0	0	0	0	0	0	0	0	0	0	0	0	0	0	0	0	0	0	0	0	0	0	0	0	0	0	0	0	0
Peak_000480	0	7184.603	0	0	0	0	0	0	0	0	0	0	0	0	0	0	0	0	0	0	0	0	0	0	0	0	0	0	0	0	0	0	0	0	0	0	0	0	0	0	0	0	0	0	0	0	0	0	0
Peak_000481	0	138892.72	0	0	0	0	0	0	0	0	0	0	0	0	0	0	0	0	0	0	0	0	0	0	0	0	0	0	0	0	0	0	0	0	0	0	0	0	0	0	0	0	0	0	0	0	0	0	0
Peak_000482	0	22766.266	0	0	0	0	0	0	0	0	0	0	0	0	0	0	0	0	0	0	0	0	0	0	0	0	0	0	0	0	0	0	0	0	0	0	0	0	0	0	0	0	0	0	0	0	0	0	0
Peak_000483	0	63905.38	0	0	0	0	0	0	0	0	0	0	0	0	0	0	0	0	0	0	0	0	0	0	0	0	0	0	0	0	0	0	0	0	0	0	0	0	0	0	0	0	0	0	0	0	0	0	0
Peak_000484	0	296748.6	0	0	0	0	0	0	0	0	0	0	0	0	0	0	0	0	0	0	0	0	0	0	0	0	0	0	0	0	0	0	0	0	0	0	0	0	0	0	0	0	0	0	0	0	0	0	0
Peak_000485	0	8837.501	0	0	0	0	0	0	0	0	0	0	0	0	0	0	0	0	0	0	0	0	0	0	0	0	0	0	0	0	0	0	0	0	0	0	0	0	0	0	0	0	0	0	0	0	0	0	0
Peak_000486	0	22528.904	0	0	0	0	0	0	0	0	0	0	0	0	0	0	0	0	0	0	0	0	0	0	0	0	0	0	0	0	0	0	0	0	0	0	0	0	0	0	0	0	0	0	0	0	0	0	0
Peak_000487	0	516877.16	0	0	0	0	0	0	0	0	0	0	0	0	0	0	0	0	0	0	0	0	0	0	0	0	0	0	0	0	0	0	0	0	0	0	0	0	0	0	0	0	0	0	0	0	0	0	0
Peak_000488	0	213394.36	0	0	0	0	0	0	0	0	0	0	0	0	0	0	0	0	0	0	0	0	0	0	0	0	0	0	0	0	0	0	0	0	0	0	0	0	0	0	0	0	0	0	0	0	0	0	0
Peak_000489	0	60611.906	0	0	0	0	0	0	0	0	0	0	0	0	0	0	0	0	0	0	0	0	0	0	0	0	0	0	0	0	0	0	0	0	0	0	0	0	0	0	0	0	0	0	0	0	0	0	0
Peak_000490	0	47105.21	0	0	0	0	0	0	0	0	0	0	0	0	0	0	0	0	0	0	0	0	0	0	0	0	0	0	0	0	0	0	0	0	0	0	0	0	0	0	0	0	0	0	0	0	0	0	0
Peak_000491	0	0	0	0	0	0	0	0	0	0	0	0	0	0	0	0	0	0	0	0	0	0	0	0	0	0	0	0	0	0	0	0	0	0	0	0	0	0	0	0	0	0	0	0	0	0	0	0	0
Peak_000492	0	252045.7	0	0	0	0	0	0	0	0	0	0	0	0	0	0	0	0	0	0	0	0	0	0	0	0	0	0	0	0	0	0	0	0	0	0	0	0	0	0	0	0	0	0	0	0	0	0	0
Peak_000493	0	111905.12	0	0	0	0	0	0	0	0	0	0	0	0	0	0	0	0	0	0	0	0	0	0	0	0	0	0	0	0	0	0	0	0	0	0	0	0	0	0	0	0	0	0	0	0	0	0	0
Peak_000494	0	30632.018	0	0	0	0	0	0	0	0	0	0	0	0	0	0	0	0	0	0	0	0	0	0	0	0	0	0	0	0	0	0	0	0	0	0	0	0	0	0	0	0	0	0	0	0	0	0	0
Peak_000495	0	68903.73	0	0	0	0	0	0	0	0	0	0	0	0	0	0	0	0	0	0	0	0	0	0	0	0	0	0	0	0	0	0	0	0	0	0	0	0	0	0	0	0	0	0	0	0	0	0	0
Peak_000496	0	26816.639	0	0	0	0	0	0	0	0	0	0	0	0	0	0	0	0	0	0	0	0	0	0	0	0	0	0	0	0	0	0	0	0	0	0	0	0	0	0	0	0	0	0	0	0	0	0	0
Peak_000497	0	67251.23	0	0	0	0	0	0	0	0	0	0	0	0	0	0	0	0	0	0	0	0	0	0	0	0	0	0	0	0	0	0	0	0	0	0	0	0	0	0	0	0	0	0	0	0	0	0	0
Peak_000498	0	5709.28	0	0	0	0	0	0	0	0	0	0	0	0	0	0	0	0	0	0	0	0	0	0	0	0	0	0	0	0	0	0	0	0	0	0	0	0	0	0	0	0	0	0	0	0	0	0	0
Peak_000499	48825.438	364033	40669.887	0	0	0	0	0	0	0	0	0	0	0	0	0	0	0	0	0	0	0	0	0	0	0	0	0	0	0	0	0	0	0	0	0	0	0	0	0	0	0	0	0	0	0	0	0	0
Peak_000500	0	116703.08	0	0	0	0	0	0	0	0	0	0	0	0	0	0	0	0	0	0	0	0	0	0	0	0	0	0	0	0	0	0	0	0	0	0	0	0	0	0	0	0	0	0	0	0	0	0	0
Peak_000501	0	0	326091	0	0	0	0	0	0	0	0	0	0	0	0	0	0	0	0	0	0	0	0	0	0	0	0	0	0	0	0	0	0	0	0	0	0	0	0	0	0	0	0	0	0	0	0	0	0
Peak_000502	0	0	28368.293	0	0	0	0	0	0	0	0	0	0	0	0	0	0	0	0	0	0	0	0	0	0	0	0	0	0	0	0	0	0	0	0	0	0	0	0	0	0	0	0	0	0	0	0	0	0
Peak_000503	0	114020.22	0	0	0	0	0	0	0	0	0	0	0	0	0	0	0	0	0	0	0	0	0	0	0	0	0	0	0	0	0	0	0	0	0	0	0	0	0	0	0	0	0	0	0	0	0	0	0
Peak_000504	0	35041.305	58217.492	0	0	0	0	0	0	0	0	0	0	0	0	0	0	0	0	0	0	0	0	0	0	0	0	0	0	0	0	0	0	0	0	0	0	0	0	0	0	0	0	0	0	0	0	0	0
Peak_000505	0	23972.664	0	0	0	0	0	0	0	0	0	0	0	0	0	0	0	0	0	0	0	0	0	0	0	0	0	0	0	0	0	0	0	0	0	0	0	0	0	0	0	0	0	0	0	0	0	0	0
Peak_000506	0	42205.312	0	0	0	0	0	0	0	0	0	0	0	0	0	0	0	0	0	0	0	0	0	0	0	0	0	0	0	0	0	0	0	0	0	0	0	0	0	0	0	0	0	0	0	0	0	0	0
Peak_000507	0	29173.748	0	0	0	0	0	0	0	0	0	0	0	0	0	0	0	0	0	0	0	0	0	0	0	0	0	0	0	0	0	0	0	0	0	0	0	0	0	0	0	0	0	0	0	0	0	0	0
Peak_000508	0	0	16970.29	0	0	0	0	0	0	0	0	0	0	0	0	0	0	0	0	0	0	0	0	0	0	0	0	0	0	0	0	0	0	0	0	0	0	0	0	0	0	0	0	0	0	0	0	0	0
Peak_000509	0	100397.05	0	0	0	0	0	0	0	0	0	0	0	0	0	0	0	0	0	0	0	0	0	0	0	0	0	0	0	0	0	0	0	0	0	0	0	0	0	0	0	0	0	0	0	0	0	0	0
Peak_000510	0	59078.91	0	0	0	0	0	0	0	0	0	0	0	0	0	0	0	0	0	0	0	0	0	0	0	0	0	0	0	0	0	0	0	0	0	0	0	0	0	0	0	0	0	0	0	0	0	0	0
Peak_000511	0	24856.932	0	0	0	0	0	0	0	0	0	0	0	0	0	0	0	0	0	0	0	0	0	0	0	0	0	0	0	0	0	0	0	0	0	0	0	0	0	0	0	0	0	0	0	0	0	0	0
Peak_000512	0	38104.5	0	0	0	0	0	0	0	0	0	0	0	0	0	0	0	0	0	0	0	0	0	0	0	0	0	0	0	0	0	0	0	0	0	0	0	0	0	0	0	0	0	0	0	0	0	0	0
Peak_000513	133398.23	0	10681.794	0	0	0	0	0	0	0	0	0	0	0	0	0	0	0	0	0	0	0	0	0	0	0	0	0	0	0	0	0	0	0	0	0	0	0	0	0	0	0	0	0	0	0	0	0	0
Peak_000514	0	40420.71	0	0	0	0	0	0	0	0	0	0	0	0	0	0	0	0	0	0	0	0	0	0	0	0	0	0	0	0	0	0	0	0	0	0	0	0	0	0	0	0	0	0	0	0	0	0	0
Peak_000515	0	27865.504	0	0	0	0	0	0	0	0	0	0	0	0	0	0	0	0	0	0	0	0	0	0	0	0	0	0	0	0	0	0	0	0	0	0	0	0	0	0	0	0	0	0	0	0	0	0	0
Peak_000516	0	27459.385	0	0	0	0	0	0	0	0	0	0	0	0	0	0	0	0	0	0	0	0	0	0	0	0	0	0	0	0	0	0	0	0	0	0	0	0	0	0	0	0	0	0	0	0	0	0	0
Peak_000517	0	26589.34	0	0	0	0	0	0	0	0	0	0	0	0	0	0	0	0	0	0	0	0	0	0	0	0	0	0	0	0	0	0	0	0	0	0	0	0	0	0	0	0	0	0	0	0	0	0	0
Peak_000518	0	110145.84	118.3929	0	0	0	0	0	0	0	0	0	0	0	0	0	0	0	0	0	0	0	0	0	0	0	0	0	0	0	0	0	0	0	0	0	0	0	0	0	0	0	0	0	0	0	0	0	0
Peak_000519	0	585.35547	17696.834	0	0	0	0	0	0	0	0	0	0	0	0	0	0	0	0	0	0	0	0	0	0	0	0	0	0	0	0	0	0	0	0	0	0	0	0	0	0	0	0	0	0	0	0	0	0
Peak_000520	0	71741.9	0	0	0	0	0	0	0	0	0	0	0	0	0	0	0	0	0	0	0	0	0	0	0	0	0	0	0	0	0	0	0	0	0	0	0	0	0	0	0	0	0	0	0	0	0	0	0
Peak_000521	0	8738.709	0	0	0	0	0	0	0	0	0	0	0	0	0	0	0	0	0	0	0	0	0	0	0	0	0	0	0	0	0	0	0	0	0	0	0	0	0	0	0	0	0	0	0	0	0	0	0
Peak_000522	0	12908.526	0	0	0	0	0	0	0	0	0	0	0	0	0	0	0	0	0	0	0	0	0	0	0	0	0	0	0	0	0	0	0	0	0	0	0	0	0	0	0	0	0	0	0	0	0	0	0
Peak_000523	0	57165.95	231901.78	0	0	0	0	0	0	0	0	0	0	0	0	0	0	0	0	0	0	0	0	0	0	0	0	0	0	0	0	0	0	0	0	0	0	0	0	0	0	0	0	0	0	0	0	0	0
Peak_000524	0	87319.55	0	0	0	0	0	0	0	0	0	0	0	0	0	0	0	0	0	0	0	0	0	0	0	0	0	0	0	0	0	0	0	0	0	0	0	0	0	0	0	0	0	0	0	0	0	0	0
Peak_000525	89609.8	71695.63	0	0	0	0	0	0	0	0	0	0	0	0	0	0	0	0	0	0	0	0	0	0	0	0	0	0	0	0	0	0	0	0	0	0	0	0	0	0	0	0	0	0	0	0	0	0	0
Peak_000526	0	39785.445	0	0	0	0	0	0	0	0	0	0	0	0	0	0	0	0	0	0	0	0	0	0	0	0	0	0	0	0	0	0	0	0	0	0	0	0	0	0	0	0	0	0	0	0	0	0	0
Peak_000527	0	0	8040.208	0	0	0	0	0	0	0	0	0	0	0	0	0	0	0	0	0	0	0	0	0	0	0	0	0	0	0	0	0	0	0	0	0	0	0	0	0	0	0	0	0	0	0	0	0	0
Peak_000528	0	29923.885	0	0	0	0	0	0	0	0	0	0	0	0	0	0	0	0	0	0	0	0	0	0	0	0	0	0	0	0	0	0	0	0	0	0	0	0	0	0	0	0	0	0	0	0	0	0	0
Peak_000529	0	33977.953	0	0	0	0	0	0	0	0	0	0	0	0	0	0	0	0	0	0	0	0	0	0	0	0	0	0	0	0	0	0	0	0	0	0	0	0	0	0	0	0	0	0	0	0	0	0	0
Peak_000530	0	30056.668	0	0	0	0	0	0	0	0	0	0	0	0	0	0	0	0	0	0	0	0	0	0	0	0	0	0	0	0	0	0	0	0	0	0	0	0	0	0	0	0	0	0	0	0	0	0	0
Peak_000531	0	63162.29	14693.31	0	0	0	0	0	0	0	0	0	0	0	0	0	0	0	0	0	0	0	0	0	0	0	0	0	0	0	0	0	0	0	0	0	0	0	0	0	0	0	0	0	0	0	0	0	0
Peak_000532	0	37556.32	0	0	0	0	0	0	0	0	0	0	0	0	0	0	0	0	0	0	0	0	0	0	0	0	0	0	0	0	0	0	0	0	0	0	0	0	0	0	0	0	0	0	0	0	0	0	0
Peak_000533	0	8657.754	0	0	0	0	0	0	0	0	0	0	0	0	0	0	0	0	0	0	0	0	0	0	0	0	0	0	0	0	0	0	0	0	0	0	0	0	0	0	0	0	0	0	0	0	0	0	0
Peak_000534	0	26929.156	0	0	0	0	0	0	0	0	0	0	0	0	0	0	0	0	0	0	0	0	0	0	0	0	0	0	0	0	0	0	0	0	0	0	0	0	0	0	0	0	0	0	0	0	0	0	0
Peak_000535	0	14558.881	0	0	0	0	0	0	0	0	0	0	0	0	0	0	0	0	0	0	0	0	0	0	0	0	0	0	0	0	0	0	0	0	0	0	0	0	0	0	0	0	0	0	0	0	0	0	0
Peak_000536	0	8134.871	0	0	0	0	0	0	0	0	0	0	0	0	0	0	0	0	0	0	0	0	0	0	0	0	0	0	0	0	0	0	0	0	0	0	0	0	0	0	0	0	0	0	0	0	0	0	0
Peak_000537	0	11586.08	0	0	0	0	0	0	0	0	0	0	0	0	0	0	0	0	0	0	0	0	0	0	0	0	0	0	0	0	0	0	0	0	0	0	0	0	0	0	0	0	0	0	0	0	0	0	0
Peak_000538	0	24923.453	0	0	0	0	0	0	0	0	0	0	0	0	0	0	0	0	0	0	0	0	0	0	0	0	0	0	0	0	0	0	0	0	0	0	0	0	0	0	0	0	0	0	0	0	0	0	0
Peak_000539	160478	226431.3	276512.7	254632.97	235761.95	228081.8	183397.14	161153.52	204672.22	290981.34	258327.38	202795.33	309003.38	390503.9	302570.72	304796.3	273013	275138.9	343598.94	339089.66	267743.75	285325.16	288061	287189.94	267116.47	295638.16	263767.62	367764.06	225687.36	246497.72	291751.06	342530.88	275850.03	308590.1	287469.84	288563.75	287771.1	284526.28	277760.22	331804.12	355131.84	324773.78	338734.75	340595.88	348635.44	349807.44	350425.06	356199.8	338736.1
Peak_000540	0	107917.45	0	0	0	0	0	0	0	0	0	0	0	0	0	0	0	0	0	0	0	0	0	0	0	0	0	0	0	0	0	0	0	0	0	0	0	0	0	0	0	0	0	0	0	0	0	0	0
Peak_000541	0	10733.746	0	0	0	0	0	0	0	0	0	0	0	0	0	0	0	0	0	0	0	0	0	0	0	0	0	0	0	0	0	0	0	0	0	0	0	0	0	0	0	0	0	0	0	0	0	0	0
Peak_000542	0	62299.38	0	0	0	0	12066.006	0	0	7243.984	0	0	0	0	0	0	0	0	0	0	0	0	0	0	0	0	0	0	0	0	0	0	0	0	0	0	0	0	0	0	0	0	0	0	0	0	0	0	0
Peak_000543	0	8731.616	0	0	0	0	0	0	0	0	0	0	0	0	0	0	0	0	0	0	0	0	0	0	0	0	0	0	0	0	0	0	0	0	0	0	0	0	0	0	0	0	0	0	0	0	0	0	0
Peak_000544	0	0	7053.253	0	0	0	0	0	0	0	0	0	0	0	0	0	0	0	0	0	0	0	0	0	0	0	0	0	0	0	0	0	0	0	0	0	0	0	0	0	0	0	0	0	0	0	0	0	0
Peak_000545	0	434256.97	0	0	0	0	0	0	0	0	0	0	0	0	0	0	0	0	0	0	0	0	0	0	0	0	0	0	0	0	0	0	0	0	0	0	0	0	0	0	0	0	0	0	0	0	0	0	0
Peak_000546	71977.11	0	0	0	0	0	0	0	0	0	0	0	0	0	0	0	0	0	0	0	0	0	0	0	0	0	0	0	0	0	0	0	0	0	0	0	0	0	0	0	0	0	0	0	0	0	0	0	0
Peak_000547	0	0	9808.681	0	0	0	0	0	0	0	0	0	0	0	0	0	0	0	0	0	0	0	0	0	0	0	0	0	0	0	0	0	0	0	0	0	0	0	0	0	0	0	0	0	0	0	0	0	0
Peak_000548	0	46414.164	0	0	0	0	0	0	0	0	0	0	0	0	0	0	0	0	0	0	0	0	0	0	0	0	0	0	0	0	0	0	0	0	0	0	0	0	0	0	0	0	0	0	0	0	0	0	0
Peak_000549	0	20357.643	0	0	0	0	0	0	0	0	0	0	0	0	0	0	0	0	0	0	0	0	0	0	0	0	0	0	0	0	0	0	0	0	0	0	0	0	0	0	0	0	0	0	0	0	0	0	0
Peak_000550	0	7355.6606	0	0	0	0	0	0	0	0	0	0	0	0	0	0	0	0	0	0	0	0	0	0	0	0	0	0	0	0	0	0	0	0	0	0	0	0	0	0	0	0	0	0	0	0	0	0	0
Peak_000551	0	114595.54	9721.485	0	0	0	0	0	0	0	0	0	0	0	0	0	0	0	0	0	0	0	0	0	0	0	0	0	0	0	0	0	0	0	0	0	0	0	0	0	0	0	0	0	0	0	0	0	0
Peak_000552	115377.27	0	0	0	0	0	0	0	0	0	0	0	0	0	0	0	0	0	0	0	0	0	0	0	0	0	0	0	0	0	0	0	0	0	0	0	0	0	0	0	0	0	0	0	0	0	0	0	0
Peak_000553	0	29573.807	0	0	0	0	0	0	0	0	0	0	0	0	0	0	0	0	0	0	0	0	0	0	0	0	0	0	0	0	0	0	0	0	0	0	0	0	0	0	0	0	0	0	0	0	0	0	0
Peak_000554	0	16844.764	0	0	0	0	0	0	0	0	0	0	0	0	0	0	0	0	0	0	0	0	0	0	0	0	0	0	0	0	0	0	0	0	0	0	0	0	0	0	0	0	0	0	0	0	0	0	0
Peak_000555	0	72111.805	21883.043	0	0	0	0	0	0	0	0	0	0	0	0	0	0	0	0	0	0	0	0	0	0	0	0	0	0	0	0	0	0	0	0	0	0	0	0	0	0	0	0	0	0	0	0	0	0
Peak_000556	104304.81	47813.754	0	0	0	0	0	0	0	0	0	0	0	0	0	0	0	0	0	0	0	0	0	0	0	0	0	0	0	0	0	0	0	0	0	0	0	0	0	0	0	0	0	0	0	0	0	0	0
Peak_000557	0	41912.188	0	0	0	0	0	0	0	0	0	0	0	0	0	0	0	0	0	0	0	0	0	0	0	0	0	0	0	0	0	0	0	0	0	0	0	0	0	0	0	0	0	0	0	0	0	0	0
Peak_000558	0	0	0	0	0	0	0	0	0	4354.809	0	0	0	0	0	0	0	0	0	0	0	0	0	0	0	0	0	0	0	0	0	0	0	0	0	0	0	0	0	0	0	0	0	0	0	0	0	0	0
Peak_000559	0	39418.773	0	0	0	0	0	0	0	0	0	0	0	0	0	0	0	0	0	0	0	0	0	0	0	0	0	0	0	0	0	0	0	0	0	0	0	0	0	0	0	0	0	0	0	0	0	0	0
Peak_000560	0	14720.014	0	0	0	0	0	0	0	0	0	0	0	0	0	0	0	0	0	0	0	0	0	0	0	0	0	0	0	0	0	0	0	0	0	0	0	0	0	0	0	0	0	0	0	0	0	0	0
Peak_000561	0	18299.242	0	0	0	0	0	0	0	0	0	0	0	0	0	0	0	0	0	0	0	0	0	0	0	0	0	0	0	0	0	0	0	0	0	0	0	0	0	0	0	0	0	0	0	0	0	0	0
Peak_000562	0	27922.086	0	0	0	0	0	0	0	0	0	0	0	0	0	0	0	0	0	0	0	0	0	0	0	0	0	0	0	0	0	0	0	0	0	0	0	0	0	0	0	0	0	0	0	0	0	0	0
Peak_000563	0	405627.88	1333764.4	57774.88	72878.695	102057.92	0	42585.36	116302.38	90947.88	67105.28	27387.102	79824.31	52712.043	264034.25	31730.05	76031.25	170702.98	116118.95	53692.492	36999.426	113403.125	0	167526.31	39238.418	99226.55	124259.49	0	56727.69	96687.82	50099.594	0	163624.61	144823.06	16293.193	22389.307	50819.06	146886.42	69863.53	54751.848	60308.32	73598.54	16548.26	158660.17	67646.65	0	205757.19	150529.1	204188.19
Peak_000564	0	62946.7	0	0	0	0	0	0	0	0	0	0	0	0	0	0	0	0	0	0	0	0	0	0	0	0	0	0	0	0	0	0	0	0	0	0	0	0	0	0	0	0	0	0	0	0	0	0	0
Peak_000565	73328.3	0	0	0	0	0	0	0	0	0	0	0	0	0	0	0	0	0	0	0	0	0	0	0	0	0	0	0	0	0	0	0	0	0	0	0	0	0	0	0	0	0	0	0	0	0	0	0	0
Peak_000566	0	0	19780.713	0	0	0	0	0	0	0	0	0	0	0	0	0	0	0	0	0	0	0	0	0	0	0	0	0	0	0	0	0	0	0	0	0	0	0	0	0	0	0	0	0	0	0	0	0	0
Peak_000567	0	2743317.8	2697131.8	0	0	0	0	0	0	0	0	0	0	0	0	0	0	0	0	0	0	0	0	0	0	0	0	0	0	0	0	0	0	0	0	0	0	0	0	0	0	0	0	0	0	0	0	0	0
Peak_000568	0	21445.223	0	0	0	0	0	0	0	0	0	0	0	0	0	0	0	0	0	0	0	0	0	0	0	0	0	0	0	0	0	0	0	0	0	0	0	0	0	0	0	0	0	0	0	0	0	0	0
Peak_000569	0	162476.52	0	0	0	0	0	0	0	0	0	0	0	0	0	0	0	0	0	0	0	0	0	0	0	0	0	0	0	0	0	0	0	0	0	0	0	0	0	0	0	0	0	0	0	0	0	0	0
Peak_000570	0	243362.17	0	0	0	0	0	0	0	0	0	0	0	0	0	0	0	0	0	0	0	0	0	0	0	0	0	0	0	0	0	0	0	0	0	0	0	0	0	0	0	0	0	0	0	0	0	0	0
Peak_000571	0	47566.457	0	0	0	0	0	0	0	0	0	0	0	0	0	0	0	0	0	0	0	0	0	0	0	0	0	0	0	0	0	0	0	0	0	0	0	0	0	0	0	0	0	0	0	0	0	0	0
Peak_000572	0	25308.879	0	0	0	0	0	0	0	0	0	0	0	0	0	0	0	0	0	0	0	0	0	0	0	0	0	0	0	0	0	0	0	0	0	0	0	0	0	0	0	0	0	0	0	0	0	0	0
Peak_000573	0	8944.612	0	0	0	0	0	0	0	0	0	0	0	0	0	0	0	0	0	0	0	0	0	0	0	0	0	0	0	0	0	0	0	0	0	0	0	0	0	0	0	0	0	0	0	0	0	0	0
Peak_000574	0	0	135371.84	0	0	0	0	0	0	0	0	0	0	0	0	0	0	0	0	0	0	0	0	0	0	0	0	0	0	0	0	0	0	0	0	0	0	0	0	0	0	0	0	0	0	0	0	0	0
Peak_000575	41778.65	0	89340.16	0	0	0	0	0	0	0	0	0	0	0	0	0	0	0	0	0	0	0	0	0	0	0	0	0	0	0	0	0	0	0	0	0	0	0	0	0	0	0	0	0	0	0	0	0	0
Peak_000576	0	38624.176	0	0	0	0	0	0	0	0	0	0	0	0	0	0	0	0	0	0	0	0	0	0	0	0	0	0	0	0	0	0	0	0	0	0	0	0	0	0	0	0	0	0	0	0	0	0	0
Peak_000577	0	121243.88	0	0	0	0	0	0	0	0	0	0	0	0	0	0	0	0	0	0	0	0	0	0	0	0	0	0	0	0	0	0	0	0	0	0	0	0	0	0	0	0	0	0	0	0	0	0	0
Peak_000578	0	0	15651.522	0	0	0	0	0	0	0	0	0	0	0	0	0	0	0	0	0	0	0	0	0	0	0	0	0	0	0	0	0	0	0	0	0	0	0	0	0	0	0	0	0	0	0	0	0	0
Peak_000579	0	70079.61	0	0	0	0	0	0	0	0	0	0	0	0	0	0	0	0	0	0	0	0	0	0	0	0	0	0	0	0	0	0	0	0	0	0	0	0	0	0	0	0	0	0	0	0	0	0	0
Peak_000580	0	40522.375	0	0	0	0	0	0	0	0	0	0	0	0	0	0	0	0	0	0	0	0	0	0	0	0	0	0	0	0	0	0	0	0	0	0	0	0	0	0	0	0	0	0	0	0	0	0	0
Peak_000581	0	0	25872.562	0	0	0	0	0	0	0	0	0	0	0	0	0	0	0	0	0	0	0	0	0	0	0	0	0	0	0	0	0	0	0	0	0	0	0	0	0	0	0	0	0	0	0	0	0	0
Peak_000582	0	25420.49	0	0	0	0	0	0	0	0	0	0	0	0	0	0	0	0	0	0	0	0	0	0	0	0	0	0	0	0	0	0	0	0	0	0	0	0	0	0	0	0	0	0	0	0	0	0	0
Peak_000583	217.93272	936020.4	381224.9	0	0	0	0	0	0	0	0	0	0	0	0	0	0	0	0	0	0	0	0	0	0	0	0	0	0	0	0	0	0	0	0	0	0	0	0	0	0	0	0	0	0	0	0	0	0
Peak_000584	0	77702.99	0	0	0	0	0	0	0	0	0	0	0	0	0	0	0	0	0	0	0	0	0	0	0	0	0	0	0	0	0	0	0	0	0	0	0	0	0	0	0	0	0	0	0	0	0	0	0
Peak_000585	0	0	8230.572	0	0	0	0	0	0	0	0	0	0	0	0	0	0	0	0	0	0	0	0	0	0	0	0	0	0	0	0	0	0	0	0	0	0	0	0	0	0	0	0	0	0	0	0	0	0
Peak_000586	0	55378.14	0	0	0	0	0	0	0	0	0	0	0	0	0	0	0	0	0	0	0	0	0	0	0	0	0	0	0	0	0	0	0	0	0	0	0	0	0	0	0	0	0	0	0	0	0	0	0
Peak_000587	0	65483.375	0	0	0	0	0	0	0	0	0	0	0	0	0	0	0	0	0	0	0	0	0	0	0	0	0	0	0	0	0	0	0	0	0	0	0	0	0	0	0	0	0	0	0	0	0	0	0
Peak_000588	0	70909.95	0	0	0	0	0	0	0	0	0	0	0	0	0	0	0	0	0	0	0	0	0	0	0	0	0	0	0	0	0	0	0	0	0	0	0	0	0	0	0	0	0	0	0	0	0	0	0
Peak_000589	134564.77	0	0	0	0	0	0	0	0	0	0	0	0	0	0	0	0	0	0	0	0	0	0	0	0	0	0	0	0	0	0	0	0	0	0	0	0	0	0	0	0	0	0	0	0	0	0	0	0
Peak_000590	0	6175.927	0	0	0	0	0	0	0	0	0	0	0	0	0	0	0	0	0	0	0	0	0	0	0	0	0	0	0	0	0	0	0	0	0	0	0	0	0	0	0	0	0	0	0	0	0	0	0
Peak_000591	8376.029	0	0	0	0	0	0	0	0	0	0	0	0	0	0	0	0	0	0	0	0	0	0	0	0	0	0	0	0	0	0	0	0	0	0	0	0	0	0	0	0	0	0	0	0	0	0	0	0
Peak_000592	0	0	9515.344	0	0	0	0	0	0	0	0	0	0	0	0	0	0	0	0	0	0	0	0	0	0	0	0	0	0	0	0	0	0	0	0	0	0	0	0	0	0	0	0	0	0	0	0	0	0
Peak_000593	0	0	15546.582	0	0	0	0	0	0	0	0	0	0	0	0	0	0	0	0	0	0	0	0	0	0	0	0	0	0	0	0	0	0	0	0	0	0	0	0	0	0	0	0	0	0	0	0	0	0
Peak_000594	0	75039.516	0	0	0	0	0	0	0	0	0	0	0	0	0	0	0	0	0	0	0	0	0	0	0	0	0	0	0	0	0	0	0	0	0	0	0	0	0	0	0	0	0	0	0	0	0	0	0
Peak_000595	0	88648.61	0	0	0	0	0	0	0	0	0	0	0	0	0	0	0	0	0	0	0	0	0	0	0	0	0	0	0	0	0	0	0	0	0	0	0	0	0	0	0	0	0	0	0	0	0	0	0
Peak_000596	0	17124.016	0	0	0	0	0	0	0	0	0	0	0	0	0	0	0	0	0	0	0	0	0	0	0	0	0	0	0	0	0	0	0	0	0	0	0	0	0	0	0	0	0	0	0	0	0	0	0
Peak_000597	0	274621.22	0	0	0	0	0	0	0	0	0	0	0	0	0	0	0	0	0	0	0	0	0	0	0	0	0	0	0	0	0	0	0	0	0	0	0	0	0	0	0	0	0	0	0	0	0	0	0
Peak_000598	0	107298.99	0	0	0	0	0	0	0	0	0	0	0	0	0	0	0	0	0	0	0	0	0	0	0	0	0	0	0	0	0	0	0	0	0	0	0	0	0	0	0	0	0	0	0	0	0	0	0
Peak_000599	215284.78	0	0	0	0	0	0	0	0	0	0	0	0	0	0	0	0	0	0	0	0	0	0	0	0	0	0	0	0	0	0	0	0	0	0	0	0	0	0	0	0	0	0	0	0	0	0	0	0
Peak_000600	0	0	12800.729	0	0	0	0	0	0	0	0	0	0	0	0	0	0	0	0	0	0	0	0	0	0	0	0	0	0	0	0	0	0	0	0	0	0	0	0	0	0	0	0	0	0	0	0	0	0
Peak_000601	0	0	220803.5	0	0	0	0	0	0	0	0	0	0	0	0	0	0	0	0	0	0	0	0	0	0	0	0	0	0	0	0	0	0	0	0	0	0	0	0	0	0	0	0	0	0	0	0	0	0
Peak_000602	0	0	11919.755	0	0	0	0	0	0	0	0	0	0	0	0	0	0	0	0	0	0	0	0	0	0	0	0	0	0	0	0	0	0	0	0	0	0	0	0	0	0	0	0	0	0	0	0	0	0
Peak_000603	0	69305.21	0	0	0	0	0	0	0	0	0	0	0	0	0	0	0	0	0	0	0	0	0	0	0	0	0	0	0	0	0	0	0	0	0	0	0	0	0	0	0	0	0	0	0	0	0	0	0
Peak_000604	0	101871.95	0	0	0	0	0	0	0	0	0	0	0	0	0	0	0	0	0	0	0	0	0	0	0	0	0	0	0	0	0	0	0	0	0	0	0	0	0	0	0	0	0	0	0	0	0	0	0
Peak_000605	0	68700.86	0	0	0	0	0	0	0	0	0	0	0	0	0	0	0	0	0	0	0	0	0	0	0	0	0	0	0	0	0	0	0	0	0	0	0	0	0	0	0	0	0	0	0	0	0	0	0
Peak_000606	48429.71	0	0	0	0	0	0	0	0	0	0	0	0	0	0	0	0	0	0	0	0	0	0	0	0	0	0	0	0	0	0	0	0	0	0	0	0	0	0	0	0	0	0	0	0	0	0	0	0
Peak_000607	0	48070.96	0	0	0	0	0	0	0	0	0	0	0	0	0	0	0	0	0	0	0	0	0	0	0	0	0	0	0	0	0	0	0	0	0	0	0	0	0	0	0	0	0	0	0	0	0	0	0
Peak_000608	0	0	1750032.5	0	0	0	0	0	0	0	0	0	0	0	0	0	0	0	0	0	0	0	0	0	0	0	0	0	0	0	0	0	0	0	0	0	0	0	0	0	0	0	0	0	0	0	0	0	0
Peak_000609	0	0	0	0	0	0	0	0	0	0	0	0	0	0	0	0	0	0	0	0	0	0	0	0	0	7100.8784	26433.518	36073.14	0	0	0	0	0	0	0	0	0	0	0	0	0	0	0	0	0	0	0	0	0
Peak_000610	0	16983.598	0	0	0	0	0	0	0	0	0	0	0	0	0	0	0	0	0	0	0	0	0	0	0	0	0	0	0	0	0	0	0	0	0	0	0	0	0	0	0	0	0	0	0	0	0	0	0
Peak_000611	0	34943.902	0	0	0	0	0	0	0	0	0	0	0	0	0	0	0	0	0	0	0	0	0	0	0	0	0	0	0	0	0	0	0	0	0	0	0	0	0	0	0	0	0	0	0	0	0	0	0
Peak_000612	0	0	0	0	0	0	0	0	0	0	0	0	0	0	0	0	0	0	0	0	0	10997.748	0	7781.998	0	0	0	0	0	0	0	0	0	0	0	0	0	0	0	0	0	0	0	0	0	0	0	0	0
Peak_000613	484055.84	743813.44	638838.94	808412.4	649427.9	356262.38	433314.22	633181.7	644134.06	446238.8	625894.25	420015.34	364345.1	738684.25	328247.94	159622.02	320277.4	140610.48	205371.48	132425.52	433457.7	88634.32	528466.2	89590.97	34789.9	330313.03	306263.22	249438.44	401734.9	78841.67	415865.44	55304.64	99191.4	646954	170502.77	625565.8	579117.06	170592.28	679232.06	612279.1	707384.06	650052.1	407463.22	339497.8	523876.84	430124.75	494078.47	368205.5	709062.2
Peak_000614	0	137215.44	0	0	0	0	0	0	0	0	0	0	0	0	0	0	0	0	0	0	0	0	0	0	0	0	0	0	0	0	0	0	0	0	0	0	0	0	0	0	0	0	0	0	0	0	0	0	0
Peak_000615	0	77738.234	0	0	0	0	0	0	0	0	0	0	0	0	0	0	0	0	0	0	0	0	0	0	0	0	0	0	0	0	0	0	0	0	0	0	0	0	0	0	0	0	0	0	0	0	0	0	0
Peak_000616	0	356421.28	356460.6	22350.752	163813.4	0	32666.479	0	44059.67	93513.16	75650.02	73630.11	79562.625	50142.793	63644.203	66884.82	101420.625	60317.09	22682.223	79960.78	48671.62	21146.756	99179.04	48469.254	46678.95	99744.9	118137.836	72135.88	28993.396	144916.97	0	45928.273	90709.43	0	30466.002	85521.75	143743.3	78985.29	48862.48	99006.31	0	51326.97	138347.08	0	0	88396.42	55364.637	34804.094	92480.28
Peak_000617	30351.822	0	0	0	0	0	0	0	0	0	0	0	0	0	0	0	0	0	0	0	0	0	0	0	0	0	0	0	0	0	0	0	0	0	0	0	0	0	0	0	0	0	0	0	0	0	0	0	0
Peak_000618	30231.256	0	0	0	0	0	0	0	0	0	0	0	0	0	0	0	0	0	0	0	0	0	0	0	0	0	0	0	0	0	0	0	0	0	0	0	0	0	0	0	0	0	0	0	0	0	0	0	0
Peak_000619	23184.74	0	32622.533	0	0	0	0	16122.077	0	27538.396	0	111513.805	32189.05	0	97970.164	58031.48	0	0	48407.805	33668.41	0	20787.293	0	31262.61	0	0	0	0	0	73535.63	0	21547.146	74942.04	0	12311.764	0	0	16481.277	0	0	0	0	0	80874.35	45764.094	41692.26	0	83254.58	0
Peak_000620	0	0	28169.312	0	0	0	10285.626	10765.743	0	12152.149	24894.334	49247.094	29206.34	0	48869.41	26180.643	12213.83	0	23310.07	12216.192	0	14481.016	11431.414	8683.304	0	0	0	0	0	17664.936	19644.523	0	20400.17	0	10960.455	0	0	5089.5767	0	0	0	0	0	20959.627	23364.764	0	13445.022	23320.088	13638.393
Peak_000621	26457.6	0	0	0	0	0	0	0	0	0	0	0	0	0	0	0	0	0	0	0	0	0	0	0	0	0	0	0	0	0	0	0	0	0	0	0	0	0	0	0	0	0	0	0	0	0	0	0	0
Peak_000622	1104806.4	1163886.2	1311426	1302180.6	1461583.1	1375200.6	1326913.4	1400437.1	1399545.2	1520523.1	1163881.2	1507301.2	1301389.4	1256819.4	1378794.6	1186674.5	1031348	1262006	1370468.4	1378832.1	1455704.2	1445712.8	1361955.1	1462186.9	1600759.9	1360141	1530798	1811016.4	1480110.1	1620810.2	1558413.9	1548688.1	1622752.5	1243934.1	1602395.2	1314587.5	1258345.4	1303962	1580688.9	1601782.9	1468374.8	1208050.5	1341261.9	1680421.9	1273647.2	1338492.8	1324613.8	1750745.2	1705139.6
Peak_000623	0	58903.707	0	0	0	0	0	0	0	0	0	0	0	0	0	0	0	0	0	0	0	0	0	0	0	0	0	0	0	0	0	0	0	0	0	0	0	0	0	0	0	0	0	0	0	0	0	0	0
Peak_000624	7466.6953	0	0	0	0	0	0	0	0	0	0	0	0	0	0	0	0	0	0	0	0	0	0	0	0	0	0	0	0	0	0	0	0	0	0	0	0	0	0	0	0	0	0	0	0	0	0	0	0
Peak_000625	0	0	0	14448.988	27369.234	22573.385	13143.122	14784.766	13172.729	25608.205	31669.56	18158.8	10292.992	8505.923	6742.519	14175.93	37688.297	37527.164	21402.959	15385.249	8536.126	10443.579	0	11566.639	58516.15	51419.145	67404.84	67395.3	37023.5	19978.05	21753.256	13112.312	17656.756	10366.754	10277.762	10462.74	7682.6606	11803.175	21380.748	14252.931	11621.524	14629.383	17423.756	21466.74	0	6853.714	12805.776	13075.446	7253.742
Peak_000626	309695.44	10700000	0	0	0	0	0	0	0	0	0	0	0	0	0	0	0	0	0	0	0	0	0	0	0	0	0	0	0	0	0	0	0	0	0	0	0	0	0	0	0	0	99085.94	0	0	0	0	0	0
Peak_000627	27403.568	0	0	0	0	0	0	0	0	0	0	0	0	0	0	0	0	0	0	0	0	0	0	0	0	0	0	0	0	0	0	0	0	0	0	0	0	0	0	0	0	0	0	0	0	0	0	0	0
Peak_000628	40440.906	0	0	0	0	0	0	0	0	0	0	0	0	0	0	0	0	0	0	0	0	0	0	0	0	0	0	0	0	0	0	0	0	0	0	0	0	0	0	0	0	0	0	0	0	0	0	0	0
Peak_000629	43573.367	0	0	0	0	0	0	0	0	0	0	0	0	0	0	0	0	0	0	0	0	0	0	0	0	0	0	0	0	0	0	0	0	0	0	0	0	0	0	0	0	0	0	0	0	0	0	0	0
Peak_000630	0	129321.36	0	0	0	0	0	0	0	0	0	0	0	0	0	0	0	0	0	0	0	0	0	0	0	0	0	0	0	0	0	0	0	0	0	0	0	0	0	0	0	0	0	0	0	0	0	0	0
Peak_000631	51876.05	0	0	0	0	0	0	0	0	0	0	0	0	0	0	0	0	0	0	0	0	0	0	0	0	0	0	0	0	0	0	0	0	0	0	0	0	0	0	0	0	0	0	0	0	0	0	0	0
Peak_000632	51311.395	0	0	0	0	0	0	0	0	0	0	0	0	0	0	0	0	0	0	0	0	0	0	0	0	0	0	0	0	0	0	0	0	0	0	0	0	0	0	0	0	0	0	0	0	0	0	0	0
Peak_000633	0	75303.22	0	0	0	0	0	0	0	0	0	0	0	0	0	0	0	0	0	0	0	0	0	0	0	0	0	0	0	0	0	0	0	0	0	0	0	0	0	0	0	0	0	0	0	0	0	0	0
Peak_000634	50265.55	0	0	0	0	0	0	0	0	0	0	0	0	0	0	0	0	0	0	0	0	0	0	0	0	0	0	0	0	0	0	0	0	0	0	0	0	0	0	0	0	0	0	0	0	0	0	0	0
Peak_000635	0	0	7163.2744	0	0	0	0	0	0	0	0	0	0	0	0	0	0	0	0	0	0	0	0	0	0	0	0	0	0	0	0	0	0	0	0	0	0	0	0	0	0	0	0	0	0	0	0	0	0
Peak_000636	0	0	16816.943	0	0	0	0	0	0	0	0	0	0	0	0	0	0	0	0	0	0	0	0	0	0	0	0	0	0	0	0	0	0	0	0	0	0	0	0	0	0	0	0	0	0	0	0	0	0
Peak_000637	0	0	13840.077	0	0	0	0	0	0	0	0	0	0	0	0	0	0	0	0	0	0	0	0	0	0	0	0	0	0	0	0	0	0	0	0	0	0	0	0	0	0	0	0	0	0	0	0	0	0
Peak_000638	0	113678.87	0	0	0	0	0	0	0	0	0	0	0	0	0	0	0	0	0	0	0	0	0	0	0	0	0	0	0	0	0	0	0	0	0	0	0	0	0	0	0	0	0	0	0	0	0	0	0
Peak_000639	27645.738	0	0	0	0	0	0	0	0	0	0	0	0	0	0	0	0	0	0	0	0	0	0	0	0	0	0	0	0	0	0	0	0	0	0	0	0	0	0	0	0	0	0	0	0	0	0	0	0
Peak_000640	90657.87	0	0	0	0	0	0	0	0	0	0	0	0	0	0	0	0	0	0	0	0	0	0	0	0	0	0	0	0	0	0	0	0	0	0	0	0	0	0	0	0	0	0	0	0	0	0	0	0
Peak_000641	0	34889.023	0	0	0	0	0	0	0	0	0	0	0	0	0	0	0	0	0	0	0	0	0	0	0	0	0	0	0	0	0	0	0	0	0	0	0	0	0	0	0	0	0	0	0	0	0	0	0
Peak_000642	0	0	0	0	0	0	0	0	0	0	0	0	0	0	0	0	0	6409.134	0	0	15272.193	5546.452	0	14392.164	21141.73	0	20506.518	25280.678	5582.4795	0	0	0	0	0	0	0	0	0	0	0	0	0	0	0	0	0	0	0	0
Peak_000643	0	19168.006	0	32900.79	19620.545	15516.177	15266.833	0	35433.08	0	8837.716	11363.755	0	0	0	0	0	0	0	0	12129.358	0	0	0	0	0	0	0	0	0	0	0	0	25638.908	0	6480.9253	14583.857	0	0	23516.086	0	23795.936	0	0	0	0	14166.434	0	0
Peak_000644	0	0	5691.667	0	0	0	0	0	0	0	0	0	0	0	0	0	0	0	0	0	0	0	0	0	0	0	0	0	0	0	0	0	0	0	0	0	0	0	0	0	0	0	0	0	0	0	0	0	0
Peak_000645	0	54690.797	0	0	0	0	0	0	0	0	0	0	0	0	0	0	0	0	0	0	0	0	0	0	0	0	0	0	0	0	0	0	0	0	0	0	0	0	0	0	0	0	0	0	0	0	0	0	0
Peak_000646	0	0	0	0	6121.9453	0	0	0	0	0	0	0	0	0	0	0	0	0	0	0	0	0	0	0	0	0	0	0	0	0	0	0	0	0	0	0	0	0	0	0	0	0	0	2863.4568	0	0	0	0	0
Peak_000647	0	97391.336	0	0	0	0	0	0	0	0	0	0	0	0	0	0	0	0	0	0	0	0	0	0	0	0	0	0	0	0	0	0	0	0	0	0	0	0	0	0	0	0	0	0	0	0	0	0	0
Peak_000648	39766.363	0	0	0	0	0	0	0	0	0	0	0	0	0	0	0	0	0	0	0	0	0	0	0	0	0	0	0	0	0	0	0	0	0	0	0	0	0	0	0	0	0	0	0	0	0	0	0	0
Peak_000649	0	0	9366.047	0	0	0	0	0	0	0	0	0	0	0	0	0	0	0	0	0	0	0	0	0	0	0	0	0	0	0	0	0	0	0	0	0	0	0	0	0	0	0	0	0	0	0	0	0	0
Peak_000650	0	3494.4353	0	11586.735	16057.997	34168.24	17933.07	31628.578	29857.79	34717.68	34609.223	19391.775	21294.822	27953.742	29614.773	25041.865	38276.246	37315.453	25358.451	18185.912	25352.879	15619.085	18468.06	10041.219	58257.324	60005.87	44070.598	69047.49	56850.234	13820.194	26186.334	17384.256	18178.24	39908.445	15487.187	34078.453	25757.336	12689.4375	21585.682	19675.527	17345.918	20413.959	21674.248	14458.049	0	9173.391	11573.706	16552.82	0
Peak_000651	40833.035	0	81429.12	0	0	0	0	0	0	0	0	0	0	0	0	0	0	0	0	0	0	0	0	0	0	0	0	0	0	0	0	0	0	0	0	0	0	0	0	0	0	0	0	0	0	0	0	0	0
Peak_000652	0	32121.848	0	0	0	0	0	0	0	0	0	0	0	0	0	0	0	0	0	0	0	0	0	0	0	0	0	0	0	0	0	0	0	0	0	0	0	0	0	0	0	0	0	0	0	0	0	0	0
Peak_000653	63248.098	0	9663.829	0	0	0	0	0	0	0	0	0	0	0	0	0	0	0	0	0	0	0	0	0	0	0	0	0	0	0	0	0	0	0	0	0	0	0	0	0	0	0	0	0	0	0	0	0	0
Peak_000654	490613.3	802023.5	647505.3	764855	705181.6	416612.1	518313.75	755842.6	746586.75	539201.3	734997.25	525818.9	462445.72	879305.5	402094.12	280920.97	426306.03	225959.38	286618.8	219577.66	556165.6	168476.08	691021.7	169229.83	100882.12	432234.3	380806.1	331411.12	473081.16	148411.62	467446.4	151745.97	165079.95	750690.3	280952.4	729118.1	644643.44	259284.47	746407.7	829745.5	715827.3	711904.8	474137.84	442848	676335.9	502007.66	577803	409991.03	844002.3
Peak_000655	24535.611	0	0	0	0	0	0	0	0	0	0	0	0	0	0	0	0	0	0	0	0	0	0	0	0	0	0	0	0	0	0	0	0	0	0	0	0	0	0	0	0	0	0	0	0	0	0	0	0
Peak_000656	53175.98	0	0	0	0	0	0	0	0	0	0	0	0	0	0	0	0	0	0	0	0	0	0	0	0	0	0	0	0	0	0	0	0	0	0	0	0	0	0	0	0	0	0	0	0	0	0	0	0
Peak_000657	1280358.8	1204527.1	2381920.8	1360553.6	1961047.5	2649772	2118339.2	2517822	2690942.8	3678867.5	3998107.8	5866084	4725903	3589522.5	5451255	6436793	6499280.5	6773466	7313147.5	6174481	8380094.5	8976113	8026480	8446274	9054767	8764193	8673002	9738593	8000320.5	2373962	2653489.5	2544624.5	2749074	1896682.9	2532431.5	2051797.8	1997958.1	2035408.1	1577573.2	1543535	1707495	1066046.1	1947774.5	2523993.5	1780745.2	1784889.8	1360154.8	2294821.8	2041674.8
Peak_000658	295472.6	0	0	0	0	0	0	0	0	0	0	0	0	0	0	0	0	0	0	0	0	0	0	0	0	0	0	0	0	0	0	0	0	0	0	0	0	0	0	0	0	0	0	0	0	0	0	0	0
Peak_000659	0	0	17441.352	0	0	0	0	0	0	0	0	0	0	0	0	0	0	0	0	0	0	0	0	0	0	0	0	0	0	0	0	0	0	0	0	0	0	0	0	0	0	0	0	0	6528.898	3287.78	0	0	0
Peak_000660	0	0	36676.395	0	0	0	0	26475.7	0	20633.98	0	10473.972	0	0	6742.5728	0	0	0	0	0	0	0	0	0	0	0	0	0	0	0	0	0	0	0	0	0	0	0	0	3445.0315	0	0	8699.1045	0	13604.37	16992.244	0	12161.508	0
Peak_000661	0	5243.0625	0	0	4891.397	0	0	6164.6006	5798.534	0	0	0	0	0	0	0	0	0	0	0	0	0	0	0	0	0	0	0	0	0	0	0	0	0	0	0	0	0	0	0	0	0	0	0	0	0	0	0	0
Peak_000662	0	0	40186.535	0	0	0	0	0	0	0	0	0	0	0	0	0	0	0	0	0	0	0	0	0	0	0	0	0	0	0	0	0	0	0	0	0	0	0	0	0	0	0	0	0	0	0	0	0	0
Peak_000663	704540.56	402457.84	740927.7	513771.6	838670.8	1732360.8	1370633.2	1249056.4	972630.5	1596938.2	117200.125	817476.4	1468570.6	478855.66	1097502.5	1120296.4	1141779.2	1766572.5	1595411.8	1545572	1245823.1	1581184.5	1019916.1	1621437.4	2239897.8	1229313.5	863709.44	1086270	860483.1	1615722.5	1239797	2259634.2	1922347	559877.2	2105003.8	741996.6	615950.75	2040686.9	839593.6	1088875.2	768660.8	325909.4	1800829.2	2531861.5	823901.56	1890366.4	939460.2	1906824.6	509619.56
Peak_000664	0	0	0	0	0	0	0	0	0	0	0	0	0	0	0	0	0	0	0	0	25938.557	0	0	0	0	96206.62	91742.18	53142.496	8301.871	0	0	0	0	0	0	0	0	0	0	0	0	0	0	0	0	0	0	0	0
Peak_000665	23677.912	0	0	0	0	0	0	0	0	0	0	0	0	0	0	0	0	0	0	0	0	0	0	0	0	0	0	0	0	0	0	0	0	0	0	0	0	0	0	0	0	0	0	0	0	0	0	0	0
Peak_000666	127994.31	0	0	0	0	0	0	0	0	0	0	0	0	0	0	0	0	0	0	0	0	0	0	0	0	0	0	0	0	0	0	0	0	0	0	0	0	0	0	0	0	0	0	0	0	0	0	0	0
Peak_000667	0	0	0	0	0	0	0	0	0	0	0	0	0	0	0	0	0	6087.985	0	0	0	18143.588	0	19731.412	0	0	0	0	0	0	0	0	0	0	0	0	0	0	0	0	0	0	0	0	0	0	0	0	0
Peak_000668	224924.95	0	0	0	0	0	0	0	0	0	0	0	0	0	0	0	0	0	0	0	0	0	0	0	0	0	0	0	0	0	0	0	0	0	0	0	0	0	0	0	0	0	0	0	0	0	0	0	0
Peak_000669	1329.6678	40401.047	34346.664	24710.39	33199.85	30973.754	37472.957	46720.91	49689.66	44057.96	29561.643	49644.434	42353.887	37921.16	81150.64	0	0	32171.654	40799.812	25201.535	24522.93	46503.668	23339.127	14044.801	24844.543	16415.95	83467.484	30717.082	23591.889	32615.463	49105.125	48251.605	32094.775	25527.443	50600.19	27309.445	18637.162	17367.807	43446.414	27194.15	38755.805	37693.355	25099.533	46806.332	47907.31	26286.91	30494.078	42061	45713.562
Peak_000670	75346.23	0	0	0	0	0	0	0	0	0	0	0	0	0	0	0	0	0	0	0	0	0	0	0	0	0	0	0	0	0	0	0	0	0	0	0	0	0	0	0	0	0	0	0	0	0	0	0	0
Peak_000671	170933.8	228244.89	286335.5	233583.22	437622.25	958521.94	900212.25	904936.8	1002969.06	1095528.1	1168641.9	1449209.6	1325342	1028051.2	1226293.8	911398.56	975867.75	882578.6	1000700.75	1086586.6	1277674.2	1263010.5	1143966.1	1287685.6	1358479.5	1245204.5	1313643.9	1371969.5	1241837.5	459122.94	505773.97	440232.25	418550.84	468495.9	550115.44	470560.94	447560.34	493644.28	461027.78	607524.56	452020.6	387296.47	448212.3	424165.4	366019.53	318504.47	292702.06	382908.53	420986.16
Peak_000672	8692.936	0	0	0	0	0	0	0	0	0	0	0	0	0	0	0	0	0	0	0	0	0	0	0	0	0	0	0	0	0	0	0	0	0	0	0	0	0	0	0	0	0	0	0	0	0	0	0	0
Peak_000673	0	4307.0977	0	0	0	0	0	0	0	5019.3145	0	4970.183	0	0	0	0	5231.254	0	2730.225	0	0	3970.9524	0	0	11358.365	5692.0654	10244.192	12631.434	11075.285	0	0	0	0	0	3304.0916	0	0	0	0	0	0	0	0	5743.0337	0	0	0	11763.929	0
Peak_000674	0	0	0	0	0	0	0	0	0	0	0	0	0	0	0	0	5207.049	0	6827.039	0	0	0	0	0	0	6369.8726	0	0	0	0	0	0	0	0	0	0	0	0	5365.8184	0	7094.826	5234.2666	11069.396	0	0	0	0	0	8570.217
Peak_000675	0	0	8602.987	0	0	0	7893.5337	0	0	0	0	0	0	0	0	0	0	0	0	7532.392	0	0	0	3843.8948	0	0	0	0	0	0	0	0	0	0	0	0	0	0	0	0	0	0	0	0	0	0	0	0	0
Peak_000676	0	0	0	0	6313.862	0	0	0	0	0	4232.7744	9196.106	12451.148	0	0	0	0	6191.551	6239.291	3216.1094	0	14189.117	5961.957	0	0	0	0	6382.782	5076.921	0	0	0	0	0	0	0	0	0	0	0	0	0	0	0	0	0	9240.098	0	0
Peak_000677	70085.91	165012.55	212867.34	200538.34	160044.5	46447.234	40053.85	117356.75	127949.13	41186.176	145754.03	150373.25	111622.6	131689.7	200908.4	21617.121	18595.176	0	12604.34	12503.464	68592.89	0	89111.63	2704.2288	0	31122.906	23456.912	21297.338	64564.336	9407.11	92534.57	0	5188.475	144307.05	30256.12	109254.266	135629.45	20462.092	77961.09	63352.22	89486.18	86079.41	70303.945	48046.07	202987.55	96262.875	103115.21	153563.08	164195.48
Peak_000678	59646.133	0	0	0	0	0	0	0	0	0	0	0	0	0	0	0	0	0	0	0	0	0	0	0	0	0	0	0	0	0	0	0	0	0	0	0	0	0	0	0	0	0	0	0	0	0	0	0	0
Peak_000679	8321.592	0	0	0	0	0	0	0	0	0	0	0	0	0	0	0	0	0	0	0	0	0	0	0	0	0	0	0	0	0	0	0	0	0	0	0	0	0	0	0	0	0	0	0	0	0	0	0	0
Peak_000680	8692.936	0	0	0	0	0	0	0	0	0	0	0	0	0	0	0	0	0	0	0	0	0	0	0	0	0	0	0	0	0	0	0	0	0	0	0	0	0	0	0	0	0	0	0	0	0	0	0	0
Peak_000681	20179.035	0	0	0	0	0	0	0	0	0	0	0	0	0	0	0	0	0	0	0	0	0	0	0	0	0	0	0	0	0	0	0	0	0	0	0	0	0	0	0	0	0	0	0	0	0	0	0	0
Peak_000682	0	0	0	0	0	0	0	0	0	0	0	0	0	0	0	0	0	0	5617.288	0	6465.094	16575.225	0	20196.15	8774.155	12539.16	19494.094	26857.115	0	0	0	0	0	0	0	0	0	0	0	0	0	0	0	0	0	0	0	0	0
Peak_000683	34277.105	0	0	0	0	0	0	0	0	0	0	0	0	0	0	0	0	0	0	0	0	0	0	0	0	0	0	0	0	0	0	0	0	0	0	0	0	0	0	0	0	0	0	0	0	0	0	0	0
Peak_000684	23938.072	0	0	0	0	0	0	0	0	0	0	0	0	0	0	0	0	0	0	0	0	0	0	0	0	0	0	0	0	0	0	0	0	0	0	0	0	0	0	0	0	0	0	0	0	0	0	0	0
Peak_000685	0	630.60034	0	0	0	0	0	0	0	0	0	0	0	0	0	0	0	0	0	0	0	0	0	0	0	0	0	0	0	0	0	0	0	0	0	0	0	0	0	0	0	0	0	0	0	0	0	0	0
Peak_000686	839218.56	1056516	10500.465	796994.6	747944.75	966769.25	916364.06	20665.547	932169	16497.172	967330.6	17929.357	21056.295	1007691.7	32112.113	26936.107	1024106.9	38287.477	29668.025	41220.17	1289067.1	43242.117	1209891.9	17949.258	38936.56	1130371.5	984880.8	901645.6	884356.3	19771.816	1026290.2	22648.465	26908.598	954045.94	19052.717	1148699.4	729624.75	14033.121	1099298.9	790438.4	944678.06	818448.4	16718.766	18530.754	18563.799	21871.79	761875.75	23474.146	1054708
Peak_000687	0	0	0	0	20274.748	0	0	0	0	0	0	0	0	0	0	0	0	0	0	0	0	0	0	0	0	0	0	0	0	0	0	0	0	0	0	0	0	0	0	0	0	0	0	0	0	0	0	0	0
Peak_000688	0	0	10253.028	0	0	0	0	0	0	0	0	0	0	0	0	0	0	0	0	0	0	0	0	0	0	0	0	0	0	0	0	0	0	0	0	0	0	0	0	0	0	0	0	0	0	0	0	0	0
Peak_000689	0	0	10042.224	0	0	0	0	0	0	0	0	0	0	0	0	0	0	0	0	0	0	0	0	0	0	0	0	0	0	0	0	0	0	0	0	0	0	0	0	0	0	0	0	0	0	0	0	0	0
Peak_000690	439986.22	0	0	0	0	0	0	0	0	0	0	0	0	0	0	0	0	0	0	0	0	0	0	0	0	0	0	0	0	0	0	0	0	0	0	0	0	0	0	0	0	0	0	0	0	0	0	0	0
Peak_000691	114556.07	0	0	0	2105285.5	0	1913.6802	0	0	0	722831.4	1906.29	115749.94	0	4316.714	0	17008.615	79206.35	0	0	0	0	844115.44	0	41843.574	0	17612.266	1049.0621	1646.8458	0	0	0	0	0	0	0	0	0	9198.549	13086.832	94067.9	202794.22	0	0	0	0	0	3463.1033	0
Peak_000692	383582.22	421770.78	484613.25	810375.06	829988.56	341226.78	409755.22	377591.78	305392.8	476556.44	1320994.8	1639049.9	1814514.1	1013682.9	2239369	425975.9	218864.52	229190.03	495357.2	520635.22	285053.38	170122.22	226366.9	232777.94	145477.03	196341.78	90045.22	230162.28	144244	127194.82	106680.11	131531.11	144326.6	146292.95	284900.56	145820.92	134715.55	140734.66	145165.95	268759.53	150930.38	232809.58	963086.75	983374.4	258240.31	774222.25	171008.94	464764.6	1145781.1
Peak_000693	79983.92	103861.734	152655.4	122050.15	177359.52	101801.91	95035.7	115362.98	105787.68	156938.9	123719.24	157689.73	128422.44	122365.75	153159.5	147257.88	146207.47	158352.72	127579.836	132279.72	113153.29	169766.92	132341.56	133293.36	142477.17	128539.41	115514.17	151837.45	142431.67	184224.14	204352.17	242231.16	215200.7	138656.92	193627.58	172334.8	157436.95	192550.88	156884.77	187973.45	136295.19	145218.67	224194.67	245154.12	213440.92	172535.75	130096.96	170532.48	227653.45
Peak_000694	38893.406	37492.844	29770.73	32571.72	62639.137	33081.49	34757.74	21479.244	35310.09	41194.844	27198.5	34620.656	37380.195	35932.434	29564.238	26497.48	51187.273	46281.305	28041.217	28076.146	41650.586	32432.062	35150.047	45690.42	65376.535	45044.445	54943.977	66843.63	43369.926	29561.188	41734.68	25349.674	32362.697	27215.562	17543.979	29261.717	11218.997	13205.946	24722.586	35118.457	55766.547	34584.027	20598.717	29341.66	25393.887	9740.542	58841.227	27502.326	36781.938
Peak_000695	112511.99	0	0	0	12896.221	0	0	0	0	0	0	0	0	0	0	13843.781	0	29752.893	11736.888	0	0	0	0	12722.189	15363.365	0	6879.5625	8635.842	0	0	0	11837.59	0	0	17198.693	0	0	0	0	0	0	0	0	0	15458.597	0	0	0	0
Peak_000696	660226	0	0	0	0	0	0	0	0	0	0	0	0	0	0	0	0	0	0	0	0	0	0	0	0	0	0	0	0	0	0	0	0	0	0	0	0	0	0	0	0	0	0	0	0	0	0	0	0
Peak_000697	188008.25	0	848.5384	0	0	14685.114	0	0	0	0	10826.142	0	0	19081.719	0	0	7373.953	0	0	0	40320.62	0	22909.688	0	0	37629.086	53568.453	25345.072	6695.661	0	54068.2	0	0	0	0	8325.948	5774.6484	0	0	0	6658.7744	9796.096	0	0	0	0	0	0	12238.467
Peak_000698	11849.177	0	38451.336	13819.27	10810.864	0	9108.912	27764.584	8253.221	30046.834	0	0	16704.336	0	15178.662	0	12162.884	21750.553	16073.197	14528.775	6625.9355	12175.248	7103.2456	14041.959	22711.553	0	0	9933.556	0	17154.336	0	16077.242	7443.093	0	15568.906	0	10125.52	12160.346	11030.941	12929.244	16748.668	0	23380.613	16925.145	0	17692.158	0	10634.366	0
Peak_000699	0	17962.242	0	0	15008.297	10321.633	15586.03	0	10893.114	0	0	0	0	15428.954	0	0	18737.24	0	0	0	12788.206	0	11327.499	0	0	23822.018	19245.104	13631.602	12546.604	0	13187.341	0	0	18446.45	0	13558.577	8058.6226	0	15921.52	13627.578	15463.724	20657.762	0	0	0	0	12529.0205	0	23248.668
Peak_000700	15034.657	0	0	0	0	0	0	0	0	0	0	0	0	0	0	0	0	0	0	0	0	0	0	0	0	0	0	0	0	0	0	0	0	0	0	0	0	0	0	0	0	0	0	0	0	0	0	0	0
Peak_000701	0	0	0	0	0	0	0	0	0	0	0	0	0	0	0	0	0	0	0	0	0	0	0	0	33722.08	19713.836	14973.787	26690.752	15100.329	14709.347	10766.191	7754.3843	16465.41	8139.2896	17425.305	10231.236	17490.838	12291.415	16176.924	10038.612	12279.077	14354.732	18467.28	9115.427	0	18318.975	12968.743	15509.3545	0
Peak_000702	37881.637	0	0	0	0	0	0	0	0	0	0	0	0	0	0	0	0	0	0	0	0	0	0	0	0	0	0	0	0	0	0	0	0	0	0	0	0	0	0	0	0	0	0	0	0	0	0	0	0
Peak_000703	11300.554	0	0	0	0	0	0	0	0	0	0	0	0	0	0	0	0	0	0	0	0	0	0	0	0	0	0	0	0	0	0	0	0	0	0	0	0	0	0	0	0	0	0	0	0	0	0	0	0
Peak_000704	23373.412	0	0	0	0	0	0	0	0	0	0	0	0	0	0	0	0	0	0	0	0	0	0	0	0	0	0	0	0	0	0	0	0	0	0	0	0	0	0	0	0	0	0	0	0	0	0	0	0
Peak_000705	75348.86	148037.48	124753.836	145179.94	186585.64	181711.45	192353.89	92543.37	172226.97	166715.17	175583.05	180548.47	185659.42	161294.1	230525.1	109193.24	142377.3	143298.98	139865.06	159296.34	149171.38	170480.42	131243.4	126667.8	115126.45	165290.88	318013.1	169432.27	202725.81	181106.55	139136.92	106297.984	154286.7	116997.836	153714.98	152571.94	115051.055	89857.92	137088.69	173790.55	152077.03	82710.27	135128.34	180788.62	122176.516	139395.56	130476.07	153650.61	179297.28
Peak_000706	0	74756.91	0	0	0	0	0	0	0	0	0	0	0	0	0	0	0	0	0	0	0	0	0	0	0	0	0	0	0	0	0	0	0	0	0	0	0	0	0	0	0	0	0	0	0	0	0	0	0
Peak_000707	133807.02	0	62631.965	0	0	0	0	0	0	0	0	0	0	0	0	0	0	0	0	0	0	0	0	0	0	0	0	0	0	0	0	0	0	0	0	0	0	0	0	0	0	0	0	0	0	0	0	0	0
Peak_000708	29909.36	0	0	0	0	0	0	0	0	0	0	0	0	0	0	0	0	0	0	0	0	0	0	0	0	0	0	0	0	0	0	0	0	0	0	0	0	0	0	0	0	0	0	0	0	0	0	0	0
Peak_000709	0	0	0	0	0	0	0	0	0	0	0	0	0	0	0	0	0	0	0	0	5766.1226	6374.423	0	6166.5757	7948.069	7723.462	6927.06	8790.472	0	0	0	0	0	0	0	0	0	0	0	0	0	0	0	0	0	0	0	0	0
Peak_000710	20878.82	0	0	0	0	0	0	0	0	0	0	0	0	0	0	0	0	0	0	0	0	0	0	0	0	0	0	0	0	0	0	0	0	0	0	0	0	0	0	0	0	0	0	0	0	0	0	0	0
Peak_000711	110693.664	0	0	0	0	0	0	0	0	0	0	0	0	0	0	0	0	0	0	0	0	0	0	0	0	0	0	0	0	0	0	0	0	0	0	0	0	0	0	0	0	0	0	0	0	0	0	0	0
Peak_000712	84033.4	0	0	0	0	0	0	0	0	0	0	0	0	0	0	0	0	0	0	0	0	0	0	0	0	0	0	0	0	0	0	0	0	0	0	0	0	0	0	0	0	0	0	0	0	0	0	0	0
Peak_000713	10038.527	0	0	0	0	0	0	0	0	0	0	0	0	0	0	0	0	0	0	0	0	0	0	0	0	0	0	0	0	0	0	0	0	0	0	0	0	0	0	0	0	0	0	0	0	0	0	0	0
Peak_000714	35836.4	0	0	0	0	0	0	0	0	0	0	0	0	0	0	0	0	0	0	0	0	0	0	0	0	0	0	0	0	0	0	0	0	0	0	0	0	0	0	0	0	0	0	0	0	0	0	0	0
Peak_000715	87994.07	0	0	0	0	0	0	0	0	0	0	0	0	0	0	0	0	0	0	0	0	0	0	0	0	0	0	0	0	0	0	0	0	0	0	0	0	0	0	0	0	0	0	0	0	0	0	0	0
Peak_000716	216666.22	0	105191.055	0	0	0	0	0	0	0	0	0	0	0	0	0	0	0	0	0	0	0	0	0	0	0	0	0	0	0	0	0	0	0	0	0	0	0	0	0	0	0	0	0	0	0	0	0	0
Peak_000717	0	78347.42	0	0	0	0	0	0	0	0	0	0	0	0	0	0	0	0	0	0	0	0	0	0	0	0	0	0	0	0	0	0	0	0	0	0	0	0	0	0	0	0	0	0	0	0	0	0	0
Peak_000718	14880.009	0	0	0	0	0	0	0	0	0	0	0	0	0	0	0	0	0	0	0	0	0	0	0	0	0	0	0	0	0	0	0	0	0	0	0	0	0	0	0	0	0	0	0	0	0	0	0	0
Peak_000719	30550.799	0	0	0	0	0	0	0	0	0	0	0	0	0	0	0	0	0	0	0	0	0	0	0	0	0	0	0	0	0	0	0	0	0	0	0	0	0	0	0	0	0	0	0	0	0	0	0	0
Peak_000720	97218.61	0	2543889.2	0	0	0	0	0	0	0	0	0	0	0	0	0	0	0	0	0	0	0	0	0	0	0	0	0	0	0	0	0	0	0	0	0	0	0	0	0	0	0	0	0	0	0	0	0	0
Peak_000721	223577.25	371926.5	253274.1	327481.56	362905.1	372370.75	411664.22	189301.5	362809.5	328846.56	433331.66	365524.56	344737.3	263794.6	408196.66	206729.75	261113.31	276822.56	323186.25	337890.12	345416.06	299914.44	299385.94	263627.97	306007.8	398022.9	696346.2	352499.34	380912.78	301093.22	258119.31	185619.12	268302.4	199877.02	221704.81	261553.72	144556.9	115363.76	218505.62	288116.3	243208.66	178837.14	286937.75	404452.06	242648.6	318440.94	325215.9	421129.66	429590.53
Peak_000722	44197.074	0	0	2557.999	0	0	0	0	0	0	0	0	0	0	0	0	0	0	0	0	0	0	0	0	0	0	0	0	0	0	0	0	0	0	0	0	0	0	0	0	0	0	0	0	0	0	0	0	0
Peak_000723	18272.45	0	0	0	0	0	0	0	0	0	0	0	0	0	0	0	0	0	0	0	0	0	0	0	0	0	0	0	0	0	0	0	0	0	0	0	0	0	0	0	0	0	0	0	0	0	0	0	0
Peak_000724	4931289.5	0	0	0	0	0	0	0	0	0	0	0	0	0	0	0	0	0	0	0	0	0	0	0	0	0	0	0	0	0	0	0	0	0	0	0	0	0	0	0	0	0	0	0	0	0	0	0	0
Peak_000725	9245.678	0	0	0	0	0	0	0	0	0	0	0	0	0	0	0	0	0	0	0	0	0	0	0	0	0	0	0	0	0	0	0	0	0	0	0	0	0	0	0	0	0	0	0	0	0	0	0	0
Peak_000726	11704.387	0	0	0	0	0	0	0	0	0	0	0	0	0	0	0	0	0	0	0	0	0	0	0	0	0	0	0	0	0	0	0	0	0	0	0	0	0	0	0	0	0	0	0	0	0	0	0	0
Peak_000727	43494.203	0	0	0	0	0	0	0	0	0	0	0	0	0	0	0	0	0	0	0	0	0	0	0	0	0	0	0	0	0	0	0	0	0	0	0	0	0	0	0	0	0	0	0	0	0	0	0	0
Peak_000728	34670.58	0	0	0	0	0	0	0	0	0	0	0	0	0	0	0	0	0	0	0	0	0	0	0	0	0	0	0	0	0	0	0	0	0	0	0	0	0	0	0	0	0	0	0	0	0	0	0	0
Peak_000729	27600.244	0	0	0	0	0	0	0	0	0	0	0	0	0	0	0	0	0	0	0	0	0	0	0	0	0	0	0	0	0	0	0	0	0	0	0	0	0	0	0	0	0	0	0	0	0	0	0	0
Peak_000730	43400000	42900000	38200000	43200000	48100000	44600000	48800000	30600000	44600000	41900000	47500000	44900000	46400000	41300000	55300000	34100000	38400000	38900000	41400000	41400000	41700000	44200000	39500000	35800000	38600000	47600000	72400000	4.50E+07	49400000	44900000	38900000	33700000	40100000	34600000	4.20E+07	41900000	3.30E+07	2.80E+07	38600000	44300000	3.90E+07	30900000	40700000	48300000	36300000	40200000	39300000	47600000	50200000
Peak_000731	28725.18	0	0	0	21390.592	0	0	0	0	0	9367.674	0	0	0	11160.832	0	0	0	0	0	0	0	0	0	0	0	15709.127	0	0	0	0	0	0	0	12221.213	0	0	0	0	0	0	0	0	0	0	0	0	0	17298.09
Peak_000732	0	0	0	0	0	0	0	0	0	0	0	0	0	0	0	0	0	0	0	0	0	0	0	0	0	0	0	0	0	0	0	0	3175.5896	0	0	0	5965.3936	0	4658.1807	0	0	0	0	0	0	0	0	0	0
Peak_000733	0	0	0	0	0	0	0	0	0	0	0	0	0	0	0	0	0	0	0	0	0	0	0	0	0	0	4979.075	0	0	0	0	0	0	0	0	0	0	0	0	0	0	0	0	0	0	0	0	0	0
Peak_000734	4950.177	0	0	0	0	0	0	0	0	0	0	0	0	0	0	0	0	0	0	0	0	0	0	0	0	0	0	0	0	0	0	0	0	0	0	0	11899.883	0	0	0	0	0	0	0	0	0	0	0	0
Peak_000735	49911.17	13510.9795	0	0	0	0	0	0	0	0	0	0	0	0	0	0	0	0	0	0	0	0	0	0	0	0	0	0	0	0	0	0	0	0	0	0	0	0	0	0	0	0	0	0	0	0	0	0	0
Peak_000736	54181.992	0	0	0	0	0	0	0	0	0	0	0	0	0	0	0	0	0	0	0	0	0	0	0	0	0	0	0	0	0	0	0	0	0	0	0	0	0	0	0	0	0	0	0	0	0	0	0	0
Peak_000737	9971.3125	0	0	0	0	0	0	0	0	0	0	0	0	0	0	0	0	0	0	0	0	0	0	0	0	0	0	0	0	0	0	0	0	0	0	0	0	0	0	0	0	0	0	0	0	0	0	0	0
Peak_000738	17421.465	0	0	33783.406	0	0	0	0	0	0	0	0	0	0	0	0	0	0	0	0	0	0	0	0	0	0	0	0	0	0	0	0	0	0	0	0	0	0	0	0	0	0	0	0	0	0	0	0	0
Peak_000739	9626.897	0	0	0	0	0	0	0	0	0	0	0	0	0	0	0	0	0	0	0	0	0	0	0	0	0	0	0	0	0	0	0	0	0	0	0	0	0	0	0	0	0	0	0	0	0	0	0	0
Peak_000740	0	0	34605.3	0	0	0	0	0	0	0	0	0	0	0	0	0	0	0	0	0	0	0	0	0	0	0	0	0	0	0	0	0	0	0	0	0	0	0	0	0	0	0	0	0	0	0	0	0	0
Peak_000741	53481.09	0	0	0	0	0	0	0	0	0	0	0	0	0	0	0	0	0	0	0	0	0	0	0	0	0	0	0	0	0	0	0	0	0	0	0	0	0	0	0	0	0	0	0	0	0	0	0	0
Peak_000742	75670.87	0	0	0	0	0	0	0	0	0	0	0	0	0	0	0	0	0	0	0	0	0	0	0	0	0	0	0	0	0	0	0	0	0	0	0	0	0	0	0	0	0	0	0	0	0	0	0	0
Peak_000743	82344.04	0	15168.18	0	0	0	0	0	0	0	0	0	0	0	0	0	0	0	0	0	0	0	0	0	0	0	0	0	0	0	0	0	0	0	0	0	0	0	0	0	0	0	0	0	0	0	0	0	0
Peak_000744	19834.262	0	0	0	0	0	0	0	0	0	0	0	0	0	0	0	0	0	0	0	0	0	0	0	0	0	0	0	0	0	0	0	0	0	0	0	0	0	0	0	0	0	0	0	0	0	0	0	0
Peak_000745	18328.377	0	0	0	0	0	0	0	0	0	0	0	0	0	0	0	0	0	0	0	0	0	0	0	0	0	0	0	0	0	0	0	0	0	0	0	0	0	0	0	0	0	0	0	0	0	0	0	0
Peak_000746	17125.445	0	0	0	0	0	0	0	0	0	0	0	0	0	0	0	0	0	0	0	0	0	0	0	0	0	0	0	0	0	0	0	0	0	0	0	0	0	0	0	0	0	0	0	0	0	0	0	0
Peak_000747	10514.2705	0	0	0	0	0	0	0	0	0	0	0	0	0	0	0	0	0	0	0	0	0	0	0	0	0	0	0	0	0	0	0	0	0	0	0	0	0	0	0	0	0	0	0	0	0	0	0	0
Peak_000748	355669.97	393692.25	287871.4	386443.56	424504.2	428036.8	472767.12	246323.52	417421.84	380532.47	484125.94	438875.3	404916.16	318338.62	483489	225430.28	296393.03	318025.97	343419.75	373434.94	385868.25	368601.22	345040	322870.94	347890.4	447339.9	756565.75	394804	424671.22	353682.97	300203.06	236003.6	307666.3	237012.72	277463.97	279304.25	188436.6	138513.8	250775.27	315676.5	290810.6	213047.88	322674.38	445066.56	287081.1	346659.47	347797.03	433505.12	459703.6
Peak_000749	704503.25	0	0	0	0	0	0	0	0	0	0	0	0	0	0	0	0	0	0	0	0	0	0	0	0	0	0	0	0	0	0	0	0	0	0	0	0	0	0	0	0	0	0	0	0	0	0	0	0
Peak_000750	41999.17	0	0	0	0	0	0	0	0	0	0	0	0	0	0	0	0	0	0	0	0	0	0	0	0	0	0	0	0	0	0	0	0	0	0	0	0	0	0	0	0	0	0	0	0	0	0	0	0
Peak_000751	0	0	15841.843	0	0	0	0	0	0	0	0	0	0	0	0	0	0	0	0	0	0	0	0	0	0	0	0	0	0	0	0	0	0	0	0	0	0	0	0	0	0	0	0	0	0	0	0	0	0
Peak_000752	2154091.2	0	0	0	0	0	0	0	0	0	0	0	0	0	0	0	0	0	0	0	0	0	0	0	0	0	0	0	0	0	0	0	0	0	0	0	0	0	0	0	0	0	0	0	0	0	0	0	0
Peak_000753	3892.7627	0	2709.8997	0	0	0	0	0	0	0	0	0	0	0	0	0	0	0	0	0	0	0	0	0	0	0	0	0	0	0	0	0	0	0	0	0	0	0	0	0	0	0	0	0	0	0	0	0	0
Peak_000754	48512.855	0	0	0	0	0	0	0	0	0	0	0	0	0	0	0	0	0	0	0	0	0	0	0	0	0	0	0	0	0	0	0	0	0	0	0	0	0	0	0	0	0	0	0	0	0	0	0	0
Peak_000755	29889.742	0	0	0	0	0	0	0	0	0	0	0	0	0	0	0	0	0	0	0	0	0	0	0	0	0	0	0	0	0	0	0	0	0	0	0	0	0	0	0	0	0	0	0	0	0	0	0	0
Peak_000756	3254003.5	0	0	0	0	0	0	0	0	0	0	0	0	0	0	0	0	0	0	0	0	0	0	0	0	0	0	0	0	0	0	0	0	0	0	0	0	0	0	0	0	0	0	0	0	0	0	0	0
Peak_000757	107185.18	0	0	0	0	0	0	0	0	0	0	0	0	0	0	0	0	0	0	0	0	0	0	0	0	0	0	0	0	0	0	0	0	0	0	0	0	0	0	0	0	0	0	0	0	0	0	0	0
Peak_000758	234616.92	0	67181.65	0	0	0	0	0	0	0	0	0	0	0	0	0	0	0	0	0	0	0	0	0	0	0	0	0	0	0	0	0	0	0	0	0	0	0	0	0	0	0	0	0	0	0	0	0	0
Peak_000759	85290.14	0	0	0	0	0	0	0	0	0	0	0	0	0	0	0	0	0	0	0	0	0	0	0	0	0	0	0	0	0	0	0	0	0	0	0	0	0	0	0	0	0	0	0	0	0	0	0	0
Peak_000760	6964.93	0	0	0	0	0	0	0	0	0	0	0	0	0	0	0	0	0	0	0	0	0	0	0	0	0	0	0	0	0	0	0	0	0	0	0	0	0	0	0	0	0	0	0	0	0	0	0	0
Peak_000761	8843.597	0	0	0	0	0	0	0	0	0	0	0	0	0	0	0	0	0	0	0	0	0	0	0	0	0	0	0	0	0	0	0	0	0	0	0	0	0	0	0	0	0	0	0	0	0	0	0	0
Peak_000762	20342.771	0	0	0	0	0	0	0	0	0	0	0	0	0	0	0	0	0	0	0	0	0	0	0	0	0	0	0	0	0	0	0	0	0	0	0	0	0	0	0	0	0	0	0	0	0	0	0	0
Peak_000763	0	0	0	21680.865	0	0	0	0	0	0	0	0	0	0	0	0	0	0	0	0	0	0	0	0	0	0	0	0	0	0	0	0	0	0	0	0	0	0	0	0	0	0	0	0	0	0	0	0	0
Peak_000764	0	71661.82	0	0	0	0	0	0	0	0	0	0	0	0	0	0	0	0	0	0	0	0	0	0	0	0	0	0	0	0	0	0	0	0	0	0	0	0	0	0	0	0	0	0	0	0	0	0	0
Peak_000765	43481.344	0	0	0	0	0	0	0	0	0	0	0	0	0	0	0	0	0	0	0	0	0	0	0	0	0	0	0	0	0	0	0	0	0	0	0	0	0	0	0	0	0	0	0	0	0	0	0	0
Peak_000766	34166.566	0	0	0	0	0	0	0	0	0	0	0	0	0	0	0	0	0	0	0	0	0	0	0	0	0	0	0	0	0	0	0	0	0	0	0	0	0	0	0	0	0	0	0	0	0	0	0	0
Peak_000767	79050.586	0	0	0	0	0	0	0	0	0	0	0	0	0	0	0	0	0	0	0	0	0	0	0	0	0	0	0	0	0	0	0	0	0	0	0	0	0	0	0	0	0	0	0	0	0	0	0	0
Peak_000768	0	13311.078	0	8471.347	10067.216	0	0	0	11401.621	0	0	0	0	0	0	0	16377.1875	0	0	0	0	0	0	0	0	0	15895.019	0	0	0	0	0	0	0	0	0	0	0	0	0	0	16672.469	0	0	0	0	0	0	0
Peak_000769	0	0	0	0	0	0	0	0	0	0	0	0	0	0	0	0	0	0	0	0	0	0	0	0	0	0	0	0	0	0	0	0	0	0	0	0	0	0	0	0	0	0	0	0	0	0	0	11640.389	0
Peak_000770	183057.14	210473.52	170087.89	227304.8	204051.03	202029.38	226850.1	101893.49	201358.52	194396.55	219616.3	203022.58	203165.27	188948.52	273757.88	131126.9	156827.61	163137.8	165855.17	187253.81	167454.77	194882.34	164484.92	146181.83	139628.16	177768.75	374875.28	181483.08	219460.45	169820.23	153040.83	121570.79	167464.22	127373.055	183493.28	182787.88	127028.6	95284.03	147699.8	187070.88	164656.86	95344.21	149211.56	204834.58	136237.31	149117.95	143369.55	179997.98	192112
Peak_000771	42314.625	0	0	0	0	0	0	0	0	0	0	0	0	0	0	0	0	0	0	0	0	0	0	0	0	0	0	0	0	0	0	0	0	0	0	0	0	0	0	0	0	0	0	0	0	0	0	0	0
Peak_000772	0	0	0	70747.766	0	0	0	0	0	0	0	0	0	0	0	0	0	0	0	0	0	0	0	0	0	0	0	0	0	0	0	0	0	0	0	0	0	0	0	0	0	0	0	0	0	0	0	0	0
Peak_000773	44041.22	0	0	0	0	0	0	0	0	0	0	0	0	0	0	0	0	0	0	0	0	0	0	0	0	0	0	0	0	0	0	0	0	0	0	0	0	0	0	0	0	0	0	0	0	0	0	0	0
Peak_000774	0	0	0	0	0	0	0	0	0	0	0	0	0	0	0	0	0	0	0	0	0	0	0	0	0	0	0	0	0	0	0	0	0	0	0	0	0	0	0	0	0	0	0	0	0	0	0	20009.455	0
Peak_000775	0	0	19859.793	0	0	0	0	0	0	0	0	0	0	0	0	0	0	0	0	0	0	0	0	0	0	0	0	0	0	0	0	0	0	0	0	0	0	0	0	0	0	0	0	0	0	0	0	0	0
Peak_000776	145549.84	0	0	0	0	0	0	0	0	0	0	0	0	0	0	0	0	0	0	0	0	0	0	0	0	0	0	0	0	0	0	0	0	0	0	0	0	0	0	0	0	0	0	0	0	0	0	0	0
Peak_000777	0	0	10003.721	0	0	0	0	0	0	0	0	0	0	0	0	0	0	0	0	0	0	0	0	0	0	0	0	0	0	0	0	0	0	0	0	0	0	0	0	0	0	0	0	0	0	0	0	0	0
Peak_000778	70661.56	0	0	0	0	0	0	0	0	0	0	0	0	0	0	0	0	0	0	0	0	0	0	0	0	0	0	0	0	0	0	0	0	0	0	0	0	0	0	0	0	0	0	0	0	0	0	0	0
Peak_000779	0	0	0	0	0	0	0	0	0	0	0	0	0	0	0	0	0	0	0	0	0	0	0	0	0	0	0	0	0	0	0	0	0	0	0	0	0	0	0	0	0	0	0	0	0	0	0	139012.48	0
Peak_000780	0	0	26416.23	0	0	0	0	0	0	0	0	0	0	0	0	0	0	0	0	0	0	0	0	0	0	0	0	0	0	0	0	0	0	0	0	0	0	0	0	0	0	0	0	0	0	0	0	0	0
Peak_000781	0	0	0	59728.812	0	0	0	0	0	0	0	0	0	0	0	0	0	0	0	0	0	0	0	0	0	0	0	0	0	0	0	0	0	0	0	0	0	0	0	0	0	0	0	0	0	0	0	17617.305	0
Peak_000782	0	0	0	121494.81	0	0	0	0	0	0	0	0	0	0	0	0	0	0	0	0	0	0	0	0	0	0	0	0	0	0	0	0	0	0	0	0	0	0	0	0	0	0	0	0	0	0	0	0	0
Peak_000783	0	0	0	0	0	0	0	0	0	0	0	0	0	0	0	0	0	0	0	0	0	0	0	0	0	0	0	0	0	0	0	0	0	0	0	0	0	0	0	0	0	0	0	0	0	0	0	0	0
Peak_000784	0	36918.676	0	0	0	0	0	0	0	0	0	0	0	0	0	0	0	0	0	0	0	0	0	0	0	0	0	0	0	0	0	0	0	0	0	0	0	0	0	0	0	0	0	0	0	0	0	0	0
Peak_000785	0	0	0	7094.5913	0	0	0	0	0	0	0	0	0	0	0	0	0	0	0	0	0	0	0	0	0	0	0	0	0	0	0	0	0	0	0	0	0	0	0	0	0	0	0	0	0	0	0	0	0
Peak_000786	25964.74	0	0	0	0	0	0	0	0	0	0	0	0	0	0	0	0	0	0	0	0	0	0	0	0	0	0	0	0	0	0	0	0	0	0	0	0	0	0	0	0	0	0	0	0	0	0	0	0
Peak_000787	0	0	0	16079.13	0	0	0	0	0	0	0	0	0	0	0	0	0	0	0	0	0	0	0	0	0	0	0	0	0	0	0	0	0	0	0	0	0	0	0	0	0	0	0	0	0	0	0	49588.84	0
Peak_000788	5115067.5	0	0	0	0	0	0	0	0	0	0	0	0	0	0	0	0	0	0	0	0	0	0	0	0	0	0	0	0	0	0	0	0	0	0	0	0	0	0	0	0	0	0	0	0	0	0	0	0
Peak_000789	0	0	0	0	0	0	0	0	0	0	0	0	0	0	0	0	0	0	0	0	0	0	0	0	0	13046.327	0	0	0	0	0	0	0	0	0	0	0	0	0	0	0	0	0	0	0	0	0	0	2958.5967
Peak_000790	0	0	0	0	0	0	0	0	0	0	0	0	0	0	0	0	0	0	0	0	0	0	0	0	0	0	0	0	0	0	0	0	0	0	0	0	0	0	0	0	0	0	0	0	0	0	0	91766.625	0
Peak_000791	33094.395	0	0	0	0	0	0	0	0	0	0	0	0	0	0	0	0	0	0	0	0	0	0	0	0	0	0	0	0	0	0	0	0	0	0	0	0	0	0	0	0	0	0	0	0	0	0	0	0
Peak_000792	10592.751	0	0	0	0	0	0	0	0	0	0	0	0	0	0	0	0	0	0	0	0	0	0	0	0	0	0	0	0	0	0	0	0	0	0	0	0	0	0	0	0	0	0	0	0	0	0	77989.24	0
Peak_000793	0	14195.847	0	37781.504	0	0	0	0	0	0	0	0	0	0	0	0	0	0	0	0	0	0	0	0	0	0	0	0	0	0	0	0	0	0	0	0	0	0	0	0	0	0	0	0	0	0	0	0	0
Peak_000794	0	0	0	25913.188	0	0	0	0	0	0	0	0	0	0	0	0	0	0	0	0	0	0	0	0	0	0	0	0	0	0	0	0	0	0	0	0	0	0	0	0	0	0	0	0	0	0	0	0	0
Peak_000795	0	0	11054.571	0	0	0	0	0	0	0	0	0	0	0	0	0	0	0	0	0	0	0	0	0	0	0	0	0	0	0	0	0	0	0	0	0	0	0	0	0	0	0	0	0	0	0	0	0	0
Peak_000796	0	0	0	0	0	0	0	0	0	0	0	0	0	0	0	0	0	0	0	0	0	0	0	0	0	0	0	0	0	0	0	0	0	0	0	0	0	0	0	0	0	0	0	0	0	0	0	106971.16	0
Peak_000797	14144.87	0	0	0	0	0	0	0	0	0	0	0	0	0	0	0	0	0	0	0	0	0	0	0	0	0	0	0	0	0	0	0	0	0	0	0	0	0	0	0	0	0	0	0	0	0	0	0	0
Peak_000798	61862.98	0	0	0	0	0	0	0	0	0	0	0	0	0	0	0	0	0	0	0	0	0	0	0	0	0	0	0	0	0	0	0	0	0	0	0	0	0	0	0	0	0	0	0	0	0	0	54198.375	0
Peak_000799	93359.4	0	0	0	0	0	0	0	0	0	0	0	0	0	0	0	0	0	0	0	0	0	0	0	0	0	0	0	0	0	0	0	0	0	0	0	0	0	0	0	0	0	0	0	0	0	0	0	0
Peak_000800	29790.57	0	0	0	0	0	0	0	0	0	0	0	0	0	0	0	0	0	0	0	0	0	0	0	0	0	0	0	0	0	0	0	0	0	0	0	0	0	0	0	0	0	0	0	0	0	0	0	0
Peak_000801	125828.31	0	0	0	0	0	0	0	0	0	0	0	0	0	0	0	0	0	0	0	0	0	0	0	0	0	0	0	0	0	0	0	0	0	0	0	0	0	0	0	0	0	0	0	0	0	0	0	0
Peak_000802	0	0	0	15797.464	0	0	0	0	0	0	0	0	0	0	0	0	0	0	0	0	0	0	0	0	0	0	0	0	0	0	0	0	0	0	0	0	0	0	0	0	0	0	0	0	0	0	0	0	0
Peak_000803	0	0	0	212219.22	0	0	0	0	0	0	0	0	0	0	0	0	0	0	0	0	0	0	0	0	0	0	0	0	0	0	0	0	0	0	0	0	0	0	0	0	0	0	0	0	0	0	0	0	0
Peak_000804	25090.098	0	0	79440.484	0	0	0	0	0	0	0	0	0	0	0	0	0	0	0	0	0	0	0	0	0	0	0	0	0	0	0	0	0	0	0	0	0	0	0	0	0	0	0	0	0	0	0	0	0
Peak_000805	0	0	0	0	0	0	0	0	0	0	0	0	0	0	0	0	0	0	0	0	0	0	0	0	0	0	0	0	0	0	0	0	0	0	0	0	0	0	0	0	0	0	0	0	0	0	0	0	0
Peak_000806	0	0	0	22014.016	0	0	0	0	0	0	0	0	0	0	0	0	0	0	0	0	0	0	0	0	0	0	0	0	0	0	0	0	0	0	0	0	0	0	0	0	0	0	0	0	0	0	0	0	0
Peak_000807	0	0	0	0	0	0	0	0	0	0	0	0	0	0	0	0	0	0	0	0	0	0	0	0	0	0	0	0	0	0	0	0	0	0	0	0	0	0	0	0	0	0	0	0	0	0	0	0	0
Peak_000808	0	0	0	53518.316	0	0	0	0	0	0	0	0	0	0	0	0	0	0	0	0	0	0	0	0	0	0	0	0	0	0	0	0	0	0	0	0	0	0	0	0	0	0	0	0	0	0	0	0	0
Peak_000809	0	0	0	0	0	0	0	0	0	0	0	0	0	0	0	0	0	0	0	0	0	0	0	0	0	0	0	0	0	0	0	0	0	0	0	0	0	0	0	0	0	0	0	0	0	0	0	38197	0
Peak_000810	0	0	0	19858.611	0	0	0	0	0	0	0	0	0	0	0	0	0	0	0	0	0	0	0	0	0	0	0	0	0	0	0	0	0	0	0	0	0	0	0	0	0	0	0	0	0	0	0	0	0
Peak_000811	0	0	0	0	0	0	0	0	0	0	0	0	0	0	0	0	0	0	0	0	0	0	0	0	0	0	0	0	0	0	0	0	0	0	0	0	0	0	0	0	0	0	0	0	0	0	0	0	0
Peak_000812	0	0	0	181022	0	0	0	0	0	0	0	0	0	0	0	0	0	0	0	0	0	0	0	0	0	0	0	0	0	0	0	0	0	0	0	0	0	0	0	0	0	0	0	0	0	0	0	0	0
Peak_000813	0	0	0	0	0	0	0	0	0	0	0	0	0	0	0	0	0	0	0	0	0	0	0	0	0	0	0	0	0	0	0	0	0	0	0	0	0	0	0	0	0	0	0	0	0	0	0	61374.75	0
Peak_000814	0	0	0	17056.969	0	0	0	0	0	0	0	0	0	0	0	0	0	0	0	0	0	0	0	0	0	0	0	0	0	0	0	0	0	0	0	0	0	0	0	0	0	0	0	0	0	0	0	0	0
Peak_000815	0	0	0	0	0	0	0	0	0	0	0	0	0	0	0	0	0	0	0	0	0	0	0	0	0	0	0	0	0	0	0	0	0	0	0	0	0	0	0	0	0	0	0	0	0	0	0	12289.589	0
Peak_000816	0	0	0	962619.25	0	0	0	0	0	0	0	0	0	0	0	0	0	0	0	0	0	0	0	0	0	0	0	0	0	0	0	0	0	0	0	0	0	0	0	0	0	0	0	0	0	0	0	0	0
Peak_000817	0	0	0	0	0	0	0	0	0	0	0	0	0	0	0	0	0	0	0	0	0	0	0	0	0	0	0	0	0	0	0	0	0	0	0	0	0	0	0	0	0	0	0	0	0	0	0	127312.586	0
Peak_000818	0	0	0	5573200	0	0	0	0	0	0	0	0	0	0	0	0	0	0	0	0	0	0	0	0	0	0	0	0	0	0	0	0	0	0	0	0	0	0	0	0	0	0	0	0	0	0	0	4425110.5	0
Peak_000819	0	0	0	502994	0	0	0	0	0	0	0	0	0	0	0	0	0	0	0	0	0	0	0	0	0	0	0	0	0	0	0	0	0	0	0	0	0	0	0	0	0	0	0	0	0	0	0	473.67703	0
Peak_000820	0	0	0	0	0	0	0	0	0	0	0	0	0	0	0	0	0	0	0	0	0	0	0	0	0	0	0	0	0	0	0	0	0	0	0	0	0	0	0	0	0	0	0	0	0	0	0	93522.22	0
Peak_000821	0	0	0	26664.357	0	0	0	0	0	0	0	0	0	0	0	0	0	0	0	0	0	0	0	0	0	0	0	0	0	0	0	0	0	0	0	0	0	0	0	0	0	0	0	0	0	0	0	0	0
Peak_000822	45877.566	0	0	122063.04	0	0	0	0	0	0	0	0	0	0	0	0	0	0	0	0	0	0	0	0	0	0	0	0	0	0	0	0	0	0	0	0	0	0	0	0	0	0	0	0	0	0	0	0	0
Peak_000823	0	0	0	61800.12	0	0	0	0	0	0	0	0	0	0	0	0	0	0	0	0	0	0	0	0	0	0	0	0	0	0	0	0	0	0	0	0	0	0	0	0	0	0	0	0	0	0	0	0	0
Peak_000824	0	0	0	0	0	0	0	0	0	4684.001	0	6144.4336	0	0	0	0	0	7279.721	0	17571.035	0	9582.19	0	14921.5625	5531.996	0	0	0	0	14290.282	0	8681.962	6949.6196	0	0	0	0	0	0	0	0	0	0	7884.8945	0	0	0	7043.0347	0
Peak_000825	0	0	0	170188.16	0	0	0	0	0	0	0	0	0	0	0	0	0	0	0	0	0	0	0	0	0	0	0	0	0	0	0	0	0	0	0	0	0	0	0	0	0	0	0	0	0	0	0	0	0
Peak_000826	0	0	0	114187.62	0	0	0	0	0	0	0	0	0	0	0	0	0	0	0	0	0	0	0	0	0	0	0	0	0	0	0	0	0	0	0	0	0	0	0	0	0	0	0	0	0	0	0	0	0
Peak_000827	0	0	0	0	0	0	0	0	0	0	0	0	0	0	0	0	0	0	0	0	0	0	0	0	0	0	0	0	0	0	0	0	0	0	0	0	0	0	0	0	0	0	0	0	0	0	0	0	77685.41
Peak_000828	0	0	0	0	62333.64	0	0	0	0	0	0	0	0	0	0	0	0	0	0	0	0	0	0	0	0	0	0	0	0	0	0	0	0	0	0	0	0	0	0	0	0	0	0	0	0	0	0	0	137236.47
Peak_000829	0	0	0	9428.682	0	0	0	0	0	0	0	0	0	0	0	0	0	0	0	0	0	0	0	0	0	0	0	0	0	0	0	0	0	0	0	0	0	0	0	0	0	0	0	0	0	0	0	0	0
Peak_000830	0	0	0	0	0	0	0	0	0	0	0	0	0	0	0	0	0	0	0	0	0	0	0	0	0	0	0	0	0	0	0	0	0	0	0	0	0	0	0	0	0	0	0	0	0	0	0	0	0
Peak_000831	7206.4287	0	0	9845.952	0	0	0	0	0	0	0	0	0	0	0	0	0	0	0	0	0	0	0	0	0	0	0	0	0	0	0	0	0	0	0	0	0	0	0	0	0	0	0	0	0	0	0	330172.34	0
Peak_000832	0	0	0	0	13179	0	0	0	0	0	0	0	0	0	0	0	0	0	0	0	0	0	0	0	0	0	0	0	0	0	0	0	0	0	0	0	0	0	0	0	0	0	0	0	0	0	0	0	92418.07
Peak_000833	0	0	0	4467.4766	0	0	0	0	0	0	0	0	0	0	0	0	0	0	0	0	0	0	0	0	0	0	0	0	0	0	0	0	0	0	0	0	0	0	0	0	0	0	0	0	0	0	0	0	0
Peak_000834	0	0	0	2535.952	0	0	0	0	0	0	0	0	0	0	0	0	0	0	0	0	0	0	0	0	0	0	0	0	0	0	0	0	0	0	0	0	0	0	0	0	0	0	0	0	0	0	0	0	0
Peak_000835	0	0	0	0	0	0	0	0	0	0	0	0	0	0	0	0	0	0	0	0	0	0	0	0	0	0	0	0	0	0	0	0	0	0	0	0	0	0	0	0	0	0	0	0	0	0	0	0	96195.336
Peak_000836	0	0	0	0	0	0	0	0	0	0	0	0	0	0	0	0	0	0	0	0	0	0	0	0	0	0	0	0	0	0	0	0	0	0	0	0	0	0	0	0	0	0	0	0	0	0	0	0	62712.008
Peak_000837	0	0	54083.434	0	0	0	0	25117.248	0	76541.96	0	74991.26	11607.157	0	26532.771	0	0	60444.723	50863.83	104001.74	0	76884.016	0	69489.32	78595.16	0	0	0	0	103063.53	0	85671.586	99841.41	0	31195.037	0	0	27023.63	0	0	0	0	50267.555	72244.64	7003.507	56241.895	0	74749.13	0
Peak_000838	0	0	0	0	8641.614	0	0	0	0	0	0	0	0	0	0	0	0	0	0	0	0	0	0	0	0	0	0	0	0	0	0	0	0	0	0	0	0	0	0	0	0	0	0	0	0	0	0	0	51678.7
Peak_000839	31153.516	0	0	70093.43	0	0	0	0	0	0	0	0	0	0	0	0	0	0	0	0	0	0	0	0	0	0	0	0	0	0	0	0	0	0	0	0	0	0	0	0	0	0	0	0	0	0	0	0	0
Peak_000840	0	0	0	11345.04	0	0	0	0	0	0	0	0	0	0	0	0	0	0	0	0	0	0	0	0	0	0	0	0	0	0	0	0	0	0	0	0	0	0	0	0	0	0	0	0	0	0	0	0	0
Peak_000841	0	0	0	0	0	0	0	0	0	0	0	0	0	0	0	0	0	0	0	0	0	0	0	0	0	0	0	0	0	0	0	0	0	0	0	0	0	0	0	0	0	0	0	0	0	0	0	0	0
Peak_000842	0	0	0	0	91920.42	0	0	0	0	0	0	0	0	0	0	0	0	0	0	0	0	0	0	0	0	0	0	0	0	0	0	0	0	0	0	0	0	0	0	0	0	0	0	0	0	0	0	0	0
Peak_000843	0	0	0	46824.1	0	0	0	0	0	0	0	0	0	0	0	0	0	0	0	0	0	0	0	0	0	0	0	0	0	0	0	0	0	0	0	0	0	0	0	0	0	0	0	0	0	0	0	0	0
Peak_000844	0	0	0	0	0	0	0	0	0	0	0	0	0	0	0	0	0	0	0	0	0	0	0	0	0	0	0	0	0	0	0	0	0	0	0	0	0	0	0	0	0	0	0	0	0	0	0	0	206570.22
Peak_000845	0	0	0	0	10470.803	0	0	0	0	0	0	0	0	0	0	0	0	0	0	0	0	0	0	0	0	0	0	0	0	0	0	0	0	0	0	0	0	0	0	0	0	0	0	0	0	0	0	0	0
Peak_000846	0	0	0	20431.94	36750.07	27904.498	27672.346	32373.87	28891.734	23354.385	18618.068	19535.219	24792.129	21307.91	24340.506	19586.57	19342.889	14178.831	16423.86	16091.617	17158.062	16904.443	18968.168	16941.648	5339.1016	5086.4727	6608.8086	13869.196	0	5247.7866	5067.2896	0	0	0	0	0	0	0	0	0	0	0	0	0	0	0	0	0	0
Peak_000847	0	0	0	7753.0986	0	0	0	0	0	0	0	0	0	0	0	0	0	0	0	0	0	0	0	0	0	0	0	0	0	0	0	0	0	0	0	0	0	0	0	0	0	0	0	0	0	0	0	0	0
Peak_000848	0	0	98475.94	0	0	0	0	60594.996	0	106572.625	0	148202.7	41123.16	0	60445.914	0	0	117174.81	102899.39	185747	0	133803.72	0	105814.266	130143.15	0	0	0	0	169374.14	0	168344.33	158212.31	0	59773.75	0	0	59684.613	0	0	0	0	83755.734	133537.92	32907.805	113036.47	0	136141.62	0
Peak_000849	0	0	0	0	0	0	0	0	0	0	0	0	0	0	0	0	0	0	0	0	0	0	0	0	0	0	0	0	0	0	0	0	0	0	0	0	0	0	0	0	0	0	0	0	0	0	0	0	0
Peak_000850	0	0	0	0	84936.78	0	0	0	0	0	0	0	0	0	0	0	0	0	0	0	0	0	0	0	0	0	0	0	0	0	0	0	0	0	0	0	0	0	0	0	0	0	0	0	0	0	0	0	0
Peak_000851	0	0	0	27196.275	0	0	0	0	0	0	0	0	0	0	0	0	0	0	0	0	0	0	0	0	0	0	0	0	0	0	0	0	0	0	0	0	0	0	0	0	0	0	0	0	0	0	0	0	0
Peak_000852	0	0	0	0	0	0	0	0	0	0	0	0	0	0	0	0	0	0	0	0	0	0	0	0	0	0	0	0	0	0	0	0	0	0	0	0	0	0	0	0	0	0	0	0	0	0	0	0	0
Peak_000853	0	0	0	0	0	0	0	0	0	0	0	0	0	0	0	0	0	0	0	0	0	0	0	0	0	0	0	0	0	0	0	0	0	0	0	0	0	0	0	0	0	0	0	0	0	0	0	0	9296.117
Peak_000854	0	0	0	29834.53	0	0	0	0	0	0	0	0	0	0	0	0	0	0	0	0	0	0	0	0	0	0	0	0	0	0	0	0	0	0	0	0	0	0	0	0	0	0	0	0	0	0	0	0	0
Peak_000855	0	0	0	0	0	0	0	0	0	0	0	0	0	0	0	0	0	0	0	0	0	0	0	0	0	0	0	0	0	0	0	0	0	0	0	0	0	0	0	0	0	0	0	0	0	0	0	0	42557.402
Peak_000856	0	0	0	0	123108.6	0	0	0	0	0	0	0	0	0	0	0	0	0	0	0	0	0	0	0	0	0	0	0	0	0	0	0	0	0	0	0	0	0	0	0	0	0	0	0	0	0	0	0	0
Peak_000857	0	0	0	0	0	0	0	0	0	0	0	0	0	0	0	0	0	0	0	0	0	0	0	0	0	0	0	0	0	0	0	0	0	0	0	0	0	0	0	0	0	0	0	0	0	0	0	10528.563	0
Peak_000858	0	0	0	0	0	0	0	0	0	0	0	0	0	0	0	0	0	0	0	0	0	0	0	0	0	0	0	0	0	0	0	0	0	0	0	0	0	0	0	0	0	0	0	0	0	0	0	0	120270.984
Peak_000859	0	0	0	0	6831.045	0	0	0	0	0	0	0	0	0	0	0	0	0	0	0	0	0	0	0	0	0	0	0	0	0	0	0	0	0	0	0	0	0	0	0	0	0	0	0	0	0	0	0	0
Peak_000860	0	0	0	0	62584.625	0	0	0	0	0	0	0	0	0	0	0	0	0	0	0	0	0	0	0	0	0	0	0	0	0	0	0	0	0	0	0	0	0	0	0	0	0	0	0	0	0	0	0	4.3124604
Peak_000861	0	0	0	0	0	0	0	0	0	0	0	0	0	0	0	0	0	0	0	0	0	0	0	0	0	0	0	0	0	0	0	0	0	0	0	0	0	0	0	0	0	0	0	0	0	0	0	0	0
Peak_000862	0	0	0	0	0	0	0	0	0	0	0	0	0	0	0	0	0	0	0	0	0	0	0	0	0	49945.965	0	0	0	0	0	0	0	0	0	0	0	0	0	0	0	0	0	0	0	0	0	0	0
Peak_000863	0	0	0	23740.557	0	0	0	0	0	0	0	0	0	0	0	0	0	0	0	0	0	0	0	0	0	0	0	0	0	0	0	0	0	0	0	0	0	0	0	0	0	0	0	0	0	0	0	0	0
Peak_000864	0	0	84682.555	0	0	0	0	56042.996	0	118259.086	0	129112.79	31437.25	0	36896.36	0	0	109310.9	85991.31	159234.2	0	114680.58	0	102818.38	122588.71	0	0	0	0	151178.86	0	137693.58	142466.64	0	51833.773	0	0	44795.527	0	0	0	0	77317.81	115856.95	26286.914	104803.26	0	122499.305	0
Peak_000865	0	0	0	10914.732	0	0	0	0	0	0	0	0	0	0	0	0	0	0	0	0	0	0	0	0	0	0	0	0	0	0	0	0	0	0	0	0	0	0	0	0	0	0	0	0	0	0	0	0	0
Peak_000866	0	0	0	0	0	0	0	0	0	0	0	0	0	0	0	0	0	0	0	0	0	0	0	0	0	0	0	0	0	0	0	0	0	0	0	0	0	0	0	0	0	0	0	0	0	0	0	0	0
Peak_000867	0	0	0	0	4831.014	0	0	0	0	0	0	0	0	0	0	0	0	0	0	0	0	0	0	0	0	0	0	0	0	0	0	0	0	0	0	0	0	0	0	0	0	0	0	0	0	0	0	0	103990.31
Peak_000868	0	0	0	0	0	0	0	0	0	0	0	0	0	0	0	0	0	0	0	0	0	0	0	0	0	0	0	0	0	0	0	0	0	0	0	0	0	0	0	0	0	0	0	0	0	0	0	0	0
Peak_000869	0	0	0	4879.8853	0	0	0	0	0	0	0	0	0	0	0	0	0	0	0	0	0	0	0	0	0	0	0	0	0	0	0	0	0	0	0	0	0	0	0	0	0	0	0	0	0	0	0	0	0
Peak_000870	0	0	0	0	0	0	0	0	0	0	0	0	0	0	0	0	0	0	0	0	0	0	0	0	0	0	0	0	0	0	0	0	0	0	0	0	0	0	0	0	0	0	0	0	0	0	0	0	0
Peak_000871	0	0	0	0	0	0	0	0	0	0	0	0	0	0	0	0	0	0	0	0	0	0	0	0	0	0	0	0	0	0	0	0	0	0	0	0	0	0	0	0	0	0	0	0	0	0	0	0	5241.8076
Peak_000872	0	0	0	0	140628.77	0	0	0	0	0	0	0	0	0	0	0	0	0	0	0	0	0	0	0	0	3695.2322	0	0	0	0	0	0	0	0	0	0	0	0	0	0	0	0	0	0	0	0	0	0	137523.8
Peak_000873	0	0	0	0	0	0	0	0	0	0	0	0	0	0	0	0	0	0	0	0	0	0	0	0	0	0	0	0	0	0	0	0	0	0	0	0	0	0	0	0	0	0	0	0	0	0	0	0	0
Peak_000874	0	0	44133.812	0	0	0	0	34145.098	0	41871.234	0	75086.24	6820.4497	0	24955.059	0	0	52647.258	47035.516	95203.38	0	61904.637	0	58999.035	61172.86	0	0	0	0	87236.42	0	70124.24	68605.05	0	24024.303	0	0	25125.992	0	0	0	0	33812.66	55985.445	10747.388	41481.33	0	61774.977	0
Peak_000875	0	0	0	0	9585.022	0	0	0	0	0	0	0	0	0	0	0	0	0	0	0	0	0	0	0	0	0	0	0	0	0	0	0	0	0	0	0	0	0	0	0	0	0	0	0	0	0	0	0	0
Peak_000876	0	0	0	5318.0474	0	0	0	0	0	0	0	0	0	0	0	0	0	0	0	0	0	0	0	0	0	0	0	0	0	0	0	0	0	0	0	0	0	0	0	0	0	0	0	0	0	0	0	0	0
Peak_000877	0	0	0	0	0	0	0	0	0	0	0	0	0	0	0	0	0	0	0	0	0	0	0	0	0	0	0	0	0	0	0	0	0	0	0	0	0	0	0	0	0	0	0	0	0	0	0	27979.95	0
Peak_000878	0	0	0	0	14971.224	0	0	0	0	0	0	0	0	0	0	0	0	0	0	0	0	0	0	0	0	0	0	0	0	0	0	0	0	0	0	0	0	0	0	0	0	0	0	0	0	0	0	0	0
Peak_000879	0	0	0	0	63828.992	0	0	0	0	0	0	0	0	0	0	0	0	0	0	0	0	0	0	0	0	0	0	0	0	0	0	0	0	0	0	0	0	0	0	0	0	0	0	0	0	0	0	0	0
Peak_000880	0	0	0	0	0	0	0	0	0	0	0	0	0	0	0	0	0	0	0	0	0	0	0	0	0	0	0	0	0	0	0	0	0	0	0	0	0	0	0	0	0	0	0	0	0	0	0	0	0
Peak_000881	0	0	0	0	215207.67	0	0	0	0	0	0	0	0	0	0	0	0	0	0	0	0	0	0	0	0	0	0	0	0	0	0	0	0	0	0	0	0	0	0	0	0	0	0	0	0	0	0	0	455949.16
Peak_000882	0	0	0	0	0	0	0	0	0	0	0	0	0	0	0	0	0	0	0	0	0	0	0	0	0	0	0	0	0	0	0	0	0	0	0	0	0	0	0	0	0	0	0	0	0	0	0	0	0
Peak_000883	0	0	0	0	0	0	0	0	0	0	0	0	0	0	0	0	0	0	0	0	0	0	0	0	0	0	0	0	0	0	0	0	0	0	0	0	0	0	0	0	0	0	0	0	0	0	0	0	0
Peak_000884	0	0	0	0	121832.016	0	0	0	0	0	0	0	0	0	0	0	0	0	0	0	0	0	0	0	0	0	0	0	0	0	0	0	0	0	0	0	0	0	0	0	0	0	0	0	0	0	0	0	0
Peak_000885	0	0	0	0	16566.008	0	0	0	0	0	0	0	0	0	0	0	0	0	0	0	0	0	0	0	0	0	0	0	0	0	0	0	0	0	0	0	0	0	0	0	0	0	0	0	0	0	0	0	806.75464
Peak_000886	0	0	0	0	14515.708	0	0	0	0	0	0	0	0	0	0	0	0	0	0	0	0	0	0	0	0	0	0	0	0	0	0	0	0	0	0	0	0	0	0	0	0	0	0	0	0	0	0	0	0
Peak_000887	0	0	0	0	62901.95	0	0	0	0	0	0	0	0	0	0	0	0	0	0	0	0	0	0	0	0	0	0	0	0	0	0	0	0	0	0	0	0	0	0	0	0	0	0	0	0	0	0	0	0
Peak_000888	0	0	2659.7927	0	0	0	0	3501.0989	0	10602.382	0	21847.908	0	0	0	0	0	15910.289	5763.8296	28448.443	0	18771.629	0	17945.08	10369.795	0	0	0	0	27454.156	0	19138.268	26197.8	0	0	0	0	0	0	0	0	0	0	14263.325	0	7739.0903	0	14092.365	0
Peak_000889	0	0	0	0	0	0	0	0	0	0	0	0	0	0	0	0	0	0	0	0	0	0	0	0	0	0	0	0	0	0	0	0	0	0	0	0	0	0	0	0	0	0	0	0	0	0	0	0	0
Peak_000890	0	0	0	0	0	0	0	0	0	0	0	0	0	0	0	0	0	0	0	0	0	0	0	0	0	0	0	0	0	0	0	0	0	0	0	0	0	0	0	0	0	0	0	0	0	0	0	1733616.9	632130.75
Peak_000891	0	0	0	0	0	0	0	0	0	0	0	0	0	0	0	0	0	0	0	0	0	0	0	0	0	0	0	0	0	0	0	0	0	0	0	0	0	0	0	0	0	0	0	0	0	0	0	0	0
Peak_000892	0	0	0	0	3728.5684	0	0	0	0	0	0	0	0	0	0	0	0	0	0	0	0	0	0	0	0	0	0	0	0	0	0	0	0	0	0	0	0	0	0	0	0	0	0	0	0	0	0	0	0
Peak_000893	0	0	0	0	15630.646	0	0	0	0	0	0	0	0	0	0	0	0	0	0	0	0	0	0	0	0	0	0	0	0	0	0	0	0	0	0	0	0	0	0	0	0	0	0	0	0	0	0	0	0
Peak_000894	0	0	0	0	71238.375	0	0	0	0	0	0	0	0	0	0	0	0	0	0	0	0	0	0	0	0	0	0	0	0	0	0	0	0	0	0	0	0	0	0	0	0	0	0	0	0	0	0	0	0
Peak_000895	0	0	0	0	0	0	0	0	0	0	0	0	0	0	0	0	0	0	0	0	0	0	0	0	0	52384.215	0	0	0	0	0	0	0	0	0	0	0	0	0	0	0	0	0	0	0	0	0	0	0
Peak_000896	0	0	0	18193.098	0	0	0	0	0	0	0	0	0	0	0	0	0	0	0	0	0	0	0	0	0	0	0	0	0	0	0	0	0	0	0	0	0	0	0	0	0	0	0	0	0	0	0	0	0
Peak_000897	0	0	0	0	0	0	0	0	0	0	0	0	0	0	0	0	0	0	0	0	0	0	0	0	0	0	0	0	0	0	0	0	0	0	0	0	0	0	0	0	0	0	0	0	0	0	0	0	0
Peak_000898	0	0	0	0	1479.8779	0	0	0	0	0	0	0	0	0	0	0	0	0	0	0	0	0	0	0	0	125494.57	0	0	0	0	0	0	0	0	0	0	0	0	0	0	0	0	0	0	0	0	0	0	0
Peak_000899	0	0	0	0	34513.234	0	0	0	0	0	0	0	0	0	0	0	0	0	0	0	0	0	0	0	0	0	0	0	0	0	0	0	0	0	0	0	0	0	0	0	0	0	0	0	0	0	0	0	0
Peak_000900	0	0	0	0	3804.7595	0	0	0	0	0	0	0	0	0	0	0	0	0	0	0	0	0	0	0	0	0	0	0	0	0	0	0	0	0	0	0	0	0	0	0	0	0	0	0	0	0	0	0	0
Peak_000901	0	0	0	0	0	0	0	0	0	0	0	0	0	0	0	0	0	0	0	0	0	0	0	0	0	0	0	0	0	4680.308	0	4020.018	0	0	0	0	0	0	0	0	0	0	0	0	0	0	0	0	0
Peak_000902	0	0	0	0	0	0	0	0	0	0	0	0	0	0	0	0	0	0	0	0	0	0	0	0	0	0	0	0	0	0	0	0	0	0	0	0	0	0	0	0	0	0	0	0	0	0	0	0	0
Peak_000903	0	0	0	0	0	0	0	0	0	0	0	0	0	0	0	0	0	0	0	0	0	0	0	0	0	10481.965	0	0	0	0	0	0	0	0	0	0	0	0	0	0	0	0	0	0	0	0	0	0	0
Peak_000904	0	0	0	4068.3804	31705.13	0	0	0	0	0	0	0	0	0	0	0	0	0	0	0	0	0	0	0	0	0	0	0	0	0	0	0	0	0	0	0	0	0	0	0	0	0	0	0	0	0	0	0	0
Peak_000905	0	0	0	0	9389.731	0	0	0	0	0	0	0	0	0	0	0	0	0	0	0	0	0	0	0	0	0	0	0	0	0	0	0	0	0	0	0	0	0	0	0	0	0	0	0	0	0	0	0	0
Peak_000906	0	0	0	0	0	0	0	0	0	0	0	0	0	0	0	0	0	0	0	0	0	0	0	0	0	0	0	0	0	0	0	0	0	0	0	0	0	0	0	0	0	0	0	0	0	0	0	0	0
Peak_000907	0	0	0	0	170348.08	0	0	0	0	0	0	0	0	0	0	0	0	0	0	0	0	0	0	0	0	0	0	0	0	0	0	0	0	0	0	0	0	0	0	0	0	0	0	0	0	0	0	0	0
Peak_000908	0	0	0	0	0	0	0	0	0	0	0	0	0	0	0	0	0	0	0	0	0	0	0	0	0	61192.59	0	0	0	0	0	0	0	0	0	0	0	0	0	0	0	0	0	0	0	0	0	0	0
Peak_000909	0	0	0	0	0	0	0	0	0	0	0	0	0	0	0	0	0	0	0	0	0	0	0	0	0	0	0	0	0	0	0	0	0	0	0	0	0	0	0	0	0	0	0	0	0	0	0	0	0
Peak_000910	0	0	0	15281.152	50019.47	0	0	0	0	0	0	0	0	0	0	0	0	0	0	0	0	0	0	0	0	0	0	0	0	0	0	0	0	0	0	0	0	0	0	0	0	0	0	0	0	0	0	0	0
Peak_000911	0	0	0	0	0	0	0	0	0	0	0	0	0	0	0	0	0	0	0	0	0	0	0	0	0	0	0	0	0	0	0	0	0	0	0	0	0	0	0	0	0	0	0	0	0	0	0	0	0
Peak_000912	0	0	0	0	0	0	0	0	0	0	0	0	0	0	0	0	0	0	0	0	0	0	0	0	0	0	0	0	0	0	0	0	0	0	0	0	0	0	0	0	0	0	0	0	0	0	0	0	0
Peak_000913	0	0	0	0	0	0	0	0	0	0	0	0	0	0	0	0	0	0	0	0	0	0	0	0	0	0	0	0	0	0	0	0	0	0	0	0	0	0	0	0	0	0	0	0	0	0	0	0	0
Peak_000914	0	0	0	0	20879.807	0	0	0	0	0	0	0	0	0	0	0	0	0	0	0	0	0	0	0	0	0	0	0	0	0	0	0	0	0	0	0	0	0	0	0	0	0	0	0	0	0	0	0	0
Peak_000915	0	0	0	0	0	0	0	0	0	0	0	0	0	0	0	0	0	0	0	0	0	0	0	0	0	0	0	0	0	0	0	0	0	0	0	0	0	0	0	0	0	0	0	0	0	0	0	0	0
Peak_000916	0	0	0	0	0	0	0	0	0	0	0	0	0	0	0	0	0	0	0	0	0	0	0	85038.53	0	113143.86	0	0	0	0	0	0	0	0	0	0	0	0	0	0	0	0	0	0	0	0	0	0	0
Peak_000917	0	0	0	0	0	0	0	0	0	0	0	0	0	0	0	0	0	0	0	0	0	0	0	0	0	0	0	0	0	0	0	0	0	0	0	0	0	0	0	0	0	0	0	0	0	0	0	0	1558837
Peak_000918	0	0	0	0	0	0	0	0	0	0	0	0	0	0	0	0	0	0	0	0	0	0	0	0	0	558365.7	0	0	0	0	0	0	0	0	0	0	0	0	0	0	0	0	0	0	0	0	0	0	0
Peak_000919	0	0	0	0	0	0	0	0	0	0	0	0	0	0	0	0	0	0	0	0	0	0	0	57575.875	0	0	0	0	0	0	0	0	0	0	0	0	0	0	0	0	0	0	0	0	0	0	0	0	0
Peak_000920	0	0	0	0	0	0	0	0	0	0	0	0	0	0	0	0	0	0	0	0	0	0	0	130809.13	0	0	0	0	0	0	0	0	0	0	0	0	0	0	0	0	0	0	0	0	0	0	0	0	0
Peak_000921	0	0	0	0	0	0	0	0	0	0	0	0	0	0	0	0	0	0	0	0	0	0	0	0	0	0	0	0	0	0	0	0	0	0	0	0	0	0	0	0	0	0	0	0	0	0	0	0	0
Peak_000922	0	0	0	0	0	0	0	0	0	0	0	0	0	0	0	0	0	0	0	0	0	0	0	0	0	38974.465	0	0	0	0	0	0	0	0	0	0	0	0	0	0	0	0	0	0	0	0	0	0	0
Peak_000923	0	0	0	0	0	0	0	0	0	0	0	0	0	0	0	0	0	0	0	0	0	0	0	38056.395	0	0	0	0	0	0	0	0	0	0	0	0	0	0	0	0	0	0	0	0	0	0	0	0	0
Peak_000924	0	0	0	0	0	0	0	0	0	0	0	0	0	0	0	0	0	0	0	0	0	0	0	176708.94	0	105977.68	0	0	0	0	0	0	0	0	0	0	0	0	0	0	0	0	0	0	0	0	0	0	0
Peak_000925	0	0	0	0	0	0	0	0	0	0	0	0	0	0	0	0	0	0	0	0	0	0	0	0	0	0	0	0	0	0	0	0	0	0	0	0	0	0	0	0	0	0	0	0	0	0	0	0	0
Peak_000926	0	0	0	0	0	0	0	0	0	0	0	0	0	0	0	0	0	0	0	0	0	0	0	0	0	0	0	0	0	0	0	0	0	0	0	0	0	0	0	0	0	0	0	0	0	0	0	0	0
Peak_000927	0	0	0	0	0	0	0	0	0	0	0	0	0	0	0	0	0	0	0	0	0	0	0	55182.85	0	481481.75	0	0	0	0	0	0	0	0	0	0	0	0	0	0	0	0	0	0	0	0	0	0	0
Peak_000928	0	0	0	0	0	0	0	0	0	0	0	0	0	0	0	0	0	0	0	0	0	0	0	83485.55	0	0	0	0	0	0	0	0	0	0	0	0	0	0	0	0	0	0	0	0	0	0	0	0	0
Peak_000929	0	0	0	0	0	0	0	0	0	0	0	0	0	0	0	0	0	0	0	0	0	0	0	58743.875	0	0	0	0	0	0	0	0	0	0	0	0	0	0	0	0	0	0	0	0	0	0	0	0	0
Peak_000930	0	0	0	0	0	0	0	0	0	0	0	0	0	0	0	0	0	0	0	0	0	0	0	0	0	0	0	0	0	0	0	0	0	0	0	0	0	0	0	0	0	0	0	0	0	0	0	0	0
Peak_000931	0	0	0	0	0	0	0	0	0	0	0	0	0	0	0	0	0	0	0	0	0	0	0	0	0	0	0	0	0	0	0	0	0	0	0	0	0	0	0	0	0	0	0	0	0	0	0	0	0
Peak_000932	0	0	0	0	0	0	0	0	0	0	0	0	0	0	0	0	0	0	0	0	0	0	0	0	0	696329.7	0	0	0	0	0	0	0	0	0	0	0	0	0	0	0	0	0	0	0	0	0	0	0
Peak_000933	0	0	0	0	0	0	0	0	0	0	0	0	0	0	0	0	0	0	0	0	0	0	0	0	0	0	0	0	0	0	0	0	0	0	0	0	0	0	0	0	0	0	0	0	0	0	0	0	0
Peak_000934	0	0	0	0	0	0	0	0	0	0	0	0	0	0	0	0	0	0	0	0	0	0	0	122315.766	0	0	0	0	0	0	0	0	0	0	0	0	0	0	0	0	0	0	0	0	0	0	0	0	0
Peak_000935	0	0	0	0	0	0	0	0	0	0	0	0	0	0	0	0	0	0	0	0	0	0	0	47442.543	0	0	0	0	0	0	0	0	0	0	0	0	0	0	0	0	0	0	0	0	0	0	0	0	0
Peak_000936	0	0	0	0	0	0	0	0	0	0	0	0	0	0	0	0	0	0	0	0	0	0	0	67707.99	0	0	0	0	0	0	0	0	0	0	0	0	0	0	0	0	0	0	0	0	0	0	0	0	0
Peak_000937	0	0	0	0	0	0	0	0	0	0	0	0	0	0	0	0	0	0	0	0	0	0	0	0	0	0	0	0	0	0	0	0	0	0	0	0	0	0	0	0	0	0	0	0	0	0	0	0	0
Peak_000938	0	0	0	0	0	0	0	0	0	0	0	0	0	0	0	0	0	0	0	0	0	0	0	0	0	0	0	0	0	0	0	0	0	0	0	0	0	0	0	0	0	0	0	0	0	0	0	0	0
Peak_000939	0	0	0	0	0	0	0	0	0	0	0	0	0	0	0	0	0	0	0	0	0	0	0	0	0	0	0	0	0	0	0	0	0	0	0	0	0	0	0	0	0	0	0	0	0	0	0	0	0
Peak_000940	0	0	0	0	0	0	0	0	0	0	0	0	0	0	0	0	0	0	0	0	0	0	0	0	0	0	0	0	0	0	0	0	0	0	0	0	0	0	0	0	0	0	0	0	0	0	0	0	0
Peak_000941	0	0	0	0	0	0	0	0	0	0	0	0	0	0	0	0	0	0	0	0	6792.7183	0	0	0	0	0	0	0	0	0	0	0	0	0	0	0	0	0	0	0	0	0	0	0	0	0	0	0	0
Peak_000942	0	0	0	0	0	0	0	0	0	0	0	0	0	0	0	0	0	0	0	0	0	0	0	19415.252	0	243540.34	0	0	0	0	0	0	0	0	0	0	0	0	0	0	0	0	0	0	0	0	0	0	0
Peak_000943	0	0	0	0	0	0	0	0	0	0	0	0	0	0	0	0	0	0	0	0	0	0	0	0	0	0	41978.477	0	0	0	0	0	0	0	0	0	0	0	0	0	0	0	0	0	0	0	0	0	0
Peak_000944	0	0	0	0	28129.334	0	0	0	0	0	0	0	0	0	0	0	0	0	0	0	0	0	0	0	0	0	0	0	0	0	0	0	0	0	0	0	0	0	0	0	0	0	0	0	0	0	0	0	0
Peak_000945	0	0	0	0	18287.035	0	0	0	0	0	0	0	0	0	0	0	0	0	0	0	0	0	0	0	0	0	0	0	0	0	0	0	0	0	0	0	0	0	0	0	0	0	0	0	0	0	0	0	0
Peak_000946	0	0	0	0	0	0	0	0	0	0	0	0	0	0	0	0	0	0	0	0	0	0	0	0	0	0	0	0	0	0	0	0	0	0	0	0	0	0	0	0	0	0	0	0	0	0	0	0	0
Peak_000947	0	0	0	0	0	0	0	0	0	0	0	0	0	0	0	0	0	0	0	0	0	0	0	0	0	0	0	0	0	0	0	0	0	0	0	0	0	0	0	0	0	0	0	0	0	0	0	0	0
Peak_000948	0	0	0	0	2112.6755	0	0	0	0	0	0	0	0	0	0	0	0	0	0	0	0	0	0	51264.9	0	0	0	0	0	0	0	0	0	0	0	0	0	0	0	0	0	0	0	0	0	0	0	0	0
Peak_000949	0	0	0	0	0	0	0	0	0	0	0	0	0	0	0	0	0	0	0	0	0	0	0	0	0	0	0	0	0	0	0	0	0	0	0	0	0	0	0	0	0	0	0	0	0	0	0	0	0
Peak_000950	0	0	0	0	25472.512	0	0	0	0	0	0	0	0	0	0	0	0	0	0	0	0	0	0	0	0	0	0	0	0	0	0	0	0	0	0	0	0	0	0	0	0	0	0	0	0	0	0	0	0
Peak_000951	0	0	0	0	0	0	0	0	0	0	0	0	0	0	0	0	0	0	0	0	0	0	0	0	0	0	0	0	0	0	0	0	0	0	0	0	0	0	0	0	0	0	0	0	0	0	0	0	0
Peak_000952	0	0	0	0	0	0	0	0	0	0	0	0	0	0	0	0	0	0	0	0	0	0	0	0	0	0	0	0	0	0	0	0	0	0	0	0	0	0	0	0	0	0	0	0	0	0	0	0	0
Peak_000953	0	0	0	0	0	0	0	0	0	0	0	0	0	0	0	0	0	0	0	0	0	0	0	24929.219	0	0	0	0	0	0	0	0	0	0	0	0	0	0	0	0	0	0	0	0	0	0	0	0	0
Peak_000954	0	0	0	0	73480.54	0	0	0	0	0	0	0	0	0	0	0	0	0	0	0	0	0	0	0	0	0	0	0	0	0	0	0	0	0	0	0	0	0	0	0	0	0	0	0	0	0	0	0	0
Peak_000955	0	0	0	0	9129.302	0	0	0	0	0	0	0	0	0	0	0	0	0	0	0	0	0	0	0	0	0	0	0	0	0	0	0	0	0	0	0	0	0	0	0	0	0	0	0	0	0	0	0	0
Peak_000956	0	0	0	0	29246.86	0	0	0	0	0	0	0	0	0	0	0	0	0	0	0	0	0	0	0	0	0	0	0	0	0	0	0	0	0	0	0	0	0	0	0	0	0	0	0	0	0	0	0	0
Peak_000957	0	0	0	0	0	0	0	0	0	0	0	0	0	0	0	0	0	0	0	0	0	0	0	0	0	0	0	0	0	0	0	0	0	0	0	0	0	0	0	0	0	0	0	0	0	0	0	0	0
Peak_000958	0	0	0	0	0	0	0	0	0	0	0	0	0	0	0	0	0	0	0	0	56285.316	18524.133	0	0	0	0	0	0	0	0	0	0	0	0	0	0	0	0	0	0	0	0	0	0	0	0	0	0	0
Peak_000959	0	0	0	0	0	0	0	0	0	0	0	0	0	0	0	0	0	0	0	0	0	0	0	0	0	0	0	0	0	0	0	0	0	0	0	0	0	0	0	0	0	0	0	0	0	0	0	0	0
Peak_000960	0	0	0	0	0	0	0	0	0	0	0	0	0	0	0	0	0	0	0	0	0	0	0	0	0	0	0	0	0	0	0	0	0	0	0	0	0	0	0	0	0	0	0	0	0	0	0	0	0
Peak_000961	0	0	0	0	130600.4	0	0	0	0	0	0	0	0	0	0	0	0	0	0	0	0	0	0	0	0	0	0	0	0	0	0	0	0	0	0	0	0	0	0	0	0	0	0	0	0	0	0	0	0
Peak_000962	0	0	0	0	0	0	0	0	0	0	0	0	0	0	0	0	0	0	0	0	0	0	0	0	0	0	0	0	0	0	0	0	0	0	0	0	0	0	0	0	0	0	0	0	0	0	0	0	0
Peak_000963	0	0	0	0	0	0	0	0	0	0	0	0	0	0	0	0	0	0	0	0	0	0	0	0	0	0	0	0	0	0	0	0	0	0	0	0	0	0	0	0	0	0	0	0	0	0	0	0	0
Peak_000964	0	0	0	0	0	0	0	0	0	0	0	0	0	0	0	0	0	0	0	0	21196.436	0	0	0	0	0	0	0	0	0	0	0	0	0	0	0	0	0	0	0	0	0	0	0	0	0	0	0	0
Peak_000965	0	0	0	0	0	0	0	0	0	0	0	0	0	0	0	0	0	0	0	0	0	0	0	0	0	0	0	0	0	0	0	0	0	0	0	0	0	0	0	0	0	0	0	0	0	0	0	0	0
Peak_000966	0	0	0	0	0	0	0	0	0	0	0	0	0	0	0	0	0	0	0	0	0	0	0	0	0	0	0	0	0	0	0	0	0	0	0	0	0	0	0	0	0	0	0	0	0	0	0	0	0
Peak_000967	0	0	0	0	0	0	0	0	0	0	0	0	0	0	0	0	0	0	0	0	0	0	0	1911865.8	0	0	0	0	0	0	0	0	0	0	0	0	0	0	0	0	0	0	0	0	0	0	0	0	0
Peak_000968	0	0	0	0	0	0	0	0	0	0	0	0	0	0	0	0	0	0	0	0	0	0	0	0	0	0	0	0	0	0	0	0	0	0	0	0	0	0	0	0	0	0	0	0	0	0	0	0	0
Peak_000969	0	0	0	0	14442.344	0	0	0	0	0	0	0	0	0	0	0	0	0	0	0	0	0	0	0	0	0	0	0	0	0	0	0	0	0	0	0	0	0	0	0	0	0	0	0	0	0	0	0	0
Peak_000970	0	0	0	0	0	0	0	0	0	0	0	0	0	0	0	0	0	0	0	0	0	0	0	0	0	0	0	0	0	0	0	0	0	0	0	0	0	0	0	0	0	0	0	0	0	0	0	0	0
Peak_000971	0	0	0	0	0	0	0	0	0	0	0	0	0	0	0	0	0	0	0	0	0	0	0	0	0	0	0	0	0	0	0	0	0	0	0	0	0	0	0	0	0	0	0	0	0	0	0	0	0
Peak_000972	0	0	0	0	0	0	0	0	0	0	0	0	0	0	0	0	0	0	0	0	0	0	0	0	0	0	0	0	0	0	0	0	0	0	0	0	0	0	0	0	0	0	0	0	0	0	0	0	0
Peak_000973	0	0	0	0	0	0	0	0	0	0	0	0	0	0	0	0	0	0	0	0	0	0	0	0	0	0	43624.88	0	0	0	0	0	0	0	0	0	0	0	0	0	0	0	0	0	0	0	0	0	0
Peak_000974	0	0	0	0	15704.443	0	0	0	0	0	0	0	0	0	0	0	0	0	0	0	0	0	0	0	0	0	0	0	0	0	0	0	0	0	0	0	0	0	0	0	0	0	0	0	0	0	0	0	0
Peak_000975	0	0	0	0	0	0	0	0	0	0	0	0	0	0	0	0	0	0	0	0	0	0	0	0	0	0	144070.58	0	0	0	0	0	0	0	0	0	0	0	0	0	0	0	0	0	0	0	0	0	0
Peak_000976	0	0	0	0	0	0	0	0	0	0	0	0	0	0	0	0	0	0	0	0	0	0	0	0	0	0	0	0	0	0	0	0	0	0	0	0	0	0	0	0	0	0	0	0	0	0	0	0	0
Peak_000977	0	0	0	0	0	0	0	0	0	0	0	0	0	0	0	0	0	0	0	0	0	0	0	4813.153	0	0	0	0	0	0	0	0	0	0	0	0	0	0	0	0	0	0	0	0	0	0	0	0	0
Peak_000978	0	0	0	0	12360.455	0	0	0	0	0	0	0	0	0	0	0	0	0	0	0	0	0	0	0	0	0	0	0	0	0	0	0	0	0	0	0	0	0	0	0	0	0	0	0	0	0	0	0	0
Peak_000979	0	0	0	0	0	0	0	0	0	0	0	0	0	0	0	0	0	0	0	0	0	0	0	0	0	0	0	0	0	0	0	0	0	0	0	0	0	0	0	0	0	0	0	0	0	0	0	0	0
Peak_000980	0	0	0	0	0	0	0	0	0	0	0	0	0	0	0	0	0	0	0	0	0	0	0	0	0	0	0	0	0	0	0	0	0	0	0	0	0	0	0	0	0	0	0	0	0	0	0	0	0
Peak_000981	0	0	0	0	0	0	0	0	0	0	0	0	0	0	0	0	0	0	0	0	0	0	0	0	0	0	0	0	0	0	0	0	0	0	0	0	0	0	0	0	0	0	0	0	0	0	0	0	0
Peak_000982	0	0	0	0	0	0	0	0	0	0	0	0	0	0	0	0	0	0	0	0	0	0	0	0	0	0	0	0	0	0	0	0	0	0	0	0	0	0	0	0	0	0	0	0	0	0	0	0	0
Peak_000983	0	0	0	0	0	0	0	0	0	0	0	0	0	0	0	0	0	0	0	0	0	176900.22	0	0	0	0	0	0	0	0	0	0	0	0	0	0	0	0	0	0	0	0	0	0	0	0	0	0	0
Peak_000984	0	0	0	0	0	0	0	0	0	0	0	0	0	0	0	0	0	0	0	0	0	0	0	0	0	0	0	0	0	0	0	0	0	0	0	0	0	0	0	0	0	0	0	0	0	0	0	0	0
Peak_000985	0	0	0	0	0	0	0	0	0	0	0	0	0	0	0	0	0	0	0	0	0	0	0	0	0	0	0	0	0	0	0	0	0	0	0	0	0	0	0	0	0	0	0	0	0	0	0	0	0
Peak_000986	0	0	0	0	0	0	0	0	0	0	0	0	0	0	0	0	0	0	0	0	0	0	0	0	0	0	0	0	0	0	0	0	0	0	0	0	0	0	0	0	0	0	0	0	0	0	0	0	0
Peak_000987	0	0	0	0	0	0	0	0	0	0	0	0	0	0	0	0	0	0	0	0	0	0	0	0	0	0	0	0	0	0	0	0	0	0	0	0	0	0	0	0	0	0	0	0	0	0	0	0	0
Peak_000988	0	0	0	0	0	0	0	0	0	0	0	0	0	0	0	0	0	0	0	0	0	0	0	0	0	0	2771.4658	0	0	0	0	0	0	0	0	0	0	0	0	0	0	0	0	0	0	0	0	0	0
Peak_000989	0	0	0	0	0	0	0	0	0	0	0	0	0	0	0	0	0	0	0	0	0	0	0	0	0	0	0	0	0	0	0	0	0	0	0	0	0	0	0	0	0	0	0	0	0	0	0	0	0
Peak_000990	0	0	0	0	0	0	0	0	0	0	0	0	0	0	0	0	0	0	0	0	0	0	0	0	0	0	0	0	0	0	0	0	0	0	0	0	0	0	0	0	0	0	0	0	0	0	0	0	0
Peak_000991	0	0	0	0	0	0	0	0	0	0	0	0	0	0	0	0	0	0	0	0	0	0	0	0	0	0	2771.4658	0	0	0	0	0	0	0	0	0	0	0	0	0	0	0	0	0	0	0	0	0	0
Peak_000992	0	0	0	0	0	0	0	0	0	0	0	0	0	0	0	0	0	0	0	0	0	0	0	0	0	0	0	0	0	0	0	0	0	0	0	0	0	0	0	0	0	0	0	0	0	0	0	0	0
Peak_000993	0	0	0	0	0	0	0	0	0	0	0	0	0	0	0	0	0	0	0	0	0	0	23364.98	0	0	0	60639.543	0	0	0	0	0	0	0	0	0	0	0	0	0	0	0	0	0	0	0	0	0	0
Peak_000994	0	0	0	0	0	0	0	0	0	0	0	0	0	0	0	0	0	0	0	0	0	0	0	0	0	0	0	0	0	0	0	0	0	0	0	0	0	0	0	0	0	0	0	0	0	0	0	0	0
Peak_000995	0	0	0	0	0	0	0	0	0	0	0	0	0	0	0	0	0	0	0	0	0	0	0	0	0	0	0	0	0	0	0	0	0	0	0	0	0	0	0	0	0	0	0	0	0	0	0	0	0
Peak_000996	0	0	0	0	0	0	0	0	0	0	0	0	0	0	0	0	0	0	0	0	0	0	0	0	0	0	0	0	0	0	0	0	0	0	0	0	0	0	0	0	0	0	0	0	0	0	0	0	0
Peak_000997	0	0	0	0	0	0	0	0	0	0	0	0	0	0	0	0	0	0	0	0	0	0	0	0	0	0	0	0	0	0	0	0	0	0	0	0	0	0	0	0	0	0	0	0	0	0	0	0	0
Peak_000998	0	0	0	0	0	0	0	0	0	0	0	0	0	0	0	0	0	0	0	0	0	0	0	0	0	0	0	0	0	0	0	0	0	0	0	0	0	0	0	0	0	0	0	0	0	0	0	0	0
Peak_000999	0	0	0	0	0	0	0	0	0	0	0	0	0	0	0	0	0	0	0	0	0	0	0	0	0	0	0	0	0	0	0	0	0	0	0	0	0	0	0	0	0	0	0	0	0	0	0	0	0
Peak_001000	0	0	0	0	0	0	0	0	0	0	0	0	0	0	0	0	0	0	0	0	0	0	0	0	0	0	0	0	0	0	0	0	0	0	0	0	0	0	0	0	0	0	0	0	0	0	0	0	0
Peak_001001	0	0	0	0	0	0	0	0	0	0	0	0	0	0	0	0	0	0	0	0	24290.89	0	0	0	0	0	0	0	0	0	0	0	0	0	0	0	0	0	0	0	0	0	0	0	0	0	0	0	0
Peak_001002	0	0	0	0	0	0	0	0	0	0	0	0	0	0	0	0	0	0	0	0	0	0	0	0	0	0	0	0	0	0	0	0	0	0	0	0	0	0	0	0	0	0	0	0	0	0	0	0	0
Peak_001003	0	0	0	0	0	0	0	0	0	0	0	0	0	0	0	0	0	0	0	0	0	27796.643	56844.63	0	0	0	0	0	0	0	0	0	0	0	0	0	0	0	0	0	0	0	0	0	0	0	0	0	0
Peak_001004	0	0	0	0	0	0	0	0	0	0	0	0	0	0	0	0	0	0	0	0	0	0	0	0	0	0	0	0	0	0	0	0	0	0	0	0	0	0	0	0	0	0	0	0	0	0	0	0	0
Peak_001005	0	0	0	0	0	0	0	0	0	0	0	0	0	0	0	0	0	0	0	0	0	4009.4702	0	0	0	0	0	0	0	0	0	0	0	0	0	0	0	0	0	0	0	0	0	0	0	0	0	0	0
Peak_001006	0	0	0	0	0	0	0	0	0	0	0	0	0	0	0	0	0	0	0	0	0	0	0	0	0	0	60075.74	0	0	0	0	0	0	0	0	0	0	0	0	0	0	0	0	0	0	0	0	0	0
Peak_001007	0	0	0	0	0	0	0	0	0	0	0	0	0	0	0	0	0	0	0	0	72856.7	0	39312.246	0	0	0	0	0	0	0	0	0	0	0	0	0	0	0	0	0	0	0	0	0	0	0	0	0	0
Peak_001008	0	0	0	0	0	0	0	0	0	0	0	0	0	0	0	0	0	12807.788	0	0	0	16517.482	0	26380.02	85716.234	0	0	0	0	0	0	22780.3	0	0	0	0	0	0	0	0	0	0	0	0	0	0	0	0	0
Peak_001009	0	0	0	0	0	0	0	0	0	0	0	0	0	0	0	0	0	0	0	0	0	0	0	0	0	0	0	0	0	0	0	0	0	0	0	0	0	0	0	0	0	0	0	0	0	0	0	0	0
Peak_001010	0	0	0	0	0	0	0	0	0	0	0	0	0	0	0	0	0	0	0	0	0	0	0	0	0	0	0	0	0	0	0	0	0	0	0	0	0	0	0	0	0	0	0	0	0	0	0	0	0
Peak_001011	355854.22	293536.62	412373.53	302035.38	217398.53	284267.56	278622.38	289246.56	274500.66	320648.53	230619.94	285627.9	246545.19	281048.8	277895.06	298869.6	183840.23	293094.47	295429.56	305231.2	305742.44	321757	307152.44	383322.94	315310.1	273681.44	302707.22	273688.03	250697.14	317254.4	418168.47	380050.9	380148.53	344276.56	324886	323685.75	306114.2	373985.97	339153.38	385863.53	317909.2	322295.16	308964.84	356409.12	337052.8	383860.75	349403	353222.12	414171.84
Peak_001012	0	0	0	0	0	0	0	0	0	0	0	0	0	0	0	0	0	0	0	0	150909	0	0	0	0	0	265488.53	0	0	0	0	0	0	0	0	0	0	0	0	0	0	0	0	0	0	0	0	0	0
Peak_001013	0	0	0	0	0	0	0	0	0	0	0	0	0	0	0	0	0	0	0	0	0	0	0	0	75604.92	0	167291.05	0	0	0	0	0	0	0	0	0	0	0	0	0	0	0	0	0	0	0	0	0	0
Peak_001014	0	0	0	0	0	0	0	0	0	0	0	0	0	0	0	0	0	0	0	0	0	0	0	0	0	0	0	0	0	0	0	0	0	0	0	0	0	0	0	0	0	0	0	12628.923	0	0	0	0	0
Peak_001015	0	0	0	0	0	0	0	0	0	0	0	0	0	0	0	0	0	0	0	0	0	0	0	0	0	0	0	0	0	0	0	0	0	0	0	0	0	0	0	0	0	0	0	0	0	0	0	0	0
Peak_001016	0	0	0	0	0	0	0	0	0	0	0	0	0	0	0	0	0	0	0	0	60927.684	46205.734	14608.7	0	0	0	0	0	0	0	0	0	0	0	0	0	0	0	0	0	0	0	0	0	0	0	38070.66	0	0
Peak_001017	0	0	0	0	0	0	0	0	0	0	0	0	0	0	0	0	0	0	0	0	0	67535.45	0	0	0	0	0	0	0	0	0	0	0	0	0	0	0	0	0	0	0	0	0	0	0	0	0	0	0
Peak_001018	0	0	0	0	0	0	0	0	0	0	0	0	0	0	0	0	0	0	0	0	0	80071.32	0	0	0	0	0	0	0	0	0	0	0	0	0	0	0	0	0	0	0	0	0	0	0	0	0	0	0
Peak_001019	0	0	0	0	0	0	0	0	0	0	0	0	0	0	0	0	0	0	0	0	0	0	0	0	0	0	0	0	0	0	0	0	0	0	0	0	0	0	0	0	0	0	0	0	0	0	0	0	0
Peak_001020	0	0	0	0	0	0	0	0	0	0	0	0	0	0	0	0	0	0	0	0	0	0	0	0	0	0	0	0	0	0	0	0	0	0	0	0	0	0	0	0	0	0	0	0	0	0	0	0	0
Peak_001021	0	0	0	0	0	0	0	0	0	0	0	0	0	0	0	0	0	0	0	0	0	0	0	0	0	0	0	0	0	0	0	0	0	0	0	0	0	0	0	0	0	0	0	0	0	0	0	0	0
Peak_001022	0	0	0	0	0	0	0	0	0	0	0	0	0	0	0	0	0	0	0	0	0	0	0	0	0	0	0	0	0	0	0	0	0	0	0	0	0	0	0	0	0	0	0	0	0	0	0	0	0
Peak_001023	0	0	0	0	0	0	0	0	0	0	0	0	0	0	0	0	0	0	0	0	0	0	0	0	0	0	0	0	0	0	0	0	0	0	0	0	0	0	0	0	0	0	0	0	0	0	0	0	0
Peak_001024	0	0	0	0	0	0	0	0	0	0	0	0	0	0	0	0	0	0	0	0	0	0	0	0	0	0	0	0	0	0	0	0	0	0	0	0	0	0	0	0	0	0	0	0	0	0	0	0	0
Peak_001025	0	0	0	0	0	0	0	0	0	0	0	0	0	0	0	0	0	0	0	0	0	0	0	0	0	0	0	0	0	0	0	0	0	0	0	0	0	0	0	0	0	0	0	0	0	0	0	0	0
Peak_001026	0	0	0	0	0	0	0	0	0	0	0	0	0	0	0	0	0	0	0	0	0	0	0	0	0	0	0	0	0	0	0	0	0	0	0	0	0	0	0	0	0	0	0	0	0	96768.98	25447.621	0	0
Peak_001027	0	0	0	0	0	0	0	0	0	0	0	0	0	0	0	0	0	0	0	0	0	85548.44	0	0	0	0	0	0	0	0	0	0	0	0	0	0	0	0	0	0	0	0	0	0	0	0	0	0	0
Peak_001028	0	0	0	0	0	0	0	0	0	0	0	0	0	0	0	0	0	0	0	0	0	0	0	0	21708.826	0	0	0	0	0	0	0	0	0	0	0	0	0	0	0	0	0	0	0	0	0	0	0	0
Peak_001029	0	0	0	0	0	0	0	0	0	0	0	0	0	0	0	0	0	0	0	0	0	0	0	0	0	0	0	0	0	0	0	0	0	0	0	0	0	0	0	0	0	0	0	0	0	0	0	0	0
Peak_001030	0	0	0	0	0	0	0	0	0	0	0	0	0	0	0	0	0	0	0	0	0	0	0	0	0	0	0	0	0	0	0	0	0	0	0	0	0	0	0	0	0	0	0	0	0	0	0	0	0
Peak_001031	0	0	0	0	0	0	0	0	0	0	0	0	0	0	0	0	0	0	0	0	0	0	0	0	0	0	0	0	0	0	0	0	0	0	0	0	0	0	0	0	0	0	0	0	0	0	0	0	0
Peak_001032	0	0	0	0	0	0	0	0	0	0	0	0	0	0	0	0	0	0	0	0	0	0	0	0	0	0	18683.068	0	0	0	0	0	0	0	0	0	0	0	0	0	0	0	0	0	0	0	0	0	0
Peak_001033	0	0	0	0	0	0	0	0	0	0	0	0	0	0	0	0	0	0	0	0	0	0	0	0	0	0	0	0	0	0	0	0	0	0	0	0	0	0	0	0	0	0	0	0	0	0	0	0	0
Peak_001034	0	0	0	0	0	0	0	0	0	0	0	0	0	0	0	0	0	0	0	0	0	57266.695	10885.85	0	0	0	0	0	0	0	0	0	0	0	0	0	0	0	0	0	0	0	0	0	0	0	0	0	0
Peak_001035	0	0	0	0	0	0	0	0	0	0	0	0	0	0	0	0	0	0	0	0	0	0	0	0	0	0	0	0	0	0	0	0	0	0	0	0	0	0	0	0	0	0	0	0	0	0	0	0	0
Peak_001036	0	0	0	0	0	0	0	0	0	0	0	0	0	0	0	0	0	0	0	0	0	0	0	0	0	0	0	0	0	0	0	0	0	0	0	0	0	0	0	0	0	0	0	0	0	0	0	0	0
Peak_001037	0	0	0	0	0	0	0	0	0	0	0	0	0	0	0	0	0	0	0	0	0	0	0	0	0	0	0	0	0	0	0	0	0	0	0	0	0	0	0	0	0	0	0	0	0	0	0	0	0
Peak_001038	0	0	0	0	0	0	0	0	0	0	0	0	0	0	0	0	0	0	0	0	0	0	0	0	0	0	0	0	0	0	0	0	0	0	0	0	0	0	0	0	0	0	0	0	0	0	0	0	0
Peak_001039	0	0	0	0	0	0	0	0	0	0	0	0	0	0	0	0	0	0	0	0	0	0	0	0	0	0	0	0	0	0	0	0	0	0	0	0	0	0	0	0	0	0	0	0	0	0	0	0	0
Peak_001040	0	0	0	0	0	0	0	0	0	0	0	0	0	0	0	0	0	0	0	0	0	0	0	0	0	0	0	0	0	0	0	0	0	0	0	0	0	0	0	0	0	0	0	0	0	0	0	0	0
Peak_001041	0	0	0	0	0	0	0	0	0	0	0	0	0	0	0	0	0	0	0	0	0	0	0	0	0	0	0	0	0	0	0	0	0	0	0	0	0	0	0	0	0	0	0	0	0	0	0	0	0
Peak_001042	0	0	0	0	0	0	0	0	0	0	0	0	0	0	0	0	0	0	0	0	0	0	0	0	0	0	0	83273.93	0	0	0	0	0	0	0	0	0	0	0	0	0	0	0	0	0	0	0	0	0
Peak_001043	0	0	0	0	0	0	0	0	0	0	0	0	0	0	0	0	0	0	0	0	0	0	0	0	0	0	0	0	0	0	0	0	0	0	0	0	0	0	0	0	0	0	0	0	0	0	0	0	0
Peak_001044	0	0	0	0	0	0	0	0	0	0	0	0	0	0	0	0	0	0	0	0	0	0	7828.2026	0	0	0	0	0	0	0	0	0	0	0	0	0	0	0	0	0	0	0	0	0	0	51344.508	0	0	0
Peak_001045	0	0	0	0	0	0	0	0	0	0	0	0	0	0	0	0	0	0	0	0	63804.72	0	0	0	0	0	0	0	0	0	0	0	0	0	0	0	0	0	0	0	0	0	0	0	0	0	0	0	0
Peak_001046	0	0	0	0	0	0	0	0	0	0	0	0	0	0	0	0	0	0	0	0	70754.92	78864.17	90303.17	0	0	0	0	0	0	0	0	0	0	0	0	0	0	0	0	0	0	0	0	0	0	0	58256.758	0	0
Peak_001047	0	0	0	0	0	0	0	0	0	0	0	0	0	0	0	0	0	0	0	0	0	0	0	0	0	0	20826.27	0	0	0	0	0	0	0	0	0	0	0	0	0	0	0	0	0	0	0	8548.746	0	0
Peak_001048	0	0	0	0	0	0	0	0	0	0	0	0	0	0	0	0	0	0	0	0	0	0	0	0	0	0	0	0	0	0	0	0	0	0	0	0	0	0	0	0	0	0	0	0	0	0	0	0	0
Peak_001049	0	0	0	0	0	0	0	0	0	0	0	0	0	0	0	0	0	0	0	0	0	0	0	0	0	0	0	0	0	0	0	0	0	0	0	0	0	0	0	0	0	0	0	0	0	0	0	0	0
Peak_001050	0	0	0	0	0	0	0	0	0	0	0	0	0	0	0	0	0	0	0	0	0	0	0	0	0	0	0	57991.746	0	0	0	0	0	0	0	0	0	0	0	0	0	0	0	0	0	0	0	0	0
Peak_001051	0	0	0	0	0	0	0	0	0	0	0	0	0	0	0	0	0	0	0	0	0	0	0	0	0	0	0	0	0	0	0	0	0	0	0	0	0	0	0	0	0	0	0	0	0	29820.168	0	0	0
Peak_001052	0	0	0	0	0	0	0	0	0	0	0	0	0	0	0	0	0	0	0	0	0	0	0	0	0	0	0	8914.476	0	0	0	0	0	0	0	0	0	0	0	0	0	0	0	0	0	0	0	0	0
Peak_001053	0	0	0	0	0	0	0	0	0	0	0	0	0	0	0	0	0	0	0	0	0	0	0	0	0	0	0	42691.656	0	0	0	0	0	0	0	0	0	0	0	0	0	0	0	0	0	0	0	0	0
Peak_001054	0	0	0	0	0	0	0	0	0	0	0	0	0	0	0	0	0	0	0	0	0	0	0	0	0	0	0	42423.242	0	0	0	0	0	0	0	0	0	0	0	0	0	0	0	0	0	0	0	0	0
Peak_001055	0	0	0	0	0	0	54457.3	0	0	0	0	0	0	0	0	0	0	0	0	0	0	0	0	0	0	0	0	5812.1245	0	0	0	0	0	0	0	0	0	0	0	0	0	0	0	17409.252	0	0	0	0	0
Peak_001056	0	0	0	0	0	0	0	0	0	0	0	0	0	0	0	0	0	0	0	0	65453.58	0	55679.13	0	0	0	0	0	0	0	0	0	0	0	0	0	0	0	0	0	0	0	0	0	0	0	82038.07	0	0
Peak_001057	0	0	0	0	0	0	0	0	0	0	0	0	0	0	0	0	0	0	0	0	0	0	0	0	0	0	0	21576.885	0	0	0	0	0	0	0	0	0	0	0	0	0	0	0	0	0	0	0	0	0
Peak_001058	0	0	0	0	0	0	0	0	0	0	0	0	0	0	0	0	0	0	0	0	0	0	0	0	0	0	0	0	0	0	0	0	0	0	0	0	0	0	0	0	0	0	0	0	0	0	0	0	0
Peak_001059	0	0	0	0	0	44311.375	27915.072	0	0	0	0	0	0	0	0	0	0	0	0	0	0	0	0	0	0	0	0	0	0	0	0	0	0	0	0	0	0	0	0	0	0	0	0	0	18540.773	166135.17	158674.03	0	0
Peak_001060	0	0	0	0	0	0	0	0	0	0	0	0	0	0	0	0	0	0	0	0	0	0	0	0	0	0	0	0	0	0	0	0	0	0	0	0	0	0	0	0	0	0	0	0	0	0	0	0	0
Peak_001061	0	0	0	0	0	0	0	0	0	0	0	0	0	0	0	0	0	0	0	0	0	0	0	0	0	0	0	0	0	0	0	0	0	0	0	0	0	0	0	0	0	0	0	0	0	0	0	0	0
Peak_001062	0	0	0	0	0	0	0	0	0	0	0	0	0	0	0	0	0	0	0	0	0	0	0	0	0	0	0	29114.264	0	0	0	0	0	0	0	0	0	0	0	0	0	0	0	0	0	0	0	0	0
Peak_001063	0	0	0	0	0	0	0	0	0	0	0	0	0	0	0	0	0	0	0	0	0	0	0	0	0	0	0	0	0	0	0	0	0	0	0	0	0	0	0	0	0	0	0	0	0	0	0	0	0
Peak_001064	0	0	0	0	0	0	0	0	0	0	0	0	0	0	0	0	0	0	0	0	0	113747.94	0	0	0	0	0	0	0	0	0	0	0	0	0	0	0	0	0	0	0	0	0	0	0	0	0	0	0
Peak_001065	0	0	0	0	0	0	0	0	0	0	0	0	0	0	0	0	0	0	0	0	0	0	0	0	0	0	0	0	0	0	0	0	0	0	0	0	0	0	0	0	0	0	0	0	0	0	0	0	0
Peak_001066	0	0	0	0	0	0	0	0	0	0	0	0	0	0	0	0	0	0	0	0	0	0	0	0	0	0	0	0	0	0	0	0	0	0	0	0	0	0	0	0	0	0	0	0	0	0	0	0	0
Peak_001067	0	0	0	0	0	0	0	0	0	0	0	0	0	0	0	0	0	0	0	0	0	0	0	0	178308	0	0	0	0	0	0	0	0	0	0	0	0	0	0	0	0	0	0	0	0	125972.39	0	0	0
Peak_001068	0	0	0	0	0	0	0	0	0	0	0	0	0	0	0	0	0	0	0	0	851598	0	550849.75	0	300529.9	0	334925	0	0	0	0	0	0	0	0	0	0	0	0	0	0	0	0	0	0	0	15830.634	0	0
Peak_001069	0	0	0	0	0	0	0	0	0	0	0	0	0	0	0	0	0	0	0	0	52671.785	0	46771.277	0	0	0	0	0	0	0	0	0	0	0	0	0	0	0	0	0	0	0	0	0	20764.955	0	35072.867	0	0
Peak_001070	0	0	0	0	0	0	0	0	0	0	0	0	0	0	0	0	0	0	0	27617.064	0	0	0	0	65035.414	0	0	0	0	0	0	0	0	0	0	0	0	0	0	0	0	0	0	0	0	0	0	0	0
Peak_001071	0	0	0	0	0	0	0	0	0	0	0	0	0	0	0	0	0	0	0	0	0	0	0	0	0	0	0	0	0	0	0	0	0	0	0	0	0	0	0	0	0	0	0	0	0	37741.19	0	0	0
Peak_001072	0	0	0	0	0	0	0	0	0	0	0	0	0	0	0	0	0	0	0	0	0	0	0	0	0	0	0	0	0	0	0	0	0	0	0	0	0	0	0	0	0	0	0	0	0	0	0	0	0
Peak_001073	0	0	0	0	0	0	0	0	0	0	0	0	0	0	0	0	0	0	0	0	0	0	0	0	84952.04	0	0	0	0	0	0	0	0	0	0	0	0	0	0	0	0	0	0	0	0	0	0	0	0
Peak_001074	0	0	0	0	0	0	0	0	0	0	0	0	0	0	0	0	0	0	0	0	0	0	0	0	0	0	0	65658.63	0	0	0	0	0	0	0	0	0	0	0	0	0	0	0	0	0	0	0	0	0
Peak_001075	0	0	0	0	0	0	0	0	0	0	0	0	0	0	0	0	0	0	0	0	0	0	0	0	0	0	0	0	0	0	0	0	0	0	0	0	0	0	0	0	0	0	0	0	0	0	0	0	0
Peak_001076	0	0	0	0	0	0	0	0	0	0	0	0	0	0	0	0	0	0	0	0	0	0	0	0	0	0	0	90059.63	0	0	0	0	0	0	0	0	0	0	0	0	0	0	0	0	0	0	0	0	0
Peak_001077	0	0	0	0	0	0	0	0	0	0	0	0	0	0	0	0	0	0	0	0	0	0	0	0	0	0	0	0	0	0	0	0	0	0	0	0	0	0	0	0	0	0	0	0	0	0	0	0	0
Peak_001078	0	0	0	0	0	0	0	0	0	0	0	0	0	0	0	0	0	0	0	0	0	0	0	0	0	0	0	0	0	0	0	0	0	0	0	0	0	0	0	0	0	0	0	0	0	0	0	0	0
Peak_001079	0	0	0	0	0	0	0	0	0	0	0	0	0	0	0	0	0	0	0	0	0	0	0	0	0	0	0	0	0	0	0	0	0	0	0	0	0	0	0	0	0	0	0	22227.996	0	0	0	0	0
Peak_001080	0	0	0	0	0	0	0	0	0	0	0	0	0	0	0	0	0	0	0	0	0	0	0	0	0	0	0	0	0	0	0	0	0	0	0	0	0	0	0	0	0	0	0	0	0	0	0	0	0
Peak_001081	0	0	0	0	0	0	0	0	0	0	0	0	0	0	0	0	0	0	0	0	0	0	0	0	0	0	0	0	0	0	0	0	0	0	0	0	0	0	0	0	0	0	0	0	0	0	0	0	0
Peak_001082	0	0	0	0	0	0	0	0	0	0	0	0	0	0	0	0	0	0	0	0	0	0	0	0	0	0	0	0	0	0	0	0	0	0	0	0	0	0	0	0	0	0	0	0	0	0	0	0	0
Peak_001083	0	0	0	0	0	0	0	0	0	0	0	0	0	0	0	0	0	0	0	0	0	0	0	0	0	0	0	15671.484	0	0	0	0	0	0	0	0	0	0	0	0	0	0	0	0	0	0	0	0	0
Peak_001084	0	0	0	0	0	0	0	0	0	0	0	0	0	0	0	0	0	0	0	0	0	0	0	0	0	0	0	0	0	0	0	0	0	0	0	0	0	0	0	0	0	0	0	0	0	0	0	0	0
Peak_001085	0	0	0	0	0	0	0	0	0	0	0	0	0	0	0	0	0	0	0	0	0	0	0	0	0	0	0	24772.037	0	0	0	0	0	0	0	0	0	0	0	0	0	0	0	0	0	0	0	0	0
Peak_001086	0	0	0	0	0	0	0	0	0	0	0	0	0	0	0	0	0	0	0	0	0	0	0	0	0	0	0	87812.97	0	0	0	0	0	0	0	0	0	0	0	0	0	0	0	0	0	0	0	0	0
Peak_001087	0	0	0	0	0	0	0	0	0	0	0	0	0	0	0	0	0	0	0	0	0	107109.234	0	0	0	0	0	0	0	0	0	0	0	0	0	0	0	0	0	0	0	0	0	0	0	0	0	0	0
Peak_001088	0	0	0	0	0	0	0	0	0	0	0	0	0	0	0	0	0	0	0	0	0	0	0	0	0	0	0	0	0	0	0	0	0	0	0	0	0	0	0	0	0	0	0	0	0	0	0	0	0
Peak_001089	0	0	0	0	0	0	0	0	0	0	0	0	0	0	0	0	0	0	0	0	0	0	0	0	0	0	0	68227.56	0	0	0	0	0	0	0	0	0	0	0	0	0	0	0	0	0	0	0	0	0
Peak_001090	0	0	0	0	0	0	0	0	0	0	0	0	0	0	0	0	0	0	0	0	0	0	0	0	0	0	0	5557.321	0	0	0	0	0	0	0	0	0	0	0	0	0	0	0	0	0	0	0	0	0
Peak_001091	0	0	0	0	0	0	0	0	0	0	0	0	0	0	0	0	0	0	0	0	0	0	0	0	0	0	0	26791.453	0	0	0	0	0	0	0	0	0	0	0	0	0	0	0	0	0	0	0	0	0
Peak_001092	0	0	0	0	0	0	0	0	0	0	0	0	0	0	0	0	0	0	0	0	0	0	0	0	294467.47	0	0	0	0	0	0	0	0	0	0	0	0	0	0	0	0	0	0	0	0	0	0	0	0
Peak_001093	0	0	0	0	0	0	0	0	0	0	0	0	0	0	0	0	0	0	0	0	0	0	0	0	0	0	0	0	0	0	0	0	0	0	0	0	0	0	0	0	0	0	0	0	0	0	0	0	0
Peak_001094	0	0	0	0	0	0	0	0	0	0	0	0	0	0	0	0	0	0	0	0	0	0	0	0	0	0	0	34188.957	0	0	0	0	0	0	0	0	0	0	0	0	0	0	0	0	0	0	0	0	0
Peak_001095	72035.19	59591.7	26269.414	0	16740.41	55354.113	34558.477	40521.14	16085.088	47374.207	0	23643.8	60983.5	57527.98	64284.46	46402.934	14055.043	37149.79	62156.812	66196.2	144937.02	1020459.2	67642.73	65435.83	65674.87	46467.426	24947.37	95424.34	68563.04	73180.72	59499.55	62449.47	87217.68	55558.54	54656.227	18942.354	35692.523	71241.586	58599.77	57758.6	29762.346	58125.68	0	76341.555	69850.484	67703.91	44795.895	82892.14	83661.234
Peak_001096	0	0	0	0	0	0	0	0	0	0	0	0	0	0	0	0	0	0	0	0	0	0	0	0	0	0	0	0	0	0	0	0	0	0	0	0	0	0	0	0	0	0	0	0	0	0	0	0	0
Peak_001097	0	0	0	0	0	0	0	0	0	0	0	0	0	0	0	0	0	0	0	0	0	0	0	0	0	0	0	0	0	0	0	0	0	0	0	0	0	0	0	0	0	0	0	40517.23	0	0	0	0	0
Peak_001098	0	0	0	0	0	0	0	0	0	0	0	0	0	0	0	0	0	0	0	0	0	0	0	0	0	0	0	0	0	0	0	0	0	0	0	0	0	0	0	0	0	0	0	0	0	0	0	0	0
Peak_001099	0	0	0	0	0	0	0	0	0	0	0	0	0	0	0	0	0	0	1408.7426	0	0	0	0	0	0	0	0	0	0	0	0	0	0	0	0	0	0	0	0	0	0	0	0	0	247848.44	0	0	0	0
Peak_001100	0	0	0	0	0	0	0	0	0	0	0	0	0	0	0	0	0	0	0	0	0	0	0	0	0	0	0	0	0	0	0	0	0	0	0	0	0	0	0	0	0	0	0	0	0	0	0	0	0
Peak_001101	0	0	0	0	0	0	0	0	0	0	0	0	0	0	0	0	0	0	0	0	0	0	0	0	0	0	0	15924.2	0	0	0	0	0	0	0	0	0	0	0	0	0	0	0	0	0	0	0	0	0
Peak_001102	0	0	0	0	0	0	903.0979	0	0	0	0	0	0	0	0	0	0	0	0	164127.34	0	0	157210.17	0	0	0	0	0	0	0	0	0	0	0	0	0	0	0	0	0	0	0	0	4387.9556	0	4610.1123	241632	0	0
Peak_001103	0	0	0	0	0	1046117.06	0	1346.4767	0	0	0	0	0	0	0	0	0	0	0	0	0	0	758726.8	0	1282457.9	0	0	0	0	0	0	0	0	0	0	0	0	0	0	0	0	0	0	0	0	524436.1	916452.56	0	0
Peak_001104	0	0	0	0	0	0	0	0	0	0	0	0	0	0	0	0	0	0	0	0	0	0	0	0	0	0	0	0	0	0	0	0	0	0	0	0	0	0	0	0	0	0	0	0	0	6487.1313	0	0	0
Peak_001105	0	0	0	0	0	0	0	0	0	0	0	0	0	0	0	0	0	0	0	0	0	0	0	0	0	0	0	0	0	0	0	0	0	0	0	0	0	0	0	0	0	0	0	0	0	0	0	0	0
Peak_001106	0	0	0	0	0	0	0	0	0	0	0	0	0	0	0	0	0	0	0	0	0	0	0	0	0	0	0	0	0	0	0	0	0	0	0	0	0	0	0	0	0	0	0	0	0	0	0	0	0
Peak_001107	0	0	0	0	0	0	0	0	0	0	0	0	0	0	0	0	0	0	0	22525.06	0	0	0	0	0	0	0	0	0	0	0	0	0	0	0	0	0	0	0	0	0	0	0	0	48745.867	0	0	0	0
Peak_001108	0	0	0	0	0	0	0	0	0	0	0	0	0	0	0	0	0	0	0	0	0	0	0	0	7504.235	0	0	19761.066	0	0	0	0	0	0	0	0	0	0	0	0	0	0	0	0	0	0	0	0	0
Peak_001109	0	0	0	0	0	0	0	0	0	0	0	0	0	0	0	0	0	0	0	0	0	0	0	0	0	0	0	0	0	0	0	0	0	0	0	0	0	0	0	0	0	0	0	0	0	0	0	0	0
Peak_001110	0	0	0	0	0	0	0	0	0	0	0	0	0	0	0	0	0	0	0	0	0	0	0	0	0	0	0	0	0	0	0	0	0	0	0	0	0	0	0	0	0	0	0	0	0	0	0	0	0
Peak_001111	0	0	0	0	0	0	0	0	0	0	0	0	0	0	0	0	0	0	0	0	0	0	0	0	0	0	0	0	0	0	0	0	0	0	0	0	0	0	0	0	0	0	0	0	0	0	0	0	0
Peak_001112	0	0	0	0	0	0	0	0	0	0	0	0	0	0	0	0	0	0	0	0	0	0	0	0	0	0	0	46169.17	0	0	0	0	0	0	0	0	0	0	0	0	0	0	0	0	0	0	0	0	0
Peak_001113	0	0	0	0	0	0	0	0	0	0	0	0	0	0	0	0	0	0	0	0	0	0	0	0	0	0	0	0	0	0	0	0	0	0	0	0	0	0	0	0	0	0	0	0	0	0	0	0	0
Peak_001114	0	0	0	0	0	0	0	0	0	0	0	0	0	0	0	0	0	0	0	0	0	0	0	0	0	0	0	0	0	0	0	0	0	0	0	0	0	0	0	0	0	0	0	26015.117	23603.703	0	0	0	0
Peak_001115	0	0	0	0	0	0	0	0	0	0	0	0	0	0	0	0	0	0	0	0	0	0	0	0	0	0	0	0	0	0	0	0	0	0	0	0	0	0	0	0	0	0	0	0	0	0	0	0	0
Peak_001116	0	0	0	0	0	0	0	0	0	0	0	0	0	0	0	0	0	0	0	0	0	0	0	0	0	0	0	0	0	0	0	0	0	0	0	0	0	0	0	0	0	0	0	0	0	0	0	0	0
Peak_001117	0	0	0	0	0	0	0	0	0	0	0	0	0	0	0	0	0	0	0	0	0	8782.3955	0	0	0	0	0	0	0	0	0	0	0	0	0	0	0	0	0	0	0	0	0	0	0	0	0	0	0
Peak_001118	0	0	0	0	0	0	0	0	0	0	0	0	0	0	0	0	0	0	0	0	0	0	0	0	0	0	0	21436.354	0	0	0	0	0	0	0	0	0	0	0	0	0	0	0	0	0	0	0	0	0
Peak_001119	0	0	0	0	0	0	0	0	0	0	0	0	0	0	0	0	0	0	0	0	0	0	0	0	0	0	0	0	0	0	0	0	0	0	0	0	0	0	0	0	0	0	0	0	4698.8535	0	0	0	0
Peak_001120	0	0	0	0	0	0	0	71166.54	0	0	0	0	0	0	0	0	0	0	0	0	0	0	0	0	0	0	0	0	0	0	0	0	0	0	0	0	0	0	0	0	0	0	0	0	128481.46	0	0	0	0
Peak_001121	0	0	0	0	0	6484.8965	0	0	0	0	0	0	0	0	0	0	0	0	0	0	0	0	0	0	228525.34	0	0	0	0	0	0	0	0	0	0	0	0	0	0	0	0	0	0	0	0	0	0	0	0
Peak_001122	0	0	0	0	0	130924.86	46586.586	0	0	0	0	0	0	0	0	0	0	0	0	0	0	0	0	0	531382.3	0	0	0	0	0	0	0	0	0	0	0	0	0	0	0	0	0	0	0	0	27033.781	0	0	0
Peak_001123	0	0	0	0	0	0	0	0	0	0	0	0	0	0	0	0	0	0	0	0	0	0	0	0	0	0	0	0	0	0	0	0	0	0	0	0	0	0	0	0	0	0	0	0	0	0	0	0	0
Peak_001124	0	0	0	0	0	0	0	0	0	0	0	0	0	0	0	0	0	0	0	0	28516.06	0	0	0	0	0	0	0	0	0	0	0	0	0	0	0	0	0	0	0	0	0	0	77814.04	0	12702.519	0	0	0
Peak_001125	0	0	0	0	0	0	0	0	0	0	0	0	0	0	0	0	0	0	0	0	0	0	0	0	0	0	0	0	0	0	0	0	0	0	0	0	0	0	0	0	0	0	0	0	0	32742.37	0	0	0
Peak_001126	0	0	0	0	0	0	0	0	0	0	0	0	0	0	0	0	0	0	0	0	0	0	0	0	4629.47	0	0	0	0	0	0	0	0	0	0	0	0	0	0	0	0	0	0	0	0	0	0	0	0
Peak_001127	0	0	0	0	0	0	0	0	0	0	0	0	0	0	0	0	0	0	0	0	0	0	0	0	0	0	0	0	0	0	0	0	0	0	0	0	0	0	0	0	0	0	0	68743.67	0	0	0	0	0
Peak_001128	0	0	0	0	0	0	0	0	0	0	0	0	0	0	0	0	0	0	0	0	0	0	0	0	0	0	0	0	0	0	0	0	0	0	0	0	0	0	0	0	0	0	0	0	0	0	0	0	0
Peak_001129	0	0	0	0	0	0	0	0	0	0	0	0	0	0	0	0	0	0	0	0	0	0	0	0	0	0	0	17180.352	0	0	0	0	0	0	0	0	0	0	0	0	0	0	0	0	33814.395	0	0	0	0
Peak_001130	0	0	0	0	0	0	0	0	0	0	0	0	0	0	0	0	0	0	0	0	0	0	0	0	0	0	0	0	0	0	0	0	0	0	0	0	0	0	0	0	0	0	0	0	4730.8423	0	0	0	0
Peak_001131	0	0	0	0	0	0	0	118390.02	0	0	0	0	0	0	0	0	0	0	0	0	0	0	0	0	0	0	0	0	0	0	0	0	0	0	0	0	0	0	0	0	0	0	0	0	144278.77	0	0	0	0
Peak_001132	0	0	0	0	0	0	0	0	0	0	0	0	0	0	0	0	0	0	0	0	0	0	0	0	0	0	0	0	0	0	0	0	0	0	0	0	0	0	0	0	0	0	0	0	0	0	0	0	0
Peak_001133	0	0	0	0	0	0	0	0	0	0	0	0	0	0	0	0	0	0	0	0	0	0	0	0	0	0	0	89699.36	0	0	0	0	0	0	0	0	0	0	0	0	0	0	0	0	0	0	0	0	0
Peak_001134	0	0	0	0	0	0	0	0	0	0	0	0	0	0	0	0	0	0	0	0	0	0	0	0	0	0	0	0	0	0	0	0	0	0	0	0	0	0	0	0	0	0	0	0	0	6883.0894	0	0	0
Peak_001135	0	0	0	0	0	0	0	0	0	0	0	0	0	0	0	0	0	0	0	0	0	0	0	0	0	0	0	0	0	0	0	0	0	0	0	0	0	0	0	0	0	0	0	0	0	0	0	0	0
Peak_001136	0	0	0	0	0	0	0	0	0	0	0	0	0	0	0	0	0	0	0	0	0	0	0	0	0	0	0	0	0	0	0	0	0	0	0	0	0	0	0	0	0	0	0	0	0	0	0	0	0
Peak_001137	0	0	0	0	0	0	0	0	0	0	0	0	0	0	0	0	0	0	0	0	0	0	0	0	0	0	0	0	0	0	0	0	0	0	0	0	0	0	0	0	0	0	0	0	0	0	0	0	0
Peak_001138	0	0	0	0	0	0	0	0	0	0	0	0	0	0	0	0	0	0	0	0	0	0	0	0	0	0	0	0	0	0	0	0	0	0	0	0	0	0	0	0	0	0	0	161603.31	0	0	0	0	0
Peak_001139	0	0	0	0	0	163444.55	214213.23	0	0	0	0	0	0	0	0	0	0	0	0	0	0	0	0	0	907119	0	0	0	0	0	0	0	0	0	0	0	0	0	0	0	0	0	0	0	0	212227.39	0	0	0
Peak_001140	0	0	0	0	0	0	0	0	0	0	0	0	0	0	0	0	0	0	0	0	0	0	0	0	0	0	0	39160.07	0	0	0	0	0	0	0	0	0	0	0	0	0	0	0	0	0	0	0	0	0
Peak_001141	0	0	0	0	0	0	0	0	0	0	0	0	0	0	0	0	0	0	0	0	0	0	0	0	0	0	0	102377.555	0	0	0	0	0	0	0	0	0	0	0	0	0	0	0	0	0	0	0	0	0
Peak_001142	0	0	0	0	0	0	0	0	0	0	0	0	0	0	0	0	0	0	0	0	0	0	0	0	0	0	0	0	0	0	0	0	0	0	0	0	0	0	0	0	0	0	0	0	0	0	0	0	0
Peak_001143	0	0	0	0	0	0	0	0	0	0	0	0	0	0	0	0	0	0	0	0	0	0	0	0	0	0	0	0	0	0	0	0	0	0	0	0	0	0	0	0	0	0	0	0	0	0	0	0	0
Peak_001144	0	0	0	0	0	0	0	131596.72	0	0	0	0	0	0	0	0	0	0	0	0	0	0	0	0	0	0	0	0	0	0	0	0	0	0	0	0	0	0	0	0	0	0	0	0	0	0	0	0	0
Peak_001145	0	0	0	0	0	0	0	0	0	0	0	0	0	0	0	0	0	0	0	0	0	0	0	0	0	0	0	0	0	0	0	0	0	0	0	0	0	0	0	0	0	0	0	0	0	0	0	0	0
Peak_001146	0	0	0	0	0	0	0	0	0	0	0	0	0	0	0	0	0	0	0	0	0	0	0	0	0	0	0	0	0	0	0	0	0	0	0	0	0	0	0	0	0	0	0	0	0	231022.89	0	0	0
Peak_001147	0	0	0	0	0	0	102613.13	31193.273	0	0	0	0	0	0	0	0	0	0	0	0	0	0	0	0	0	0	0	96762.92	0	0	0	0	0	0	0	0	0	0	0	0	0	0	0	0	66754.05	0	0	0	0
Peak_001148	0	0	0	0	0	0	0	75901.39	0	0	0	0	0	0	0	0	0	0	0	0	0	0	0	0	0	0	0	0	0	0	0	0	0	0	0	0	0	0	0	0	0	0	0	0	0	0	0	0	0
Peak_001149	0	0	0	0	0	0	0	0	0	0	0	0	0	0	0	0	0	0	0	0	0	0	0	0	0	0	0	0	0	0	0	0	0	0	0	0	0	0	0	0	0	0	0	0	0	0	0	0	0
Peak_001150	0	0	0	0	0	0	0	0	0	0	0	0	0	0	0	0	0	0	0	0	0	0	0	0	0	0	0	0	0	0	0	0	0	0	0	0	0	0	0	0	0	0	0	0	0	0	0	0	0
Peak_001151	0	0	0	0	0	0	0	0	0	0	0	0	0	0	0	0	0	0	0	0	0	0	0	0	0	0	0	0	0	0	0	0	0	0	0	0	0	0	0	0	0	0	0	0	0	0	0	0	0
Peak_001152	0	0	0	0	0	0	0	0	0	0	0	0	0	0	0	0	0	0	0	0	0	0	0	0	0	0	0	0	0	0	0	0	0	0	0	0	0	0	0	0	0	0	0	0	0	0	0	0	0
Peak_001153	0	0	0	0	0	0	0	0	0	0	0	0	0	0	0	0	0	0	0	0	0	0	0	0	0	0	0	0	0	0	0	0	0	0	0	0	0	0	0	0	0	0	0	0	0	0	0	0	0
Peak_001154	0	0	0	0	0	0	0	0	0	0	0	0	0	0	0	0	0	0	0	0	0	0	0	0	0	0	0	0	0	0	0	0	0	0	0	0	0	0	0	0	0	0	0	0	0	0	0	0	0
Peak_001155	0	0	0	0	0	0	0	0	0	0	0	0	0	0	0	0	0	0	0	0	0	0	0	0	0	0	0	0	0	0	0	0	0	0	0	0	0	0	0	0	0	0	0	0	0	0	0	0	0
Peak_001156	0	0	0	0	0	0	0	0	0	0	0	0	0	0	0	0	0	0	0	0	0	0	0	0	0	0	0	0	0	0	0	0	0	0	0	0	0	0	0	0	0	0	0	0	0	0	0	0	0
Peak_001157	0	0	0	0	0	0	0	0	0	22892.662	0	0	0	0	0	0	0	0	0	0	0	0	0	0	0	0	0	0	0	0	0	0	0	0	0	0	0	0	0	0	0	0	0	0	0	0	0	0	0
Peak_001158	0	0	0	0	0	0	0	0	0	0	0	0	0	0	0	0	0	0	0	0	0	0	0	0	0	0	0	0	0	0	0	0	0	0	0	0	0	0	0	0	0	0	0	0	0	0	0	0	0
Peak_001159	0	0	0	0	0	0	0	0	0	0	0	0	0	0	0	0	0	0	0	0	0	0	0	0	0	0	0	20487.957	0	0	0	0	0	0	0	0	0	0	0	0	0	0	0	0	0	0	0	0	0
Peak_001160	0	0	0	0	0	0	0	0	0	0	0	0	0	0	0	0	0	0	0	0	0	0	0	0	0	0	0	0	0	0	0	0	0	0	0	0	0	0	0	0	0	0	0	0	0	0	0	0	0
Peak_001161	0	0	0	0	0	0	0	0	0	0	0	0	0	0	0	0	0	0	0	0	0	0	0	0	0	0	0	0	0	0	0	0	0	0	0	0	0	0	0	0	0	0	0	0	0	0	0	0	0
Peak_001162	0	0	0	0	0	0	0	0	0	0	0	0	0	0	0	0	0	0	0	0	0	0	0	0	0	0	0	0	0	0	0	0	0	0	0	0	0	0	0	0	0	0	0	0	0	0	0	0	0
Peak_001163	0	0	0	0	0	0	0	0	0	0	0	0	0	0	0	0	0	0	0	0	0	0	0	0	0	0	0	0	0	0	0	0	0	0	0	0	0	0	0	0	0	0	0	0	0	0	0	0	0
Peak_001164	0	0	0	0	0	0	10795.024	0	0	0	0	0	0	0	0	0	0	0	0	0	0	0	0	0	0	0	0	153.40851	0	0	0	0	0	0	0	0	0	0	0	0	0	0	0	0	48455.56	0	0	0	0
Peak_001165	0	0	0	0	0	0	1069.2854	0	0	16587.066	0	0	0	0	0	0	0	0	0	0	0	0	0	0	0	0	0	50364.492	0	0	0	0	0	0	0	0	0	0	0	0	0	0	0	0	0	0	0	0	0
Peak_001166	0	0	0	0	0	0	0	0	0	0	0	0	0	0	0	0	0	0	0	0	0	0	0	0	0	0	0	0	0	0	0	0	0	0	0	0	0	0	0	0	0	0	0	0	0	0	0	0	0
Peak_001167	0	0	0	0	0	0	0	0	0	49645	19091.72	0	0	0	0	0	0	0	0	0	0	0	0	0	0	0	0	0	0	0	0	0	0	0	0	0	0	0	0	0	0	0	0	0	0	0	0	0	0
Peak_001168	0	0	0	0	0	0	0	0	0	0	0	0	0	0	0	0	0	0	0	0	0	0	0	0	0	0	0	0	0	0	0	0	0	0	0	0	0	0	0	0	0	0	0	0	0	0	0	0	0
Peak_001169	0	0	0	0	0	0	0	27446.375	0	0	0	0	0	0	0	0	0	0	0	0	0	0	0	0	0	0	0	0	0	0	0	0	0	0	0	0	0	0	0	0	0	0	0	0	0	0	0	0	0
Peak_001170	0	0	0	0	0	0	0	0	0	0	0	4769.388	0	0	0	0	0	0	0	0	0	0	0	0	0	0	0	81566.76	0	0	0	0	0	0	0	0	0	0	0	0	0	0	0	0	0	0	0	0	0
Peak_001171	0	0	0	0	0	0	0	0	0	0	0	0	0	0	0	0	0	0	0	0	0	0	0	0	0	0	0	0	0	0	0	0	0	0	0	0	0	0	0	0	0	0	0	0	0	0	0	0	0
Peak_001172	0	0	0	0	0	0	0	0	0	19531.086	0	0	0	0	0	0	0	0	0	0	0	0	0	0	0	0	0	0	0	0	0	0	0	0	0	0	0	0	0	0	0	0	0	0	0	0	0	0	0
Peak_001173	0	0	0	0	0	0	0	0	0	0	0	0	0	0	0	0	0	0	0	0	0	0	0	0	0	0	0	0	0	0	0	0	0	0	0	0	0	0	0	0	0	0	0	0	0	0	0	0	0
Peak_001174	0	0	0	0	0	0	0	0	0	0	0	0	0	0	0	0	0	0	0	0	0	0	0	0	0	0	0	0	0	0	0	0	0	0	0	0	0	0	0	0	0	0	0	0	0	0	0	0	0
Peak_001175	0	0	0	0	0	0	0	0	0	0	0	0	0	0	0	0	0	0	0	0	0	0	0	0	0	0	0	0	0	0	0	0	0	0	0	0	0	0	0	0	0	0	0	0	0	0	0	0	0
Peak_001176	0	0	0	0	0	0	310274.47	0	0	0	0	0	0	0	0	0	0	0	0	7865.9775	0	0	0	0	0	0	0	0	0	0	0	0	0	0	0	0	0	0	0	0	0	0	0	196933.17	323669.6	721283.1	0	0	0
Peak_001177	0	0	0	0	0	0	0	0	0	23059.877	0	0	0	0	0	0	0	0	0	0	0	0	0	0	0	0	0	0	0	0	0	0	0	0	0	0	0	0	0	0	0	0	0	0	0	0	0	0	0
Peak_001178	0	0	0	0	0	176849.34	125367.125	0	0	0	0	0	0	0	0	0	0	0	0	0	0	0	0	0	0	0	0	0	0	0	0	0	0	0	0	0	0	0	0	0	0	0	0	192125.78	0	0	0	0	0
Peak_001179	0	0	0	0	0	0	0	0	0	0	0	0	0	0	0	0	0	0	0	0	0	0	0	0	0	0	0	0	0	0	0	0	0	0	0	0	0	0	0	0	0	0	0	0	0	0	0	0	0
Peak_001180	0	0	0	0	0	0	0	0	0	0	0	0	0	0	0	0	0	0	0	38044.043	0	0	0	0	0	0	0	0	0	0	0	0	0	0	0	0	0	0	0	0	0	0	0	0	0	0	0	0	0
Peak_001181	0	0	0	0	0	0	0	0	0	16143.322	0	0	0	0	0	0	0	0	0	0	0	0	0	0	0	0	0	0	0	0	0	0	0	0	0	0	0	0	0	0	0	0	0	0	0	0	0	0	0
Peak_001182	0	0	0	0	0	0	0	0	0	0	0	0	0	0	0	0	0	0	0	0	0	0	0	0	0	0	0	0	0	0	0	0	0	0	0	0	0	0	0	0	0	0	0	0	0	0	0	0	0
Peak_001183	0	0	0	0	0	0	0	0	0	0	0	0	0	0	0	0	0	0	0	0	0	0	0	0	0	0	0	144068.44	0	0	0	0	0	0	0	0	0	0	0	0	0	0	0	0	0	0	0	0	0
Peak_001184	0	0	0	0	0	0	0	0	0	0	0	0	0	0	0	0	0	0	0	94839.266	0	0	0	0	0	0	0	0	0	0	0	0	0	0	0	0	0	0	0	0	0	0	0	0	0	0	0	0	0
Peak_001185	0	0	0	0	0	0	0	0	0	0	58494.234	0	0	0	0	0	0	0	0	0	0	0	0	0	0	0	0	0	0	0	0	0	0	0	0	0	0	0	0	0	0	0	0	0	0	0	0	0	0
Peak_001186	0	0	0	0	0	0	0	0	0	0	0	0	0	0	0	0	0	0	0	0	0	0	0	0	0	0	0	0	0	0	0	0	0	0	0	0	0	0	0	0	0	0	0	0	0	0	0	0	0
Peak_001187	0	0	0	0	0	59294.688	67191.45	0	0	0	0	0	0	0	0	0	0	0	0	0	0	0	0	0	0	0	0	0	0	0	0	0	0	0	0	0	0	0	0	0	0	0	0	0	0	0	0	0	0
Peak_001188	0	0	0	0	0	0	0	0	0	0	0	0	0	0	0	0	0	0	0	0	0	0	0	0	0	0	0	0	0	0	0	0	0	0	0	0	0	0	0	0	0	0	0	0	0	0	0	0	0
Peak_001189	0	0	0	0	0	0	0	0	0	0	0	0	0	0	0	0	0	0	0	0	0	0	0	0	0	0	0	0	0	0	0	0	0	0	0	0	0	0	0	0	0	0	0	0	0	0	0	0	0
Peak_001190	0	0	0	0	0	0	0	0	0	0	0	0	0	0	0	0	0	0	0	0	0	0	0	0	0	0	0	0	0	0	0	0	0	0	0	0	0	0	0	0	0	0	0	0	0	0	0	0	0
Peak_001191	0	0	0	0	0	0	0	0	0	0	0	0	0	0	0	0	0	0	0	0	0	0	0	0	0	0	0	0	0	0	0	0	0	0	0	0	0	0	0	0	0	0	0	0	0	0	0	0	0
Peak_001192	0	0	0	0	0	0	0	0	0	0	0	0	0	0	0	0	0	0	0	0	0	0	0	0	0	0	0	0	0	0	0	0	0	0	0	0	0	0	0	0	0	0	0	0	0	0	0	0	0
Peak_001193	0	0	0	0	0	0	0	0	0	0	0	0	0	0	0	0	0	0	0	0	0	0	0	0	0	0	0	0	0	0	0	0	0	0	0	0	0	0	0	0	0	0	0	0	0	0	0	0	0
Peak_001194	0	0	0	0	0	0	0	0	0	0	0	0	0	0	0	0	0	0	0	0	0	0	0	0	0	0	0	56456.344	0	0	0	0	0	0	0	0	0	0	0	0	0	0	0	0	0	0	0	0	0
Peak_001195	0	0	0	0	0	0	0	0	0	0	0	0	0	0	0	0	0	0	0	0	0	0	0	0	0	0	0	6884.9688	0	0	0	0	0	0	0	0	0	0	0	0	0	0	0	0	0	0	0	0	0
Peak_001196	0	0	0	0	0	0	0	0	0	0	0	0	0	0	0	0	0	0	0	0	0	0	0	0	0	0	0	0	0	0	0	0	0	0	0	0	0	0	0	0	0	0	0	0	0	0	0	0	0
Peak_001197	0	0	0	0	0	0	0	0	0	0	0	0	0	0	0	0	0	0	0	0	0	0	0	0	0	0	0	0	0	0	0	0	0	0	0	0	0	0	0	0	0	0	0	0	0	0	0	0	0
Peak_001198	0	0	0	0	0	0	0	0	0	0	0	0	0	0	0	0	0	0	0	49447.75	0	0	0	0	0	0	0	0	0	0	0	0	0	0	0	0	0	0	0	0	0	0	0	0	0	0	0	0	0
Peak_001199	0	0	0	0	0	0	0	0	0	0	0	0	0	0	0	0	0	0	0	0	0	0	0	0	0	0	0	0	0	0	0	0	0	0	0	0	0	0	0	0	0	0	0	0	31517.69	0	24431.477	0	0
Peak_001200	0	0	0	0	0	0	0	0	0	0	0	0	0	0	0	0	0	0	0	0	0	0	0	0	0	0	0	0	0	0	0	0	0	0	0	0	0	0	0	0	0	0	0	0	0	0	0	0	0
Peak_001201	0	0	0	0	0	0	0	0	11714.749	0	0	0	0	0	0	0	0	0	0	0	0	0	0	0	0	0	0	0	0	0	0	0	0	0	0	0	0	0	0	0	0	0	0	0	0	0	0	0	0
Peak_001202	0	0	0	0	0	0	0	52676.215	0	0	0	0	0	0	0	0	0	0	0	0	0	0	0	0	0	0	0	0	0	0	0	0	0	0	0	0	0	0	0	0	0	0	0	89269.94	0	0	0	0	0
Peak_001203	0	0	0	0	0	0	0	0	0	0	0	0	0	0	0	0	0	0	0	0	0	0	0	0	0	0	0	0	0	0	0	0	0	0	0	0	0	0	0	0	0	0	0	0	0	0	0	0	0
Peak_001204	0	0	0	0	0	0	0	0	0	0	0	0	0	0	0	0	0	0	0	45834.594	0	0	0	0	0	0	0	0	0	0	0	0	0	0	0	0	0	0	0	0	0	0	0	0	0	0	0	0	0
Peak_001205	0	0	0	0	0	0	0	0	0	0	0	0	0	0	0	0	0	0	0	0	0	0	0	0	0	0	0	0	0	0	0	0	0	0	0	0	0	0	0	0	0	0	0	0	0	0	0	0	0
Peak_001206	0	0	0	0	0	0	0	0	0	0	0	0	0	0	0	0	0	0	0	0	0	0	0	0	0	0	0	0	0	0	0	0	0	0	0	0	0	0	0	0	0	0	0	0	0	0	0	0	0
Peak_001207	0	0	0	0	0	0	0	0	0	0	0	0	0	0	0	0	0	0	0	0	0	0	0	0	0	0	0	0	0	0	0	0	0	0	0	0	0	0	0	0	0	0	0	0	0	0	0	0	0
Peak_001208	0	0	0	0	0	187916.58	0	0	0	0	0	0	0	0	0	0	0	0	0	99108.19	0	0	0	0	0	0	1163596.6	0	0	0	0	0	0	0	0	0	0	0	0	0	0	0	0	0	0	34967.664	0	0	0
Peak_001209	0	0	0	0	0	0	0	0	0	0	0	0	0	0	0	0	0	0	0	90613	0	0	0	0	0	0	0	0	0	0	0	0	0	0	0	0	0	0	0	0	0	0	0	0	0	0	0	0	0
Peak_001210	0	0	0	0	0	0	0	0	0	0	0	0	0	0	0	0	0	0	0	0	0	0	0	0	0	0	0	0	0	0	0	0	0	0	0	0	0	0	0	0	0	0	0	0	0	0	0	0	0
Peak_001211	0	0	0	0	0	0	0	0	0	0	0	0	0	0	0	0	0	0	0	0	0	0	0	0	0	0	0	0	0	0	0	0	0	0	0	0	0	0	0	0	0	0	0	0	0	0	0	0	0
Peak_001212	0	0	0	0	0	0	0	0	0	0	0	0	0	0	0	0	0	0	0	0	0	0	0	0	0	0	0	0	0	0	0	0	0	0	0	0	0	0	0	0	0	0	0	0	0	0	0	0	0
Peak_001213	0	0	0	0	0	0	0	0	0	0	0	0	0	0	0	0	0	0	0	0	0	0	0	0	0	0	0	0	0	0	0	0	0	0	0	0	0	0	0	0	0	0	0	0	0	0	0	0	0
Peak_001214	0	0	0	0	0	0	0	0	0	0	0	0	0	0	0	0	0	0	0	0	0	0	0	0	0	0	0	0	0	0	0	0	0	0	0	0	0	0	0	0	0	0	0	0	0	0	0	0	0
Peak_001215	0	0	0	0	0	0	0	0	0	0	0	0	0	0	0	0	0	0	0	0	0	0	0	0	0	0	0	0	0	0	0	0	0	0	0	0	0	0	0	0	0	0	0	0	0	0	0	0	0
Peak_001216	0	0	0	0	0	0	0	0	0	0	0	0	0	0	0	0	0	0	0	0	0	0	0	0	0	0	0	0	0	0	0	0	0	0	0	0	0	0	0	0	0	0	0	0	0	0	0	0	0
Peak_001217	0	0	0	0	0	0	0	0	0	0	0	0	0	0	0	0	0	0	0	0	0	0	0	0	0	0	0	0	0	0	0	0	0	0	0	0	0	0	0	0	0	0	0	0	0	0	0	0	0
Peak_001218	0	0	0	0	0	0	0	0	0	0	0	0	0	0	0	0	0	0	0	0	0	0	0	0	0	0	0	0	0	0	0	0	0	0	0	0	0	0	0	0	0	0	0	0	0	0	0	0	0
Peak_001219	0	0	0	0	0	0	0	0	0	0	0	0	0	0	0	0	0	0	0	0	0	0	0	0	0	0	0	0	0	0	0	0	0	0	0	0	0	0	0	0	0	0	0	0	0	0	0	0	0
Peak_001220	0	0	0	0	0	0	0	0	0	0	0	0	0	0	0	0	0	0	0	0	0	0	0	0	0	0	0	0	0	0	0	0	0	0	0	0	0	0	0	0	0	0	0	91305.52	122922.38	0	0	0	0
Peak_001221	0	0	0	0	0	0	0	0	0	0	0	0	0	0	0	0	0	0	0	0	0	0	0	0	0	0	0	0	0	0	0	0	0	0	0	0	0	0	0	0	0	0	0	0	0	0	0	0	0
Peak_001222	0	0	0	0	0	0	0	0	49305.99	0	0	0	0	0	0	0	0	0	0	0	0	0	0	0	0	0	0	0	0	0	0	0	0	0	0	0	0	0	0	0	0	0	0	0	0	0	0	0	0
Peak_001223	0	0	0	0	0	0	0	0	0	0	0	0	0	0	0	0	0	0	0	0	0	0	0	0	0	0	0	0	0	0	0	0	0	0	0	0	0	0	0	0	0	0	0	0	0	0	0	0	0
Peak_001224	0	0	0	0	0	0	0	0	0	0	17209.951	0	0	0	0	0	0	0	47750.52	0	0	0	0	0	0	0	0	149895.95	0	0	0	0	0	0	0	0	0	0	0	0	0	0	19105.363	0	0	0	0	0	0
Peak_001225	0	0	0	0	0	0	0	0	0	0	0	0	0	0	0	0	0	0	0	0	0	0	0	0	0	0	0	0	0	0	0	0	0	0	0	0	0	0	0	0	0	0	0	0	0	0	0	0	0
Peak_001226	0	0	0	0	0	0	0	0	0	0	0	0	0	0	0	0	0	0	0	0	0	0	0	0	0	0	0	0	0	0	0	0	0	0	0	0	0	0	0	0	0	0	0	0	0	0	0	0	0
Peak_001227	0	0	0	0	0	0	0	0	26472.162	0	0	0	0	0	0	0	0	0	0	0	0	0	0	0	0	0	0	11719.65	0	0	0	0	0	0	0	0	0	0	0	0	0	0	0	0	0	0	0	0	0
Peak_001228	0	0	0	0	0	0	0	0	0	0	0	10507.654	0	0	0	0	0	0	61255.5	0	0	0	0	0	0	0	0	31596.146	0	0	0	0	0	0	0	0	0	0	0	0	0	0	0	0	0	0	0	0	0
Peak_001229	0	0	0	0	0	37697.527	0	50997.9	29838.574	10187.159	0	0	0	0	0	0	0	0	0	0	0	0	0	0	0	0	0	302202.94	0	0	0	0	0	0	0	0	0	0	0	0	0	0	0	0	0	0	0	0	0
Peak_001230	0	0	0	0	0	0	0	0	125668.03	0	0	0	0	0	0	0	0	0	0	0	0	0	0	0	0	0	0	0	0	0	0	0	0	0	0	0	0	0	0	0	0	0	0	0	0	0	0	0	0
Peak_001231	0	0	0	0	0	0	0	0	0	0	0	0	0	0	0	0	0	0	0	0	0	0	0	0	0	0	0	0	0	0	0	0	0	0	0	0	0	0	0	0	0	0	0	0	0	0	0	0	0
Peak_001232	0	0	0	0	0	0	0	0	0	0	0	0	0	0	0	0	0	0	0	0	0	0	0	0	0	0	0	0	0	0	0	0	0	0	0	0	0	0	0	0	0	0	0	0	0	0	0	0	0
Peak_001233	0	0	0	0	0	0	0	0	0	0	0	0	0	0	0	0	0	0	0	0	0	0	0	0	0	0	0	0	0	0	0	0	0	0	0	0	0	0	0	0	0	0	0	0	7595.745	0	0	0	0
Peak_001234	0	0	0	0	0	0	0	0	0	0	0	0	0	0	0	0	0	0	0	0	0	0	0	0	0	0	0	0	0	0	0	0	0	0	0	0	0	0	0	0	0	0	0	0	0	0	0	0	0
Peak_001235	0	0	0	0	0	0	0	0	0	0	0	0	0	0	0	0	0	0	72534.84	0	0	0	0	0	0	0	0	0	0	0	0	0	0	0	0	0	0	0	0	0	0	0	42253.67	0	0	0	0	0	0
Peak_001236	0	0	0	0	0	0	0	0	0	0	0	0	0	0	0	0	0	0	0	0	0	0	0	0	0	0	0	0	0	0	0	0	0	0	0	0	0	0	0	0	0	0	0	0	0	0	0	0	0
Peak_001237	0	0	0	0	0	0	0	0	0	0	0	0	0	0	0	0	0	0	0	0	0	0	0	0	0	0	0	0	0	0	0	0	0	0	0	0	0	0	0	0	0	0	0	0	0	0	0	0	0
Peak_001238	0	0	0	0	0	0	0	11903.416	0	0	0	0	0	0	0	0	0	0	0	0	0	0	0	0	0	0	0	0	0	0	0	0	0	0	0	0	0	0	0	0	0	0	0	92578.016	0	0	0	0	0
Peak_001239	0	0	0	0	0	0	0	0	0	0	0	0	0	0	0	0	0	0	0	0	0	0	0	0	0	0	0	0	0	0	0	0	0	0	0	0	0	0	0	0	0	0	0	0	0	0	0	0	0
Peak_001240	0	0	0	0	0	0	0	0	0	0	0	0	0	0	0	0	0	0	0	0	0	0	0	0	0	0	0	0	0	0	0	0	0	0	0	0	0	0	0	0	0	0	0	0	0	0	0	0	0
Peak_001241	0	0	0	0	0	0	0	0	0	0	0	0	0	0	0	0	0	0	0	0	0	0	0	0	0	0	0	0	0	0	0	0	0	0	0	0	0	0	0	0	0	0	0	0	0	0	0	0	0
Peak_001242	0	0	0	0	0	0	0	0	0	0	0	0	0	0	0	0	0	0	0	0	0	0	0	0	0	0	0	0	0	0	0	0	0	0	0	0	0	0	0	0	0	0	0	0	0	0	0	0	0
Peak_001243	0	0	0	0	0	0	0	0	0	0	0	0	0	0	0	0	0	0	66517.45	0	0	0	0	0	0	0	0	0	0	0	0	0	0	0	0	0	0	0	0	0	0	0	0	0	0	0	0	0	0
Peak_001244	0	0	0	0	0	0	0	0	0	0	0	0	0	0	0	0	0	0	0	0	0	0	0	0	0	0	0	0	0	0	0	0	0	0	0	0	0	0	0	0	0	0	0	0	0	0	0	0	0
Peak_001245	0	0	0	0	0	0	0	0	0	0	0	0	0	0	0	0	0	0	0	0	0	0	0	0	0	0	0	0	0	0	0	0	0	0	0	0	0	0	0	0	0	0	0	0	0	0	0	0	0
Peak_001246	0	0	0	0	0	0	0	0	0	0	0	0	0	0	0	0	0	0	0	0	0	0	0	0	0	0	0	0	0	0	0	0	0	0	0	0	0	0	0	0	0	0	61054.484	0	0	0	0	0	0
Peak_001247	0	0	0	0	0	0	0	10197.079	0	0	0	0	0	0	0	0	0	0	0	0	0	0	0	0	0	0	0	0	0	0	0	0	0	0	0	0	0	0	0	0	0	0	0	0	0	0	0	0	0
Peak_001248	0	0	0	0	0	0	0	148007.94	0	55451.176	0	0	0	0	0	0	0	0	0	43369.152	0	0	0	0	0	0	0	285979.84	0	0	0	0	0	0	0	0	0	0	0	0	0	0	0	0	0	0	0	0	0
Peak_001249	0	0	0	0	0	0	0	0	0	0	0	0	0	0	0	0	0	0	116468.85	0	0	0	0	0	0	0	0	0	0	0	0	0	0	0	0	0	0	0	0	0	0	0	0	0	0	0	0	0	0
Peak_001250	0	0	0	0	0	0	0	0	0	0	0	0	0	0	0	0	0	0	0	0	0	0	0	0	0	0	0	0	0	0	0	0	0	0	0	0	0	0	0	0	0	0	0	3665.289	0	0	0	0	0
Peak_001251	0	0	0	0	0	0	0	0	0	0	0	0	0	0	0	0	0	0	0	0	0	0	0	0	0	0	0	0	0	0	0	0	0	0	0	0	0	0	0	0	0	0	0	0	0	0	0	0	0
Peak_001252	0	0	0	0	0	0	0	0	269074	0	0	191199.2	0	0	0	0	0	0	0	0	0	0	0	0	0	0	0	0	0	0	0	0	0	0	0	0	0	0	0	0	0	0	0	0	0	0	0	0	0
Peak_001253	0	0	0	0	0	0	0	86696.29	0	81828.24	0	0	0	0	0	0	0	0	0	89360.33	0	0	0	0	0	0	0	0	0	0	0	0	0	0	0	0	0	0	0	0	0	0	0	0	0	0	0	0	0
Peak_001254	0	0	0	0	0	0	0	0	0	0	0	23062.309	0	0	0	0	0	0	0	0	0	0	0	0	0	0	0	0	0	0	0	0	0	0	0	0	0	0	0	0	0	0	75155.68	0	0	0	0	0	0
Peak_001255	0	0	0	0	0	0	0	0	0	0	0	0	0	0	0	0	0	0	0	0	0	0	0	0	0	0	0	0	0	0	0	0	0	0	0	0	0	0	0	0	0	0	0	0	0	0	0	0	0
Peak_001256	0	0	0	0	0	0	0	0	942.319	0	0	0	0	0	0	0	0	0	1438.897	0	0	0	0	0	0	0	0	91325.08	0	0	0	0	0	0	0	0	0	0	0	0	0	0	0	0	0	0	0	0	0
Peak_001257	0	0	0	0	0	0	0	0	0	0	0	0	0	0	0	0	0	0	0	0	0	0	0	0	0	0	0	0	0	0	0	0	0	0	0	0	0	0	0	0	0	0	0	0	0	0	0	0	0
Peak_001258	0	0	0	0	0	0	0	0	0	0	0	0	0	0	0	0	0	0	0	0	0	0	0	0	0	0	0	0	0	0	0	0	0	0	0	0	0	0	0	0	0	0	0	0	0	0	0	0	0
Peak_001259	0	0	0	0	0	0	0	0	0	0	0	0	0	0	0	0	0	0	0	0	0	0	0	0	0	0	0	0	0	0	0	0	0	0	0	0	0	0	0	0	0	0	0	0	5638.9746	0	0	0	0
Peak_001260	0	0	0	0	0	0	0	0	0	0	0	0	0	0	0	0	0	0	0	0	0	0	0	0	0	0	0	0	0	0	0	0	0	0	0	0	0	0	0	0	0	0	0	0	0	0	0	0	0
Peak_001261	0	0	0	0	0	0	0	0	0	0	0	0	0	0	0	0	0	0	0	0	0	0	0	0	0	0	0	0	0	0	0	0	0	0	0	0	0	0	0	0	0	0	0	0	0	0	0	0	0
Peak_001262	0	0	0	0	0	0	0	0	0	0	0	0	0	0	0	0	0	0	0	0	0	0	0	0	0	0	0	0	0	0	0	0	0	0	0	0	0	0	0	0	0	0	0	0	0	0	0	0	0
Peak_001263	0	0	0	0	0	0	0	0	0	0	0	0	0	0	0	0	0	0	0	0	0	0	0	0	0	0	0	0	0	0	0	0	0	0	0	0	0	0	0	0	0	0	0	0	0	0	0	0	0
Peak_001264	0	0	0	0	0	0	0	0	0	0	0	0	0	0	0	0	0	0	0	0	0	0	0	0	0	0	0	0	0	0	0	0	0	0	0	0	0	0	0	0	0	0	0	10587.391	0	0	0	0	0
Peak_001265	0	0	0	0	0	0	0	0	0	0	0	0	0	0	0	0	0	0	0	0	0	0	0	0	0	0	0	0	0	0	0	0	0	0	0	0	0	0	0	0	0	0	0	0	0	0	0	0	0
Peak_001266	0	0	0	0	0	0	0	0	0	0	0	39644.734	25703.287	0	0	0	0	0	0	0	0	0	0	0	0	0	0	0	0	0	0	0	0	0	0	0	0	0	0	0	0	0	223496.86	0	0	0	0	0	0
Peak_001267	0	0	0	0	0	0	0	0	0	80146.82	0	12706.776	0	0	0	0	0	0	0	0	0	0	0	0	0	0	0	0	0	0	0	0	0	0	0	0	0	0	0	0	0	0	0	0	0	0	0	0	0
Peak_001268	0	0	0	0	0	0	0	0	0	0	0	0	0	0	0	0	0	0	0	0	0	0	0	0	0	0	0	63437.566	0	0	0	0	0	0	0	0	0	0	0	0	0	0	0	0	0	0	0	0	0
Peak_001269	0	0	0	0	0	0	0	0	0	0	0	0	0	0	0	0	0	0	0	0	0	0	0	0	0	0	0	0	0	0	0	0	0	0	0	0	0	0	0	0	0	0	0	0	0	0	0	0	0
Peak_001270	0	0	0	0	0	0	0	0	0	0	0	0	0	0	0	0	0	0	0	0	0	0	0	0	0	0	0	0	0	0	0	0	0	0	0	0	0	0	0	0	0	0	0	0	0	0	0	0	0
Peak_001271	0	0	0	0	0	0	0	0	0	0	0	0	0	0	0	0	0	0	0	0	0	0	0	0	0	0	0	0	0	0	0	0	0	0	0	0	0	0	0	0	0	0	0	0	0	0	0	0	0
Peak_001272	0	0	0	0	0	0	0	0	0	0	0	39451.984	0	0	0	0	0	0	0	0	0	0	0	0	0	0	0	0	0	0	0	0	0	0	0	0	0	0	0	0	0	0	0	0	0	0	0	0	0
Peak_001273	0	0	0	0	0	0	0	0	0	0	0	0	0	0	0	0	0	0	0	0	0	0	0	0	0	0	0	0	0	0	0	0	0	0	0	0	0	0	0	0	0	0	0	0	0	0	0	0	0
Peak_001274	0	0	0	0	0	0	0	0	259953.69	0	254797.38	198994.38	0	0	0	0	0	0	892599.2	0	0	0	0	0	0	0	0	0	0	0	0	0	0	0	0	0	0	0	0	0	0	0	0	0	0	0	0	0	0
Peak_001275	0	0	0	0	0	0	0	0	0	0	0	0	0	0	0	0	0	0	51553.242	0	0	0	0	0	0	0	0	0	0	0	0	0	0	0	0	0	0	0	0	0	0	0	0	0	0	0	0	0	0
Peak_001276	0	0	0	0	0	0	0	0	52410.902	0	0	0	0	0	0	0	0	0	0	0	0	0	0	0	0	0	0	718082.9	0	0	0	0	0	0	0	0	0	0	0	0	0	0	0	0	0	0	0	0	0
Peak_001277	0	0	0	0	0	0	0	0	0	0	0	0	0	0	0	0	0	0	0	0	0	0	0	0	0	0	0	0	0	0	0	0	0	0	0	0	0	0	0	0	0	0	0	0	0	0	0	0	0
Peak_001278	0	0	0	0	0	0	0	0	0	0	0	0	0	0	0	0	0	0	0	0	0	0	0	0	0	0	0	0	0	0	0	0	0	0	0	0	0	0	0	0	0	0	0	0	0	0	0	0	0
Peak_001279	0	0	0	0	0	0	0	0	0	0	0	0	0	0	0	0	0	0	0	0	0	0	0	0	0	0	0	77977.875	0	0	0	0	0	0	0	0	0	0	0	0	0	0	0	0	0	0	0	0	0
Peak_001280	0	0	0	0	0	0	0	0	95609.484	0	0	0	0	0	0	0	0	0	0	0	0	0	0	0	0	0	0	0	0	0	0	0	0	0	0	0	0	0	0	0	0	0	0	0	0	0	0	0	0
Peak_001281	0	0	0	0	0	0	0	0	0	0	0	0	0	0	0	0	0	0	0	0	0	0	0	0	0	0	0	0	0	0	0	0	0	0	0	0	0	0	0	0	0	0	0	0	0	0	0	0	0
Peak_001282	0	0	0	0	0	0	0	0	0	0	0	0	0	0	0	0	0	0	0	0	0	0	0	0	0	0	0	0	0	0	0	0	0	0	0	0	0	0	0	0	0	0	0	0	0	0	0	0	0
Peak_001283	0	0	0	0	0	0	0	0	0	0	0	8179.0337	0	0	0	0	0	11213.47	0	0	0	0	0	0	0	0	0	0	0	0	0	0	0	0	0	0	0	0	0	0	0	0	0	0	0	0	0	0	0
Peak_001284	0	0	0	0	0	0	0	0	0	0	52153.09	0	0	0	0	0	0	0	0	0	0	0	0	0	0	0	0	0	0	0	0	0	0	0	0	0	0	0	0	0	0	0	0	0	0	0	0	0	0
Peak_001285	0	0	0	0	0	0	0	0	0	0	0	0	0	0	0	0	0	0	0	0	0	0	0	0	0	0	0	16655.674	0	0	0	0	0	0	0	0	0	0	0	0	0	0	0	0	0	0	0	0	0
Peak_001286	0	0	0	0	0	0	0	0	0	0	0	0	0	0	0	0	0	0	0	0	0	0	0	0	0	0	0	0	0	0	0	0	0	0	0	0	0	0	0	0	0	0	14144.962	0	0	0	0	0	0
Peak_001287	0	0	0	0	0	0	0	0	0	0	0	0	0	0	0	0	0	0	0	0	0	0	0	0	0	0	0	41516.168	0	0	0	0	0	0	0	0	0	0	0	0	0	0	0	0	0	0	0	0	0
Peak_001288	0	0	0	0	0	0	0	0	147758.27	0	15849.563	0	0	0	0	0	0	0	0	0	0	0	0	0	0	0	0	0	0	0	0	0	0	0	0	0	0	0	0	0	0	0	0	0	0	0	0	0	0
Peak_001289	0	0	0	0	0	0	0	0	0	0	0	0	0	0	0	0	0	0	0	0	0	0	0	0	0	0	0	0	0	0	0	0	0	0	0	0	0	0	0	0	0	0	0	0	0	0	0	0	0
Peak_001290	0	0	0	0	0	0	0	0	0	0	0	0	0	0	0	0	0	0	0	0	0	0	0	0	0	0	0	3245.524	0	0	0	0	0	0	0	0	0	0	0	0	0	0	0	0	0	0	0	0	0
Peak_001291	0	0	0	0	0	0	0	0	0	0	0	98569.13	0	0	0	0	0	27087.121	0	0	0	0	0	0	0	0	0	0	0	0	0	0	0	0	0	0	0	0	0	0	0	0	0	0	0	0	0	0	0
Peak_001292	0	0	0	0	0	0	0	0	0	0	0	0	0	0	0	0	0	0	0	0	0	0	0	0	0	0	0	90897.086	0	0	0	0	0	0	0	0	0	0	0	0	0	0	0	0	0	0	0	0	0
Peak_001293	0	0	0	0	0	0	0	0	0	0	0	0	0	0	0	0	0	0	0	0	0	0	0	0	0	0	0	30584.873	0	0	0	0	0	0	0	0	0	0	0	0	0	0	0	0	0	0	0	0	0
Peak_001294	0	0	0	0	0	0	106358.24	0	0	753020.6	0	0	0	0	0	0	0	0	0	0	0	0	0	0	0	0	0	0	0	0	0	0	0	0	0	0	0	0	0	0	0	0	0	472782.03	0	0	0	0	0
Peak_001295	0	0	0	0	0	0	0	0	3243276	0	2830542	2764255.8	0	0	0	0	0	0	0	0	0	0	0	0	0	0	0	0	0	0	0	0	0	0	0	0	0	0	0	0	0	0	0	0	0	0	0	0	0
Peak_001296	0	0	0	0	0	0	0	0	0	0	0	362811.6	0	0	0	0	0	0	0	0	0	0	0	0	0	0	0	0	0	0	0	0	0	0	0	0	0	0	0	0	0	0	5301.3594	0	0	0	0	0	0
Peak_001297	0	0	0	0	0	0	0	0	0	0	0	0	0	0	0	0	0	0	0	0	0	0	0	0	0	0	0	599910.94	0	0	0	0	0	0	0	0	0	0	0	0	0	0	0	0	0	0	0	0	0
Peak_001298	0	0	0	0	0	0	0	0	0	0	34010.004	0	0	0	0	0	0	0	0	0	0	0	0	0	0	0	0	2550.3276	0	0	0	0	0	0	0	0	0	0	0	0	0	0	0	0	0	0	0	0	0
Peak_001299	0	0	0	0	0	0	0	0	0	0	0	0	0	0	0	0	0	0	0	0	0	0	0	0	0	0	0	0	0	0	0	0	0	0	0	0	0	0	0	0	0	0	0	0	0	0	0	0	0
Peak_001300	0	0	0	0	0	0	0	0	0	0	0	0	0	0	0	0	0	0	0	0	0	0	0	0	0	0	0	82570.61	0	0	0	0	0	0	0	0	0	0	0	0	0	0	0	0	0	0	0	0	0
Peak_001301	0	0	0	0	0	0	0	0	0	0	0	0	0	0	0	0	0	0	0	0	0	0	0	0	0	0	0	403855.5	0	0	0	0	0	0	0	0	0	0	0	0	0	0	0	0	0	0	0	0	0
Peak_001302	0	0	0	0	0	0	0	0	0	0	0	0	0	0	0	0	0	0	0	0	0	0	0	0	0	0	0	103979.15	0	0	0	0	0	0	0	0	0	0	0	0	0	0	0	0	0	0	0	0	0
Peak_001303	0	0	0	0	0	0	0	0	0	0	0	0	0	0	0	0	0	0	0	0	0	0	0	0	0	0	0	39143.785	0	0	0	0	0	0	0	0	0	0	0	0	0	0	0	0	0	0	0	0	0
Peak_001304	0	0	0	0	0	0	0	0	0	0	0	0	0	0	0	0	0	0	0	0	0	0	0	0	0	0	0	0	0	0	0	0	0	0	0	0	0	0	0	0	0	0	63355.043	0	0	0	0	0	0
Peak_001305	0	0	0	0	0	0	0	0	0	0	0	0	0	0	0	0	0	0	0	0	0	0	0	0	0	0	0	90007.77	0	0	0	0	0	0	0	0	0	0	0	0	0	0	0	0	0	0	0	0	0
Peak_001306	0	0	0	0	0	0	0	0	0	0	0	306840.16	0	0	0	0	0	0	0	0	0	0	0	0	0	0	0	0	0	0	0	0	0	0	0	0	0	0	0	0	0	0	0	0	0	0	0	0	0
Peak_001307	0	0	0	0	0	0	0	0	0	0	0	0	0	0	0	0	0	0	0	0	0	0	0	0	0	0	0	0	0	0	0	0	0	0	0	0	0	0	0	0	0	0	0	0	0	0	0	0	0
Peak_001308	0	0	0	0	0	0	0	0	0	0	0	0	37403.72	0	0	0	0	0	0	0	0	0	0	0	0	0	0	0	0	0	0	0	0	0	0	0	0	0	0	0	0	0	0	0	0	0	0	0	0
Peak_001309	0	0	0	0	0	0	0	0	0	0	0	0	0	0	0	0	0	0	0	0	0	0	0	0	0	0	0	78819.664	0	0	0	0	0	0	0	0	0	0	0	0	0	0	0	0	0	0	0	0	0
Peak_001310	0	0	0	0	0	0	0	0	0	0	0	0	0	0	0	0	0	0	0	0	0	0	0	0	0	0	0	63123.26	0	0	0	0	0	0	0	0	0	0	0	0	0	0	0	0	0	0	0	0	0
Peak_001311	0	0	0	0	0	0	0	0	0	0	0	0	30126.248	0	0	0	0	0	0	0	0	0	0	0	0	0	0	0	0	0	0	0	0	0	0	0	0	0	0	0	0	0	102631.23	0	0	0	0	0	0
Peak_001312	0	0	0	0	0	0	0	0	0	0	0	0	0	0	0	0	0	0	0	0	0	0	0	0	0	0	0	66225.4	0	0	0	0	0	0	0	0	0	0	0	0	0	0	0	0	0	0	0	0	0
Peak_001313	0	0	0	0	0	0	0	0	0	0	0	0	0	0	0	0	0	0	0	0	0	0	0	0	0	0	0	12764.289	0	0	0	0	0	0	0	0	0	0	0	0	0	0	0	0	0	0	0	0	0
Peak_001314	0	0	0	0	0	0	0	0	0	0	0	0	0	0	0	0	0	0	0	0	0	0	0	0	0	0	0	46482.438	0	0	0	0	0	0	0	0	0	0	0	0	0	0	0	0	0	0	0	0	0
Peak_001315	0	0	0	0	0	0	0	0	0	0	0	0	0	0	0	0	0	0	0	0	0	0	0	0	0	0	0	146962.69	0	0	0	0	0	0	0	0	0	0	0	0	0	0	0	0	0	0	0	0	0
Peak_001316	0	0	0	0	0	0	0	0	0	0	0	0	0	0	0	0	0	0	0	0	0	0	0	0	0	0	0	0	0	0	0	0	0	0	0	0	0	0	0	0	0	0	0	0	0	0	0	0	0
Peak_001317	0	0	0	0	0	0	0	0	0	0	0	0	0	0	0	0	0	0	0	0	0	0	0	0	0	0	0	0	0	0	0	0	0	0	0	0	0	0	0	0	0	0	0	0	0	0	0	0	0
Peak_001318	0	0	0	0	0	0	0	0	0	0	0	0	0	0	0	0	0	0	0	0	0	0	0	0	0	0	0	36734.973	0	0	0	0	0	0	0	0	0	0	0	0	0	0	0	0	0	0	0	0	0
Peak_001319	0	0	0	0	0	0	0	0	0	0	0	660846.2	0	0	0	0	0	0	0	0	0	0	0	0	0	0	0	0	0	0	0	0	0	0	0	0	0	0	0	0	0	0	464613.03	0	0	0	0	0	0
Peak_001320	0	0	0	0	0	0	0	0	0	0	0	0	0	0	0	0	0	0	0	0	0	0	0	0	0	0	0	23279.248	0	0	0	0	0	0	0	0	0	0	0	0	0	0	0	0	0	0	0	0	0
Peak_001321	0	0	20362.88	0	0	0	0	0	0	0	0	0	14211.316	0	7320.8647	0	0	0	12763.119	13859.215	0	0	0	10543.068	16448.379	6348.309	0	0	0	7797.9443	30731.361	0	0	0	14755.86	32948.97	0	0	0	37100.504	0	0	0	37041.66	0	0	0	41802.395	0
Peak_001322	0	0	0	0	0	0	0	0	0	0	0	0	0	0	0	0	0	0	0	0	0	0	0	0	0	0	0	53818.32	0	0	0	0	0	0	0	0	0	0	0	0	0	0	0	0	0	0	0	0	0
Peak_001323	0	0	0	0	0	0	0	0	0	0	0	0	0	0	0	0	0	0	0	0	0	0	0	0	0	0	0	14812.19	0	0	0	0	0	0	0	0	0	0	0	0	0	0	0	0	0	0	0	0	0
Peak_001324	0	0	0	0	0	0	0	0	0	0	0	0	34319.492	0	0	0	0	0	0	0	0	0	0	0	0	0	0	0	0	0	0	0	0	0	0	0	0	0	0	0	0	0	0	0	0	0	0	0	0
Peak_001325	0	0	0	0	0	0	0	0	0	0	0	0	0	0	0	0	0	0	0	0	0	0	0	0	0	0	0	0	0	0	0	0	0	0	0	0	0	0	0	0	0	0	0	0	0	0	0	0	0
Peak_001326	0	0	0	0	0	0	0	0	0	0	0	0	78039.07	0	0	0	0	0	0	0	0	0	0	0	0	0	0	0	0	0	0	0	0	0	0	0	0	0	0	0	0	0	152703.58	0	0	0	0	0	0
Peak_001327	0	0	0	0	0	0	0	0	0	0	0	0	0	0	0	0	0	0	0	0	0	0	0	0	0	0	0	65147.836	0	0	0	0	0	0	0	0	0	0	0	0	0	0	0	0	0	0	0	0	0
Peak_001328	0	0	0	0	0	0	0	0	0	0	0	0	0	0	0	0	0	0	0	0	0	0	0	0	0	0	0	10312.661	0	0	0	0	0	0	0	0	0	0	0	0	0	0	0	0	0	0	0	0	0
Peak_001329	0	0	0	0	0	0	0	0	0	0	0	0	0	0	0	0	0	0	0	0	0	0	0	0	0	0	0	14502.404	0	0	0	0	0	0	0	0	0	0	0	0	0	0	0	0	0	0	0	0	0
Peak_001330	0	0	0	0	0	0	0	0	0	0	0	11856.991	0	0	0	0	0	0	0	0	0	0	0	0	0	0	0	132980.83	0	0	0	0	0	0	0	0	0	0	0	0	0	0	0	0	0	0	0	0	0
Peak_001331	0	0	0	0	0	0	0	0	0	0	0	0	0	0	0	0	0	0	0	0	0	0	0	0	0	0	0	13646.03	0	0	0	0	0	0	0	0	0	0	0	0	0	0	0	0	0	0	0	0	0
Peak_001332	0	0	0	0	0	0	0	0	0	0	0	0	0	0	0	0	0	0	0	0	0	0	0	0	0	0	0	68926.625	0	0	0	0	0	0	0	0	0	0	0	0	0	0	0	0	0	0	0	0	0
Peak_001333	0	0	0	0	0	0	0	0	0	0	0	0	0	0	0	0	0	0	0	0	0	0	0	0	0	0	0	173425	0	0	0	0	0	0	0	0	0	0	0	0	0	0	0	0	0	0	0	0	0
Peak_001334	0	0	0	0	0	0	0	0	0	0	0	0	0	0	0	0	0	0	0	0	0	0	0	0	0	0	0	9773.831	0	0	0	0	0	0	0	0	0	0	0	0	0	0	0	0	0	0	0	0	0
Peak_001335	0	0	0	0	0	0	0	0	0	0	0	0	0	0	0	0	0	0	0	0	0	0	0	0	0	0	0	63758.56	0	0	0	0	0	0	0	0	0	0	0	0	0	0	0	0	0	0	0	0	0
Peak_001336	0	0	0	0	0	0	0	0	0	0	0	0	0	0	0	0	0	0	0	0	0	0	0	0	0	0	0	96786.445	0	0	0	0	0	0	0	0	0	0	0	0	0	0	0	0	0	0	0	0	0
Peak_001337	0	0	0	0	0	0	0	0	0	0	0	0	0	0	0	0	0	0	0	0	0	0	0	0	0	0	0	57971.473	0	0	0	0	0	0	0	0	0	0	0	0	0	0	0	0	0	0	0	0	0
Peak_001338	0	0	0	0	0	0	0	0	0	0	0	0	0	0	0	0	0	0	0	0	0	0	0	0	0	0	0	141172.44	0	0	0	0	0	0	0	0	0	0	0	0	0	0	0	0	0	0	0	0	0
Peak_001339	0	0	0	0	0	0	0	0	0	0	0	0	0	0	0	0	0	0	0	0	0	0	0	0	0	0	0	79253.75	0	0	0	0	0	0	0	0	0	0	0	0	0	0	0	0	0	0	0	0	0
Peak_001340	0	0	0	0	0	0	0	0	0	0	0	0	0	0	0	0	0	0	0	0	0	0	0	0	0	0	0	277610.06	0	0	0	0	0	0	0	0	0	0	0	0	0	0	0	0	0	0	0	0	0
Peak_001341	0	0	0	0	0	0	0	0	0	0	0	0	0	0	0	0	0	0	0	0	0	0	0	0	0	0	0	56254.57	0	0	0	0	0	0	0	0	0	0	0	0	0	0	0	0	0	0	0	0	0
Peak_001342	0	0	0	0	0	0	0	0	0	0	0	0	0	0	0	0	0	0	0	0	0	0	0	0	0	0	0	43477.312	0	0	0	0	0	0	0	0	0	0	0	0	0	0	0	0	0	0	0	0	0
Peak_001343	0	0	0	0	0	0	0	0	0	0	0	0	0	0	0	0	0	0	0	0	0	0	0	0	0	0	0	199432.38	0	0	0	0	0	0	0	0	0	0	0	0	0	0	0	0	0	0	0	0	0
Peak_001344	0	0	0	0	0	0	0	0	0	0	0	0	0	0	0	0	0	40648.22	0	0	0	0	0	0	0	0	0	1087.3572	0	0	0	0	0	0	0	0	0	0	0	0	0	0	0	0	0	0	0	0	0
Peak_001345	0	0	0	0	0	0	0	0	0	0	0	0	0	0	0	0	0	0	0	0	0	0	0	0	0	0	0	530458.3	0	0	0	0	0	0	0	0	0	0	0	0	0	0	0	0	0	0	0	0	0
Peak_001346	0	0	0	0	0	0	0	0	0	0	0	0	0	0	0	0	0	0	0	0	0	0	0	0	0	0	0	530427.75	0	0	0	0	0	0	0	0	0	0	0	0	0	0	0	0	0	0	0	0	0
Peak_001347	0	0	0	0	0	0	0	0	0	0	0	0	0	0	0	0	0	0	0	0	0	0	0	0	0	0	0	94305.734	0	0	0	0	0	0	0	0	0	0	0	0	0	0	0	0	0	0	0	0	0
Peak_001348	0	0	0	0	0	0	0	0	0	0	0	0	0	0	0	0	0	0	0	0	0	0	0	0	0	0	0	0	0	0	0	0	0	0	0	0	0	0	0	0	0	0	0	0	0	0	0	0	0
Peak_001349	0	0	0	0	0	0	0	0	0	0	0	0	0	0	0	0	0	0	0	0	0	0	0	0	0	0	0	157507.36	0	0	0	0	0	0	0	0	0	0	0	0	0	0	0	0	0	0	0	0	0
Peak_001350	0	0	0	0	0	0	0	0	0	0	0	0	0	0	0	0	0	0	0	0	0	0	0	0	0	0	0	0	0	0	0	10182.129	5740.272	0	19102.695	0	0	14309.179	0	0	0	0	0	0	0	0	0	0	0
Peak_001351	0	0	0	0	0	0	0	0	0	0	0	0	0	0	0	0	0	0	0	0	0	0	0	0	0	0	0	72204.84	0	0	0	0	0	0	0	0	0	0	0	0	0	0	0	0	0	0	0	0	0
Peak_001352	0	0	0	0	0	0	0	0	0	0	0	0	0	0	0	0	0	0	0	0	0	0	0	0	0	0	0	112013.94	0	0	0	0	0	0	0	0	0	0	0	0	0	0	0	0	0	0	0	0	0
Peak_001353	0	0	0	0	0	0	0	0	0	0	0	0	0	0	0	0	0	0	0	0	0	0	0	0	0	0	0	252864.9	0	0	0	0	0	0	0	0	0	0	0	0	0	0	0	0	0	0	0	0	0
Peak_001354	0	0	0	0	0	0	0	0	0	0	0	0	0	0	0	0	0	0	0	0	0	0	0	0	0	0	0	120473.67	0	0	0	0	0	0	0	0	0	0	0	0	0	0	0	0	0	0	0	0	0
Peak_001355	0	0	0	0	0	0	0	0	0	0	0	0	0	0	0	0	0	0	0	0	0	0	0	0	0	0	0	647341.4	0	0	0	0	0	0	0	0	0	0	0	0	0	0	0	0	0	0	0	0	0
Peak_001356	0	0	0	0	0	0	0	0	0	0	0	0	0	0	0	0	0	0	0	0	0	0	0	0	0	0	0	105803.02	0	0	0	0	0	0	0	0	0	0	0	0	0	0	0	0	0	0	0	0	0
Peak_001357	0	0	0	0	0	0	0	0	0	0	0	0	0	0	0	0	0	0	0	0	0	0	0	0	0	0	0	325278.88	0	0	0	0	0	0	0	0	0	0	0	0	0	0	0	0	0	0	0	0	0
Peak_001358	0	0	0	0	0	0	0	0	0	0	0	0	0	0	0	0	0	0	0	0	0	0	0	0	0	0	0	65704.016	0	0	0	0	0	0	0	0	0	0	0	0	0	0	0	0	0	0	0	0	0
Peak_001359	0	0	0	0	0	0	0	0	0	0	0	0	0	0	0	0	0	0	0	0	0	0	0	0	0	0	0	163709.58	0	0	0	0	0	0	0	0	0	0	0	0	0	0	0	0	0	0	0	0	0
Peak_001360	0	0	0	0	0	0	0	0	0	0	0	0	0	0	0	0	0	0	0	0	0	0	0	0	0	0	0	101036.05	0	0	0	0	0	0	0	0	0	0	0	0	0	0	0	0	0	0	0	0	0
Peak_001361	0	0	0	0	0	0	0	0	0	0	0	0	0	0	0	0	0	0	0	0	0	0	0	0	0	0	0	0	0	0	0	0	0	0	0	0	0	0	0	0	0	0	8032.187	0	0	0	0	0	0
Peak_001362	0	0	0	0	0	0	0	0	0	0	0	0	13930.432	0	0	0	0	0	0	0	0	0	0	0	0	0	0	0	0	0	0	0	0	0	0	0	0	0	0	0	0	0	0	0	0	0	0	0	0
Peak_001363	0	0	0	0	0	0	0	0	0	0	21406.203	0	0	0	0	0	0	0	0	0	0	0	0	0	0	0	0	0	0	0	0	0	0	0	0	0	0	0	0	0	0	0	0	0	0	0	0	0	0
Peak_001364	0	0	0	0	0	0	0	0	0	0	0	0	0	0	0	0	0	0	0	0	0	0	0	0	0	0	0	0	0	0	0	0	0	0	0	0	0	0	0	0	0	115943.25	0	0	0	0	0	0	0
Peak_001365	0	0	0	0	0	0	0	0	0	0	0	0	0	0	0	0	0	0	0	0	0	0	0	0	0	0	0	25815.07	0	0	0	0	0	0	0	0	0	0	0	0	0	0	0	0	0	0	0	0	0
Peak_001366	0	0	0	0	0	0	0	0	0	0	0	0	0	0	0	0	0	0	0	0	0	0	0	0	0	0	0	82355.195	0	0	0	0	0	0	0	0	0	0	0	0	0	0	0	0	0	0	0	0	0
Peak_001367	0	0	0	0	0	0	0	0	0	0	0	0	0	0	0	0	0	0	0	0	0	0	0	0	0	0	0	17999.273	0	0	0	0	0	0	0	0	0	0	0	0	0	0	0	0	0	0	0	0	0
Peak_001368	39938.957	42296.332	81308.9	45791.78	67556.35	40082.598	35996.21	53605.25	42573.21	24274.742	32673.965	75251.6	101158.34	39596.33	69718.86	49943.58	41323.812	37813.15	81305.29	58533.727	76883.234	73086.94	84383.945	61413.97	57164.613	72157.7	45678.062	73440.89	64856.895	73778.47	76402.35	88576.836	88140.586	44270.473	45626.457	74197.6	43981.77	36846.793	83242.17	50133.906	55813.36	0	106258.85	110783.875	55578.625	51084.27	54098.62	103408.83	88315.51
Peak_001369	0	0	0	0	0	0	0	0	0	0	0	0	0	0	0	0	0	0	0	0	0	0	0	0	0	0	0	0	0	0	0	0	0	0	0	0	0	0	0	0	0	0	0	0	0	0	0	0	0
Peak_001370	0	0	0	0	0	0	0	0	7538.4775	0	7031.368	0	0	0	15368.552	0	0	0	6773.974	5627.6387	0	0	7947.249	23166.219	0	0	0	7113.2173	0	4337.4673	7476.7046	0	0	0	0	0	0	0	0	0	0	0	0	0	11686.328	0	0	11631.049	12395.665
Peak_001371	0	0	0	0	0	0	0	0	0	12533.188	0	15552.053	0	6639.1504	0	23013.951	20419.85	26371.75	16703.91	0	17327.98	39298.07	15201.359	9183.049	60274.492	40017.574	46184.004	31992.342	18828.104	0	0	0	0	0	0	0	0	0	0	0	0	0	0	0	0	0	0	0	0
Peak_001372	17173.746	28002.023	0	41879.984	29331.654	17999.545	15003.819	40348.79	50572.555	13459.778	36220.55	22430.387	26291.83	46904.035	47061.023	0	20352.393	0	30526.879	26377.34	43995.53	16196.578	72414.53	86501.77	0	38439.125	28909.268	41403.74	46559.746	40670.535	57737.047	24221.22	52859.473	64328.914	19554.252	30748.639	47080.59	34553.758	18181.826	33680.945	32271.898	16520.49	0	29798.459	46054.266	38837.96	44094.586	59712.203	68996.68
Peak_001373	0	0	0	0	0	0	0	0	2724081	0	246542.88	484795.56	0	0	0	0	0	0	703595.3	0	0	0	0	0	0	0	0	2491658	0	0	0	0	0	0	0	0	0	0	0	0	0	0	0	0	0	0	0	0	0
Peak_001374	0	0	0	0	0	0	0	0	0	0	0	0	0	0	0	0	0	0	0	0	0	0	0	0	0	0	0	52548.37	0	0	0	0	0	0	0	0	0	0	0	0	0	0	0	0	0	0	0	0	0
Peak_001375	0	0	0	0	0	0	0	0	0	0	0	0	0	0	0	0	0	0	0	0	0	0	0	0	0	0	0	85588.04	0	0	0	0	0	0	0	0	0	0	0	0	0	0	0	0	0	0	0	0	0
Peak_001376	0	0	0	0	0	0	0	0	0	0	0	0	0	0	0	0	0	0	0	0	0	0	0	0	0	0	0	96822.48	0	0	0	0	0	0	0	0	0	0	0	0	0	0	0	0	0	0	0	0	0
Peak_001377	0	0	0	0	0	0	0	0	0	0	0	0	0	0	0	0	0	0	0	0	0	0	0	0	0	0	0	71017.43	0	0	0	0	0	0	0	0	0	0	0	0	0	0	0	0	0	0	0	0	0
Peak_001378	419918.12	423534.28	619023.56	401007.03	320785.22	657788.8	585479.06	700835.25	614338.2	755579.7	706899.94	1004116.4	820740.6	801728.9	1018410.44	1057424.8	836947	917318.06	1152052.8	1079974.9	1255122.1	1554872.6	1219605.6	1384134.6	863474	693600.75	673898.9	638346.9	617435.56	695177	748490.25	823686.75	696716.2	433294.38	501917.4	456358.47	501298.66	477382.28	379842.1	490685.47	449961.2	335649.38	351080.44	360470.1	364139.47	357355.12	308112.16	419174.4	382680.12
Peak_001379	0	0	0	0	0	0	0	0	0	0	0	0	0	0	0	0	0	0	0	0	0	0	0	0	0	0	0	34922.47	0	0	0	0	0	0	0	0	0	0	0	0	0	0	0	0	0	0	0	0	0
Peak_001380	0	0	0	0	0	0	0	0	0	0	0	0	0	0	0	0	0	0	0	0	0	0	0	0	0	0	0	40102.555	0	0	0	0	0	0	0	0	0	0	0	0	0	0	0	0	0	0	0	0	0
Peak_001381	16300000	19700000	19800000	18300000	18200000	19100000	18200000	19400000	20200000	21600000	22100000	20600000	19800000	20400000	28100000	25500000	28900000	27300000	26800000	24600000	24800000	21300000	21900000	21700000	20200000	19100000	16800000	18800000	17100000	19300000	21200000	17600000	22600000	24800000	2.00E+07	21200000	21100000	20900000	20700000	24200000	23600000	23400000	2.80E+07	22100000	24400000	23100000	23600000	24700000	2.50E+07
Peak_001382	0	0	0	0	0	0	0	0	0	0	0	0	0	0	0	0	0	0	0	0	0	0	0	0	0	0	0	283693.12	0	0	0	0	0	0	0	0	0	0	0	0	0	0	0	0	0	0	0	0	0
Peak_001383	0	0	0	0	0	0	0	0	0	0	0	0	0	0	0	0	0	0	0	0	0	0	0	0	0	0	0	54334.08	0	0	0	0	0	0	0	0	0	0	0	0	0	0	0	0	0	0	0	0	0
Peak_001384	0	0	0	0	0	0	0	0	0	0	0	0	0	0	0	0	0	0	0	0	0	0	0	0	0	0	0	155942.56	0	0	0	0	0	0	0	0	0	0	0	0	0	0	0	0	0	0	0	0	0
Peak_001385	0	0	0	0	0	0	0	0	0	0	0	68037.87	0	0	0	0	0	6456.8174	0	0	0	0	0	0	0	0	0	0	0	0	0	0	0	0	0	0	0	0	0	0	0	0	0	0	0	0	0	0	0
Peak_001386	35155.594	0	22564.107	6533.2554	43403.16	160253.22	105689.48	95163.43	72299.38	134910.67	0	51420.617	103413.46	20071.04	79462.6	70470.68	75472.84	152565.1	151379.73	128270.55	93984.49	130584.11	73229.29	142692.58	238800.89	84309.8	45324.535	82510.49	49443.35	137473.6	106849.93	237162.92	187041.28	20056.443	208934.33	39639.58	23426.436	193650.03	49415.652	73699.82	42407.36	0	177811.58	253042.89	46392.48	150614.33	58327.43	151156.39	0
Peak_001387	0	0	0	0	0	0	0	0	0	0	0	0	0	0	0	0	0	11338.152	0	0	0	0	0	0	0	0	0	0	0	0	0	0	0	0	0	0	0	0	0	0	0	32905.766	9140.176	0	0	0	0	0	0
Peak_001388	0	0	0	0	0	0	0	0	0	0	0	0	0	0	0	0	0	0	0	0	0	0	0	0	0	0	0	28878.637	0	0	0	0	0	0	0	0	0	0	0	0	0	0	0	0	0	0	0	0	0
Peak_001389	0	0	0	0	0	0	0	0	0	0	0	0	0	0	0	0	0	14996.856	0	0	0	0	0	0	22179.98	0	0	34633.574	0	0	0	0	0	0	0	0	0	0	0	0	0	0	0	0	0	0	0	0	0
Peak_001390	0	0	0	0	0	0	0	0	0	0	0	0	0	0	0	0	0	11679.694	0	0	0	0	0	0	0	0	0	0	0	0	0	0	0	0	0	0	0	0	0	0	0	63989.74	0	0	0	0	0	0	0
Peak_001391	0	0	0	0	0	0	0	0	0	0	0	0	0	0	0	0	0	0	0	0	0	0	0	0	0	0	0	119486.71	0	0	0	0	0	0	0	0	0	0	0	0	0	0	0	0	0	0	0	0	0
Peak_001392	0	0	0	0	0	0	0	0	0	0	0	0	0	0	0	0	0	0	0	0	0	0	0	0	0	0	0	129196.68	0	0	0	0	0	0	0	0	0	0	0	0	0	0	0	0	0	0	0	0	0
Peak_001393	0	0	0	0	0	0	0	0	0	0	0	0	0	0	0	0	0	0	0	0	0	0	0	0	0	0	0	0	0	0	0	0	0	0	0	0	0	0	0	0	0	0	0	0	0	0	0	0	0
Peak_001394	0	0	0	0	0	0	0	0	0	0	0	0	0	0	0	0	0	0	0	0	0	0	0	0	0	0	0	0	0	0	0	0	0	0	0	0	0	0	0	0	0	0	141294.55	0	0	0	0	0	0
Peak_001395	0	0	2461.342	0	0	0	0	4939.402	0	4289.004	0	5494.56	0	0	0	0	0	0	0	0	0	0	0	0	13610.108	0	5172.947	180643.06	0	0	0	0	0	0	0	0	0	0	0	0	0	0	0	0	0	0	0	0	0
Peak_001396	0	0	0	0	0	0	0	0	0	0	0	0	0	0	0	0	0	0	0	0	0	0	0	0	0	0	0	63446.617	0	0	0	0	0	0	0	0	0	0	0	0	0	0	0	0	0	0	0	0	0
Peak_001397	0	0	0	0	0	0	0	0	0	0	0	0	0	0	0	0	0	0	0	0	0	0	0	0	0	0	0	139447.25	0	0	0	0	0	0	0	0	0	0	0	0	0	0	0	0	0	0	0	0	0
Peak_001398	0	0	0	0	0	0	0	0	0	0	0	0	0	0	0	0	0	0	0	0	0	0	0	0	0	0	0	97690.61	0	0	0	0	0	0	0	0	0	0	0	0	0	0	0	0	0	0	0	0	0
Peak_001399	0	0	0	0	0	0	0	0	0	0	0	0	13047.835	0	0	0	0	0	0	0	0	0	0	0	0	0	0	0	0	0	0	0	0	0	0	0	0	0	0	0	0	28873.531	8800.841	0	0	0	0	0	0
Peak_001400	168309.11	160117.61	302311.4	270077.88	239748.11	260171.56	180024.03	294336.88	217289.3	320506.56	253238.33	338062	201461.83	200323.22	267907.03	245499.78	251183.05	343058.8	311207.25	223555.89	271198.12	282265.53	200436.55	281694.47	483103.8	372498.38	387125.38	356972.66	258267.11	293641.2	361394.72	346772.88	316920.5	273562.6	265867.78	248590.1	200651.02	275434.5	242851.34	275796	222468.88	194831.5	254929.4	317193.78	271035.28	267102.97	240997.42	258886.1	236896.14
Peak_001401	137246.45	148726.27	308785.78	261408.55	285241.66	471878.28	397916.25	561796.8	439162.3	519787.28	257725.06	302321.6	236576.25	398210.22	207173.89	467200.34	335432.28	347521.88	508237.66	403256.28	209694.5	219420.36	150735.28	255666.33	535470.2	375354.44	366771.7	387756.56	305093.47	405438.6	373720.84	265525.66	344455.8	574234.94	445511.22	441857.06	415482.34	454611.47	467235.25	520106.7	423938.94	391033.28	500661.62	329949.6	268763.75	242498.61	242075.67	238485.62	221746.78
Peak_001402	45219.656	47789.07	80059.16	67596.33	59339.695	52442.965	42402.473	54738.93	45588.246	58330.23	40728.973	91856.3	70730.16	53249.2	84328.96	51471.027	46731.137	62293.19	62853.88	64534.137	72317.766	70258.35	61923.395	76414.22	82360.836	63296.277	44687.918	65515.863	30674.936	74910.59	77453.19	78623.34	93550.375	53043.016	59376.66	50633.305	51889.105	63488.688	58568.027	63070.06	44066.96	21437.734	48785.29	87682.62	62153.816	64375.168	70554.25	66851.08	56556.035
Peak_001403	0	0	5944.005	7678.9014	0	4545.653	0	6772.739	9596.492	8084.343	0	0	0	5035.707	0	3955.4556	5583.439	7230.9004	0	0	6337.918	3823.2273	1646.6257	7337.9272	15175.226	7428.57	14089.9	6367.3354	6791.1416	6334.198	8434.672	0	0	5057.118	0	0	0	0	0	5328.965	0	0	0	2743.2979	0	0	4348.686	0	0
Peak_001404	0	0	0	0	0	0	0	0	0	4280.971	0	0	0	0	0	3322.0903	0	0	0	0	0	0	0	0	6174.4395	0	0	4992.454	0	0	0	0	0	0	0	0	0	0	0	0	0	0	0	4632.5166	3609.9585	0	0	0	0
Peak_001405	14802.283	9018.903	31412.748	35777.117	30234.129	22573.568	15592.993	24530.238	19968.934	32153.83	30335.55	28007.568	12148.674	15170.847	17940.44	15691.985	23372.156	26290.271	22070.783	14330.944	18968.297	21656.572	16369.283	25327.977	53682.812	43323.25	43054.85	82481.766	20558.963	24695.785	26907.52	27139.184	26795.334	17883.463	18693.363	11694.052	9791.119	17043.77	22236.295	22625.586	12366.587	6291.9673	14170.894	43841.426	29194.732	29004.443	21671.812	32577.48	24120.607
Peak_001406	0	0	0	0	0	0	0	0	0	0	0	0	0	0	0	0	0	33285.598	0	0	0	0	0	0	0	0	0	0	0	0	0	0	0	0	0	0	0	0	0	0	0	75882.91	0	0	0	0	0	0	0
Peak_001407	0	0	0	0	0	0	0	0	0	0	0	0	0	0	0	0	0	0	0	0	0	0	0	0	0	0	0	76211.195	0	0	0	0	0	0	0	0	0	0	0	0	0	0	0	0	0	0	0	0	0
Peak_001408	0	0	0	0	0	0	0	0	0	0	0	0	0	0	0	0	0	0	0	0	0	0	0	0	0	0	0	7646.5317	0	0	0	0	0	0	0	0	0	0	0	0	0	0	0	0	0	0	0	0	0
Peak_001409	0	0	0	0	0	0	0	0	0	0	0	0	0	0	0	0	0	0	0	0	0	0	0	0	0	0	0	176390.69	0	0	0	0	0	0	0	0	0	0	0	0	0	0	0	0	0	0	0	0	0
Peak_001410	0	0	0	0	0	0	0	0	0	0	0	0	46638.594	0	0	0	0	19049.807	0	0	0	0	0	0	0	0	0	0	0	0	0	0	0	0	0	0	0	0	0	0	0	0	125863.28	0	0	0	0	0	0
Peak_001411	0	0	0	0	0	0	0	0	0	0	0	0	0	0	0	0	0	0	0	0	0	0	0	0	0	0	0	167911.44	0	0	0	0	0	0	0	0	0	0	0	0	0	0	0	0	0	0	0	0	0
Peak_001412	0	0	0	0	0	0	0	0	0	0	0	0	0	0	0	0	0	41498.094	0	0	0	0	0	0	0	0	0	0	0	0	0	0	0	0	0	0	0	0	0	0	0	0	0	0	0	0	0	0	0
Peak_001413	0	0	0	0	0	0	0	0	0	0	0	0	0	0	0	0	0	0	0	0	0	0	0	0	0	0	0	48164.043	0	0	0	0	0	0	0	0	0	0	0	0	0	0	0	0	0	0	0	0	0
Peak_001414	0	0	0	0	0	0	0	0	0	0	0	0	0	0	0	0	0	66293.47	0	0	0	0	0	0	0	0	0	74707.375	0	0	0	0	0	0	0	0	0	0	0	0	0	0	0	0	0	0	0	0	0
Peak_001415	75866.54	0	66687.65	35413.7	107283.08	314406.44	211363.28	198615.94	118894.016	323901.72	0	102885.945	232298.22	0	180758.38	169728.7	188315.36	421700.4	385426.66	373628.6	253762.83	339930.03	149820.86	383899.88	580883.44	252527.72	128649.37	194830.06	86761.08	330142.44	252668.47	514433.47	394294.1	45020.43	477130.16	95124.36	59676.605	433047.1	93914.85	156882.81	98475.54	0	398033.72	503802.66	100680.375	303682.5	126353.57	308999.9	16124.344
Peak_001416	0	0	0	0	0	0	0	0	0	0	0	0	0	0	0	0	4622.782	0	0	0	0	0	0	0	0	0	0	0	0	0	0	0	0	0	0	0	0	0	0	0	0	0	0	0	0	0	0	0	0
Peak_001417	0	0	0	0	0	0	0	0	0	0	0	0	0	0	0	0	0	0	0	0	0	0	0	0	0	0	0	342327.8	0	0	0	0	0	0	0	0	0	0	0	0	0	0	0	0	0	0	0	0	0
Peak_001418	0	0	0	0	0	0	0	0	0	0	0	0	0	0	0	0	0	0	0	0	0	0	0	0	0	0	0	28907.574	0	0	0	0	0	0	0	0	0	0	0	0	0	0	0	0	0	0	0	0	0
Peak_001419	0	0	0	0	0	0	0	0	0	0	0	0	0	0	0	0	0	0	0	0	0	0	0	0	0	0	0	23895.768	0	0	0	0	0	0	0	0	0	0	0	0	0	0	0	0	0	0	0	0	0
Peak_001420	0	0	0	0	0	0	0	0	0	0	0	0	0	0	0	0	0	0	0	0	0	0	0	0	0	0	0	58564.445	0	0	0	0	0	0	0	0	0	0	0	0	0	0	0	0	0	0	0	0	0
Peak_001421	0	0	0	0	0	0	0	0	0	0	0	0	0	0	0	0	0	0	0	0	0	0	0	0	0	0	0	0	0	0	0	0	0	0	0	0	0	0	0	0	0	0	0	0	0	0	0	0	0
Peak_001422	0	0	0	0	0	0	0	0	0	0	0	0	0	0	0	0	0	0	0	0	0	0	0	0	0	0	0	23277.309	0	0	0	0	0	0	0	0	0	0	0	0	0	0	0	0	0	0	0	0	0
Peak_001423	227140.97	228561.19	286064.4	221345.89	226388.89	238632.67	195435.97	306188.16	281354.72	370531.72	244143.12	353088.22	270800.88	226569.4	324338.4	263358.4	240323.33	287531.78	318215.56	279260.4	289012.28	365807.62	254111.7	284791.25	444307.2	297085.94	428752.84	368252.03	273327.78	437783.38	468368.4	393259.34	357940.7	282681.47	268354.84	264181.7	239521.47	292062.75	245233.69	320845.28	240694.8	195767.89	297033.47	295277.3	269220.22	291279.03	237330.83	327825.16	266099.56
Peak_001424	582635.9	785719.7	804114.06	927428.94	898090.75	999540.2	868839.06	1063129.1	963181.25	1118223	1101283.4	1156847.8	1086199.9	1058562.9	1142446.1	1121002.1	1283754.2	1434017.4	1259200.6	1216690.4	1269391.6	1254514.6	1163493.6	1335427.4	864355.1	789620.2	867114.1	801886.1	720295.4	785565.8	747754.25	730659.8	787063.5	693317.3	702476.75	571699.75	579695.25	686891	649890.25	627962.06	594470.2	501888.34	522118.47	709476.06	609013.9	690023.56	572286.6	620807.5	565351.06
Peak_001425	1759387.2	1888904.9	1947033.6	2165754.5	2029227.8	2007365.9	1950406.4	1845286.1	1885337.9	1902525.9	1749962.8	1713188.6	1864291.1	1768171.1	1859676.2	1707410.6	1750159.1	1756571.6	1702023.5	1671645.1	1698431.4	1741398.9	1682371.6	1692896.6	1896416.5	1986183.2	2044088.2	2619757.5	1933412	1989235.1	2016861.6	1952651.1	1903090.1	1948053.8	1849189	1817537.9	1940387.6	1799417.5	1860490.6	1864495.9	1747020.5	1862708.5	1831668.4	1775438.5	1876181.9	1770675.1	1792774.8	1734574.6	1751998.2
Peak_001426	0	0	0	0	0	0	0	0	0	0	0	0	0	0	0	0	0	0	0	0	0	0	0	0	0	0	0	252389.95	0	0	0	0	0	0	0	0	0	0	0	0	0	0	0	0	0	0	0	0	0
Peak_001427	0	0	0	0	20689.32	0	9714.033	3991.3574	8074.5415	0	17054.637	8300.311	0	7570.59	7458.459	4942.1187	19386.148	12639.747	15941.497	15360.2	14363.166	15889.319	6471.503	15871.973	20145.688	16313.425	33059.355	22778.559	23325.637	22693.191	0	0	9584.278	3172.3933	18035.77	0	7923.9697	0	22062.785	14525.688	13599.303	0	0	26721.611	0	0	11190.298	26871.16	20979.502
Peak_001428	17167.658	0	0	6362.7817	21820.703	32273.252	22071.666	0	28136.62	0	0	0	0	0	0	0	47374.785	0	0	0	70511.96	0	73727.73	0	24353.518	122263.516	125381.766	168412.72	98496.46	18544.586	97311.5	5841.6494	15397.825	6269.9126	10351.034	0	0	0	0	7970.289	0	0	0	0	0	0	6814.8047	0	6733.0903
Peak_001429	14300.082	32005.37	29453.156	41605.527	47960.34	43026.953	34405.51	59876.773	41657.305	75148.09	70966.52	61370.523	48077.59	57122.617	50245.387	67432.73	96067.4	111208.33	78194.41	66684.06	59833.062	64173.395	51451.824	50513.33	40615.137	49088.367	56952.11	50003.496	30805.432	19405.89	25584.885	14843.727	16745.08	12665.204	10476.628	16921.854	13194.664	13770.788	28913.518	17194.137	19129.238	0	8046.96	19588.012	14083.623	19061.703	24544.143	32633.377	23214.379
Peak_001430	0	0	0	0	0	0	0	0	0	0	0	0	0	0	0	0	0	0	0	0	0	0	0	0	0	0	0	0	0	0	0	0	0	0	0	0	0	0	0	0	0	0	0	0	0	0	0	0	0
Peak_001431	0	0	0	0	0	0	0	0	0	0	0	0	0	0	0	0	34790.055	0	0	0	0	0	0	0	0	0	0	0	0	0	0	0	0	0	0	0	0	0	0	0	0	0	0	0	0	0	0	0	0
Peak_001432	0	0	0	0	0	0	0	0	0	0	0	0	0	0	0	0	0	0	0	0	0	0	0	0	0	0	0	0	0	0	0	0	0	0	0	0	0	0	0	0	0	0	0	0	0	0	0	0	0
Peak_001433	350363.94	230815.45	502741.2	416589.2	412824.38	360582.75	333223.97	356882.34	519819.84	461754.94	757956.75	845027.25	422948	279548	260258.14	343055.3	437629	296101.72	869405.2	299389.66	368660.78	183458.61	278185.5	300256.2	530193.6	296532.22	374058.78	358679.12	485450.3	423640.06	449446.2	387198.78	441093.2	383481.4	362541.75	358274.12	380605.84	288985.84	480708.12	380488.12	466943.9	342439.78	407005	262991.62	328295.88	374376.06	404186.53	341818.38	370796.34
Peak_001434	10256.146	20480.94	0	20282.01	12504.494	9843.546	7029.6924	0	13606.057	0	10245.437	0	0	9892.85	0	0	8653.71	0	0	0	0	0	9279.904	0	0	6639.509	0	6314.3286	0	0	5082.989	0	0	12351.408	0	6808.7373	0	0	13464.903	0	0	12685.032	0	0	0	0	8011.7793	0	15750.232
Peak_001435	79396	45506.984	69303.984	40548.156	30931.963	33049.99	28771.906	31292.031	21213.293	31390.764	32823.273	26685.682	21857.871	13567.412	20968.55	16292.929	19482.273	30890.314	18099.307	26831.686	18143.441	18860.947	31069.496	38679.992	24256.389	18085.334	22818.256	7580.823	30180.916	11552.266	17451.04	10584.411	9477.547	11166.078	5419.479	7641.7686	15899.108	13533.874	10594.919	11757.774	16219.371	0	7181.0625	15784.077	0	10068.2295	10316.56	11999.044	15745.031
Peak_001436	78041.44	71927.49	86890.74	46656.6	44757.85	45682.08	53682.85	27580.174	52669.582	60498.234	33802.52	34738.867	25996.797	28504.783	19808.352	23552.13	25471.371	39341.734	22574.436	27203.084	35730.5	33284.996	29208.988	49934.816	20730.34	13736.725	20572.893	0	13073.978	12451.41	19013.756	9537.804	12610.205	14021.006	8479.37	7385.6343	7606.0654	7548.9663	8382.2	10406.24	7185.288	6380.2173	0	8920.917	8562.906	11165.234	14116.035	13727.959	7621.7046
Peak_001437	0	0	0	0	0	0	0	0	0	13998.092	0	0	13035.455	0	14925.284	0	0	5992.3013	0	0	0	0	0	0	0	0	0	0	0	4670.934	0	0	8104.6313	0	0	0	0	9738.706	0	0	27443.932	0	0	0	0	0	0	3907.1338	0
Peak_001438	0	0	0	0	0	0	0	0	0	0	0	0	0	0	0	0	0	0	16199.578	0	0	0	0	0	0	0	0	0	7619.9673	9646.661	0	0	0	0	0	0	0	23615.35	0	0	0	0	0	50906.137	10772.801	0	0	12822.672	0
Peak_001439	0	0	0	0	0	0	0	0	0	0	0	0	0	0	0	0	0	0	0	0	0	0	0	0	0	0	0	38444.945	0	0	0	0	0	0	0	0	0	0	0	0	0	0	0	0	0	0	0	0	0
Peak_001440	2.20E+07	12400000	20800000	15500000	24100000	42600000	35700000	32800000	26800000	40800000	4551893.5	2.20E+07	37200000	13900000	28200000	27900000	2.90E+07	42600000	40700000	38100000	32200000	39200000	27400000	38800000	53600000	31700000	23200000	3.00E+07	23400000	39500000	33700000	53800000	45900000	16100000	50700000	20600000	17500000	47700000	22900000	29200000	22300000	10200000	4.40E+07	61300000	23800000	45600000	26200000	47800000	15200000
Peak_001441	0	0	0	0	0	0	0	0	0	0	0	38364.625	0	0	21300.54	6071.712	4602.131	0	0	0	0	0	0	0	0	4115.781	7274.6514	20565.08	7860.578	13734.214	16036.903	0	0	0	0	0	0	0	0	0	0	0	0	0	0	0	0	0	0
Peak_001442	0	0	0	0	0	0	0	0	0	0	0	0	94418.734	0	0	0	0	0	0	0	0	0	0	0	0	0	0	0	0	0	0	0	0	0	0	0	0	0	0	0	0	4934.1016	0	0	0	0	0	0	0
Peak_001443	1192111.6	773180.3	653199.1	1095127.4	2197705.8	2689639	1953773.9	1524483.5	2511182.8	1517566.8	560850	1465410.2	2841886	1559825	2261187	1934473.1	7155177	6560323	5146085.5	5221839	9322800	4743147	9804116	8462541	12800000	8109176	8103311.5	16900000	8373688	6738349	6706175.5	7529566.5	6406024.5	3162728.5	4143747.2	2293609.8	2293572.8	4557770.5	2214900.2	3000127.2	2904321.2	1107900.2	1551948.5	2542753.5	1296850.2	2156765.2	4401533.5	2416259.2	1729569.9
Peak_001444	330010.5	372404.1	329653.88	398255.5	409201.5	264375.22	237126.33	213975.5	346279.28	108997.91	236941.55	162963.88	148308.77	288921.4	133930.47	70015.2	294576.5	62885.36	98644.35	59302.953	412887.3	82826.39	449125.94	83902.945	91924.99	431235.62	428062.12	491058.6	333268.66	24068.932	303511.53	16475.006	30398.379	322525.88	71373.98	276028.47	222367.11	52768.723	326792.12	302214.34	331263.03	298893.56	181414.31	108561.32	240695.3	135123.2	312939.1	170213.05	341965.22
Peak_001445	32296.547	33311.23	37256.867	36636.445	36648.973	0	13689.878	26501.67	40999.668	17090.451	15842.485	12603.265	20916.959	26032.916	10538.477	0	0	0	0	0	10903.521	0	18957.25	0	0	7402.7065	0	0	10490.99	0	8069.0005	0	0	40050.266	0	20622.898	18492.81	0	42099.55	35345.145	56498.96	32001.951	17954.19	13980.346	56842.76	21428.523	28093.486	33552.57	47420.285
Peak_001446	0	0	0	0	0	6903.277	0	0	0	0	0	0	0	0	0	0	0	0	0	0	0	0	0	0	0	11293.454	0	0	0	0	0	0	0	0	0	0	0	0	0	0	0	0	0	0	0	0	0	0	0
Peak_001447	20281.014	30893.898	0	28416.545	46334.242	136736.92	98323.75	0	34353.582	0	0	0	0	21045.572	0	0	45951.41	0	0	0	12600.324	0	19121.525	0	0	32993.266	8381.509	19763.24	17475.508	0	44281.902	0	0	27546.459	0	40836.254	23688.055	0	37210.703	38456.96	27714.756	0	0	0	0	0	14951.716	0	7777.2847
Peak_001448	41128.18	0	0	33355.7	114079.05	56565.37	44627.164	0	67066.07	0	11089.999	0	0	29755.836	0	0	118226.7	0	0	0	158113.58	0	153062.12	0	0	137657.53	104943.72	59416.27	183227.02	0	92203.86	0	0	49986.5	0	71436.3	48279.24	0	62285.523	62795.344	46920.453	10583.056	0	0	0	0	37295.695	0	34606.402
Peak_001449	9232.904	0	161384.14	0	8134.036	46015.04	17538.4	355856.38	44496.797	969610.2	0	657640.94	882675.2	11192.224	837736.9	928516.9	169730.05	1961537.1	1621392.8	1609171.4	244514.69	2191069.5	225918.38	2345068.8	2704527.2	314812.22	200940.7	474265.88	199905.66	1382303.6	187304.6	2150956.5	1556778.9	20198.057	699781.56	11165.301	20904.057	631582.2	0	46564.016	27700.318	0	414690.3	609299.2	133605.92	295377	57853.72	628390.3	9059.571
Peak_001450	0	0	0	0	0	0	0	0	0	0	0	0	0	0	0	0	0	171170.02	0	0	0	0	0	0	0	0	0	0	0	0	0	0	0	0	0	0	0	0	0	0	0	0	0	0	0	0	0	0	0
Peak_001451	0	0	0	0	0	0	0	0	0	0	0	20797.445	0	0	0	0	0	0	0	0	0	0	0	0	0	0	0	0	0	9348.775	0	0	0	0	0	0	0	0	0	0	0	0	0	0	0	0	5567.1533	5575.5435	7792.8135
Peak_001452	0	0	0	0	0	0	0	0	5362.2563	0	0	0	0	0	0	0	0	0	0	0	10275.774	0	14944.387	0	0	0	0	0	7994.287	0	0	0	0	0	0	0	0	0	0	7523.7407	0	0	0	0	0	0	0	0	0
Peak_001453	25165.58	19142.67	66447.195	34433.508	7511.646	0	0	31136.379	8986.638	9769.097	0	5546.759	6260.286	10504.943	0	0	0	0	0	0	0	0	0	0	0	0	0	0	0	0	0	0	0	7821.0474	0	0	0	0	0	6873.307	0	7808.562	8814.702	5057.5103	22027.127	8353.226	4878.3384	0	33659.08
Peak_001454	0	0	0	0	0	0	0	0	0	0	0	0	0	0	0	8673.403	0	0	0	0	0	5828.7983	0	0	0	0	0	0	0	0	0	0	0	0	0	0	0	0	0	0	0	0	0	0	0	0	0	0	0
Peak_001455	0	0	0	0	0	0	0	0	0	0	0	0	0	0	0	10651.938	0	106680.45	44152.766	57386.73	0	164127.52	0	218097.03	255727.58	0	0	0	0	65121.426	0	107255.2	66629.29	0	0	0	0	0	0	0	0	0	0	3762.4312	0	0	0	0	0
Peak_001456	0	0	0	0	0	5302.489	0	5114.696	0	17765.15	0	10299.803	18825.584	0	19973.928	75102.6	0	250312.27	102629.266	115847.69	0	296091.12	0	292302.56	500193.6	0	0	0	0	183201.1	0	172911.94	150130.38	0	14424.338	0	0	10365.28	0	0	0	0	6841.6133	21796.943	0	8574.079	0	23909.879	0
Peak_001457	0	0	0	0	15747.647	0	0	0	0	0	0	0	0	0	0	0	0	0	0	0	0	0	0	0	0	4181.972	0	0	0	0	0	0	0	0	0	0	0	0	0	0	0	0	0	0	0	0	0	0	0
Peak_001458	7334.9106	5959.4175	13384.556	19073.135	15142.273	0	0	21566.361	0	43038.188	0	19611.348	26844.23	5649.855	28019.596	41394.55	0	67407.6	84511.01	91832.64	0	89667.86	0	159894.53	60940.855	0	0	13218.452	0	159216.97	0	123651.266	202330	10490.282	47399.082	0	0	56907.61	10546.174	7792.657	17356.896	0	41080.332	102236.336	14943.463	36584.55	6342.3457	77317.71	24012.09
Peak_001459	0	0	8219.571	0	0	0	0	0	0	13157.273	0	0	0	0	0	9873.478	0	0	0	0	0	0	0	0	13.391934	0	0	0	0	549.1281	0	0	0	0	0	0	0	0	0	0	0	0	0	4830.343	0	0	0	0	0
Peak_001460	0	0	0	0	6576.139	0	0	0	0	5245.278	0	0	0	0	8958.899	4468.8535	0	64497.81	26882.203	33662.133	4287.996	85306.086	0	101305.78	124263.35	23008.531	0	21048.31	10155.968	97030.03	0	53539.26	67934.99	0	4965.532	0	0	0	0	0	0	0	0	0	0	0	7853.8433	5451.916	0
Peak_001461	0	0	0	0	0	0	0	0	0	0	0	0	0	0	0	0	0	0	0	0	13263.823	0	0	0	0	39585.31	48534.324	86876.39	0	0	16795.459	0	0	0	0	0	0	0	0	0	0	0	0	0	0	0	0	0	0
Peak_001462	0	0	0	0	0	0	0	0	0	0	0	0	0	0	0	0	0	0	0	0	12937.116	0	15342.218	0	0	8416.388	0	0	6886.5425	0	10818.945	0	0	0	0	0	0	0	0	0	0	0	0	0	0	0	0	0	0
Peak_001463	0	0	0	0	0	0	0	0	0	0	0	0	2998.721	0	0	0	0	49931.348	16824.408	22141.074	0	0	0	0	0	0	0	0	0	0	0	0	0	0	0	0	0	0	0	0	8751.385	0	0	0	0	0	0	0	0
Peak_001464	0	0	0	0	0	0	0	0	0	0	0	0	0	0	0	0	0	0	0	0	0	0	0	0	0	0	0	63760.64	0	0	0	0	0	0	0	0	0	0	0	0	0	0	0	0	0	0	0	0	0
Peak_001465	0	0	0	0	0	0	0	0	0	0	0	0	0	0	0	0	0	44559.22	0	0	0	0	0	0	0	0	0	0	0	0	0	0	0	0	0	0	0	0	0	0	0	0	161300.94	0	0	0	0	0	0
Peak_001466	0	0	0	0	0	0	0	0	0	0	0	0	2366749.8	0	0	0	0	171201.77	0	0	0	0	0	0	0	0	0	0	49945.02	0	0	0	0	0	0	0	0	0	0	0	0	105420.016	322910.47	0	0	0	0	0	0
Peak_001467	0	0	0	0	0	0	0	0	0	0	0	0	0	0	0	0	0	163142.28	0	0	0	0	0	0	0	0	0	0	0	0	0	0	0	0	0	0	0	0	0	0	0	0	0	0	0	0	0	0	0
Peak_001468	0	0	0	0	0	0	0	0	0	0	1991641.2	2087485.1	0	0	0	0	0	0	358659.97	0	0	0	0	0	0	0	0	0	0	0	0	0	0	0	0	0	0	0	0	0	0	0	0	0	0	0	0	0	0
Peak_001469	0	0	0	0	0	0	0	0	0	0	0	0	0	0	0	0	0	0	0	0	0	0	0	0	0	0	0	173966.69	0	0	0	0	0	0	0	0	0	0	0	0	0	0	0	0	0	0	0	0	0
Peak_001470	0	0	0	0	0	0	0	0	0	0	0	0	0	0	0	0	0	0	0	0	0	0	0	0	0	0	0	0	0	0	0	0	0	0	0	0	0	0	0	0	0	23054.3	0	0	0	0	0	0	0
Peak_001471	0	0	0	0	0	0	0	0	0	0	0	0	0	0	0	0	0	0	0	0	0	0	0	0	0	0	0	340264.3	0	0	0	0	0	0	0	0	0	0	0	0	0	0	0	0	0	0	0	0	0
Peak_001472	0	0	0	0	0	0	0	0	0	0	0	0	0	0	0	0	0	0	0	0	0	0	0	0	0	0	0	362607.66	0	0	0	0	0	0	0	0	0	0	0	0	0	0	0	0	0	0	0	0	0
Peak_001473	0	0	0	0	0	0	0	0	0	0	0	0	0	0	0	0	0	0	0	0	0	0	0	0	0	0	0	0	0	0	0	0	0	0	0	0	0	0	0	0	29590.229	0	0	0	0	0	0	0	0
Peak_001474	88305.875	0	59730.074	31429.531	111728.414	336630.5	246081.67	220800.86	142753.9	329196.38	0	111582.65	232403.23	19497.977	170608.1	170633.94	168048.44	368748	351864.8	320709.28	237863.67	313863.38	178882.77	328849.94	527541.06	237488.67	130583.46	184320.11	112683.04	296683.3	227399.52	451279.97	376842.78	52563.29	438230.12	102534.96	53387.496	398460.72	101926.805	138313.38	105142.33	0	401425.94	573550.3	104593.336	329387.12	124273.05	359160.5	38220.324
Peak_001475	0	0	0	0	0	0	0	0	0	0	0	0	0	0	0	0	0	0	8352.21	0	0	10834.798	0	9274.217	13357.927	10792.988	7568.044	11557.076	10263.538	0	0	0	0	0	0	0	0	0	0	0	0	0	0	0	0	0	0	0	0
Peak_001476	0	0	0	0	0	0	0	0	0	0	0	0	0	0	0	0	0	0	0	0	0	0	0	0	0	0	0	57291.117	0	0	0	0	0	0	0	0	0	0	0	0	0	0	0	0	0	0	0	0	0
Peak_001477	0	0	0	0	0	0	0	0	0	0	0	0	0	0	0	0	0	0	0	0	0	0	0	0	0	0	0	32744.39	0	0	0	0	0	0	0	0	0	0	0	0	0	0	0	0	0	0	0	0	0
Peak_001478	82759.055	31277.684	0	58240.676	65688.97	39835.73	27021.373	0	42376.074	0	35745.645	0	0	29837.674	0	0	53229.242	0	0	0	78766.57	0	60250.66	0	0	122255.52	54799.977	116963.69	103417.37	0	74959.82	0	0	39860.23	0	36073.16	60938.742	0	46490.895	54064.844	27889.324	23578.354	0	0	0	0	46404.156	0	115295.64
Peak_001479	0	0	17893.95	0	29847.352	42871.555	30705.234	36262.855	50258.016	81851.33	79181.5	126972.95	96027.03	68175.945	109448.984	151810.64	147177.67	176353.84	202669.5	157186.23	212048.06	260877.95	204018.1	249590.61	260869.95	253727.39	250744.06	267476.38	229644.48	30608.412	35892.5	36052.95	41057.082	13819.693	40713.707	29982.395	17477.684	27350.188	13596.185	10068.747	0	0	26181.043	41123.88	20589.148	16052.953	13989.122	35953.94	25556.748
Peak_001480	113008.6	110117.96	188679.89	150570.72	130472.305	27537.258	29048.754	87234.28	98328.27	19320.838	111965.88	114598.02	91483.62	97320.414	148838.97	13930.473	0	0	16874.348	4967.3774	47520.7	0	70074.68	0	0	17473.666	14925.875	13368.573	48713.332	8173.0986	65215.633	0	0	111573.89	25831.287	82897.234	104533.336	10550.01	50260.25	44419.41	62539.79	42491.01	64264.395	37380.887	174347.17	72428.07	86772.766	119565.46	150300.89
Peak_001481	0	0	0	0	0	0	0	0	0	0	0	0	0	0	0	0	0	161993.52	0	0	0	0	0	0	0	0	0	0	0	0	0	0	0	0	0	0	0	0	0	0	0	0	0	0	0	0	0	0	0
Peak_001482	187593.52	186498.45	268465.1	223885.2	163997.61	191866.98	184449.39	199658.34	201124.03	192167.44	147300.81	179168.11	173854.7	177850.6	171424.11	173091.48	140471.1	145957.58	202551.33	198230.1	156324.25	184345.88	172453	173791.5	178557.05	129104.57	125878.664	142167.88	114125.2	171219.56	173787.84	197659.05	173345.34	165446.8	199555.3	163541.2	157172.69	160435.56	165058.89	162334.14	130077.734	123125.24	161400.89	162551.61	210980.28	209082.78	170388.34	161115	175296.97
Peak_001483	0	0	0	0	0	0	0	0	0	0	0	0	0	0	0	0	0	0	0	0	0	0	0	0	0	0	0	0	0	0	0	0	0	0	0	0	0	0	0	0	0	31309.932	0	0	0	0	0	0	0
Peak_001484	0	0	0	0	0	0	0	0	0	0	0	0	34924	0	0	0	0	0	0	0	0	0	0	0	0	0	0	247329.89	0	0	0	0	0	0	0	0	0	0	0	0	0	50836.234	39566.86	0	0	0	0	0	0
Peak_001485	0	0	0	0	0	0	0	0	0	0	0	0	0	0	0	0	0	0	0	0	0	0	0	0	0	0	0	175812.88	0	0	0	0	0	0	0	0	0	0	0	0	0	0	0	0	0	0	0	0	0
Peak_001486	0	0	0	0	0	0	0	0	0	0	0	0	0	0	0	0	0	0	0	0	0	0	0	0	0	0	0	0	0	0	0	0	0	0	0	0	0	0	0	0	0	0	0	0	0	0	0	0	0
Peak_001487	0	0	0	0	0	0	0	0	0	0	0	0	0	0	0	0	0	0	0	0	0	0	0	0	0	0	0	0	0	0	0	0	0	0	0	0	0	0	0	0	0	0	0	0	0	0	0	0	0
Peak_001488	0	0	0	0	0	0	0	0	0	0	0	0	0	0	0	0	0	0	0	0	0	0	0	0	0	0	0	0	0	0	0	0	382.8594	0	0	0	0	0	0	0	61040.086	0	0	0	0	0	0	0	0
Peak_001489	0	0	0	0	0	0	0	0	0	0	0	0	0	0	0	0	0	0	0	0	0	0	0	0	0	0	0	0	0	0	0	0	0	0	0	0	0	0	0	0	0	0	0	0	0	0	0	0	0
Peak_001490	0	0	0	0	0	0	0	0	0	0	0	0	787341.9	0	0	0	0	0	0	0	0	0	0	0	0	0	0	0	0	0	0	0	0	0	0	0	0	0	0	3750.74	0	1843930.2	0	0	0	2591.193	0	0	0
Peak_001491	0	0	0	0	0	0	0	0	0	0	0	0	0	0	0	0	0	492865.62	0	0	0	0	0	0	0	0	0	0	490299.72	0	0	0	0	0	0	0	0	0	0	0	0	131875.02	384098.1	0	0	0	0	0	0
Peak_001492	0	0	0	0	0	0	0	0	0	0	0	0	0	0	0	0	0	0	0	0	0	0	0	0	0	0	0	0	0	0	0	0	0	0	0	0	0	0	0	0	63925.465	0	0	0	0	0	0	0	0
Peak_001493	0	0	0	0	0	0	0	0	0	0	0	0	0	0	0	0	0	88107.13	0	0	0	0	0	0	0	0	0	0	0	0	0	0	0	0	0	0	0	0	0	0	0	0	0	0	0	0	0	0	0
Peak_001494	47270.434	0	37086.973	4027.4612	52225.223	167138.12	122608.09	108903.3	66800.88	162480.22	1135.4637	42810.902	120498.59	12706.229	84358.484	86975.85	75323.625	186750.73	156413.36	150013.62	113122.81	149609.34	78163.62	152340.95	238426.73	93503.32	52522.59	82066.21	59428.707	154466.89	114387.695	241238.23	213415.25	20717.121	211043.2	45469.21	26143.549	200730.94	50619.195	88855.586	41332.02	4336.119	175583.4	287938.88	50945.39	183099.48	63865.12	173116.27	0
Peak_001495	18769.002	0	0	28458.967	0	0	0	0	0	0	0	0	0	0	0	0	0	0	0	0	0	0	0	0	0	0	0	0	0	0	0	0	0	0	0	0	9962.91	0	0	0	0	145022.84	39622.336	0	17536.305	12719.008	0	0	0
Peak_001496	0	0	0	757.2201	0	0	0	0	0	0	0	0	0	0	0	0	0	0	0	0	0	0	0	0	0	0	0	0	0	0	0	0	0	0	0	0	0	0	0	0	0	93276.086	0	0	0	0	0	0	0
Peak_001497	0	9176.084	0	0	0	0	0	0	0	0	0	0	0	0	0	0	0	0	0	0	0	0	0	0	0	0	0	0	0	0	0	0	0	0	0	0	0	0	0	0	6909.4536	0	0	16032.643	0	0	15443.168	9102.558	0
Peak_001498	11983.759	0	0	0	0	0	0	0	0	0	0	0	0	0	0	0	13442.927	0	0	0	0	0	0	0	0	0	0	0	0	0	0	0	0	0	0	0	0	4614.2827	0	14031.679	159165.19	21315.78	0	0	0	0	0	0	0
Peak_001499	48819.516	71237.086	49688.074	52484.207	26670.664	35262.87	31368.967	50217.137	36296.75	21612.654	56181.863	53687.336	4715.0376	28476.588	38901.79	27642.123	44305.387	18906.51	31296.523	0	34368.734	19357.63	44188.285	14689.049	0	27456.236	36965.723	34624.6	30515.184	32496.049	52392.844	21003.86	17129.613	24867.602	42598.58	39716.918	50516.797	35544.85	56084.586	63618.344	71709.1	83724.79	56562.695	13868.461	57691.523	2558.197	37900.867	48446.426	19494.062
Peak_001500	0	0	0	0	0	0	0	0	0	0	0	0	0	0	0	0	0	0	0	0	0	0	0	0	0	0	0	0	0	0	0	0	0	0	0	0	0	0	3972.4673	0	0	0	0	0	0	0	0	0	0
Peak_001501	0	0	0	0	0	0	0	0	0	0	0	0	0	0	0	0	0	0	0	0	0	0	0	1120.5306	0	0	0	0	0	0	0	0	0	0	0	0	0	0	0	7434.7534	0	0	13368.069	0	0	183.99728	0	0	0
Peak_001502	48713.957	96407.76	60354.61	95958.766	77171.82	0	0	61797.977	45618.65	0	65324.48	13787.591	10347.623	86433.484	9836.417	0	0	30962.39	0	0	20375.18	0	28155.55	0	0	0	0	0	12935.051	0	0	0	0	46882.613	0	35847.145	17673.826	0	71865.1	19413.037	84872.234	71548.234	0	0	29117.506	13249.15	5176.2446	17808.863	71339.266
Peak_001503	0	0	22464.73	0	0	0	0	0	0	0	0	0	14037.808	21623.566	0	16953.822	22650.797	10900.392	18917.1	0	0	0	0	0	0	0	0	0	0	0	0	0	0	0	0	0	0	0	0	5921.7803	0	28528.004	27573.53	0	21272.562	16064.758	12077.7	0	6052.17
Peak_001504	0	0	0	0	0	0	0	0	0	0	0	0	0	0	0	0	0	0	0	0	0	0	5119.2705	0	0	0	0	0	0	0	0	0	0	0	4326.2617	8127.842	0	0	0	14750.852	0	29032.332	0	0	0	0	0	0	9981.827
Peak_001505	21580.318	43200.754	16674.111	19049.07	42001.562	102541.58	88012.16	73180.5	109441.055	109983.73	150544.28	162801.98	148200.47	133583.25	152633.84	112610.81	104580.75	103298.35	119266.79	144319.28	141514.61	141454.9	96166.7	138890.14	186989.03	136022.67	156082.92	153539.66	136684.78	47012.508	49986.527	32091.3	42714.41	27502.658	63284.44	33753.082	17140.787	32508.586	45896.547	60059.594	38423.81	49877.76	46352.047	39080.84	26992.656	36854.426	22357.656	33915.69	28990.744
Peak_001506	0	0	0	0	0	0	0	0	0	0	0	0	0	0	0	0	0	0	0	0	0	0	0	0	0	0	0	0	0	0	0	0	0	0	0	0	0	0	0	0	0	0	25296.875	0	0	0	0	0	0
Peak_001507	0	0	0	0	0	0	0	0	0	0	0	0	0	0	0	0	0	0	0	0	0	0	0	0	0	0	0	0	0	0	0	0	0	0	0	0	0	0	0	0	0	0	9937.724	0	0	0	0	0	0
Peak_001508	0	0	0	0	0	0	0	0	0	0	0	0	0	0	0	0	0	0	0	0	0	0	0	0	0	0	0	0	0	0	0	0	9206.224	0	0	0	0	0	0	0	0	0	0	0	0	0	0	0	0
Peak_001509	0	0	0	0	0	0	0	0	0	0	0	0	0	0	0	0	0	0	7144.428	0	13658.521	0	0	9265.114	8303.935	0	0	0	0	0	0	0	0	0	0	0	0	0	0	15342.216	0	0	19253.08	0	0	0	0	6856.87	0
Peak_001510	42438.52	33577.25	62344.77	36515.332	41291.074	22197.861	23537.96	27286.18	45165.62	45906.91	21401.578	40183.707	35322.367	38191.28	30626.322	34155.58	39084.785	20673.531	21338.377	22021.047	15403.114	28381.6	14828.454	25924.168	32744.732	27081.662	42459.145	28815.418	27652.938	35515.957	58663.17	48484.04	33188.656	42584.555	46938.375	34756.58	53597.25	29427.379	57474.86	85008.63	30915.254	104893.88	116098.94	48792.7	51522.1	38297.992	32622.227	36962.01	62981.188
Peak_001511	0	0	0	11526.55	0	0	0	0	0	0	0	0	0	0	0	0	0	0	0	0	0	0	0	0	0	0	0	0	0	0	0	0	0	0	0	0	0	0	9989.309	7293.357	0	0	0	0	0	0	14377.367	0	0
Peak_001512	0	0	0	0	0	0	0	0	0	0	0	0	0	0	0	0	0	0	0	0	0	0	0	0	0	0	0	0	0	0	0	0	0	0	0	0	0	0	0	14143.14	10085.819	0	0	15588.873	0	0	0	14347.845	0
Peak_001513	0	9152.67	12868.44	12450.416	5493.58	26917.084	27305.674	27413.441	24959.363	28925.248	7360.477	13140.021	0	26936.928	0	24239.896	21972.154	12704.24	34900.67	16794.787	0	0	0	0	36322.16	27426.385	16735.293	21367.268	6662.9106	19670.752	14085.287	9075.696	8000.06	36062.4	31674.055	30719.998	24200.232	32186.896	34376.035	37861.984	29936.807	20879.85	43601.676	0	11326.839	0	0	12959.104	0
Peak_001514	0	0	0	0	0	0	0	0	0	0	0	0	0	0	0	0	0	0	0	0	0	0	0	0	0	0	0	0	0	0	0	0	0	0	0	0	0	0	0	0	0	0	11344.333	0	0	0	0	0	0
Peak_001515	259375.61	345058.44	292751.53	351780.75	226936.7	155793.23	198762.56	212527.52	239059.42	109495.39	229342.9	181604.27	139789.97	290033.9	136482.33	48522.74	112396.5	36917.074	56453.504	33105.2	191306.08	15631.623	236404.69	26358.639	0	136463.72	126189.375	127809.58	166068.88	0	172753.73	9020.702	32284.58	213125.08	82620.65	225093.44	219229.56	63015.164	239523.55	267143.44	220991.06	256232.73	151632.62	125827.484	192624.28	169022.94	221272.47	140810.6	353502.25
Peak_001516	496173.78	474610.1	864453.06	517499.2	454962.1	671095.2	571789.8	810165.8	562091.5	866451.56	482871.28	779797.94	716450.7	477227.3	892643.75	703829.6	520898.7	680905.94	695447.5	726887.4	700195.5	837446.1	589335.2	858230	923826.5	652072.94	550876	853846.6	493151.16	848587.9	711914.25	867766.06	835288.75	528292.56	771632.56	535409.2	501570.16	698744.06	467562.2	544512.94	525453.25	472648.5	740743.9	656923.06	597486.6	606056.25	443053.28	607838.1	360479.56
Peak_001517	8574.844	0	0	16919.893	10640.194	0	7959.081	0	0	0	0	0	0	8199	0	0	0	0	0	0	0	0	12665.364	0	0	0	15923.728	0	0	0	0	0	0	14425.17	0	12990.266	5696.7056	0	0	0	6862.6426	5626.4365	0	0	0	0	0	0	0
Peak_001518	0	15185.092	0	15602.244	14443.922	6301.852	0	8868.059	7744.87	6119.387	0	0	0	9243.639	0	0	3941.292	0	0	0	11586.972	0	0	0	0	0	12178.531	14963.914	0	0	0	0	0	10333.624	4964.9805	14835.459	0	0	8121.5254	12766.204	10002.569	22965.482	0	0	0	0	0	0	12724.82
Peak_001519	11721.144	29375.672	13896.474	17539.133	19582.414	10831.025	0	13106.182	10902.603	9077.557	13257.494	13153.137	11839.829	0	15774.662	0	0	6322.3447	12961.475	0	18480.295	0	12078.551	7229.256	22878.229	13418.482	17809.191	12356.172	10581.033	11805.657	12760.775	16012.093	0	0	0	0	5471.5093	4977.4116	11280.775	9723.002	13982.368	11103.46	16462.38	12264.253	7020.2744	16593.324	0	12384.694	19106.586
Peak_001520	10873.875	21411.096	0	24755.201	26639.62	16316.412	8007.8457	0	14620.013	0	10714.558	0	0	0	0	0	9676.728	0	0	0	7407.0156	0	13317.141	0	0	0	0	0	0	0	0	0	0	0	0	0	0	0	0	0	0	0	0	0	0	0	0	0	0
Peak_001521	16544.656	24581.963	11896.505	10560.281	14788.799	15829.923	16260.288	14977.605	0	15548.323	14136.301	27936.805	21903.312	0	25417.916	688.4381	12471.3955	17045.947	8548.7	8585.515	9749.529	8117.1235	22777.793	19802.541	0	0	0	0	0	0	0	0	0	0	0	0	0	0	0	0	0	0	0	0	0	0	0	0	0
Peak_001522	38696.613	32002.016	12898.641	20259.2	23034.424	36959.285	26165.96	9645.909	15055.355	32495.537	30002.371	36034.95	47338.445	26360.713	46829.18	25485.531	26306.633	18249.52	13635.684	16350.045	22170.715	22204.957	16370.136	21153.746	10099.043	0	0	0	0	0	0	0	0	0	0	0	0	0	8662.012	0	0	0	0	18545.646	0	0	0	0	0
Peak_001523	54911.55	66361.11	75422.62	58633.164	45378.234	40771.113	46071.28	57832.676	55318.273	39234.414	46054.504	46018.883	30081.854	33268.508	5602.5474	26596.559	24867.006	14190.328	23233.902	23313.332	42337.035	35636.402	19563.664	32627.428	0	0	0	36363.76	0	0	0	0	0	0	0	0	0	0	0	0	0	0	0	0	0	0	0	0	0
Peak_001524	0	7413.058	0	0	0	0	0	0	0	0	10212.948	26903.348	38099.97	0	48099.83	0	14788.94	0	0	0	9913.03	0	0	0	7184.96	6557.0522	0	0	0	0	9774.496	2865.6487	0	0	0	0	0	0	0	0	19537.95	0	0	0	0	0	0	0	0
Peak_001525	0	0	0	0	0	0	0	0	0	0	0	12989.987	0	0	10203.687	0	0	0	0	0	0	0	0	0	0	0	0	0	0	0	0	0	0	0	0	0	0	0	0	0	0	0	0	0	0	0	0	0	0
Peak_001526	8825.848	8044.4634	0	0	0	0	0	0	0	0	0	0	0	0	0	0	0	0	0	0	0	0	0	0	0	0	0	0	0	0	0	0	0	0	0	0	0	0	0	0	0	0	0	0	0	0	0	0	0
Peak_001527	0	0	0	0	0	0	0	0	0	0	13316.58	31791.686	0	0	0	0	0	0	0	0	0	0	0	0	0	0	0	0	0	0	0	0	0	0	0	0	0	0	0	0	0	0	0	0	0	0	0	0	0
Peak_001528	0	0	10627.749	0	0	6005.2944	0	0	0	9275.339	0	0	2134.92	0	0	0	0	6210.696	0	0	0	0	0	0	13748.129	0	6750.993	0	0	0	0	4585.3164	0	0	0	0	0	6387.5576	0	0	0	0	0	0	0	0	0	0	0
Peak_001529	0	0	8127.1265	0	0	0	0	0	0	0	4143.139	0	0	0	0	0	0	0	0	0	0	0	0	0	0	0	0	0	0	0	7925.474	0	0	0	0	0	0	0	3597.9473	0	0	0	0	0	4143.0215	0	0	0	0
Peak_001530	0	0	17219.688	14518.789	12994.178	0	0	7857.187	10919.986	11494.54	0	10435.323	0	0	17897.201	0	0	8820.082	0	0	15831.314	17831.348	0	17255.316	15980.704	14163.084	0	15055.777	0	12512.895	15014.822	19348.225	10051.295	0	11144.654	0	6577.454	11754.424	0	13796.1455	0	0	10338.222	6662.194	12438.058	13559.355	0	4335.672	0
Peak_001531	12667.59	0	0	9972.416	0	0	0	0	0	0	0	0	0	0	0	0	0	0	0	0	0	0	0	0	0	0	0	0	0	0	0	0	0	0	0	0	0	0	0	0	0	0	0	0	0	0	0	0	0
Peak_001532	10538.883	7765.288	0	0	0	0	0	0	0	0	0	0	0	0	0	0	0	10149.987	0	0	0	0	0	0	0	0	0	0	0	0	0	0	0	0	0	0	0	0	0	0	0	0	0	0	0	0	0	0	0
Peak_001533	0	0	0	0	0	0	0	0	0	0	0	0	0	0	0	0	0	1098910.5	0	0	0	0	0	0	0	0	0	0	0	0	0	0	0	0	0	0	0	0	0	0	0	694155.44	962370.06	0	0	0	0	0	0
Peak_001534	0	0	0	0	0	0	0	0	0	0	0	0	0	0	0	0	0	216431.8	0	0	0	0	0	0	0	0	0	0	0	0	0	0	0	0	0	0	0	0	0	0	0	7957.496	351294.53	0	0	0	0	0	0
Peak_001535	0	0	0	0	44971.598	0	0	0	0	0	0	0	0	0	0	0	0	125425.29	0	0	0	0	0	0	0	0	0	0	0	0	0	0	0	0	0	0	0	0	0	0	39770.31	22118.6	174123.69	0	0	0	0	0	0
Peak_001536	17275.785	14485.58	0	15329.448	16814.268	28192.635	19790.979	0	19410.492	0	26376.387	0	0	20252.957	0	0	32448.625	0	0	0	36672.84	0	28600.01	0	0	35609.56	17870.977	18206.71	14107.825	0	25022.979	0	0	21906.75	0	38086.08	8811.737	0	24386.342	11262.558	0	16130.0205	0	0	0	0	8533.797	0	26255.355
Peak_001537	0	0	0	0	0	0	0	0	0	0	3757.03	0	1103904	0	0	0	0	0	0	0	0	0	0	0	0	0	0	0	0	0	0	0	0	0	0	0	0	0	0	0	0	1534067.2	0	0	0	0	0	0	0
Peak_001538	0	0	0	0	0	0	0	0	0	0	0	0	0	0	0	0	0	0	0	0	0	0	0	0	0	0	0	0	0	0	0	0	0	0	0	0	0	0	0	24121.693	0	0	0	0	0	0	0	0	0
Peak_001539	0	0	0	0	0	0	0	0	0	0	0	0	0	0	0	0	0	0	0	0	0	0	0	0	0	0	0	203088.4	0	0	0	0	0	0	0	0	0	0	0	0	0	0	0	0	0	0	0	0	0
Peak_001540	0	0	0	0	0	0	0	0	0	0	0	0	0	0	0	0	0	0	0	0	76.151695	0	0	0	0	0	0	0	0	0	0	0	0	0	0	0	0	0	0	0	0	0	0	0	0	0	0	0	0
Peak_001541	0	0	0	0	0	0	0	0	0	0	0	0	0	0	0	0	0	6437.72	0	0	0	0	0	0	22952.982	0	0	0	0	0	0	30180.42	16159.081	0	5426.3237	0	0	0	0	0	0	0	0	0	0	0	0	0	0
Peak_001542	0	0	0	0	0	0	0	0	0	0	0	0	0	0	0	0	0	0	0	0	0	0	0	0	0	0	0	0	0	0	0	0	0	0	0	0	0	0	0	0	0	0	0	0	0	0	0	0	0
Peak_001543	0	0	0	0	0	0	0	0	0	0	0	0	0	0	0	0	0	0	0	0	0	0	0	0	0	0	0	0	0	0	0	0	0	0	0	0	0	0	0	0	65752.7	0	0	0	0	0	0	0	0
Peak_001544	0	0	0	0	0	0	0	0	0	0	0	0	0	0	0	0	0	0	0	0	0	0	0	0	0	0	0	0	0	0	0	15465.449	5399.587	0	0	0	0	0	0	0	0	0	0	0	0	0	0	0	0
Peak_001545	0	0	0	0	0	0	0	0	0	0	0	0	0	0	0	0	0	0	0	0	0	0	0	0	0	0	0	0	0	0	0	0	0	0	0	0	0	0	0	0	0	0	0	0	0	0	0	0	0
Peak_001546	0	0	0	0	0	0	0	0	0	0	0	0	0	0	0	0	0	0	0	0	0	0	0	0	0	0	0	0	0	0	0	0	0	0	0	0	0	0	0	0	23148.182	0	0	0	0	0	0	0	0
Peak_001547	0	0	0	0	0	0	0	0	0	0	0	0	0	0	0	0	0	0	0	0	0	0	0	0	0	0	0	182281.42	0	0	0	0	0	0	0	0	0	0	0	0	0	0	0	0	0	0	0	0	0
Peak_001548	0	0	0	0	0	0	0	0	0	0	0	0	0	0	0	0	0	0	0	0	0	0	0	0	0	0	0	0	0	0	0	0	0	0	0	0	0	0	0	0	0	0	5079.06	0	0	0	0	0	0
Peak_001549	0	0	0	0	0	0	0	0	0	0	0	0	39286.562	0	0	0	0	0	0	0	0	0	0	0	0	0	0	0	0	0	0	0	0	0	0	0	0	0	0	0	0	0	0	0	0	0	0	0	0
Peak_001550	0	0	0	0	0	0	0	0	0	0	0	0	0	0	0	0	0	0	0	0	0	0	0	0	0	0	0	0	0	0	0	0	0	0	0	0	0	0	0	0	50673.23	0	0	0	0	0	0	0	0
Peak_001551	0	0	0	0	0	0	0	0	0	0	0	0	0	0	0	0	0	0	0	0	0	0	0	0	0	0	0	0	0	0	0	0	0	0	0	0	0	0	0	0	0	0	0	0	0	0	0	0	0
Peak_001552	0	0	0	0	0	0	0	0	0	0	0	0	0	0	0	0	0	0	0	0	0	0	0	0	0	0	0	0	0	0	0	0	0	0	0	0	0	0	0	0	0	0	0	0	0	0	0	0	0
Peak_001553	0	0	0	0	0	0	0	0	0	0	0	0	0	0	0	0	0	1631280	0	0	0	0	0	0	0	0	0	0	0	0	0	0	0	0	0	0	0	0	0	0	266179.72	2116258.5	5386579.5	0	0	0	0	0	0
Peak_001554	603840.6	556578.9	496795.66	561259	666612.6	593802.44	689337.75	354869.28	599830.75	540313.7	654785.06	630344.75	678576.2	648777.1	869118.06	494782.53	701226.4	568863.2	644121.3	649751.9	635160.6	647675.7	580132.8	523754.8	570962.25	729791.7	1260050	652374.6	813542.7	719386.44	568908	497046.66	622750.6	581704.06	699253.4	713926.2	553115.94	456395.8	747456.8	909082.2	728736.3	526620.06	809635	1080555.6	840882.5	912743.4	950385.4	1227741.1	1241549.2
Peak_001555	0	0	0	0	0	0	0	0	0	0	0	0	0	0	0	0	0	0	0	0	0	0	0	0	0	0	0	0	0	0	0	0	0	0	0	0	0	0	0	0	0	0	0	0	0	0	0	0	0
Peak_001556	0	0	0	0	0	0	0	0	0	0	0	0	0	0	0	0	0	0	0	0	0	0	0	0	0	0	0	0	0	0	0	0	0	0	0	0	0	0	0	0	0	0	0	0	0	0	0	0	0
Peak_001557	0	0	0	0	0	0	0	0	0	0	0	0	107318.98	0	0	0	0	0	0	0	0	0	0	0	0	0	0	0	0	0	0	0	0	0	0	0	0	0	0	0	0	0	0	0	0	0	0	0	0
Peak_001558	0	0	0	0	0	0	0	0	0	0	0	0	0	0	0	0	0	0	0	0	0	0	0	0	0	0	0	0	0	0	0	0	0	0	0	0	0	0	0	0	10704.195	0	0	0	0	0	0	0	0
Peak_001559	0	0	0	0	0	0	0	0	0	0	0	0	0	0	0	0	0	0	0	0	0	0	0	0	0	0	0	0	0	0	0	0	0	0	0	0	0	0	0	0	13191.954	0	0	0	0	0	0	0	0
Peak_001560	0	0	0	0	0	0	0	0	0	0	0	0	0	0	0	0	0	0	0	0	0	0	0	0	0	0	0	0	0	0	0	0	0	0	0	0	0	0	0	0	0	9822.866	0	0	0	0	0	0	0
Peak_001561	0	0	0	0	0	0	0	0	0	0	0	0	26187.775	0	0	0	0	0	0	0	0	0	0	0	0	0	0	0	0	0	0	0	0	0	0	0	0	0	0	0	0	0	37081.055	0	0	0	0	0	0
Peak_001562	0	0	0	0	0	0	0	0	0	0	0	0	0	0	0	0	0	0	0	0	0	0	0	0	0	0	0	0	0	4831.2666	0	0	0	0	0	0	0	0	0	0	0	0	0	0	0	0	0	0	0
Peak_001563	2088574.4	1954055.1	1776906.6	2031140.1	2323398.2	2084213.6	2384223.8	1366083.8	2091080.6	1910773.2	2238390	2124948	2260225	2011821.6	2691782	1504689.2	1742696.1	1754862.6	1990642	1922384	1906192	2038330.8	1821017.6	1666275.8	1781791.4	2248288	3622270.8	2020381.1	2450596	2105200.5	1766219.8	1595123.2	1901113.8	1644506.8	1916529.6	1930190.6	1484312.5	1219987.4	1876092.1	2105370	1697775	1241085.4	1843749.2	2185883.2	1670701.4	1846675	1844105.4	2326509.5	2420789
Peak_001564	0	0	0	0	0	0	0	0	0	0	0	0	0	0	0	0	0	0	0	0	0	0	0	0	0	0	0	0	0	0	0	0	0	0	0	0	0	0	0	0	0	0	0	0	0	0	0	0	0
Peak_001565	0	0	0	0	0	0	0	0	0	0	0	0	0	0	0	0	0	0	0	0	0	0	0	0	0	0	0	0	0	0	0	0	0	0	0	0	0	0	0	0	0	3247.8628	0	0	0	0	0	0	0
Peak_001566	0	0	0	0	0	0	0	0	0	0	0	0	0	0	0	0	0	0	0	0	0	0	0	0	0	0	0	0	0	0	0	0	0	0	0	0	0	0	0	0	0	0	19431.695	0	0	0	0	0	0
Peak_001567	0	0	0	0	0	0	0	0	0	0	0	0	0	0	0	0	0	516785.38	0	0	0	0	0	0	0	0	0	0	0	0	0	0	0	0	0	0	0	0	0	0	0	1226798.4	59848.33	0	0	0	0	0	0
Peak_001568	0	0	0	0	0	0	0	0	0	0	0	0	0	0	0	0	46465.664	0	0	0	0	0	0	0	0	0	0	0	0	0	0	0	0	0	0	0	0	0	0	0	0	0	0	0	0	0	0	0	0
Peak_001569	0	0	0	0	0	0	0	0	0	0	0	0	0	0	0	0	0	0	0	0	0	0	0	0	0	0	0	288770.38	0	0	0	0	0	0	0	0	0	0	0	0	37390.234	0	0	0	0	0	0	0	0
Peak_001570	0	0	0	0	0	0	0	0	0	0	0	0	0	69464.39	0	0	0	0	0	0	0	0	0	0	0	0	0	0	0	0	0	0	0	0	0	0	0	0	0	0	59601.305	0	0	0	0	0	0	0	0
Peak_001571	0	0	0	0	0	0	0	0	0	0	0	0	0	86123.81	0	0	0	0	0	0	0	0	0	0	0	0	0	0	0	0	0	0	0	0	0	0	0	0	0	144550.31	0	0	0	0	0	0	0	0	0
Peak_001572	0	0	0	0	0	0	0	0	0	0	0	0	0	0	0	0	0	0	0	0	0	0	0	0	0	0	0	0	0	0	0	0	0	0	0	0	0	0	0	0	26936.654	0	0	0	0	0	0	0	0
Peak_001573	0	0	0	0	0	0	0	0	0	0	0	0	0	0	0	0	0	0	0	0	0	0	0	0	0	0	0	0	0	0	0	0	0	0	0	0	0	0	0	0	0	0	0	0	0	0	0	0	0
Peak_001574	0	0	0	0	0	0	0	0	0	0	0	0	0	37038.848	0	0	0	0	0	0	0	0	0	0	0	0	0	0	0	0	0	0	0	0	0	0	0	0	0	0	0	0	0	0	0	0	0	0	0
Peak_001575	0	0	0	0	0	0	0	0	0	0	0	0	0	0	0	0	0	0	0	0	0	0	0	0	0	0	0	0	0	0	0	0	0	0	0	0	0	0	0	0	0	0	0	0	0	0	0	0	0
Peak_001576	0	0	0	0	0	0	0	0	0	0	0	0	0	0	0	0	33166.54	0	0	0	0	0	0	0	0	0	0	0	0	13595.38	0	0	0	0	0	0	0	0	0	82391.664	0	0	0	0	0	0	0	0	0
Peak_001577	0	0	0	0	0	0	0	0	0	0	0	0	0	62130.918	0	0	98667.38	0	0	0	0	0	0	0	0	0	0	0	0	0	0	0	0	0	0	0	0	0	0	0	2837182.8	0	0	0	0	0	0	0	0
Peak_001578	0	0	0	0	0	0	0	0	0	0	0	0	0	66721.96	0	0	506599.2	0	0	0	0	0	0	0	0	0	0	0	0	17591.496	0	0	0	0	0	0	0	0	0	2115.5076	0	0	0	0	0	0	0	0	0
Peak_001579	0	0	0	0	0	0	0	0	0	0	0	0	0	0	0	0	0	0	0	0	0	0	0	0	0	0	0	0	0	0	0	0	0	0	0	0	0	0	0	0	0	0	0	0	0	0	0	0	0
Peak_001580	0	0	0	0	0	0	0	0	0	0	0	0	0	0	0	0	0	0	0	0	0	0	0	0	0	0	0	0	0	17900.834	0	0	0	0	0	0	0	0	0	0	0	0	0	0	0	0	0	0	0
Peak_001581	0	0	0	0	0	0	0	0	0	0	0	0	0	0	0	0	0	0	0	0	0	0	0	0	0	0	0	0	0	0	0	0	0	0	0	0	0	0	0	0	0	0	0	0	0	0	0	0	0
Peak_001582	0	0	0	0	0	0	0	0	0	0	0	0	0	325105.06	0	0	26773.03	0	0	0	0	0	0	0	0	0	0	0	0	0	0	0	0	0	0	0	0	0	0	0	1224238.9	0	0	0	0	0	0	0	0
Peak_001583	0	0	0	0	0	0	0	0	0	0	0	0	0	0	0	0	0	0	0	0	0	0	0	0	0	0	0	0	0	0	0	0	0	0	0	0	0	0	0	3010.0757	0	0	0	0	0	0	0	0	0
Peak_001584	0	0	0	0	0	0	0	0	0	0	0	0	0	0	0	0	0	0	0	0	0	0	0	0	0	0	0	0	0	0	0	0	0	0	0	0	0	0	0	0	0	0	0	0	0	0	0	0	0
Peak_001585	0	0	0	0	0	0	0	0	0	0	0	0	0	443320.12	0	0	363345.34	0	0	0	0	0	0	0	0	0	0	0	0	0	0	0	0	0	0	0	0	0	0	0	0	0	0	0	0	0	0	0	0
Peak_001586	0	0	0	0	0	0	0	0	0	0	0	0	0	0	0	0	0	0	0	0	0	0	0	0	0	0	0	0	0	0	0	0	0	0	0	0	0	0	0	56512.938	0	0	0	0	0	0	0	0	0
Peak_001587	0	0	0	0	0	0	0	0	0	0	0	0	0	0	0	0	0	0	0	0	0	0	0	0	0	0	0	0	0	0	136933.83	0	0	0	0	0	0	0	0	0	0	0	0	0	0	0	0	0	0
Peak_001588	0	0	0	0	0	0	0	0	0	0	0	0	1115633.8	0	0	0	0	0	0	0	0	0	0	0	0	0	0	0	520866.97	0	0	0	0	0	0	0	0	0	0	0	20087.715	0	2274543.8	0	0	0	0	0	0
Peak_001589	0	0	0	0	0	0	0	0	0	0	0	0	0	0	0	0	0	0	0	0	0	0	0	0	0	0	0	0	0	0	0	0	0	0	0	0	0	0	0	8467.927	0	0	0	0	0	0	0	0	0
Peak_001590	0	0	0	0	0	0	0	0	0	0	0	0	0	0	0	0	0	0	0	0	0	0	0	0	0	0	0	0	0	0	0	0	0	0	0	0	0	0	0	30805.98	63068.652	0	0	0	0	0	0	0	0
Peak_001591	0	0	0	0	0	0	0	0	0	0	0	0	0	0	0	0	0	0	0	0	0	0	0	0	0	0	0	0	0	0	0	0	0	0	0	0	0	0	0	0	0	0	0	0	0	0	0	0	0
Peak_001592	0	0	0	0	0	0	0	0	0	0	0	0	0	0	0	0	0	0	0	0	0	0	0	0	0	0	0	0	0	0	0	0	0	0	0	0	0	0	0	0	0	0	0	0	0	0	0	0	0
Peak_001593	0	0	0	0	0	0	0	0	0	0	0	0	0	0	0	0	0	0	0	0	0	0	0	0	0	0	0	0	0	0	0	0	12955.641	0	0	0	0	0	0	0	0	0	0	0	0	0	0	0	0
Peak_001594	0	0	0	0	0	0	0	0	0	0	0	0	0	0	0	0	0	0	0	0	0	0	0	0	0	0	0	0	0	219211.78	0	0	0	0	0	0	0	0	0	0	0	0	0	0	0	0	0	0	0
Peak_001595	0	0	0	0	0	0	0	0	0	0	0	0	0	0	0	0	0	0	0	0	0	0	0	0	0	0	0	0	0	0	0	0	0	0	0	0	0	0	0	0	0	0	0	0	0	0	0	0	0
Peak_001596	0	0	0	0	0	0	0	0	0	0	0	0	0	0	0	0	0	0	0	0	0	0	0	0	0	0	0	0	0	0	0	0	0	0	0	0	0	0	0	0	0	0	0	0	0	0	0	0	0
Peak_001597	0	0	0	0	0	0	0	0	0	0	0	0	0	0	0	0	0	0	0	0	0	0	0	0	0	0	0	0	0	0	0	0	0	0	0	0	0	0	0	81738.805	0	0	0	0	0	0	0	0	0
Peak_001598	0	0	0	0	0	0	0	0	0	0	0	0	1847318.4	0	0	0	0	0	0	0	0	0	0	0	0	0	0	0	0	0	0	0	0	0	0	0	0	0	0	0	873646.25	0	0	0	0	0	0	0	0
Peak_001599	0	0	0	0	0	0	0	0	0	0	0	0	0	0	0	0	0	0	0	0	0	0	0	0	0	0	0	0	0	0	0	0	0	0	0	0	0	0	0	0	0	0	0	0	0	0	0	0	0
Peak_001600	0	0	0	0	0	0	0	0	0	0	0	0	0	0	0	0	0	0	0	0	0	0	0	0	0	0	0	0	0	0	0	0	0	0	0	0	0	0	0	63492.984	0	0	0	0	0	0	0	0	0
Peak_001601	0	0	0	0	0	0	0	0	0	0	0	0	0	0	0	0	0	0	0	0	0	0	0	0	0	0	0	0	0	0	139753.33	38518.88	0	0	0	0	0	0	0	0	0	0	0	0	0	0	0	0	0
Peak_001602	0	0	0	0	0	0	0	0	0	0	0	0	0	0	0	0	0	0	0	0	0	0	0	0	0	0	0	0	0	0	38160.867	0	67392.46	0	0	0	0	0	0	0	0	0	0	0	0	0	0	0	0
Peak_001603	0	0	0	0	0	0	0	0	0	0	0	0	0	0	0	0	0	0	0	0	0	0	0	0	0	0	0	0	0	0	0	0	0	0	0	0	0	0	0	0	0	0	0	0	0	0	0	0	0
Peak_001604	0	0	0	0	0	0	0	0	0	0	0	0	0	2981328.8	0	0	2255437.8	0	0	0	0	0	0	0	0	0	0	0	0	59379.53	0	80607.64	0	0	0	0	0	0	0	981624.5	0	0	0	0	0	0	0	0	0
Peak_001605	0	0	0	0	0	0	0	0	0	0	0	0	0	0	0	0	0	0	0	0	0	0	0	0	0	0	0	0	0	0	0	0	6531.7354	0	0	0	0	0	0	0	0	0	0	0	0	0	0	0	0
Peak_001606	0	0	0	0	0	0	0	0	0	0	0	0	0	0	0	0	0	0	0	0	0	0	0	0	0	0	0	0	0	0	218387.33	0	0	0	0	0	0	0	0	0	0	0	0	0	0	0	0	0	0
Peak_001607	0	0	0	0	0	0	0	0	0	0	0	0	0	0	0	0	0	0	0	0	0	0	0	0	0	0	0	66032.11	0	0	0	0	0	0	0	0	0	0	0	0	0	0	0	0	0	0	0	0	0
Peak_001608	0	0	0	0	0	0	0	0	0	0	0	0	0	0	0	0	0	0	0	0	0	0	0	0	0	0	0	0	0	0	0	24201.78	14201.247	0	0	0	0	0	0	0	0	0	0	0	0	0	0	0	0
Peak_001609	0	0	0	0	0	0	0	0	0	0	0	0	0	0	0	0	0	0	0	0	0	0	0	0	0	0	0	0	0	0	0	0	9818.072	0	0	0	0	0	0	0	0	0	0	0	0	0	0	0	0
Peak_001610	0	0	0	0	0	0	0	0	0	0	0	0	0	0	0	0	46912.273	0	0	0	0	0	0	0	0	0	0	0	0	0	0	0	0	0	0	0	0	0	0	179011.14	2275245.5	0	0	0	0	0	0	0	0
Peak_001611	0	0	0	0	0	0	0	0	0	0	0	0	0	0	0	0	0	0	0	0	0	0	0	0	0	0	0	0	0	530495.5	514725.06	0	305700.94	0	0	0	0	0	0	0	0	0	0	0	0	0	0	0	0
Peak_001612	0	0	0	0	0	0	0	0	0	0	0	0	0	0	0	0	0	0	0	0	0	0	0	0	0	0	0	0	0	18892.773	5548.8213	0	0	0	0	0	0	0	0	10440.785	0	0	0	0	0	0	0	0	0
Peak_001613	0	0	0	0	0	0	0	0	0	0	0	0	0	0	0	0	0	0	0	0	0	0	0	0	0	0	0	0	0	0	110954.88	120647.89	50695.9	0	0	0	0	0	0	0	0	0	0	0	0	0	0	0	0
Peak_001614	0	0	0	0	0	0	0	0	0	0	0	0	0	0	0	0	0	0	0	0	0	0	0	0	0	0	0	0	0	0	13216.627	0	0	0	0	0	0	0	0	0	0	0	0	0	0	0	0	0	0
Peak_001615	0	0	0	0	0	0	0	0	0	0	0	0	0	0	0	0	0	0	0	0	0	0	0	0	0	0	0	0	0	30155.887	0	0	0	0	0	0	0	0	0	0	0	0	0	0	0	0	0	0	0
Peak_001616	0	0	0	0	0	0	0	0	0	0	0	0	0	0	0	0	0	0	0	0	0	0	0	0	0	0	0	0	0	0	0	0	0	0	0	0	0	0	137101.16	0	0	0	0	0	0	0	0	0	0
Peak_001617	0	0	0	0	0	0	0	0	0	0	0	0	0	0	0	0	0	0	0	0	0	0	0	0	0	0	0	0	0	0	0	0	0	0	0	0	0	0	0	0	0	0	0	0	0	0	0	0	0
Peak_001618	0	0	0	0	0	0	0	0	0	0	0	0	0	0	0	0	0	0	0	0	0	0	0	0	0	0	0	0	0	88595.21	0	344776.16	4643.8975	0	0	0	0	0	0	0	0	0	0	0	0	0	0	0	0
Peak_001619	0	0	0	0	0	0	0	0	0	0	0	0	0	0	0	82457.375	0	0	0	0	0	0	0	0	0	0	0	0	0	0	328163.34	84711.77	25172.018	0	0	0	0	0	79553.61	0	0	0	0	0	0	0	0	0	0
Peak_001620	0	0	0	0	0	0	0	0	0	0	0	0	0	0	0	0	0	0	0	0	0	0	0	0	0	0	0	0	0	171922.25	202421.7	0	0	0	0	0	0	0	0	0	0	0	0	0	0	0	0	0	0
Peak_001621	0	0	0	0	0	0	0	0	0	0	0	0	0	0	0	0	400872.8	0	0	0	0	0	0	0	0	0	0	0	0	0	0	0	0	0	0	0	0	0	0	997924.7	1842548.8	0	0	0	0	0	0	0	0
Peak_001622	0	0	0	0	0	0	0	0	0	0	0	0	0	39203.965	0	22355.295	0	0	0	0	0	0	0	0	0	0	0	0	0	0	83891.08	0	0	0	0	0	0	0	0	0	0	0	0	0	0	0	0	0	0
Peak_001623	0	0	0	0	0	0	0	0	0	0	0	0	0	0	0	0	0	0	0	0	0	0	0	0	0	0	0	0	0	810879.9	83518.54	0	0	0	0	0	0	0	0	3140178.5	0	0	0	0	0	0	0	0	0
Peak_001624	0	0	0	0	0	0	0	0	0	0	0	0	0	0	0	0	0	0	0	0	0	0	0	0	0	0	0	0	0	0	0	0	0	0	0	0	0	0	0	0	0	0	0	0	0	0	0	0	0
Peak_001625	0	0	0	0	0	0	0	0	0	0	0	0	0	0	0	73068.55	0	0	0	0	0	0	0	0	0	0	0	0	0	0	1184.6621	4875.5713	26172.535	0	0	0	0	0	622.6117	0	0	0	0	0	0	0	0	0	0
Peak_001626	0	0	0	0	0	0	0	0	0	0	0	0	0	52462.867	0	0	0	0	0	0	0	0	0	0	0	0	0	0	0	0	71603.67	0	0	0	0	0	0	0	0	0	0	0	0	0	0	0	0	0	0
Peak_001627	0	0	0	0	0	0	0	0	0	0	0	0	0	0	0	0	0	0	0	0	0	0	0	0	0	0	0	0	0	0	0	56641.76	0	0	0	0	0	0	0	0	0	0	0	0	0	0	0	0	0
Peak_001628	0	0	0	0	0	0	0	0	0	0	0	0	0	0	0	0	0	0	0	0	0	0	0	0	0	0	0	0	0	232223.34	153432.34	0	0	0	0	0	0	0	0	0	0	0	0	0	0	0	0	0	0
Peak_001629	0	0	0	0	0	0	0	0	0	0	0	0	0	74391.31	0	22800.33	0	0	0	0	0	0	0	0	0	0	0	0	0	0	103773.55	0	0	0	0	0	0	0	0	0	0	0	2703.3416	0	0	0	0	0	0
Peak_001630	0	0	0	0	0	0	0	0	0	0	0	0	0	33195.902	0	0	0	0	0	0	0	0	0	0	0	0	0	0	0	0	32971.63	0	0	0	0	0	0	0	0	0	0	0	0	0	0	0	0	0	0
Peak_001631	0	0	0	0	0	0	0	0	0	0	0	0	0	0	0	0	0	0	0	0	0	0	0	0	0	0	0	0	0	0	7818.291	0	0	0	0	0	0	0	0	0	0	0	0	0	0	0	0	0	0
Peak_001632	0	0	0	0	0	8305.772	0	0	0	9824.2295	5639.89	26109.836	13864.804	0	14316.082	13876.116	25873.246	6350.8345	15701.837	19226.207	9966.085	21917.78	12850.482	34427.785	0	18656.117	21901.332	41865.71	26186.027	0	8781.482	10612.683	12148.0205	0	20966.8	0	0	0	7332.6816	0	8711.439	4671.927	18489.734	43777.43	12518.643	9609.435	30214.225	34198.195	26988.607
Peak_001633	0	0	0	0	0	0	0	0	0	0	0	0	0	0	0	102451.36	0	0	0	0	0	0	0	0	0	0	0	0	0	0	0	252197.8	227054.06	0	0	0	0	0	110134.41	0	0	0	0	0	0	0	0	0	0
Peak_001634	0	0	0	0	0	9161.3	0	0	0	0	0	25536.242	6643.2773	0	20798.484	30337.453	12324.548	21915.68	21739.207	26877.807	0	42190.727	0	43670.395	44257.016	7415.9805	13678.235	26550.117	7595.9077	42893.695	19640.092	29753.447	40599.258	0	26782.707	0	0	15221.024	0	0	0	0	0	17171.959	0	0	0	9348.215	0
Peak_001635	0	0	0	0	0	0	0	0	0	0	0	0	0	28035.156	0	0	0	0	0	0	0	0	0	0	0	0	0	0	0	71183.06	59606.953	54490.043	0	0	0	0	0	0	0	0	0	0	0	0	0	0	0	0	0
Peak_001636	0	0	0	0	0	0	0	0	0	0	0	0	0	0	0	48587.605	0	0	0	0	0	0	0	0	0	0	0	0	0	163916.08	182184.14	112698.62	0	0	0	0	0	0	0	0	0	0	0	0	0	0	0	0	0
Peak_001637	0	0	0	0	0	0	0	0	0	0	0	0	0	0	0	0	0	0	0	0	0	0	0	0	0	0	0	0	0	0	0	263021.94	143321.58	0	0	0	0	0	0	0	0	0	0	0	0	0	0	0	0
Peak_001638	0	0	0	0	0	0	0	0	0	0	0	0	0	0	0	122801.984	0	0	0	0	0	0	0	0	0	0	0	0	0	0	0	0	0	0	0	0	0	0	0	0	0	0	0	0	0	0	0	0	0
Peak_001639	0	0	0	0	0	0	0	0	0	0	0	0	0	0	0	0	0	0	0	0	0	0	0	0	0	0	0	0	0	0	0	0	0	0	0	0	0	0	0	0	0	0	0	0	0	0	0	0	0
Peak_001640	0	0	0	0	0	0	0	0	0	0	0	0	0	0	0	0	0	0	0	0	0	0	0	0	0	0	0	0	0	0	0	27125.557	0	0	0	0	0	0	0	0	0	0	0	0	0	0	0	0	0
Peak_001641	0	0	0	0	0	0	0	0	0	0	0	0	0	0	0	0	0	0	0	0	0	0	0	0	0	0	0	0	0	0	0	257273.98	111194.96	0	0	0	0	0	0	0	0	0	0	0	0	0	0	0	0
Peak_001642	0	0	0	0	0	0	0	0	0	0	0	0	0	0	0	0	0	0	0	0	0	0	0	0	0	0	0	0	0	306930.16	388737.2	305804.1	567754.25	0	0	0	0	0	202265.25	0	0	0	0	0	0	0	0	0	0
Peak_001643	0	0	0	0	0	0	0	0	0	0	0	0	0	0	0	0	0	0	0	0	0	0	0	0	0	0	0	0	0	0	0	0	0	0	0	0	0	0	0	0	0	0	0	0	0	0	0	0	0
Peak_001644	0	0	0	0	0	0	0	0	0	0	0	0	0	0	0	0	0	0	0	0	0	0	0	0	0	0	0	0	0	0	0	0	0	0	0	0	0	0	0	0	0	0	0	0	0	0	0	0	0
Peak_001645	0	0	0	0	0	0	0	0	0	0	0	0	0	1982738.5	0	0	0	0	0	0	0	0	0	0	0	0	0	0	0	0	270077.72	0	0	0	0	0	0	0	0	0	0	0	0	0	0	0	0	0	0
Peak_001646	0	0	0	0	0	0	0	0	0	0	0	0	0	0	0	0	0	0	0	0	0	0	0	0	0	0	0	0	0	0	0	0	58414.35	0	0	0	0	0	8353.004	0	0	0	0	0	0	0	0	0	0
Peak_001647	0	0	0	0	0	0	0	0	0	0	0	0	0	0	0	0	0	0	0	0	0	0	0	0	0	0	0	0	0	0	0	0	0	0	0	0	0	0	0	0	0	0	0	0	0	0	0	0	0
Peak_001648	0	0	0	0	0	0	0	0	0	0	0	0	0	0	0	0	0	0	0	0	0	0	0	0	0	0	0	0	0	0	56.64306	0	0	0	0	0	0	0	0	0	0	0	0	0	0	0	0	0	0
Peak_001649	0	0	0	0	0	0	0	0	0	0	0	0	0	0	0	0	0	0	0	0	0	0	0	0	0	0	0	0	0	0	0	0	0	0	0	0	0	0	0	0	0	0	0	0	0	0	0	0	0
Peak_001650	0	0	0	0	0	0	0	0	0	0	0	0	0	0	0	0	0	0	0	0	0	0	0	0	0	0	0	0	0	0	0	0	0	0	0	0	0	0	6036.9897	0	0	0	0	0	0	0	0	0	0
Peak_001651	0	0	0	0	0	0	0	0	0	0	0	0	0	0	0	0	0	0	0	0	0	0	0	0	0	0	0	0	0	0	0	0	0	0	0	0	0	0	0	0	0	0	0	0	0	0	0	0	0
Peak_001652	0	0	0	0	0	0	0	0	0	0	0	0	0	0	60579.164	0	0	0	0	0	0	0	0	0	0	0	0	0	0	0	0	0	0	0	0	0	0	0	0	0	0	0	0	0	0	0	0	0	0
Peak_001653	0	0	0	0	0	0	0	0	0	0	0	0	0	0	0	0	0	0	0	0	0	0	0	0	0	0	0	0	0	0	0	0	0	0	0	0	0	0	42645.227	0	0	0	0	0	0	0	0	0	0
Peak_001654	0	0	0	0	0	0	0	0	0	0	0	0	0	0	0	0	0	0	0	0	0	0	0	0	0	0	0	0	0	0	0	444032.25	333972.78	0	0	0	0	0	0	0	0	0	0	0	0	0	0	0	0
Peak_001655	0	0	0	0	0	0	0	0	0	0	0	0	0	0	0	0	0	0	0	0	0	0	0	0	0	0	0	0	0	0	0	0	0	0	0	0	0	0	0	0	0	0	0	0	0	0	0	0	0
Peak_001656	0	0	0	0	0	0	0	0	0	0	0	0	0	0	0	0	0	0	0	0	0	0	0	0	0	0	0	0	0	0	0	0	0	0	0	0	0	0	0	0	0	0	0	0	0	0	0	0	0
Peak_001657	0	0	0	0	0	0	0	0	0	0	0	0	0	0	7838.4546	0	0	0	0	0	0	0	0	0	0	0	0	0	0	0	0	0	0	0	0	0	0	0	0	0	0	0	0	0	0	0	0	0	0
Peak_001658	0	0	0	0	0	0	0	0	0	0	0	0	0	0	0	0	0	0	0	0	0	0	0	0	0	0	0	0	0	0	0	0	0	0	0	0	0	0	0	0	0	0	0	0	0	0	0	0	0
Peak_001659	0	0	0	0	0	0	0	0	0	0	0	0	0	0	0	0	0	0	0	0	0	0	0	0	0	0	0	0	0	0	0	11970.31	0	0	0	0	0	0	48067.207	0	0	0	0	0	0	0	0	0	0
Peak_001660	0	0	0	0	0	0	0	0	0	0	0	0	0	0	0	0	0	0	0	0	0	0	0	0	0	0	0	0	0	0	0	1781413.1	22098.738	0	0	0	0	0	0	0	0	0	0	0	0	0	0	0	0
Peak_001661	0	0	0	0	0	0	0	0	0	0	0	0	0	0	0	0	0	0	0	0	0	0	0	0	0	0	0	0	0	0	0	0	0	0	0	0	0	0	0	0	0	0	0	0	0	0	0	0	0
Peak_001662	0	0	0	0	0	0	0	0	0	0	0	0	0	0	0	0	0	0	0	0	0	0	0	0	0	0	0	0	0	0	0	0	0	0	0	0	0	0	0	0	0	0	0	0	0	0	0	0	0
Peak_001663	0	0	0	0	0	0	0	0	0	0	0	0	0	0	0	0	0	0	0	0	0	0	0	0	0	0	0	0	0	0	0	468561.5	0	0	0	0	0	0	0	0	0	0	0	0	0	0	0	0	0
Peak_001664	0	0	0	0	0	0	0	0	0	0	0	0	0	0	0	0	0	0	0	0	0	0	0	0	0	0	0	0	0	0	0	0	0	0	0	0	0	0	0	0	0	0	0	0	0	0	0	0	0
Peak_001665	0	0	0	0	0	0	0	0	0	0	0	0	0	0	0	442301.75	0	0	0	0	0	0	0	0	0	0	0	0	0	0	0	0	0	0	0	0	0	0	0	0	0	0	0	0	0	0	0	0	0
Peak_001666	0	0	0	0	0	0	0	0	0	0	0	0	0	0	0	0	0	0	0	0	0	0	0	0	0	0	0	0	0	4223.1943	0	0	0	0	0	0	0	0	0	0	0	0	0	0	0	0	0	0	0
Peak_001667	0	0	0	0	0	0	0	0	0	0	0	0	0	0	0	0	0	0	0	0	0	0	0	0	0	0	0	0	0	0	0	0	0	0	0	0	0	0	75962.73	0	0	0	0	0	0	0	0	0	0
Peak_001668	0	0	0	0	0	0	0	0	0	0	0	0	0	0	0	0	0	0	0	0	0	0	0	0	0	0	0	0	0	0	0	0	0	0	0	0	0	0	0	0	0	0	0	0	0	0	0	0	0
Peak_001669	0	0	0	0	0	0	0	0	0	0	0	0	0	0	0	0	0	0	0	0	0	0	0	0	0	0	0	0	0	0	0	0	0	0	0	0	0	0	0	0	0	0	0	0	0	0	0	0	0
Peak_001670	0	0	0	0	0	0	0	0	0	0	0	0	0	0	0	0	0	0	0	0	0	0	0	0	0	0	0	0	0	0	0	0	0	0	0	0	0	0	0	0	0	0	0	0	0	0	0	0	0
Peak_001671	0	0	0	0	0	0	0	0	0	0	0	0	0	0	0	0	0	0	0	0	0	0	0	0	0	0	0	0	0	0	0	0	0	0	0	0	0	0	0	0	0	0	0	0	0	0	0	0	0
Peak_001672	0	0	0	0	0	0	0	0	0	0	0	0	0	0	42141.945	0	0	0	0	0	0	0	0	0	0	0	0	0	0	0	0	0	0	0	0	0	0	0	0	0	0	0	0	0	0	0	0	0	0
Peak_001673	0	0	0	0	0	0	0	0	0	0	0	0	0	0	49805.367	0	0	0	0	0	0	0	0	0	0	0	0	0	0	0	0	0	0	0	0	0	0	0	0	0	0	0	0	0	0	0	0	0	0
Peak_001674	0	0	0	0	0	0	0	0	0	0	0	0	0	0	0	0	0	0	0	0	0	0	0	0	0	0	0	0	0	0	0	10978.825	0	0	0	0	0	0	0	0	0	0	0	0	0	0	0	0	0
Peak_001675	0	0	0	0	0	0	0	0	0	0	0	0	0	0	0	0	0	0	0	0	0	0	0	0	0	0	0	0	0	0	0	0	0	0	0	0	0	7739.296	0	0	0	0	0	0	0	0	0	0	0
Peak_001676	0	0	0	0	0	0	0	0	0	0	0	0	0	0	0	0	0	0	0	0	0	0	0	0	0	0	0	0	0	0	0	0	0	0	0	0	0	0	0	0	0	0	0	0	0	0	0	0	0
Peak_001677	0	0	0	0	0	0	0	0	0	0	0	0	0	0	0	0	0	0	0	0	0	0	0	0	0	0	0	0	0	0	8305.9375	0	0	0	0	0	0	0	0	0	0	0	0	0	0	0	0	0	0
Peak_001678	0	0	0	0	0	0	0	0	0	0	0	0	0	0	43340.15	0	0	0	0	0	0	0	0	0	0	0	0	0	0	0	0	0	0	0	0	0	0	14606.261	0	0	0	0	0	0	0	0	0	0	0
Peak_001679	0	0	0	0	0	0	0	0	0	0	0	0	0	0	0	0	0	0	0	0	0	0	0	0	0	0	0	0	0	0	0	0	0	0	0	43281.668	0	0	0	0	0	0	0	0	0	0	0	0	0
Peak_001680	0	0	0	0	0	0	0	0	0	0	0	0	0	0	0	0	0	0	0	0	0	0	0	0	0	0	0	0	0	0	0	0	0	0	0	0	26312.363	0	0	0	0	0	0	0	0	0	0	0	0
Peak_001681	0	0	0	0	0	0	0	0	0	0	0	0	0	0	0	0	0	0	0	0	0	0	0	0	0	0	0	0	0	0	0	0	0	0	0	0	0	0	0	0	0	0	0	0	0	0	0	0	0
Peak_001682	0	0	0	0	0	0	0	0	0	0	0	0	0	0	0	0	0	0	0	0	0	0	0	0	0	0	0	0	0	0	0	0	0	0	0	0	0	5868.2275	0	0	0	0	0	0	0	0	0	0	0
Peak_001683	0	0	0	0	0	0	0	0	0	0	0	0	0	0	0	0	0	0	0	0	0	0	0	0	0	0	0	0	0	0	0	0	0	0	0	0	0	0	0	0	0	0	0	0	0	0	0	0	0
Peak_001684	0	0	0	0	0	0	0	0	0	0	0	0	0	0	0	0	0	0	0	0	0	0	0	0	0	0	0	0	0	0	0	0	0	0	0	105289.25	77999.86	0	0	0	0	0	0	0	0	0	0	0	0
Peak_001685	0	0	0	0	0	0	0	0	0	0	0	0	0	0	0	0	0	0	0	0	0	0	0	0	0	0	0	0	0	0	0	0	0	0	0	0	0	0	0	0	0	0	0	0	0	0	0	0	0
Peak_001686	0	0	0	0	0	0	0	0	0	0	0	0	0	0	0	0	0	0	0	0	0	0	0	0	0	0	0	0	0	0	0	0	0	0	0	0	0	0	0	0	0	0	0	0	0	0	0	0	0
Peak_001687	0	0	0	0	0	0	0	0	0	0	0	0	0	0	0	0	0	0	0	0	0	0	0	0	0	0	0	0	0	0	0	0	0	0	0	0	0	0	0	0	0	0	0	0	0	0	0	0	0
Peak_001688	0	0	0	0	0	0	0	0	0	0	0	0	0	0	0	0	0	0	0	0	0	0	0	0	0	0	0	0	0	0	0	0	0	0	0	0	0	0	0	0	0	0	0	0	0	0	0	0	0
Peak_001689	0	0	0	0	0	0	0	0	0	0	0	0	0	0	0	0	0	0	0	0	0	0	0	0	0	0	0	0	0	0	0	0	0	0	0	0	28080.709	0	0	0	0	0	0	0	0	0	0	0	0
Peak_001690	0	0	0	0	0	0	0	0	0	0	0	0	0	0	14430.465	0	0	0	0	0	0	0	0	0	0	0	0	0	0	0	0	0	0	0	0	0	24603.072	54056.254	0	0	0	0	0	0	0	0	0	0	0
Peak_001691	0	0	0	0	0	0	0	0	0	0	0	0	0	0	0	0	0	0	0	0	0	0	0	0	0	0	0	0	0	0	0	0	0	0	0	0	38548.52	0	0	0	0	0	0	0	0	0	0	0	0
Peak_001692	0	0	0	0	0	0	0	0	0	0	0	0	0	0	111731.06	0	0	0	0	0	0	0	0	0	0	0	0	0	0	0	0	0	0	0	0	0	0	31866.178	0	0	0	0	0	0	0	0	0	0	0
Peak_001693	0	0	0	0	0	0	0	0	0	0	0	0	0	0	0	0	0	0	0	0	0	0	0	0	0	0	0	0	0	0	0	2605906.2	2299846.2	0	0	0	0	0	792645.8	0	0	0	0	0	0	0	0	0	0
Peak_001694	0	0	0	0	0	0	0	0	0	0	0	0	0	0	0	0	0	0	0	0	0	0	0	0	0	0	0	0	0	0	0	0	0	0	0	0	0	26476.303	0	0	0	0	0	0	0	0	0	0	0
Peak_001695	0	0	0	0	0	0	0	0	0	0	0	0	0	0	0	0	0	0	0	0	0	0	0	0	0	0	0	0	0	0	0	0	0	20081.135	0	0	82157.31	0	0	0	0	0	0	0	0	0	0	0	0
Peak_001696	0	0	0	0	0	0	0	0	0	0	0	0	0	0	0	0	0	0	0	0	0	0	0	0	0	0	0	0	0	0	0	0	15504.597	0	0	0	0	0	0	0	0	0	0	0	0	0	0	0	0
Peak_001697	0	0	0	0	0	0	0	0	0	0	0	0	0	0	0	0	0	0	0	0	0	0	0	0	0	0	0	0	0	0	0	0	0	31702.654	0	0	0	0	0	0	0	0	0	0	0	0	0	0	0
Peak_001698	0	0	0	0	0	0	0	0	0	0	0	0	0	0	0	0	0	0	0	0	0	0	0	0	0	0	0	0	0	0	0	0	1311141.9	0	0	0	0	0	914481.3	0	0	0	0	0	0	0	0	0	0
Peak_001699	0	0	0	0	0	0	0	0	0	0	0	0	0	0	1197530.2	0	0	0	0	0	0	0	0	0	0	0	0	0	0	0	0	0	0	22654.377	0	0	22736.139	0	0	0	0	0	0	0	0	0	0	0	0
Peak_001700	0	0	0	0	0	0	0	0	0	0	0	0	0	0	0	0	0	0	0	0	0	0	0	0	0	0	0	0	0	0	0	0	0	93132.53	0	0	0	0	0	0	0	0	0	0	0	0	0	0	0
Peak_001701	0	0	0	0	0	0	0	0	0	0	0	0	0	0	0	0	0	0	0	0	0	0	0	0	0	0	0	0	0	0	0	0	0	0	0	7694.4956	33134.402	0	0	0	0	0	0	0	0	0	0	0	0
Peak_001702	0	0	0	0	0	0	0	0	0	0	0	0	0	0	0	0	0	0	0	0	0	0	0	0	0	0	0	0	0	0	0	0	0	0	0	0	0	0	0	0	0	0	0	0	0	0	0	0	0
Peak_001703	0	0	0	0	0	0	0	0	0	0	0	0	0	0	10922.032	0	0	0	0	0	0	0	0	0	0	0	0	0	0	0	0	0	0	0	3296.4783	0	0	4910.1006	0	0	0	0	0	0	0	0	0	0	0
Peak_001704	0	0	0	0	0	0	0	0	0	0	0	0	0	0	0	0	0	0	0	0	0	0	0	0	0	0	0	0	0	0	0	0	0	20546.242	0	25711.514	0	0	0	0	0	0	0	0	0	0	0	0	0
Peak_001705	0	0	0	0	0	0	0	0	0	0	0	0	0	0	0	0	0	0	0	0	0	0	0	0	0	0	0	0	0	0	0	0	0	43696.45	0	37404.87	0	0	0	0	0	0	0	0	0	0	0	0	0
Peak_001706	0	0	0	0	0	0	0	0	0	0	0	0	0	0	0	0	0	0	0	0	0	0	0	0	0	0	0	0	0	0	0	0	0	0	0	0	0	0	1474094.4	0	0	0	0	0	0	0	0	0	0
Peak_001707	0	0	0	0	0	0	0	0	0	0	0	0	0	0	0	0	0	0	0	0	0	0	0	0	0	0	0	0	0	0	0	0	0	0	0	0	10346.826	0	0	0	0	0	0	0	0	0	0	0	0
Peak_001708	0	0	0	0	0	0	0	0	0	0	0	0	0	0	49444.89	0	0	0	0	0	0	0	0	0	0	0	0	0	0	0	0	0	0	0	6908.0586	0	4752.572	0	0	0	0	0	0	0	0	0	0	0	0
Peak_001709	0	0	0	0	0	0	0	0	0	0	0	0	0	0	108475.53	0	0	0	0	0	0	0	0	0	0	0	0	0	0	0	0	0	0	0	0	0	0	12577.204	0	0	0	0	0	0	0	0	0	0	0
Peak_001710	0	0	0	0	0	0	0	0	0	0	0	0	0	0	0	0	0	0	0	0	0	0	0	0	0	0	0	0	0	0	0	0	0	0	0	0	0	0	0	0	0	0	0	0	0	0	0	0	0
Peak_001711	0	0	0	0	0	0	0	0	0	0	0	0	0	0	0	0	0	0	0	0	0	0	0	0	0	0	0	0	0	0	0	0	0	0	0	0	0	0	0	0	0	0	0	0	0	0	0	0	0
Peak_001712	0	0	0	0	0	0	0	0	0	0	0	0	0	0	0	0	0	0	0	0	0	0	0	0	0	0	0	0	0	0	0	0	0	61080.58	9547.184	64855.027	0	0	0	0	0	0	0	0	0	0	0	0	0
Peak_001713	0	0	0	0	0	0	0	0	0	0	0	0	0	0	0	0	0	0	0	0	0	0	0	0	0	0	0	0	0	0	0	0	0	0	0	0	0	0	0	0	0	0	0	0	0	0	0	0	0
Peak_001714	0	0	0	0	0	0	0	0	0	0	0	0	0	0	0	0	0	0	0	0	0	0	0	0	0	0	0	0	0	0	0	0	0	0	0	0	13238.848	86791.61	0	0	0	0	0	0	0	0	0	0	0
Peak_001715	0	0	0	0	0	0	0	0	0	0	0	0	0	0	68950.63	0	0	0	0	0	0	0	0	0	0	0	0	0	0	0	0	0	0	0	0	0	24619.35	0	0	0	0	0	0	0	0	0	0	0	0
Peak_001716	0	0	0	0	0	0	0	0	0	0	0	0	0	0	0	0	0	0	0	0	0	0	0	0	0	0	0	0	0	0	0	0	0	0	0	0	0	0	0	0	0	0	0	0	0	0	0	0	0
Peak_001717	0	0	0	0	0	0	0	0	0	0	0	0	0	0	0	0	0	0	0	0	0	0	0	0	0	0	0	0	0	0	0	0	0	24357.29	0	0	0	0	0	0	0	0	0	0	0	0	0	0	0
Peak_001718	0	0	0	0	0	0	0	0	0	0	0	0	0	0	0	0	0	0	0	0	0	0	0	0	0	0	0	0	0	0	0	0	0	30016.785	0	0	85846.43	0	0	0	0	0	0	0	0	0	0	0	0
Peak_001719	0	0	0	0	0	0	0	0	0	0	0	0	0	0	0	0	0	0	0	0	0	0	0	0	0	0	0	0	0	0	0	0	0	0	0	0	0	0	0	0	0	0	0	0	0	0	0	0	0
Peak_001720	0	0	0	0	0	0	0	0	0	0	0	0	0	0	0	0	0	0	0	0	0	0	0	0	0	0	0	0	0	0	0	0	0	0	71573.19	0	0	0	0	0	0	0	0	0	0	0	0	0	0
Peak_001721	0	0	0	0	0	0	0	0	0	0	0	0	0	0	0	0	0	0	0	0	0	0	0	0	0	0	0	0	0	0	0	0	0	0	0	10460.962	0	0	0	0	0	0	0	0	0	0	0	0	0
Peak_001722	0	0	0	0	0	0	0	0	0	0	0	0	0	0	0	0	0	0	0	0	0	0	0	0	0	0	0	0	0	0	0	0	0	0	0	0	0	0	0	0	0	0	0	0	0	0	0	0	0
Peak_001723	0	0	0	0	0	0	0	0	0	0	0	0	0	0	0	0	0	0	0	0	0	0	0	0	0	0	0	0	0	0	0	0	0	0	0	0	0	67617.31	0	0	0	0	0	0	0	0	0	0	0
Peak_001724	0	0	0	0	0	0	0	0	0	0	0	0	0	0	0	0	0	0	0	0	0	0	0	0	0	0	0	0	0	0	0	0	0	0	0	0	0	135474.38	0	0	0	0	0	0	0	0	0	0	0
Peak_001725	0	0	0	0	0	0	0	0	0	0	0	0	0	0	0	0	0	0	0	0	0	0	0	0	0	0	0	0	0	0	0	0	0	18440.143	0	0	0	0	0	0	0	0	0	0	0	0	0	0	0
Peak_001726	0	0	0	0	0	0	0	0	0	0	0	0	0	0	0	0	0	0	0	0	0	0	0	0	0	0	0	0	0	0	0	0	0	0	0	0	0	0	0	0	0	0	0	0	0	0	0	0	0
Peak_001727	0	0	0	0	0	0	0	0	0	0	0	0	0	0	0	0	0	0	0	0	0	0	0	0	0	0	0	0	0	0	0	0	0	0	0	0	0	0	0	0	0	0	0	0	0	0	0	0	0
Peak_001728	0	0	0	0	0	0	0	0	0	0	0	0	0	0	0	0	0	0	0	0	0	0	0	0	0	0	0	0	0	0	0	0	0	0	0	0	0	0	0	0	0	0	0	0	0	0	0	0	0
Peak_001729	0	0	0	0	0	0	0	0	0	0	0	0	0	0	0	0	0	0	0	0	0	0	0	0	0	0	0	0	0	0	0	0	0	0	0	0	0	0	0	0	0	0	0	0	0	0	0	0	0
Peak_001730	0	0	0	0	0	0	0	0	0	0	0	0	0	0	0	0	0	0	0	0	0	0	0	0	0	0	0	0	0	0	0	0	0	0	61962.703	0	0	0	0	0	0	0	0	0	0	0	0	0	0
Peak_001731	0	0	0	0	0	0	0	0	0	0	0	0	0	0	0	0	0	0	0	0	0	0	0	0	0	0	0	0	0	0	0	0	0	0	89830.44	0	0	0	0	0	0	0	0	0	0	0	0	0	0
Peak_001732	0	0	0	0	0	0	0	0	0	0	0	0	0	0	340360.5	0	0	0	0	0	0	0	0	0	0	0	0	0	0	0	0	0	0	0	0	0	603765.25	597836.06	0	0	0	0	0	0	0	0	0	0	0
Peak_001733	0	0	0	0	0	0	0	0	0	0	0	0	0	0	0	0	0	0	0	0	0	0	0	0	0	0	0	0	0	0	0	0	0	0	0	6039.8394	0	0	0	0	0	0	0	0	0	0	0	0	0
Peak_001734	0	0	0	0	0	0	0	0	0	0	0	0	0	0	0	0	0	0	0	0	0	0	0	0	0	0	0	0	0	0	0	0	0	0	0	0	0	0	0	0	0	0	0	0	0	0	0	0	0
Peak_001735	0	0	0	0	0	0	0	0	0	0	0	0	0	0	0	0	0	0	0	0	0	0	0	0	0	0	0	0	0	0	0	0	0	0	0	0	0	0	0	0	0	0	0	0	0	0	0	0	0
Peak_001736	0	0	0	0	0	0	0	0	0	0	0	0	0	0	0	0	0	0	0	0	0	0	0	0	0	0	0	0	0	0	0	0	0	0	0	58798.668	0	0	0	0	0	0	0	0	0	0	0	0	0
Peak_001737	0	0	0	0	0	0	0	0	0	0	0	0	0	0	0	0	0	0	0	0	0	0	0	0	0	0	0	0	0	0	0	0	0	0	0	0	0	0	0	0	0	0	0	0	0	0	0	0	0
Peak_001738	0	0	0	0	0	0	0	0	0	0	0	0	0	0	0	0	0	0	0	0	0	0	0	0	0	0	0	0	0	0	0	0	0	0	188822.02	0	0	0	0	0	0	0	0	0	0	0	0	0	0
Peak_001739	0	0	0	0	0	0	0	9643.397	0	14201.6045	22748.29	21633.164	30445.684	47283.957	0	61369.844	49062.277	43736.36	42272.023	53450.64	38491.402	58419.74	58606.156	61337.406	31115.785	18860.014	29595.154	31561.426	43627.758	24802.24	32710.617	17952.01	35579.605	18283.787	6755.29	23074.867	18514.836	0	26106.004	14037.77	0	16118.358	13131.872	17249.57	0	25120.736	26968.691	24250.738	22154.68
Peak_001740	0	0	0	0	0	0	0	0	0	0	0	0	0	0	0	0	0	0	0	0	0	0	0	0	0	0	0	0	0	0	0	0	0	0	0	0	0	0	0	0	0	0	0	0	0	0	0	0	0
Peak_001741	0	0	0	0	0	0	0	0	0	0	0	0	0	0	0	0	0	0	0	0	0	0	0	0	0	0	0	0	0	0	0	0	0	0	316509.12	25204.283	0	0	0	0	0	0	0	0	0	0	0	0	0
Peak_001742	0	0	0	0	0	0	0	0	0	0	0	0	0	0	0	0	0	0	0	0	0	0	0	0	0	0	0	0	0	0	0	0	0	0	0	0	0	0	0	0	0	0	0	0	0	0	0	0	0
Peak_001743	0	0	0	0	0	0	0	0	0	0	0	0	0	0	0	0	0	0	0	0	0	0	0	0	0	0	0	0	0	0	0	0	0	0	0	0	0	0	0	0	0	0	0	0	0	0	0	0	0
Peak_001744	0	0	0	0	0	0	0	0	0	0	0	0	0	0	0	0	0	0	0	0	0	0	0	0	0	0	0	0	0	0	0	0	0	0	0	0	0	0	0	0	0	0	0	0	0	0	0	0	0
Peak_001745	0	0	0	0	0	0	0	0	0	0	0	0	0	0	0	0	0	0	0	0	0	0	0	0	0	0	0	0	0	0	0	0	0	0	0	0	0	0	0	0	0	0	0	0	0	0	0	0	0
Peak_001746	0	0	0	0	0	0	0	0	0	0	0	0	0	0	0	0	0	0	0	0	0	0	0	0	0	0	0	0	0	0	0	0	0	0	0	0	0	0	0	0	0	0	0	0	0	0	0	0	0
Peak_001747	0	0	0	0	0	0	0	0	0	0	0	0	0	0	0	0	0	0	0	0	0	0	0	0	0	0	0	0	0	0	0	0	0	0	0	0	0	0	0	0	0	0	0	0	0	0	0	0	0
Peak_001748	0	0	0	0	0	0	0	0	0	0	0	0	0	0	0	0	0	0	0	0	0	0	0	0	0	0	0	0	0	0	0	0	0	0	0	0	0	0	0	0	0	0	0	0	0	0	0	0	0
Peak_001749	0	0	0	0	0	0	0	0	0	0	0	0	0	0	0	0	0	0	0	0	0	0	0	0	0	0	0	0	0	0	0	0	0	0	0	0	0	0	0	0	0	0	0	0	0	0	0	0	0
Peak_001750	0	0	0	0	0	0	0	0	0	0	0	0	0	0	0	0	0	0	0	0	0	0	0	0	0	0	0	0	0	0	0	0	0	0	0	0	0	0	0	0	0	0	0	0	0	0	0	0	0
Peak_001751	0	0	0	0	0	0	0	0	0	0	0	0	0	0	0	0	0	0	0	0	0	0	0	0	0	0	0	0	0	0	0	0	0	0	0	0	0	0	0	0	0	0	0	0	0	0	0	0	0
Peak_001752	0	0	0	0	0	0	0	0	0	0	0	0	0	0	0	0	0	0	0	0	0	0	0	0	0	0	0	0	0	0	0	0	0	0	0	0	0	0	0	0	0	0	0	0	0	0	0	0	0
Peak_001753	0	0	0	0	0	0	0	0	0	0	0	0	0	0	0	0	0	0	0	0	0	0	0	0	0	0	0	0	0	0	0	0	0	0	0	0	0	0	0	0	0	0	0	0	0	0	0	0	0
Peak_001754	0	0	0	0	0	0	0	0	0	0	0	0	0	0	0	0	0	0	0	0	0	0	0	0	0	0	0	0	0	0	0	0	0	0	0	0	0	0	0	0	0	0	0	0	0	0	0	0	0
Peak_001755	0	0	0	0	0	0	0	0	0	0	0	0	0	0	0	0	0	0	0	0	0	0	0	0	0	0	0	0	0	0	0	0	0	0	0	0	0	0	0	0	0	0	0	0	0	0	0	0	0
Peak_001756	0	0	0	0	0	0	0	0	0	0	0	0	0	0	0	0	0	0	0	0	0	0	0	0	0	0	0	0	0	0	0	0	0	564684	466343.22	0	0	0	0	0	0	0	0	0	0	0	0	0	0
Peak_001757	154272.56	237653.73	27481.117	322795.03	334496.78	104857.766	144629.02	27293.736	335138.1	0	238897.47	0	0	300240.38	0	0	60799.312	0	0	0	144395.61	0	200845.61	0	0	93214.43	64926.68	28231.36	153864.75	0	89622.234	0	0	233805.47	0	252253.19	202873.17	0	264589.78	224449.86	232263.19	229491.42	11862.522	0	18912.965	13602.316	159267.11	0	270644.47
Peak_001758	0	0	0	0	0	0	0	0	0	0	0	0	0	0	0	0	0	0	0	0	0	0	0	0	0	0	0	0	0	0	0	0	0	0	0	0	0	0	0	0	0	0	0	0	0	0	0	0	0
Peak_001759	0	0	0	0	0	0	0	0	0	0	0	0	0	0	0	0	0	0	0	0	0	0	0	0	0	0	0	0	0	0	0	0	0	0	0	0	0	0	0	0	0	0	0	0	0	0	0	0	0
Peak_001760	0	11590.885	24799.973	34318.36	68883.11	50594.57	35543.113	34898.55	31370.926	45405.984	51269.645	35916.766	12796.622	25354.621	16606.652	27971.186	75766.89	71604.22	40799.14	32872.566	28117.354	19977.078	19862.951	14562.975	67906.77	83895.89	108263.12	79499.53	74174.29	24784.896	32704.234	5908.16	16446.51	36995.24	22059.55	14647.044	15722.842	17294.346	31451.754	30543.727	19292.217	15382.031	17147.19	11907.752	0	0	7150.296	0	0
Peak_001761	0	0	0	0	0	0	0	0	0	0	0	0	0	0	0	0	0	0	0	0	0	0	0	0	0	0	0	0	0	0	0	0	0	0	0	0	0	0	0	0	0	0	0	0	0	0	0	0	0
Peak_001762	0	0	0	0	0	0	0	0	0	0	0	0	0	0	0	0	0	0	0	0	0	0	0	0	0	0	0	0	0	0	0	0	0	0	0	0	0	0	0	0	0	0	0	0	0	0	0	0	0
Peak_001763	0	0	0	0	0	0	0	0	0	0	0	0	0	0	0	0	0	0	0	0	0	0	0	0	0	0	0	0	0	0	0	0	0	0	0	0	0	0	0	0	0	0	0	0	0	0	0	0	0
Peak_001764	9790.328	20865.186	0	22627.15	17864.979	24360.105	11390.1	12000.889	18432.688	9762.665	12478.481	15975.206	9327.577	13439.266	0	11751.77	17705.824	9540.569	0	14237.644	12053.314	13624.273	20220.686	0	25271.17	18214.443	24891.596	22540.988	15323.073	16827.25	21646.553	13229.443	13111.646	11357.664	7099.806	16447.236	6611.339	0	14502.8545	21123.867	13377.36	14534.386	0	10925.425	0	0	7701.982	16557.387	25268.977
Peak_001765	0	0	0	0	0	6563.066	0	0	0	0	0	3391.801	0	0	0	0	0	0	0	0	0	0	0	0	0	0	0	0	0	0	3749.1357	0	0	0	0	0	0	0	0	0	0	0	0	0	0	0	5726.8364	0	0
Peak_001766	364436.9	242987.38	332345.4	298927.4	168910.95	282045.53	210412.62	297653.72	325324.53	217961.3	95728.94	323063.28	279897.22	251356.89	193994.22	275324.78	77608.164	0	205905.36	268390.4	96960.89	325179.44	244528.77	348185.47	271275.7	373321.03	108535.4	0	131668.5	228428.45	225019.62	273981.12	307944.22	164546.81	387780.44	187089.31	157190.8	321804.94	234946.34	199432.28	311483.9	282255.03	166119.58	193672.19	178235.16	270795.34	147021.62	206628.16	263800.62
Peak_001767	35670.273	75812.73	86152.01	73059.84	52942.066	61637.773	74453.02	107040.914	75250.25	92762.26	126814.484	87354.3	119977.8	79024.836	79313.13	129043.4	103363.25	53175.54	110982.7	119544.79	81858.73	106606.33	105118.3	117059.24	108934.08	99174.42	89431.695	144522.3	86536.03	82859.586	90871.07	115534.05	98605.125	128255.59	92242.25	95020.336	98205.76	97799.15	105350.305	122556.76	123525.21	129007.71	106439.16	133031.64	127350.445	138179.86	140047.92	126287.41	129170.83
Peak_001768	49283.992	0	0	26952.254	0	0	0	56833.69	38011.35	62278.695	24580.48	43958.312	0	0	0	0	12943.255	0	0	163178.55	0	1176194.5	49614.63	26750.73	0	0	81022.88	152639.12	42995.082	14353.285	0	0	0	40936.3	0	0	21704.64	0	0	0	0	0	100197.92	0	37503.22	0	0	48344.715	0
Peak_001769	46504.152	51218.793	17461.02	14372.8125	8550.752	21064.975	14270.151	17422.838	17046.316	17454.713	16664.26	19565.588	11921.797	280.56674	0	0	19103.148	0	5511.4253	0	0	0	0	6365.843	0	0	13568.511	0	0	13595.286	0	0	0	0	9273.852	0	38.2542	0	9851.285	8429.543	0	0	0	4652.465	0	0	0	0	0
Peak_001770	0	0	0	0	0	0	0	0	0	0	0	0	0	0	0	0	0	0	0	0	0	0	0	0	0	0	0	0	0	0	0	0	14607.192	0	0	8867.906	9146.628	0	8947.069	0	0	7315.033	0	0	0	0	0	0	11455.486
Peak_001771	0	0	0	0	0	0	0	0	0	0	0	0	0	0	0	0	0	0	0	0	6848.468	0	0	0	0	8418.777	7698.591	0	0	0	0	0	0	0	0	0	0	0	0	0	0	0	0	0	0	0	0	0	0
Peak_001772	2246316	2400792.2	2854666	2426078.5	2737510	2540116.2	2442664.8	2828009.8	2823621.5	2649052.2	2989602.8	2610257.2	2637425.8	2721612	3786426.8	3484357	4129341.2	3849766.2	3595160.5	3458891.8	3351955.2	3158042.2	3052482.8	2923830.5	2957618.5	2521492.2	2400119.5	2522498	2527182.8	2542309.5	2816834.8	2576116.2	3141002.8	3305585	2693101.5	3049410.8	2914998	3170602.5	2814304	3242396.2	3185116.8	3519170.8	4065961.8	3207357.2	3349719.2	3288815.2	3286548.8	3242513.8	3425430.2
Peak_001773	0	0	0	0	0	0	0	0	6086.082	0	23945.693	60362.883	41016.79	0	55995.016	59123.215	91969.96	108484.34	141677.22	186146.89	160984.2	177305.31	240685.97	268579.97	320943.12	159545.34	127543.38	356094.5	217768.66	235056.06	131832.36	77362.94	213658.05	13686.833	15217.276	0	0	17755.416	0	0	0	0	0	0	0	0	0	0	6493.7583
Peak_001774	0	0	0	0	0	0	0	0	0	0	15244.673	43962.984	31652.775	0	40496.914	43211.883	62092.203	85237.52	109245.14	142117.53	110793.38	139137.78	168259.3	194080.48	217638.1	118564.97	104565.08	236672.86	169407.73	167577.17	85928.086	61231.402	147355.4	7398.0933	11457.238	0	0	10528.831	0	0	0	0	0	0	0	0	0	0	0
Peak_001775	589664.6	48737.965	77425.71	114083.42	321103.53	475249.28	384960.34	53870.953	237189.56	189159.78	34361.77	89271.5	79200.375	56388.33	111933.78	61589.555	169487.94	113292.78	113493.586	153790.23	308100.44	203662.6	207501.33	212753.52	187261.44	533366.5	505990	566951.9	367692.94	292286.7	164256.55	106081.99	177131.9	113762.57	194495.5	220501.8	133785.27	37405.02	373896.78	425263.44	236922.88	105632.82	276689.78	423688.03	194921.84	139993.39	333241.7	568262.8	636595
Peak_001776	198582.36	286706.4	328653.03	247868.22	277864.25	293752.25	274176.72	275309.84	311408.88	379891.22	220375.61	278900.5	317368.6	284033.5	348960.72	372007.47	248481.89	400921.6	390887.97	431513.28	291426.22	460831.16	236010.05	425088.5	585136.7	355983.56	408509.72	410426.75	327555.06	583358.44	531137.8	539809.75	532044.6	304458.44	405482.1	330871.66	320064.97	365064.2	284337.94	308876.62	273097.1	234021.55	267682.7	412719.16	312560.78	342475.16	342748.56	411995.4	294057.94
Peak_001777	685969.1	353828.4	636850.3	413432.56	772913.6	1519094.9	1268802.4	1132988.1	862004.5	1489596.6	81701.91	710189.75	1347012	419050.88	1002126.8	968135.56	965067.06	1582851.8	1494039.8	1406632	1091735.6	1367859.6	959594.56	1475177.2	2006488.1	1157935.9	743940.7	1009390.94	797361	1443660.8	1182538.6	2060139.8	1798814	491850.44	1923553.9	646224.56	526860.94	1810513.5	774700.2	979027.06	670808.94	258137.56	1656420.6	2395574	771844.2	1683029.6	902083.8	1756750.8	433967.12
Peak_001778	0	11687.77	9951.488	14675.843	13880.337	19856.398	15267.551	27395.371	18449.105	29414.113	32349.922	30908.844	22805.27	27189.455	24453.443	24999.67	29215.404	39117.793	34138.777	33660.03	34063.086	35207.906	22911.145	34239.12	16442.234	12342.881	15099.651	11319.425	11038.701	16646.338	12515.792	12309.139	8932.141	0	0	7924.3037	10196.124	4989.063	9220.711	7901.308	0	6519.6885	3271.801	10786.429	0	3332.9294	6105.83	6129.13	0
Peak_001779	52163.934	69083.586	68503.66	82932.805	79906.766	78495.56	83254.89	66323.74	67347.664	70797.35	73921.375	64027.86	70783.92	60372.16	63102.14	71274.875	56334.7	60209.625	66710.42	66884.52	64077.26	60588.6	63272.617	56019.133	72722.21	79209.86	76309.61	110655.43	70006.08	89077.2	71617.05	81861.05	66633.84	84270.41	74302.12	69232.16	67411.01	72340.94	74709.94	79905.875	64300.15	66350.97	71478.32	74097.29	65349.69	70943.016	66416.92	65492.617	74935.29
Peak_001780	0	0	0	0	26882.666	53467.527	0	13844.588	48604.863	18991.127	0	0	63652.2	0	29642.615	26021.217	167556.55	184208.5	134297.47	102037.93	292865.4	126025.234	277299.4	202626.1	401131.94	194810.52	231206.39	573271.8	247897.38	188948.53	183014.78	225851.2	162674.39	53090.57	100633.266	19913.734	30383.137	107963.38	26874.844	69653.92	54592.496	0	20655.98	38234.59	0	28374.03	112928.03	48323.445	24045.957
Peak_001781	0	0	0	0	0	0	0	0	0	0	0	0	0	0	0	0	0	27589.791	12837.817	13176.256	0	32506.682	0	19428.23	30657.645	0	0	0	0	10332.552	0	27254.258	8665.5625	0	0	0	0	0	0	0	0	0	0	0	0	0	0	0	0
Peak_001782	1114310.4	1231037	1086077.9	858302.9	953342.06	2971899.5	2996341.5	2624842.5	2605371	3098022.2	2741397.2	2831141.8	3130477	2812031.8	3204662	4518649	3581294	3594276.5	4169807.2	4664312	5322359.5	3771821.5	5103463.5	4958160.5	4428264.5	3909356	4526769	3955667	3611194.8	3181059.8	3219366.5	2901101.8	2677074	1417665	1832313.8	1638744.5	1457487.6	1354082.1	902894.7	1348613.8	961584.06	994573.5	1045648.1	1209273.4	1362365.4	1151404.9	1234757.6	1286855.9	1202894.5
Peak_001783	636461.6	606619.8	797021.7	597930.1	663934.44	311621.6	348366.4	276076.8	300733.12	242622.19	269343.12	503391	443392.8	424022.88	415891.84	261532.66	163463.16	142465.56	272977.3	416536.7	168035.84	188435.19	171735.3	204603.1	77691.55	61158.824	134304.16	107377.81	103957.51	769068.9	808294.9	695037.75	735409.44	626750.75	801031.1	776840.94	741409.44	620765.6	719805.44	698266.94	626127.7	644716	912328.25	840093.25	746677.6	866424.2	734827.8	594706.75	711485.94
Peak_001784	0	0	16185.704	8091.5054	0	79602.984	43058.29	94110.08	86232.51	43755.12	74016.41	116584.93	57852.6	22147.809	56436.523	0	78034.234	84413.125	43022.59	68011.34	102307.33	38641.746	88969.09	60943.613	193254.72	178058.94	149484.11	164287	118476.44	53122.895	89140.82	82137.31	86340.17	15995.701	48343.91	35785.152	29618.445	25200.973	27708.947	55777.008	34902.156	39601.91	29376.682	17384.947	16013.842	9915.116	22890.518	38450.734	15769.897
Peak_001785	0	0	0	7047.5493	24409.174	30182.43	26880.697	28194.062	45365.375	72187.625	79895.836	134863.34	97320.47	62693.06	113299.62	157471.31	148296.45	172362.9	194930.81	158461.94	197732.97	240343.55	205323.7	225922.28	242019.64	240474.02	211115.78	266723.28	205381.33	25640.92	24826.094	28021.943	30664.133	11072.404	34480.367	20372.084	13918.658	19779.7	0	14660.58	18676.338	0	19151.295	24401.39	15823.248	11696.884	0	31726.518	21257.607
Peak_001786	151595.84	152586.64	96520.766	60249.93	86305.91	118491.79	134396.39	94742.31	186951.53	117384.4	142236.14	216261.62	125320.07	21777.947	142150.47	193108.81	174566.03	177568.8	146173.83	91345.875	112388.53	247835.67	118205.37	167236.1	287893.06	315560.22	342357.12	354538.34	282986.9	250037.66	322337.2	238859.64	270520.94	279796.66	162991.06	234018.58	96608.68	147115.36	167005.69	271453.5	199292.7	325969.44	210343.77	228577.33	294394.9	267625.78	242745.55	262241.3	181080.56
Peak_001787	81614.86	99363.64	181425.42	117094.66	132119.47	79806.914	74754.82	104186.72	104735.36	148645.22	74451.836	118624.37	112063.75	66424.484	189248.22	122526.016	94412.67	148297.56	195339.88	173126.73	150992.2	135886.86	143655.06	158321.11	158295.77	105854.16	162294.55	208154.03	108551.2	349299.8	309813.94	403730.03	410714	231548.1	280232.1	250189.6	272200.97	321993.47	163556.73	203972.38	146535.2	159699.08	262576.88	324115.66	201582.48	269272.6	172040.94	232762.11	215574.45
Peak_001788	56614.195	30179.316	120162.43	42650.305	43587.34	43281.734	27855.29	67469.88	61926.258	54658.543	39109.504	74785.16	47066.55	45578.25	61438.664	26867.13	37126.57	17474.168	22472.064	19791.916	47101.305	10454.672	31870.66	16490.146	10072.3545	77641.09	49375.17	26771.36	65636.49	0	63993.22	5212.108	20183.479	53171.07	44596.22	68695.93	70100.625	29195.467	72924.836	72936.96	75780.97	75035.18	75569.82	54334.387	82804.46	67970.445	76417.33	84554.234	78428.14
Peak_001789	0	0	0	0	0	0	0	0	0	0	0	0	0	0	0	0	0	0	0	0	0	0	0	0	0	0	0	0	0	0	0	12339.65	0	0	0	0	0	0	0	0	0	0	0	0	0	0	0	0	0
Peak_001790	0	0	0	0	0	0	0	0	0	0	0	0	0	0	0	0	0	0	0	0	0	0	0	0	0	0	0	0	0	0	0	0	20515.61	0	0	12091.927	0	9145.436	0	10003.389	0	0	0	0	17491.342	0	0	0	15373.094
Peak_001791	11856.021	0	0	0	17573.014	0	0	0	13555.03	0	19967.58	6953.794	0	18710.9	0	10461.156	23995.127	0	0	0	12947.614	5790.4995	0	0	51185.37	60630.633	41356.36	29411.617	50841.52	36490.812	83794.14	10887.415	28086.857	45385.176	26774.547	87426.27	61992.75	26017.543	74899.32	69872.09	55897.918	58593.36	35864.64	28182.799	20951.994	21622.865	45718.242	24131.9	74697.12
Peak_001792	0	0	0	0	0	0	0	0	0	0	0	0	0	0	0	0	0	0	0	0	0	0	0	0	14560.61	10767.111	0	0	0	0	0	0	8283.098	0	0	0	0	14304.398	0	0	0	0	10574.2295	0	0	6905.575	0	0	0
Peak_001793	1023144.5	804857.06	781631.25	1101958.6	971603.7	1587274.9	1355920.5	694575.25	893979.75	765330.44	1357152.8	1126701.8	684337.1	893917.2	838426.1	1412735.4	1154903.6	791750.7	673255.7	655951.2	951676.1	930076.4	773756.5	592935.06	874269.5	1484651.4	1128727.2	1425388.6	1113135.9	814769.1	1144195.9	915150.94	727171.1	892544	794291.44	1096091	1145085.4	837621.2	1028758.4	883650.8	972606.3	1026668.06	1078668.1	1050806.5	683269.2	677723.3	751484.7	725638.7	1387108.9
Peak_001794	780915.06	654335.75	3340389.5	705764.1	611420.06	1495556.6	1313602.4	3338916.2	816085.56	3536651	724075.56	3388628	3051832.5	887375.5	3011413.8	3296589.5	1133923.8	3140203	3260299.5	3045865	1156243.2	3460106.2	1113921.2	3291753	3467891.5	1511873.5	1165841.8	1321359.8	1272446.4	3259457.2	1514193.8	3520037	3405103.8	829643.56	2932718.5	833442.5	864280.56	3048290	880664.5	952553.56	1007072.4	798786.7	3568515	3658234.5	2867863.8	2981795	921346.75	3307463.5	976887.56
Peak_001795	0	0	0	10681.295	25106.945	0	0	0	8204.72	0	27972.557	12716.85	9308.065	0	10578.102	0	30717.76	16264.377	10170.248	8508.632	55463.586	10359.029	63598.285	54099.61	75551.586	94275.5	202729.69	182708.98	123475.82	46428.582	58432.117	37564.504	40616.25	21796.598	22616.451	23494.508	16238.143	0	15319.524	17953.893	9462.906	8266.612	0	0	0	0	20800.393	0	21935.674
Peak_001796	9772.479	0	0	0	5722.3403	9748.14	0	0	0	20380.37	0	13599.264	12983.338	5806.0938	17125.295	15051.631	3917.494	12476.982	14360.125	18447.383	10091.417	18492.598	0	20761.082	13324.738	0	0	0	0	0	6935.0425	0	8570.008	6237.919	3943.6523	5769.7407	0	0	0	17402.436	8767.605	0	14454.343	11432.381	0	20388.771	0	17752.111	8214.701
Peak_001797	21645.332	42915.54	0	30827.953	40815.52	40408.875	40002.64	0	30571.8	0	39617.54	0	0	35833.16	0	0	38176.633	0	0	0	42158.55	0	40311.367	0	0	25525.043	59875.348	34819.168	26254.695	0	64687.926	0	0	30201.014	0	40774.363	15217.095	0	24131.246	28359.895	25245.117	28259.707	0	0	0	0	32335.047	0	29598.645
Peak_001798	41577.125	64769.555	75884.03	80343.18	53456.63	81544.07	70758.66	71789.86	71706.84	74379.75	56129.98	76803.7	62994.83	59219.555	67817.414	43971.555	61611.207	39218.035	67849.42	65845.97	81605.49	68896.3	68381.56	82609.39	77732.99	86572.734	88946.01	67178.75	57013.41	76740.164	96208.54	78409.484	67715.836	90704.55	61757.01	86695.625	59506.42	58250.76	85376.06	90690.734	102440.07	65500.957	82936.54	62244.938	67538.56	58281.184	76886.79	62007.66	81477.34
Peak_001799	0	6917.8687	0	0	0	0	6480.3257	0	13260.708	0	15193.225	0	6174.326	21374.92	18362.38	0	20891.488	0	8171.7	8006.655	74785.94	7475.9956	69485.22	22984.639	8441.902	52366.48	56593.953	65315.504	49921.094	6426.444	49089.69	9589.125	8272.788	22274.367	5205.5166	19850.77	22110.44	5726.419	8902.981	10733.637	9254.475	8612.254	0	0	0	0	3396.953	4498.6396	7121.8525
Peak_001800	50771.01	46516.6	30901.625	50717.84	32609.674	86204.766	84590.19	40481.31	81325.734	30387.598	27906.887	30801.934	52770.637	62278.316	51573.133	15355.183	73101.64	39193.016	54280.84	67083.18	71927.99	51780.242	78425.7	71770.06	24827.041	44395.617	41276.305	70648.19	42570.875	73677.81	95866.73	54854.78	68442.52	85989.195	68791.23	84073.2	77072.984	63986.938	79688.664	113190.7	92906.53	83204.95	36075.84	70442.875	75543.04	87998.35	138950.22	95526.75	90462.23
Peak_001801	27990.648	19599.584	0	45040.867	34203.547	38885.082	40313.195	0	34759.473	0	33360.574	0	0	33695.35	0	0	30463.535	0	0	0	35405.094	0	18499.992	0	0	43890.305	19022.176	21373.645	25162.365	0	30977.266	0	0	32908.62	0	36729.598	39595.56	0	36656.44	35385.504	33317.38	49683.184	0	0	0	0	29893.803	0	48537.36
Peak_001802	125615.984	195515.11	200779.81	113228.914	77184.086	171799.8	153927.45	168358.64	98916.42	177381.14	66141.54	139447.6	141699.17	111172.305	135243.58	115001.07	107147.695	152957.1	114861.8	121257.46	65053.74	119467.766	65623.17	130835.24	124448.91	100305.82	70796.69	78940.17	86196.555	132117.89	138372.48	150136.83	142613.34	82274.625	137666.86	94848.61	86144.23	148296.12	86882.86	95604.57	120848.38	104422.71	137965.08	143030.47	124622.6	153838.89	100043.38	138851.23	71999.65
Peak_001803	0	0	0	0	0	0	0	0	0	0	0	0	0	0	0	0	0	0	0	0	0	0	0	0	0	0	0	0	0	0	0	0	0	0	0	0	0	0	0	0	0	0	0	0	0	0	0	0	0
Peak_001804	69596.59	43901.055	284567.47	28504.988	16677.32	95582.93	85888.51	258784.33	69972.83	209087.1	0	223477.45	292710.16	19776.65	325252.7	93763.7	30895.604	99687.25	213420	268416.47	45814.008	107438.79	48825.688	178004.84	71725.336	31242.645	41826.434	74174.23	33323.094	322074.3	133820.6	184904.06	271899.8	56654.656	312401.97	28202.297	27270.959	374743.38	51250.87	83761.72	87787.61	31718.826	263269.84	364717.3	387742.16	493327.06	162650.55	500234.44	63829.703
Peak_001805	0	0	0	0	0	0	0	0	0	0	0	0	0	0	0	0	0	0	0	0	0	0	0	0	43162.723	0	0	0	0	0	0	5054.5933	6059.828	0	0	0	0	0	0	0	0	0	0	0	0	0	0	0	0
Peak_001806	0	6301.4375	0	0	0	15514.466	9297.321	0	5832.932	0	9067.61	0	22691.96	0	6062.8228	14156.071	0	13452.415	11340.791	8532.1	16382.166	18796.684	15213.143	13804.05	67030.73	75492.97	72144.54	112192.79	67426.57	74497.86	71107.28	80552.164	71795.02	68523.81	71584.3	79534.016	97749.445	81813	87333.95	89698.46	70979.4	68319.66	102036.875	83964.14	73369.63	83025.77	80020.09	106275.31	87403.51
Peak_001807	0	0	0	0	0	0	0	0	0	36977.11	0	0	0	0	0	0	0	27756.43	42326.9	37927.332	0	50629.668	0	33497.766	36568.453	0	0	0	0	4887.367	0	24895.855	0	0	0	0	0	18528.838	0	0	0	0	44003.23	33308.547	0	41041.363	0	60085.35	39428.613
Peak_001808	0	0	20839.592	0	10747.845	15769.543	9087.198	19883.305	11752.603	19129.648	0	18840.01	13334.125	0	28621.496	19216.338	7834.1064	14535.61	16271.91	16058.416	14309.052	17460.824	7978.7837	16438.875	29906.533	15456.63	7554.42	20785.055	3341.2502	17579.783	8985.907	26907.469	19085.822	0	13109.961	9364.681	8604.265	16445.4	5729.619	10742.046	5221.105	6322.903	16154.07	7786.3643	8004.895	7387.5796	0	15224.866	0
Peak_001809	0	3086.6987	0	0	0	0	0	0	0	0	0	0	0	0	0	0	0	0	0	0	0	0	0	0	0	0	0	0	0	0	0	0	0	0	0	0	0	0	0	0	0	0	0	0	0	0	0	0	0
Peak_001810	4476.9404	6408.2817	0	0	0	0	0	0	0	0	0	0	0	0	0	0	0	0	0	0	0	0	0	0	0	0	0	0	0	0	0	0	0	0	0	0	0	0	0	0	0	0	0	0	0	0	0	0	0
Peak_001811	640284.8	671351.6	584235.44	516202.28	514806.56	502994.7	465850.3	509337.62	514270.84	470818.88	439428.2	458695.22	469116.25	436364.28	415199.06	365992.1	359848	391139.6	390342.53	377430.84	421812.38	375891.56	417141.9	401989.22	319745.38	265196.03	307409.62	365740.12	272365.1	276741.4	251534.34	270014.78	284129.38	255615.67	284616.56	280561.4	247023.89	262362.84	281449.6	266826.75	252271.8	254531.9	281679.94	259734.97	287447	271923.06	251505.81	285738.97	249220.58
Peak_001812	0	0	77281.74	0	0	69354.39	98799.19	139968.22	96507.805	0	0	204785.94	0	0	121851.49	0	66122.82	0	77328.734	54856.773	204591.2	0	0	173175.7	0	0	0	0	0	0	0	0	0	0	40447.906	144750.31	0	0	0	0	76671.195	0	0	58064.78	0	0	0	0	228235.2
Peak_001813	0	0	6030.34	0	0	11195.466	13775.548	32760.766	0	0	0	48695.297	0	0	19042.19	0	0	0	13730.77	0	25944.676	0	0	15742.851	0	33163.89	0	0	0	12350.625	0	7027.531	0	0	0	17935.156	0	0	0	0	11350.187	0	0	18190.1	0	0	0	0	47774.2
Peak_001814	54013.246	58157.418	44382.99	33087.77	45003.543	42845.8	33098.67	32711.771	41502.637	35404.797	30713.44	32014.574	22691.941	33342.605	28860.334	22452.383	25619.963	19858.604	26184.639	19887.303	28105.203	22756.254	27250.477	15240.924	16365.716	8602.725	5092.225	16649.633	9762.394	10065.924	6277.355	14028.855	8363.82	0	0	8566.755	9764.896	10860.477	6569.959	0	5768.2314	4871.8657	0	0	0	5863.096	0	6687.2085	9317.125
Peak_001815	221805.55	219670.84	232342.7	246641.73	261401.53	253310.2	249813.6	262554.44	272342.4	247482.55	233926.44	240615.97	230993.73	227537.27	230851.1	213926.05	210346.44	237517.78	223115.1	207418.36	210402.39	218750.9	204394.67	239048.06	279104.1	235358.56	249116.1	336417.62	203431.17	234779.1	238685.39	246133.8	255003.97	226045.75	243916.66	215959.52	233205.25	218688.25	239467.89	236322.67	236617.9	249326.56	250263.31	242634.14	246085.38	217254.88	229979.28	227527.23	245868.7
Peak_001816	0	0	0	0	0	0	0	0	0	0	0	0	0	0	0	0	0	0	0	0	0	0	0	0	0	0	0	0	0	0	0	0	0	0	0	0	0	0	0	0	0	0	0	0	0	0	0	0	0
Peak_001817	10965.014	25084.578	25105.79	9131.113	28434.623	29569.799	34744.574	27808.273	32163.283	34263	29080.838	34719.242	36478.977	38590.77	33563.98	38891.926	38652.62	39407.59	34577.68	40492.984	13848.633	24046.045	35656.848	15389.544	0	0	0	0	0	0	0	0	0	0	0	0	0	0	0	0	0	0	0	0	0	0	0	0	0
Peak_001818	14887.714	34475.02	21614.672	18964.6	40548.94	34984.85	44291.03	0	39544.64	24171.97	43165.605	35938.98	30808.479	22344.525	61770.34	15098.293	0	20466.281	29935.092	21744.314	37415.863	38279.32	12348.292	13071.829	23189.012	28189.137	87464.086	34051.13	43437.18	40684.95	14982.173	0	25595.916	21900.617	35841.67	37365.492	15324.923	0	25942.922	46794.75	25241.893	6669.6265	29410.934	42026.555	17571.455	35438.137	15513.327	37924.9	37501.625
Peak_001819	0	0	0	0	0	0	0	0	0	0	0	0	0	0	0	0	0	0	0	0	0	0	0	0	0	0	0	0	0	0	0	0	0	0	0	0	0	0	0	0	0	0	0	6577.631	0	0	0	0	0
Peak_001820	0	0	0	0	0	0	0	0	0	9439.852	0	0	0	0	0	0	0	0	12573.354	9022.994	0	13561.099	0	6759.3086	9235.999	0	0	0	0	0	0	0	0	0	0	0	0	0	0	0	0	0	0	13743.021	0	10281.441	0	20208.41	9730.234
Peak_001821	0	28120.959	0	0	0	0	0	0	0	0	0	0	0	0	0	0	0	0	0	0	0	0	0	0	0	0	0	0	0	0	0	0	0	0	0	0	0	0	0	0	0	0	0	0	0	0	0	0	0
Peak_001822	0	29381.84	0	0	0	0	0	0	0	0	0	0	0	0	0	0	0	0	0	0	0	0	0	0	0	0	0	0	0	0	0	0	0	0	0	0	0	0	0	0	0	0	0	0	0	0	0	0	0
Peak_001823	0	44779.098	0	0	0	0	0	0	0	0	0	0	0	0	0	0	0	0	0	0	0	0	0	0	0	0	0	0	0	0	0	0	0	0	0	0	0	0	0	0	0	0	0	0	0	0	0	0	0
Peak_001824	0	42389.535	0	0	0	0	0	0	0	0	0	0	0	0	0	0	0	0	0	0	0	0	0	0	0	0	0	0	0	0	0	0	0	0	0	0	0	0	0	0	0	0	0	0	0	0	0	0	0
Peak_001825	0	36402.176	0	0	0	0	0	0	0	0	0	0	0	0	0	0	0	0	0	0	0	0	0	0	0	0	0	0	0	0	0	0	0	0	0	0	0	0	0	0	0	0	0	0	0	0	0	0	0
Peak_001826	0	16453.092	0	0	0	0	0	0	0	0	0	0	0	0	0	0	0	0	0	0	0	0	0	0	0	0	0	0	0	0	0	0	0	0	0	0	0	0	0	0	0	0	0	0	0	0	0	0	0
Peak_001827	0	15238.505	0	0	0	0	0	0	0	0	0	0	0	0	0	0	0	0	0	0	0	0	0	0	0	0	0	0	0	0	0	0	0	0	0	0	0	0	0	0	0	0	0	0	0	0	0	0	0
Peak_001828	0	24026.916	0	0	0	0	0	0	0	0	0	0	0	0	0	0	0	0	0	0	0	0	0	0	0	0	0	0	0	0	0	0	0	0	0	0	0	0	0	0	0	0	0	0	0	0	0	0	0
Peak_001829	0	51242.22	0	0	0	0	0	0	0	0	0	0	0	0	0	0	0	0	0	0	0	0	0	0	0	0	0	0	0	0	0	0	0	0	0	0	0	0	0	0	0	0	0	0	0	0	0	0	0
Peak_001830	0	46200.59	0	0	0	0	0	0	0	0	0	0	0	0	0	0	0	0	0	0	0	0	0	0	0	0	0	0	0	0	0	0	0	0	0	0	0	0	0	0	0	0	0	0	0	0	0	0	0
Peak_001831	0	48532.25	0	0	0	0	0	0	0	0	0	0	0	0	0	0	0	0	0	0	0	0	0	0	0	0	0	0	0	0	0	0	0	0	0	0	0	0	0	0	0	0	0	0	0	0	0	0	0
Peak_001832	0	74638.664	0	0	0	0	0	0	0	0	0	0	0	0	0	0	0	0	0	0	0	0	0	0	0	0	0	0	0	0	0	0	0	0	0	0	0	0	0	0	0	0	0	0	0	0	0	0	0
Peak_001833	0	42140.652	0	0	0	0	0	0	0	0	0	0	0	0	0	0	0	0	0	0	0	0	0	0	0	0	0	0	0	0	0	0	0	0	0	0	0	0	0	0	0	0	0	0	0	0	0	0	0
Peak_001834	0	31552.512	0	0	0	0	0	0	0	0	0	0	0	0	0	0	0	0	0	0	0	0	0	0	0	0	0	0	0	0	0	0	0	0	0	0	0	0	0	0	0	0	0	0	0	0	0	0	0
Peak_001835	0	63621.848	0	0	0	0	0	0	0	0	0	0	0	0	0	0	0	0	0	0	0	0	0	0	0	0	0	0	0	0	0	0	0	0	0	0	0	0	0	0	0	0	0	0	0	0	0	0	0
Peak_001836	0	67918.266	0	0	0	0	0	0	0	0	0	0	0	0	0	0	0	0	0	0	0	0	0	0	0	0	0	0	0	0	0	0	0	0	0	0	0	0	0	0	0	0	0	0	0	0	0	0	0
Peak_001837	0	76133.21	0	0	0	0	0	0	0	0	0	0	0	0	0	0	0	0	0	0	0	0	0	0	0	0	0	0	0	0	0	0	0	0	0	0	0	0	0	0	0	0	0	0	0	0	0	0	0
Peak_001838	0	39687.83	0	0	0	0	0	0	0	0	0	0	0	0	0	0	0	0	0	0	0	0	0	0	0	0	0	0	0	0	0	0	0	0	0	0	0	0	0	0	0	0	0	0	0	0	0	0	0
Peak_001839	0	64852.734	0	0	0	0	0	0	0	0	0	0	0	0	0	0	0	0	0	0	0	0	0	0	0	0	0	0	0	0	0	0	0	0	0	0	0	0	0	0	0	0	0	0	0	0	0	0	0
Peak_001840	0	113204.18	0	0	0	0	0	0	0	0	0	0	0	0	0	0	0	0	0	0	0	0	0	0	0	0	0	0	0	0	0	0	0	0	0	0	0	0	0	0	0	0	0	0	0	0	0	0	0
Peak_001841	0	64571.77	0	0	0	0	0	0	0	0	0	0	0	0	0	0	0	0	0	0	0	0	0	0	0	0	0	0	0	0	0	0	0	0	0	0	0	0	0	0	0	0	0	0	0	0	0	0	0
Peak_001842	0	35810.938	0	0	0	0	0	0	0	0	0	0	0	0	0	0	0	0	0	0	0	0	0	0	0	0	0	0	0	0	0	0	0	0	0	0	0	0	0	0	0	0	0	0	0	0	0	0	0
Peak_001843	158118.11	124783.84	115004.43	107406.055	125965.61	132716.16	131973.1	156234.16	159019.88	147963.17	169398.64	152162.7	159498.7	156700.39	165885.95	137013.62	143700.67	136802.23	137822.22	144703.16	137974.8	139306.64	141808.66	138864.78	124536.63	106677.12	106846	142397.75	90438.6	85317.02	77901.4	85904.3	79550.55	78392.99	80450.39	85568.586	89782.195	80127.77	86570.83	89129.17	87615.86	92117.22	92412.49	89953.484	87880.63	92130.93	95908.75	90989.1	92161.83
Peak_001844	0	125393.414	0	0	0	0	0	0	0	0	0	0	0	0	0	0	0	0	0	0	0	0	0	0	0	0	0	0	0	0	0	0	0	0	0	0	0	0	0	0	0	0	0	0	0	0	0	0	0
Peak_001845	0	130809.99	0	0	0	0	0	0	0	0	0	0	0	0	0	0	0	0	0	0	0	0	0	0	0	0	0	0	0	0	0	0	0	0	0	0	0	0	0	0	0	0	0	0	0	0	0	0	0
Peak_001846	0	26523.07	0	0	0	0	0	0	0	0	0	0	0	0	0	0	0	0	0	0	0	0	0	0	0	0	0	0	0	0	0	0	0	0	0	0	0	0	0	0	0	0	0	0	0	0	0	0	0
Peak_001847	0	50302.117	0	0	0	0	0	0	0	0	0	0	0	0	0	0	0	0	0	0	0	0	0	0	0	0	0	0	0	0	0	0	0	0	0	0	0	0	0	0	0	0	0	0	0	0	0	0	0
Peak_001848	0	86397.34	0	0	0	0	0	0	0	0	0	0	0	0	0	0	0	0	0	0	0	0	0	0	0	0	0	0	0	0	0	0	0	0	0	0	0	0	0	0	0	0	0	0	0	0	0	0	0
Peak_001849	0	185767.62	0	0	0	0	0	0	0	0	0	0	0	0	0	0	0	0	0	0	0	0	0	0	0	0	0	0	0	0	0	0	0	0	0	0	0	0	0	0	0	0	0	0	0	0	0	0	0
Peak_001850	90035.516	105518.75	88710.2	85866.01	79023.55	87259.77	76977.99	73083.875	74893.664	68981.31	65696.07	67630.7	67061.04	54514.242	54443.562	61234.68	46124.332	55521.707	57429.3	58309.1	62184.79	68440.164	62573.926	57308.176	43066.25	44562.902	46575.457	73967.66	46993.05	42638.78	48506.13	40931.977	43112.664	44413.727	39421.395	36581.723	36366.633	35103.605	35250.625	38991.816	33625.324	30630.309	36191.68	35102.785	36739.684	34302.773	35371.355	33207.61	31576.121
Peak_001851	0	28734.537	0	0	0	0	0	0	0	0	0	0	0	0	0	0	0	0	0	0	0	0	0	0	0	0	0	0	0	0	0	0	0	0	0	0	0	0	0	0	0	0	0	0	0	0	0	0	0
Peak_001852	0	33406.477	0	0	0	0	0	0	0	0	0	0	0	0	0	0	0	0	0	0	0	0	0	0	0	0	0	0	0	0	0	0	0	0	0	0	0	0	0	0	0	0	0	0	0	0	0	0	0
Peak_001853	0	28905.906	0	0	0	0	0	0	0	0	0	0	0	0	0	0	0	0	0	0	0	0	0	0	0	0	0	0	0	0	0	0	0	0	0	0	0	0	0	0	0	0	0	0	0	0	0	0	0
Peak_001854	0	118369.14	0	0	0	0	0	0	0	0	0	0	0	0	0	0	0	0	0	0	0	0	0	0	0	0	0	0	0	0	0	0	0	0	0	0	0	0	0	0	0	0	0	0	0	0	0	0	0
Peak_001855	0	95056.266	0	0	0	0	0	0	0	0	0	0	0	0	0	0	0	0	0	0	0	0	0	0	0	0	0	0	0	0	0	0	0	0	0	0	0	0	0	0	0	0	0	0	0	0	0	0	0
Peak_001856	0	89811.516	0	0	0	0	0	0	0	0	0	0	0	0	0	0	0	0	0	0	0	0	0	0	0	0	0	0	0	0	0	0	0	0	0	0	0	0	0	0	0	0	0	0	0	0	0	0	0
Peak_001857	0	72136.64	0	0	0	0	0	0	0	0	0	0	0	0	0	0	0	0	0	0	0	0	0	0	0	0	0	0	0	0	0	0	0	0	0	0	0	0	0	0	0	0	0	0	0	0	0	0	0
Peak_001858	0	49672.824	0	0	0	0	0	0	0	0	0	0	0	0	0	0	0	0	0	0	0	0	0	0	0	0	0	0	0	0	0	0	0	0	0	0	0	0	0	0	0	0	0	0	0	0	0	0	0
Peak_001859	0	68267.22	0	0	0	0	0	0	0	0	0	0	0	0	0	0	0	0	0	0	0	0	0	0	0	0	0	0	0	0	0	0	0	0	0	0	0	0	0	0	0	0	0	0	0	0	0	0	0
Peak_001860	0	74982.164	0	0	0	0	0	0	0	0	0	0	0	0	0	0	0	0	0	0	0	0	0	0	0	0	0	0	0	0	0	0	0	0	0	0	0	0	0	0	0	0	0	0	0	0	0	0	0
Peak_001861	0	80829.055	0	0	0	0	0	0	0	0	0	0	0	0	0	0	0	0	0	0	0	0	0	0	0	0	0	0	0	0	0	0	0	0	0	0	0	0	0	0	0	0	0	0	0	0	0	0	0
Peak_001862	0	76916.85	0	0	0	0	0	0	0	0	0	0	0	0	0	0	0	0	0	0	0	0	0	0	0	0	0	0	0	0	0	0	0	0	0	0	0	0	0	0	0	0	0	0	0	0	0	0	0
Peak_001863	0	86715.23	0	0	0	0	0	0	0	0	0	0	0	0	0	0	0	0	0	0	0	0	0	0	0	0	0	0	0	0	0	0	0	0	0	0	0	0	0	0	0	0	0	0	0	0	0	0	0
Peak_001864	0	26913.371	0	0	0	0	0	0	0	0	0	0	0	0	0	0	0	0	0	0	0	0	0	0	0	0	0	0	0	0	0	0	0	0	0	0	0	0	0	0	0	0	0	0	0	0	0	0	0
Peak_001865	0	127045.266	0	0	0	0	0	0	0	0	0	0	0	0	0	0	0	0	0	0	0	0	0	0	0	0	0	0	0	0	0	0	0	0	0	0	0	0	0	0	0	0	0	0	0	0	0	0	0
Peak_001866	0	78009.14	0	0	0	0	0	0	0	0	0	0	0	0	0	0	0	0	0	0	0	0	0	0	0	0	0	0	0	0	0	0	0	0	0	0	0	0	0	0	0	0	0	0	0	0	0	0	0
Peak_001867	0	34571.008	0	0	0	0	0	0	0	0	0	0	0	0	0	0	0	0	0	0	0	0	0	0	0	0	0	0	0	0	0	0	0	0	0	0	0	0	0	0	0	0	0	0	0	0	0	0	0
Peak_001868	0	167532.42	0	0	0	0	0	0	0	0	0	0	0	0	0	0	0	0	0	0	0	0	0	0	0	0	0	0	0	0	0	0	0	0	0	0	0	0	0	0	0	0	0	0	0	0	0	0	0
Peak_001869	0	121224.62	0	0	0	0	0	0	0	0	0	0	0	0	0	0	0	0	0	0	0	0	0	0	0	0	0	0	0	0	0	0	0	0	0	0	0	0	0	0	0	0	0	0	0	0	0	0	0
Peak_001870	0	73739.89	0	0	0	0	0	0	0	0	0	0	0	0	0	0	0	0	0	0	0	0	0	0	0	0	0	0	0	0	0	0	0	0	0	0	0	0	0	0	0	0	0	0	0	0	0	0	0
Peak_001871	0	62887.637	0	0	0	0	0	0	0	0	0	0	0	0	0	0	0	0	0	0	0	0	0	0	0	0	0	0	0	0	0	0	0	0	0	0	0	0	0	0	0	0	0	0	0	0	0	0	0
Peak_001872	0	39464.156	0	0	0	0	0	0	0	0	0	0	0	0	0	0	0	0	0	0	0	0	0	0	0	0	0	0	0	0	0	0	0	0	0	0	0	0	0	0	0	0	0	0	0	0	0	0	0
Peak_001873	0	39464.156	0	0	0	0	0	0	0	0	0	0	0	0	0	0	0	0	0	0	0	0	0	0	0	0	0	0	0	0	0	0	0	0	0	0	0	0	0	0	0	0	0	0	0	0	0	0	0
Peak_001874	0	158772.39	0	0	0	0	0	0	0	0	0	0	0	0	0	0	0	0	0	0	0	0	0	0	0	0	0	0	0	0	0	0	0	0	0	0	0	0	0	0	0	0	0	0	0	0	0	0	0
Peak_001875	0	157668.36	0	0	0	0	0	0	0	0	0	0	0	0	0	0	0	0	0	0	0	0	0	0	0	0	0	0	0	0	0	0	0	0	0	0	0	0	0	0	0	0	0	0	0	0	0	0	0
Peak_001876	0	104937.69	0	0	0	0	0	0	0	0	0	0	0	0	0	0	0	0	0	0	0	0	0	0	0	0	0	0	0	0	0	0	0	0	0	0	0	0	0	0	0	0	0	0	0	0	0	0	0
Peak_001877	0	74263.86	0	0	0	0	0	0	0	0	0	0	0	0	0	0	0	0	0	0	0	0	0	0	0	0	0	0	0	0	0	0	0	0	0	0	0	0	0	0	0	0	0	0	0	0	0	0	0
Peak_001878	0	50988.625	0	0	0	0	0	0	0	0	0	0	0	0	0	0	0	0	0	0	0	0	0	0	0	0	0	0	0	0	0	0	0	0	0	0	0	0	0	0	0	0	0	0	0	0	0	0	0
Peak_001879	0	137625.03	0	0	0	0	0	0	0	0	0	0	0	0	0	0	0	0	0	0	0	0	0	0	0	0	0	0	0	0	0	0	0	0	0	0	0	0	0	0	0	0	0	0	0	0	0	0	0
Peak_001880	0	177004.39	0	0	0	0	0	0	0	0	0	0	0	0	0	0	0	0	0	0	0	0	0	0	0	0	0	0	0	0	0	0	0	0	0	0	0	0	0	0	0	0	0	0	0	0	0	0	0
Peak_001881	0	90501.08	0	0	0	0	0	0	0	0	0	0	0	0	0	0	0	0	0	0	0	0	0	0	0	0	0	0	0	0	0	0	0	0	0	0	0	0	0	0	0	0	0	0	0	0	0	0	0
Peak_001882	0	137369.9	0	0	0	0	0	0	0	0	0	0	0	0	0	0	0	0	0	0	0	0	0	0	0	0	0	0	0	0	0	0	0	0	0	0	0	0	0	0	0	0	0	0	0	0	0	0	0
Peak_001883	0	24157.15	0	0	0	0	0	0	0	0	0	0	0	0	0	0	0	0	0	0	0	0	0	0	0	0	0	0	0	0	0	0	0	0	0	0	0	0	0	0	0	0	0	0	0	0	0	0	0
Peak_001884	0	34217.293	0	0	0	0	0	0	0	0	0	0	0	0	0	0	0	0	0	0	0	0	0	0	0	0	0	0	0	0	0	0	0	0	0	0	0	0	0	0	0	0	0	0	0	0	0	0	0
Peak_001885	0	49233.16	0	0	0	0	0	0	0	0	0	0	0	0	0	0	0	0	0	0	0	0	0	0	0	0	0	0	0	0	0	0	0	0	0	0	0	0	0	0	0	0	0	0	0	0	0	0	0
Peak_001886	0	50577.375	0	0	0	0	0	0	0	0	0	0	0	0	0	0	0	0	0	0	0	0	0	0	0	0	0	0	0	0	0	0	0	0	0	0	0	0	0	0	0	0	0	0	0	0	0	0	0
Peak_001887	0	65367.656	0	0	0	0	0	0	0	0	0	0	0	0	0	0	0	0	0	0	0	0	0	0	0	0	0	0	0	0	0	0	0	0	0	0	0	0	0	0	0	0	0	0	0	0	0	0	0
Peak_001888	0	208476.84	0	0	0	0	0	0	0	0	0	0	0	0	0	0	0	0	0	0	0	0	0	0	0	0	0	0	0	0	0	0	0	0	0	0	0	0	0	0	0	0	0	0	0	0	0	0	0
Peak_001889	0	414835.94	0	0	0	0	0	0	0	0	0	0	0	0	0	0	0	0	0	0	0	0	0	0	0	0	0	0	0	0	0	0	0	0	0	0	0	0	0	0	0	0	0	0	0	0	0	0	0
Peak_001890	0	68041.35	0	0	0	0	0	0	0	0	0	0	0	0	0	0	0	0	0	0	0	0	0	0	0	0	0	0	0	0	0	0	0	0	0	0	0	0	0	0	0	0	0	0	0	0	0	0	0
Peak_001891	0	20183.94	0	0	0	0	0	0	0	0	0	0	0	0	0	0	0	0	0	0	0	0	0	0	0	0	0	0	0	0	0	0	0	0	0	0	0	0	0	0	0	0	0	0	0	0	0	0	0
Peak_001892	0	41573.363	0	0	0	0	0	0	0	0	0	0	0	0	0	0	0	0	0	0	0	0	0	0	0	0	0	0	0	0	0	0	0	0	0	0	0	0	0	0	0	0	0	0	0	0	0	0	0
Peak_001893	0	481789.78	0	0	0	0	0	0	0	0	0	0	0	0	0	0	0	0	0	0	0	0	0	0	0	0	0	0	0	0	0	0	0	0	0	0	0	0	0	0	0	0	0	0	0	0	0	0	0
Peak_001894	0	319731	0	0	0	0	0	0	0	0	0	0	0	0	0	0	0	0	0	0	0	0	0	0	0	0	0	0	0	0	0	0	0	0	0	0	0	0	0	0	0	0	0	0	0	0	0	0	0
Peak_001895	0	232249.23	0	0	0	0	0	0	0	0	0	0	0	0	0	0	0	0	0	0	0	0	0	0	0	0	0	0	0	0	0	0	0	0	0	0	0	0	0	0	0	0	0	0	0	0	0	0	0
Peak_001896	0	34394.42	0	0	0	0	0	0	0	0	0	0	0	0	0	0	0	0	0	0	0	0	0	0	0	0	0	0	0	0	0	0	0	0	0	0	0	0	0	0	0	0	0	0	0	0	0	0	0
Peak_001897	0	34520.562	0	0	0	0	0	0	0	0	0	0	0	0	0	0	0	0	0	0	0	0	0	0	0	0	0	0	0	0	0	0	0	0	0	0	0	0	0	0	0	0	0	0	0	0	0	0	0
Peak_001898	0	38619.664	0	0	0	0	0	0	0	0	0	0	0	0	0	0	0	0	0	0	0	0	0	0	0	0	0	0	0	0	0	0	0	0	0	0	0	0	0	0	0	0	0	0	0	0	0	0	0
Peak_001899	0	163275.89	0	0	0	0	0	0	0	0	0	0	0	0	0	0	0	0	0	0	0	0	0	0	0	0	0	0	0	0	0	0	0	0	0	0	0	0	0	0	0	0	0	0	0	0	0	0	0
Peak_001900	0	39289.445	0	0	0	0	0	0	0	0	0	0	0	0	0	0	0	0	0	0	0	0	0	0	0	0	0	0	0	0	0	0	0	0	0	0	0	0	0	0	0	0	0	0	0	0	0	0	0
Peak_001901	0	223220.94	0	0	0	0	0	0	0	0	0	0	0	0	0	0	0	0	0	0	0	0	0	0	0	0	0	0	0	0	0	0	0	0	0	0	0	0	0	0	0	0	0	0	0	0	0	0	0
Peak_001902	0	836221.1	0	0	0	0	0	0	0	0	0	0	0	0	0	0	0	0	0	0	0	0	0	0	0	0	0	0	0	0	0	0	0	0	0	0	0	0	0	0	0	0	0	0	0	0	0	0	0
Peak_001903	0	58273.375	0	0	19420.541	13857.226	0	0	0	0	0	0	0	0	0	0	0	0	0	0	0	0	0	0	0	22009.32	0	0	0	0	0	0	0	0	0	0	0	0	0	0	0	0	0	0	0	0	0	0	0
Peak_001904	0	24839.482	0	0	0	0	0	0	0	0	0	0	0	0	0	0	0	0	0	0	0	0	0	0	0	0	0	0	0	0	0	0	0	0	0	0	0	0	0	0	0	0	0	0	0	0	0	0	0
Peak_001905	0	42426.81	0	0	0	0	0	0	0	0	0	0	0	0	0	0	0	0	0	0	0	0	0	0	0	0	0	0	0	0	0	0	0	0	0	0	0	0	0	0	0	0	0	0	0	0	0	0	0
Peak_001906	0	56025.68	0	0	0	0	0	0	0	0	0	0	0	0	0	0	0	0	0	0	0	0	0	0	0	0	0	0	0	0	0	0	0	0	0	0	0	0	0	0	0	0	0	0	0	0	0	0	0
Peak_001907	0	72795.766	0	0	0	0	0	0	0	0	0	0	0	0	0	0	0	0	0	0	0	0	0	0	0	0	0	0	0	0	0	0	0	0	0	0	0	0	0	0	0	0	0	0	0	0	0	0	0
Peak_001908	0	238480.56	0	0	0	0	0	0	0	0	0	0	0	0	0	0	0	0	0	0	0	0	0	0	0	0	0	0	0	0	0	0	0	0	0	0	0	0	0	0	0	0	0	0	0	0	0	0	0
Peak_001909	0	622475.4	0	0	0	0	0	0	0	0	0	0	0	0	0	0	0	0	0	0	0	0	0	0	0	0	0	0	0	0	0	0	0	0	0	0	0	0	0	0	0	0	0	0	0	0	0	0	0
Peak_001910	27972.234	0	0	0	0	0	0	0	0	0	0	0	0	0	0	0	0	0	0	0	0	0	0	0	0	0	0	0	0	0	0	0	0	0	0	0	0	0	0	0	0	0	0	0	0	0	0	0	0
Peak_001911	0	72404.61	0	0	0	0	0	0	0	0	0	0	0	0	0	0	0	0	0	0	0	0	0	0	0	0	0	0	0	0	0	0	0	0	0	0	0	0	0	0	0	0	0	0	0	0	0	0	0
Peak_001912	0	272086.62	0	0	0	0	0	0	0	0	0	0	0	0	0	0	0	0	0	0	0	0	0	0	0	0	0	0	0	0	0	0	0	0	0	0	0	0	0	0	0	0	0	0	0	0	0	0	0
Peak_001913	0	161658.89	0	0	0	0	0	0	0	0	0	0	0	0	0	0	0	0	0	0	0	0	0	0	0	0	0	0	0	0	0	0	0	0	0	0	0	0	0	0	0	0	0	0	0	0	0	0	0
Peak_001914	0	137913.19	0	0	0	0	0	0	0	0	0	0	0	0	0	0	0	0	0	0	0	0	0	0	0	0	0	0	0	0	0	0	0	0	0	0	0	0	0	0	0	0	0	0	0	0	0	0	0
Peak_001915	0	151715.92	0	0	0	0	0	0	0	0	0	0	0	0	0	0	0	0	0	0	0	0	0	0	0	0	0	0	0	0	0	0	0	0	0	0	0	0	0	0	0	0	0	0	0	0	0	0	0
Peak_001916	0	1425877.4	0	0	0	0	0	0	0	0	0	0	0	0	0	0	0	0	0	0	0	0	0	0	0	0	0	0	0	0	0	0	0	0	0	0	0	0	0	0	0	0	0	0	0	0	0	0	0
Peak_001917	0	173573.53	0	0	0	0	0	0	0	0	0	0	0	0	0	0	0	0	0	0	0	0	0	0	0	0	0	0	0	0	0	0	0	0	0	0	0	0	0	0	0	0	0	0	0	0	0	0	0
Peak_001918	0	281608.03	0	0	0	0	0	0	0	0	0	0	0	0	0	0	0	0	0	0	0	0	0	0	0	0	0	0	0	0	0	0	0	0	0	0	0	0	0	0	0	0	678214.2	0	0	0	0	0	0
Peak_001919	0	124588.195	0	0	0	0	0	0	0	0	0	0	0	0	0	0	0	0	0	0	0	0	0	0	0	0	0	0	0	0	0	0	0	0	0	0	0	0	0	0	0	0	373369.5	0	0	0	0	0	0
Peak_001920	0	125104.52	0	0	0	0	0	0	0	0	0	0	0	0	0	0	0	0	0	0	0	0	0	0	0	0	0	0	0	0	0	0	0	0	0	0	0	0	0	0	0	0	56.834835	0	0	0	0	0	0
Peak_001921	0	471389.1	0	0	0	0	0	0	0	0	0	0	0	0	0	0	0	0	0	0	0	0	0	0	0	0	0	0	0	0	0	0	0	0	0	0	0	0	0	0	0	0	0	0	0	0	0	0	0
Peak_001922	0	726930.44	0	0	0	0	0	0	0	0	0	0	0	0	0	0	0	0	0	0	0	0	0	0	0	0	0	0	0	0	0	0	0	0	0	0	0	0	0	0	0	0	0	0	0	0	0	0	0
Peak_001923	0	68803.47	0	0	0	0	0	0	0	0	0	0	0	0	0	0	0	0	0	0	0	0	0	0	0	0	0	0	0	0	0	0	0	0	0	0	0	0	0	0	0	0	0	0	0	0	0	0	0
Peak_001924	0	94384.72	0	0	0	0	0	0	0	0	0	0	0	0	0	0	0	0	0	0	0	0	0	0	0	0	0	0	0	0	0	0	0	0	0	0	0	0	0	0	0	0	0	0	0	0	0	0	0
Peak_001925	0	238952.03	0	0	0	0	0	0	0	0	0	0	0	0	0	0	0	0	0	0	0	0	0	0	0	0	0	0	0	0	0	0	0	0	0	0	0	0	0	0	0	0	0	0	0	0	0	0	0
Peak_001926	0	94283.02	0	0	0	0	0	0	0	0	0	0	0	0	0	0	0	0	0	0	0	0	0	0	0	0	0	0	0	0	0	0	0	0	0	0	0	0	0	0	0	0	0	0	0	0	0	0	0
Peak_001927	0	590503.94	0	0	0	0	0	0	0	0	0	0	0	0	0	0	0	0	0	0	0	0	0	0	0	0	0	0	0	0	0	0	0	0	0	0	0	0	0	0	0	0	0	0	0	0	0	0	0
Peak_001928	0	470077.12	0	0	0	0	0	0	0	0	0	0	0	0	0	0	0	0	0	0	0	0	0	0	0	0	0	0	0	0	0	0	0	0	0	0	0	0	0	0	0	0	0	0	0	0	0	0	0
Peak_001929	0	685546.25	0	0	0	0	0	0	0	0	0	0	0	0	0	0	0	0	0	0	0	0	0	0	0	0	0	0	0	0	0	0	0	0	0	0	0	0	0	0	0	0	0	0	0	0	0	0	0
Peak_001930	0	153467.72	0	0	0	0	0	0	0	0	0	0	0	0	0	0	0	0	0	0	0	0	0	0	0	0	0	0	0	0	0	0	0	0	0	0	0	0	0	0	0	0	0	0	0	0	0	0	0
Peak_001931	0	183077.78	0	0	0	0	0	0	0	0	0	0	0	0	0	0	0	0	0	0	0	0	0	0	0	0	0	0	0	0	0	0	0	0	0	0	0	0	0	0	0	0	0	0	0	0	0	0	0
Peak_001932	66786.02	0	0	0	0	0	0	0	0	0	0	0	0	0	0	0	0	0	0	0	0	0	0	0	0	0	0	0	0	0	0	0	0	0	0	0	0	0	0	0	0	0	0	0	0	0	0	0	0
Peak_001933	0	766451.5	0	0	0	0	0	0	0	0	0	0	0	0	0	0	0	0	0	0	0	0	0	0	0	0	0	0	0	0	0	0	0	0	0	0	0	0	0	0	0	0	0	0	0	0	0	0	0
Peak_001934	0	97716.32	0	0	0	0	0	0	0	0	0	0	0	0	0	0	0	0	0	0	0	0	0	0	0	0	0	0	0	0	0	0	0	0	0	0	0	0	0	0	0	0	0	0	0	0	0	0	0
Peak_001935	0	482813.66	0	0	0	0	0	0	0	0	0	0	0	0	0	0	0	0	0	0	0	0	0	0	0	0	0	0	0	0	0	0	0	0	0	0	0	0	0	0	0	0	0	0	0	0	0	0	0
Peak_001936	69142.37	0	0	0	0	0	0	0	0	0	0	0	0	0	0	0	0	0	0	0	0	0	0	0	0	0	0	0	0	0	0	0	0	0	0	0	0	0	0	0	0	0	0	0	0	0	0	0	0
Peak_001937	0	672585.75	0	0	0	0	0	0	0	0	0	0	0	0	0	0	0	0	0	0	0	0	0	0	0	0	0	0	0	0	0	0	0	0	0	0	0	0	0	0	0	0	0	0	0	0	0	0	0
Peak_001938	0	1340884.2	0	0	0	0	0	0	0	0	0	0	0	0	0	0	0	0	0	0	0	0	0	0	0	0	0	0	0	0	0	0	0	0	0	0	0	0	0	0	0	0	0	0	0	0	0	0	0
Peak_001939	4420.7637	0	0	0	0	0	0	0	0	0	0	0	0	0	0	0	0	0	0	0	0	0	0	0	0	0	0	0	0	0	0	0	0	0	0	0	0	0	0	0	0	0	0	0	0	0	0	0	0
Peak_001940	0	736165	0	0	0	0	0	0	0	0	0	0	0	0	0	0	0	0	0	0	0	0	0	0	0	0	0	0	0	0	0	0	0	0	0	0	0	0	0	0	0	0	0	0	0	0	0	0	0
Peak_001941	0	0	37004.418	0	10363.492	0	0	86272.766	0	847726.6	0	84240.99	132126.48	0	73778.016	0	0	612822.8	800425.6	874770.3	0	993943.5	0	852022.94	1154172.8	0	7065.8516	0	0	456624.66	0	684063	271357.34	0	70705	0	0	654472.2	0	0	0	0	835025.1	813456.2	74088.836	842425.75	0	1103216.2	796760.25
Peak_001942	0	320784.84	0	0	0	0	0	0	0	0	0	0	0	0	0	0	0	0	0	0	0	0	0	0	0	0	0	0	0	0	0	0	0	0	0	0	0	0	0	0	0	0	0	0	0	0	0	0	0
Peak_001943	75546.336	0	0	0	0	0	0	0	0	0	0	0	0	0	0	0	0	0	0	0	0	0	0	0	0	0	0	0	0	0	0	0	0	0	0	0	0	0	0	0	0	0	0	0	0	0	0	0	0
Peak_001944	0	548466.4	0	0	0	0	0	0	0	0	0	0	0	0	0	0	0	0	0	0	0	0	0	0	0	0	0	0	0	0	0	0	0	0	0	0	0	0	0	0	0	0	0	0	0	0	0	0	0
Peak_001945	0	811840.6	0	0	0	0	0	0	0	0	0	0	0	0	0	0	0	0	0	0	0	0	0	0	0	0	0	0	0	0	0	0	0	0	0	0	0	0	0	0	0	0	0	0	0	0	0	0	0
Peak_001946	0	1318301.6	0	0	0	0	0	0	0	0	0	0	0	0	0	0	0	0	0	0	0	0	0	0	0	0	0	0	0	0	0	0	0	0	0	0	0	0	0	0	0	0	0	0	0	0	0	0	0
Peak_001947	0	209924.23	0	0	0	0	0	0	0	0	0	0	0	0	0	0	0	0	0	0	0	0	0	0	0	0	0	0	0	0	0	0	0	0	0	0	0	0	0	0	0	0	0	0	0	0	0	0	0
Peak_001948	0	527454.56	0	0	0	0	0	0	0	0	0	0	0	0	0	0	0	0	0	0	0	0	0	0	0	0	0	0	0	0	0	0	0	0	0	0	0	0	0	0	0	0	0	0	0	0	0	0	0
Peak_001949	0	195863.69	0	0	0	0	0	0	0	0	0	0	0	0	0	0	0	0	0	0	0	0	0	0	0	0	0	0	0	0	0	0	0	0	0	0	0	0	0	0	0	0	0	0	0	0	0	0	0
Peak_001950	0	487390.22	0	0	0	0	0	0	0	0	0	0	0	0	0	0	0	0	0	0	0	0	0	0	0	0	0	0	0	0	0	0	0	0	0	0	0	0	0	0	0	0	0	0	0	0	0	0	0
Peak_001951	0	437382.56	0	0	0	0	0	0	0	0	0	0	0	0	0	0	0	0	0	0	0	0	0	0	0	0	0	0	0	0	0	0	0	0	0	0	0	0	0	0	0	0	0	0	0	0	0	0	0
Peak_001952	0	178782.02	0	0	0	0	0	0	0	0	0	0	0	0	0	0	0	0	0	0	0	0	0	0	0	0	0	0	0	0	0	0	0	0	0	0	0	0	0	0	0	0	0	0	0	0	0	0	0
Peak_001953	0	168130.56	0	0	0	0	0	0	0	0	0	0	0	0	0	0	0	0	0	0	0	0	0	0	0	0	0	0	0	0	0	0	0	0	0	0	0	0	0	0	0	0	0	0	0	0	0	0	0
Peak_001954	0	163799.56	0	0	0	0	0	0	0	0	0	0	0	0	0	0	0	0	0	0	0	0	0	0	0	0	0	0	0	0	0	0	0	0	0	0	0	0	0	0	0	0	0	0	0	0	0	0	0
Peak_001955	0	408443.9	0	0	0	0	0	0	0	0	0	0	0	0	0	0	0	0	0	0	0	0	0	0	0	0	0	0	0	0	0	0	0	0	0	0	0	0	0	0	0	0	0	0	0	0	0	0	0
Peak_001956	0	350001.3	0	0	0	0	0	0	0	0	0	0	0	0	0	0	0	0	0	0	0	0	0	0	0	0	0	0	0	0	0	0	0	0	0	0	0	0	0	0	0	0	0	0	0	0	0	0	0
Peak_001957	0	191205.1	0	0	0	0	0	0	0	0	0	0	0	0	0	0	0	0	0	0	0	0	0	0	0	0	0	0	0	0	0	0	0	0	0	0	0	0	0	0	0	0	0	0	0	0	0	0	0
Peak_001958	0	195060.06	0	0	0	0	0	0	0	0	0	0	0	0	0	0	0	0	0	0	0	0	0	0	0	0	0	0	0	0	0	0	0	0	0	0	0	0	0	0	0	0	0	0	0	0	0	0	0
Peak_001959	0	1174277.9	0	0	0	0	0	0	0	0	0	0	0	0	0	0	0	0	0	0	0	0	0	0	0	0	0	0	0	0	0	0	0	0	0	0	0	0	0	0	0	0	0	0	0	0	0	0	0
Peak_001960	10780.495	35600.83	0	15462.689	0	13974.666	0	0	0	0	7937.751	0	0	0	0	0	0	0	0	0	26506.572	0	0	0	0	0	0	0	0	0	0	0	0	0	15667.474	0	0	22369.406	0	0	0	42628.9	0	12576.619	0	0	0	0	0
Peak_001961	0	190578.1	0	0	0	0	0	0	0	0	0	0	0	0	0	0	0	0	0	0	0	0	0	0	0	0	0	0	0	0	0	0	0	0	0	0	0	0	0	0	0	0	0	0	0	0	0	0	0
Peak_001962	0	69203.74	0	0	0	0	0	0	0	0	0	0	0	0	0	0	0	0	0	0	0	0	0	0	0	0	0	0	0	0	0	0	0	0	0	0	0	0	0	0	0	0	0	0	0	0	0	0	0
Peak_001963	36431.93	0	0	0	0	0	0	0	0	0	0	0	0	0	0	0	0	0	0	0	0	0	0	0	0	0	0	0	0	0	0	0	0	0	0	0	0	0	0	0	0	0	0	0	0	0	0	0	0
Peak_001964	0	1063405.4	0	0	0	0	0	0	0	0	0	0	0	0	0	0	0	0	0	0	0	0	0	0	0	0	0	0	0	0	0	0	0	0	0	0	0	0	0	0	0	0	0	0	0	0	0	0	0
Peak_001965	0	878113.44	0	0	0	0	0	0	0	0	0	0	0	0	0	0	0	0	0	0	0	0	0	0	0	0	0	0	0	0	0	0	0	0	0	0	0	0	0	0	0	0	0	0	0	0	0	0	0
Peak_001966	21397.14	0	0	0	0	0	0	0	0	0	0	0	0	0	0	0	0	0	0	0	0	0	0	0	0	0	0	0	0	0	0	0	0	0	0	0	0	0	0	0	0	0	0	0	0	0	0	0	0
Peak_001967	0	195268.02	0	0	0	0	0	0	0	0	0	0	0	0	0	0	0	0	0	0	0	0	0	0	0	0	0	0	0	0	0	0	0	0	0	0	0	0	0	0	0	0	0	0	0	0	0	0	0
Peak_001968	73166.49	0	26619.537	0	0	0	0	0	0	0	0	0	0	0	0	0	0	0	0	0	0	0	0	0	0	0	0	0	0	0	0	0	0	0	0	0	0	0	0	0	0	0	0	0	0	0	0	0	0
Peak_001969	0	0	4600.5044	0	0	0	0	28481.957	0	403548.62	0	32887.082	42736.758	0	26177.76	0	0	277856.94	392981.9	405398.53	0	483121.78	0	400562.12	552584.94	0	0	0	0	195857.77	0	333785.53	115008.19	0	20567.14	0	0	287426.3	0	0	0	0	393796.8	388282.47	22429.25	389648.16	0	507052.44	376564.97
Peak_001970	25255.656	0	0	0	0	0	0	0	0	0	0	0	0	0	0	0	0	0	0	0	0	0	0	0	0	0	0	0	0	0	0	0	0	0	0	0	0	0	0	0	0	0	0	0	0	0	0	0	0
Peak_001971	0	2159207.2	0	0	0	0	0	0	0	0	0	0	0	0	0	0	0	0	0	0	0	0	0	0	0	0	0	0	0	0	0	0	0	0	0	0	0	0	0	0	0	0	0	0	0	0	0	0	0
Peak_001972	0	0	44522.008	0	0	0	0	0	0	0	0	0	0	0	0	0	0	0	0	0	0	0	0	0	0	0	0	0	0	0	0	0	0	0	0	0	0	0	0	0	0	0	0	0	0	0	0	0	0
Peak_001973	0	81902.74	0	0	0	0	0	0	0	0	0	0	0	0	0	0	0	0	0	0	0	0	0	0	0	0	0	0	0	0	0	0	0	0	0	0	0	0	0	0	0	0	0	0	0	0	0	0	0
Peak_001974	10607.019	19617.164	0	0	0	0	0	0	0	0	0	0	0	0	0	0	0	0	0	0	0	0	0	0	0	0	0	0	0	0	0	0	0	0	0	0	0	0	0	0	0	0	0	0	0	0	0	0	0
Peak_001975	42821.973	0	0	0	0	0	0	0	0	0	0	0	0	0	0	0	0	0	0	0	0	0	0	0	0	0	0	0	0	0	0	0	0	0	0	0	0	0	0	0	0	0	0	0	0	0	0	0	0
Peak_001976	29869.72	0	46677.58	0	0	0	0	0	0	0	0	0	0	0	0	0	0	0	0	0	0	0	0	0	0	0	0	0	0	0	0	0	0	0	0	0	0	0	0	0	0	0	0	0	0	0	0	0	0
Peak_001977	0	1572573.8	6616.25	0	0	0	0	0	0	0	0	0	0	0	0	0	0	0	0	0	0	0	0	0	0	0	0	0	0	0	0	0	0	0	0	0	0	0	0	0	0	0	0	0	0	0	0	0	0
Peak_001978	0	88797.18	0	0	0	0	0	0	0	0	0	0	0	0	0	0	0	0	0	0	0	0	0	0	0	0	0	0	0	0	0	0	0	0	0	0	0	0	0	0	0	0	0	0	0	0	0	0	0
Peak_001979	0	2261843.8	6615.359	0	0	0	0	0	0	0	0	0	0	0	0	0	0	0	0	0	0	0	0	0	0	0	0	0	0	0	0	0	0	0	0	0	0	0	0	0	0	0	0	0	0	0	0	0	0
Peak_001980	0	0	0	0	0	0	0	0	0	0	0	0	0	0	0	0	0	0	0	0	0	0	0	0	0	0	0	0	0	0	5613.8213	0	0	0	0	0	0	0	0	0	4745.634	0	0	0	0	0	7251.065	0	9672.505
Peak_001981	0	0	12999.951	0	0	0	0	0	0	0	0	0	0	0	0	0	0	0	0	0	0	0	0	0	0	0	0	0	0	0	0	0	0	0	0	0	0	0	0	0	0	0	0	0	0	0	0	0	0
Peak_001982	45639.76	0	0	0	0	0	0	0	0	0	0	0	0	0	0	0	0	0	0	0	0	0	0	0	0	0	0	0	0	0	0	0	0	0	0	0	0	0	0	0	0	0	0	0	0	0	0	0	0
Peak_001983	23072.41	0	0	0	0	0	0	0	0	0	0	0	0	0	0	0	0	0	0	0	0	0	0	0	0	0	0	0	0	0	0	0	0	0	0	0	0	0	0	0	0	0	0	0	0	0	0	0	0
Peak_001984	0	890334	0	0	0	0	0	0	0	0	0	0	0	0	0	0	0	0	0	0	0	0	0	0	0	0	0	0	0	0	0	0	0	0	0	0	0	0	0	0	0	0	0	0	0	0	0	0	0
Peak_001985	31687.201	0	65936.04	0	0	0	0	0	0	0	0	0	0	0	0	0	0	0	0	0	0	0	0	0	0	0	0	0	0	0	0	0	0	0	0	0	0	0	0	0	0	0	0	0	0	0	0	0	0
Peak_001986	0	785205.94	0	0	0	0	0	0	0	0	0	0	0	0	0	0	0	0	0	0	0	0	0	0	0	0	0	0	0	0	0	0	0	0	0	0	0	0	0	0	0	0	0	0	0	0	0	0	0
Peak_001987	33496.85	0	44395.367	0	0	0	0	0	0	0	0	0	0	0	0	0	0	0	0	0	0	0	0	0	0	0	0	0	0	0	0	0	0	0	0	0	0	0	0	0	0	0	0	0	0	0	0	0	0
Peak_001988	62268.19	0	70953.56	0	0	0	0	0	0	0	0	0	0	0	0	0	0	0	0	0	0	0	0	0	0	0	0	0	0	0	0	0	0	0	0	0	0	0	0	0	0	0	0	0	0	0	0	0	0
Peak_001989	14342.688	34280.957	52747.625	39055.473	34555.52	57529.973	35130.652	48778.43	37482.055	55655.95	60564.95	60620.145	55080.137	53656.914	86015.19	45301.2	55174.125	58698.645	61110.746	54142.445	72233.34	84895.76	59236.62	70507.43	80420.49	74398.055	69519.61	61455.293	54201.83	75839.07	84399.48	77613.25	74509.18	59915.45	61997.305	62804.363	57427.84	59494.195	50496.6	52383.277	57223.04	34108.168	43556.617	56188.324	46371.516	49008.918	48505.695	56888.27	29501.602
Peak_001990	40164.36	0	71893.81	0	0	0	0	0	0	0	0	0	0	0	0	0	0	0	0	0	0	0	0	0	0	0	0	0	0	0	0	0	0	0	0	0	0	0	0	0	0	0	0	0	0	0	0	0	0
Peak_001991	0	539161.2	0	0	0	0	0	0	0	0	0	0	0	0	0	0	0	0	0	0	0	0	0	0	0	0	0	0	0	0	0	0	0	0	0	0	0	0	0	0	0	0	0	0	0	0	0	0	0
Peak_001992	50250.367	0	41382.49	0	0	0	0	0	0	0	0	0	0	0	0	0	0	0	0	0	0	0	0	0	0	0	0	0	0	0	0	0	0	0	0	0	0	0	0	0	0	0	0	0	0	0	0	0	0
Peak_001993	0	0	46542.45	0	0	0	0	0	0	0	0	0	0	0	0	0	0	0	0	0	0	0	0	0	0	0	0	0	0	0	0	0	0	0	0	0	0	0	0	0	0	0	0	0	0	0	0	0	0
Peak_001994	0	13298.927	13318.967	9363.533	10259.818	0	10981.531	9567.841	9826.04	9071.701	9869.733	10807.742	13989.42	15307.397	9915.528	13527.27	12442.496	10053.05	13950.416	11167.923	16488.316	13677.946	18739.824	18697.904	15397.121	13451.603	16732.408	35236.098	21553.555	18414.443	22885.67	20631.266	20310.918	20648.086	18965.955	18114.441	17840.527	18445.867	17471.402	21406.459	21278.195	19903.613	18651.285	18639.822	17543.969	25494.766	21324.14	23507.18	20038.232
Peak_001995	68966.734	77018.55	68528.47	58027.45	63597.25	59165.37	67102.82	60683.324	63529.836	72501.72	58774.812	55135.43	67294.81	60853.48	56166.6	57133.52	59638.566	65539.49	70330.51	63978.414	74975.46	73482.125	67524.94	71647.71	55970.43	44350.68	54828.086	89486.94	49113.04	48466.164	55562.152	51379.88	45246.11	55581.824	56060.74	54410.957	54499.836	53498.43	51655.66	56427.66	57662.05	59496.527	72128.1	66387.305	58656.676	64701.75	54449.418	68692.08	70333.03
Peak_001996	0	462258.5	0	0	0	0	0	0	0	0	0	0	0	0	0	0	0	0	0	0	0	0	0	0	0	0	0	0	0	0	0	0	0	0	0	0	0	0	0	0	0	0	0	0	0	0	0	0	0
Peak_001997	14664.459	0	24002.318	0	0	0	0	0	0	0	0	0	0	0	0	0	0	0	0	0	0	0	0	0	0	0	0	0	0	0	0	0	0	0	0	0	0	0	0	0	0	0	0	0	0	0	0	0	0
Peak_001998	107668.516	0	67416.12	0	0	0	0	0	0	0	0	0	0	0	0	0	0	0	0	0	0	0	0	0	0	0	0	0	0	0	0	0	0	0	0	0	0	0	0	0	0	0	0	0	0	0	0	0	0
[truncated: 133,296 more rows]
[truncated: 46 more columns]
