# Supplementary material for: Proteogenic Dipeptides Are Characterized by Diel Fluctuations and Target of Rapamycin Complex-Signaling Dependency in the Model Plant Arabidopsis thaliana
Source: Front Plant Sci. 2021 Dec 22;12:758933. doi: 10.3389/fpls.2021.758933 (PMC8727597; doi:10.3389/fpls.2021.758933)
Supplement: Supplementary Dataset 4 — LC-MS measurements of polar fraction from the MTBE-extraction in Col-0 and raptor1b A. thaliana along a diel cycle under LD condition. Raw chromatograms were processed using Expressionist Refiner MS as described in the “Materials and Methods” section. n biological replicates = 3–5. [file Data_Sheet_2.ZIP]

Archive with 1 entries (1 files):
- Dataset S4 part1.csv
