# Supplementary material for: Proteogenic Dipeptides Are Characterized by Diel Fluctuations and Target of Rapamycin Complex-Signaling Dependency in the Model Plant Arabidopsis thaliana
Source: Front Plant Sci. 2021 Dec 22;12:758933. doi: 10.3389/fpls.2021.758933 (PMC8727597; doi:10.3389/fpls.2021.758933)
Supplement: Supplementary Dataset 4 — LC-MS measurements of polar fraction from the MTBE-extraction in Col-0 and raptor1b A. thaliana along a diel cycle under LD condition. Raw chromatograms were processed using Expressionist Refiner MS as described in the “Materials and Methods” section. n biological replicates = 3–5. [file Data_Sheet_2.ZIP › Dataset S4 part1.csv]

Supplementary dataset S4. LC-MS measurements of polar fraction from the MTBE-extraction in Col-0 and raptor1b A. thaliana along a diel cycle under LD condition. Raw chromatograms were processed using Expressionist Refiner MS as described in Methods section. n biological replicates = 3-5. Part 1
Peak.ID	Col-0_0h_1	Col-0_0h_2	Col-0_0h_3	Col-0_0h_4	Col-0_0h_5	Col-0_1h_1	Col-0_1h_2	Col-0_1h_3	Col-0_1h_4	Col-0_1h_5	Col-0_2h_1	Col-0_2h_2	Col-0_2h_3	Col-0_2h_4	Col-0_2h_5	Col-0_2h_6	Col-0_4h_1	Col-0_4h_2	Col-0_4h_3	Col-0_4h_4	Col-0_8h_1	Col-0_8h_2	Col-0_8h_3	Col-0_8h_4	Col-0_8h_5	Col-0_12h_1	Col-0_12h_2	Col-0_12h_3	Col-0_12h_4	Col-0_12h_5	Col-0_15h_1	Col-0_15h_2	Col-0_15h_3	Col-0_15h_4	Col-0_15h_5	Col-0_16h_1	Col-0_16h_2	Col-0_16h_3	Col-0_16h_4	Col-0_16h_5	Col-0_20h_1	Col-0_20h_2	Col-0_20h_3	Col-0_20h_4	Col-0_20h_5	Col-0_23h_1	Col-0_23h_2	Col-0_23h_3	Col-0_23h_4
Peak_000001	37927.38	0	0	96004.43	25103.328	53188.26	0	0	143389.38	0	13800.038	0	0	0	0	0	0	19940.377	0	0	0	0	29919.396	0	0	0	0	36162.176	11467.681	0	0	23332.768	0	27592.307	0	0	57357.605	0	0	0	64320.902	31414.994	0	22556.467	21903.762	30859.896	0	38180.023	18144.14
Peak_000002	0	72152.766	54059.684	25032.09	0	0	0	38782.316	0	0	35794.89	19476.03	28198.291	48175.457	20298.1	58685.023	59384.797	52252.414	28643.223	34028.64	70144.65	89986.93	45138.9	0	103435.17	0	23759.951	0	56133.945	46358.797	0	0	56975.426	33142.723	213210.19	41291.895	0	43856.746	0	0	35278.934	48564.918	17732.924	0	57301.44	82767.76	75885.43	68380.79	39626.504
Peak_000003	55375.586	46916.973	67255.41	43986.49	39450.395	50859.5	77107.18	44256.508	32798.137	42620.977	79020.73	93354.67	111841.39	55521.965	68283.96	45562.59	144606.84	159120.27	113501.36	92332.33	124746.586	253204.27	202128.98	122170.6	203088.39	183760.12	165641.36	259680.78	297683.75	230118.58	331626.9	177881.9	257157.77	201547.44	494648.03	116174.234	173400.42	141072.06	193427.97	264205.56	99275.305	182265.3	103999.586	144901.86	109304.484	127429.25	122013.92	57394.016	78398
Peak_000004	38874.777	53133.41	37588.48	24532.867	44288.17	31519.807	31032.438	34627.47	33029.406	0	33975.96	33343.14	23341.271	24944.262	30177.688	0	35127.492	28963.168	0	10695.85	50376.03	0	65283.395	45938.49	35201.055	26634.594	0	0	0	52006.484	28297.236	71092.97	11490.211	32467.734	49552.387	49818.47	57084.348	32813.363	21970.656	28200.87	60556.203	74117.03	0	23398.217	34334.516	43709.53	42474.42	0	53192.312
Peak_000005	38172.195	4718.9976	22395.291	0	0	0	38579.75	14874.087	0	13782.541	53246.953	24402.564	22429.406	17960.236	57458.45	38360.582	0	41308.16	18886.213	0	11914.2295	0	65462.906	49684.227	41386.31	0	0	31218.268	8774.44	18681.979	0	40200.35	37580.36	30186.107	21522.385	33389.42	0	14674.455	34535.895	89251.95	39386.348	0	1621.9884	43329.758	0	37683.562	72613.34	9301.447	10481.606
Peak_000006	0	4996.342	0	0	0	0	0	0	0	0	0	0	0	0	0	0	0	11972.414	0	0	0	0	0	0	0	0	0	0	0	0	0	9924.387	0	0	0	0	8330.823	0	0	0	0	0	142336.75	0	0	0	0	0	0
Peak_000007	35973.516	25031.695	11280.72	0	0	5562.0083	0	0	0	26947.71	31751.246	33483.96	30399.064	21719.133	9999.7	46709.684	36322.5	35839.957	36545.906	75677.22	42519.566	87320.55	20517.645	39330.72	80297.47	59713.03	60182.816	61301.52	73110.164	74172.19	46524.086	27697.064	55392.773	49050.684	5117.5337	13892.711	0	42405.133	62056.37	18982.28	8689.861	46982.496	20832.865	21715.877	0	6601.587	28532.893	38317.55	0
Peak_000008	289476.38	44504.17	83266.7	359304.25	113177.03	47442.848	265675.12	115299.74	36853.11	270497.4	32048.818	165333.34	444560.22	159206.66	218705.73	849874.4	177684.17	139466.53	1072431.8	627820.56	137613.89	1689955.6	39847.785	223582.38	512796.9	82364.65	1316738.8	953400.25	877336	240053.16	140121.02	139819.73	467677.06	243420.73	72969.914	321754.9	101946.64	225025.8	751105.56	51324.387	124708.82	127124.484	1139110.1	203927.31	115029.2	108204.35	181953.97	1153043	200143.64
Peak_000009	0	0	0	0	0	0	0	0	0	0	0	0	11627.419	0	0	71263.64	0	0	273251.8	41474.402	0	435134.94	0	0	16135.794	0	307554.44	141210.16	111306.46	0	0	0	20538.12	0	0	0	0	4951.558	85983.77	0	0	0	442419.53	0	0	0	0	145977.72	0
Peak_000010	177178.75	26362.756	35031.22	212304.36	38867.406	20523.307	320214.62	37000.89	60714.227	232280.77	0	73458.72	313078.25	69808.52	133308.08	752815.25	108603.516	86854.33	2023858.5	511943.56	46039.72	2302257.2	21021.914	175609.19	362851.6	64762.86	1882262.6	1192469.1	1070246	152859.98	62569.906	110556.22	482440.53	73157.86	0	216833.2	80566.75	234850.25	905492.44	32446.518	39679.06	64945.547	2512647	195285.34	64991.355	28529.57	86103.12	1361680.4	109679.79
Peak_000011	30755.291	0	9477.571	47871.676	0	0	0	0	17811.307	0	0	0	22402.547	12946.858	26956.96	0	0	0	0	0	52681.547	0	12458.635	0	0	23787.434	0	0	0	0	37493.83	0	34833.21	70014.484	0	18005.057	27642.049	0	31165.17	33864.168	0	0	0	20614.932	0	0	46479.023	14341.132	0
Peak_000012	0	0	0	0	0	0	0	0	0	0	0	0	0	0	0	0	0	0	0	0	0	9267.763	0	0	0	0	0	0	0	3825.0444	0	0	0	0	0	0	0	0	0	0	0	0	0	0	0	0	0	0	0
Peak_000013	33933.55	6653.6523	0	0	0	0	0	0	11472.383	0	0	0	16690.021	0	0	0	5591.2	14396.856	6004.071	0	5960.4844	29219.223	20653.562	10659.34	4406.057	41197.105	20324.1	7522.584	36944.047	9751.473	23681.633	5852.48	14175.668	9354.239	0	0	18751.754	9695.761	42605.28	29714.05	0	14327.513	0	4114.3604	0	20064.43	30099.725	6836.3423	12523.153
Peak_000014	47172.547	31424.688	11773.563	19106.746	7610.1753	17948.803	20972.367	17928.943	27932.285	13795.586	21751.967	19527.24	30227.701	25893.635	18127.184	18975.643	43745.22	27189.021	28990.914	10760.985	25500.143	40997.465	36637.082	34586.297	32801.207	44595.96	37918.125	25391.705	46519.203	17368.17	32797.754	26931.896	22989.436	31871.54	4037.4226	25301.227	24046.846	32624.053	31625.379	26209.396	18425.514	28638.346	21693.432	21488.938	9845.244	43280.26	48362.477	23898.95	36073.46
Peak_000015	0	0	0	0	0	0	0	0	0	0	0	0	0	0	0	0	0	0	14188.127	0	0	0	0	0	0	0	13820.224	0	0	0	0	0	0	0	0	0	0	4438.4634	0	0	0	0	0	0	0	0	0	0	0
Peak_000016	0	0	0	0	0	0	0	0	0	0	0	0	0	0	0	23218.969	0	0	0	17028.525	0	0	0	0	0	0	24680.895	0	0	0	0	0	0	0	0	0	0	0	0	0	0	0	0	0	0	0	0	0	0
Peak_000017	0	0	0	0	0	0	0	0	0	0	0	0	0	0	0	0	0	7260.2314	0	0	0	0	0	0	0	0	0	0	0	0	0	0	0	0	0	0	0	0	0	0	0	0	0	0	0	0	0	0	0
Peak_000018	0	0	0	0	0	0	0	0	0	0	0	0	0	0	0	0	0	0	0	0	0	0	0	0	0	0	0	0	0	0	0	0	0	0	0	0	0	0	0	0	0	0	0	0	0	0	0	0	0
Peak_000019	0	0	0	0	0	0	0	0	0	0	0	0	0	0	0	0	0	0	0	0	0	0	0	0	0	0	0	0	0	0	0	0	0	0	0	0	0	0	0	0	0	3081.7217	0	0	0	0	0	0	0
Peak_000020	0	5834.0264	0	0	0	0	0	0	0	0	9536.112	0	14699.851	9109.283	9067.715	0	10656.535	16074.834	12168.543	7087.2227	7190.54	0	14712.382	18039.166	9345.75	28731.055	25096.098	0	0	0	0	14080.642	8778.067	0	0	0	22517.418	0	24187.807	21955.52	0	23675.309	24084.697	9264.205	12120.586	0	0	0	0
Peak_000021	0	0	0	0	0	0	0	0	0	0	0	0	0	0	0	0	0	0	0	0	0	0	0	0	0	0	0	4851.8716	0	0	0	0	0	0	0	0	0	0	0	0	0	0	0	0	0	0	0	0	0
Peak_000022	0	0	0	0	0	0	0	0	0	0	0	0	0	0	0	0	0	0	0	0	0	0	0	0	0	0	0	0	0	0	0	0	0	0	0	0	0	0	0	0	0	0	0	0	0	0	0	0	0
Peak_000023	0	0	0	0	6015.1665	0	0	0	0	0	4757.924	0	5846.577	0	0	0	0	0	0	0	0	6395.3438	0	0	7148.2734	10730.729	0	0	6366.7397	0	8181.5205	0	0	0	0	0	0	0	7756.7554	0	0	7755.5	0	0	0	5294.977	0	0	7806.926
Peak_000024	68365.53	131886.86	107572.62	71724.08	69104.664	69979.305	141330.44	49430.848	129657.055	96634.28	49713.355	74581.516	73499	63724.188	77873.35	56139.664	127484.41	164491.55	32853.312	60057.27	77965.56	66086.37	207826.72	104870.35	173323.73	173697.94	83072.93	77829.62	176110.25	139431.3	110255.055	156675.28	107730.234	129248.234	30127.125	102131.33	195055.55	112697.875	191267.44	156376.38	114068.734	176056.8	0	114461.03	89911.91	74337.02	138966.3	98920.2	112854.47
Peak_000025	0	17767.441	11042.2705	0	0	0	0	11195.78	0	0	0	0	0	0	0	0	0	0	0	14138.54	0	0	12253.026	0	9308.743	0	0	0	0	22760.781	0	0	0	0	0	0	19808.906	0	0	0	0	0	0	0	0	14595.42	0	0	0
Peak_000026	1077695.9	1165760.4	1205256.6	1097910.2	435006.6	1222657.4	661251.2	1266804.4	1430006.5	1518443.5	595768.5	499712.2	676897.8	1274958	513522.22	1445984.9	1660252.4	1186440.2	805097.8	1391527	1365075.2	1597600.5	1224469.2	676819.75	1695465.8	922167.25	893738.75	1751431.5	2045664.1	1294546.9	2104125.8	1087141.2	1658122.2	1784419.8	2551918.8	1570152.9	1491713.1	1775200	893317.5	933114.6	1352335.5	1141768.8	990614	867495.75	630896.7	1002965.8	1094653.8	1193313.1	671837.1
Peak_000027	0	0	0	0	0	0	0	0	0	0	0	0	0	0	0	0	0	0	0	0	0	0	0	0	0	0	0	0	3588.687	0	0	0	0	0	0	0	0	0	11550.443	0	0	0	0	0	0	0	0	0	0
Peak_000028	0	0	0	0	0	0	0	0	0	0	0	0	0	0	0	0	0	0	0	0	0	0	0	0	0	0	0	0	0	0	0	0	0	0	0	0	0	0	0	0	0	0	0	0	0	0	0	0	0
Peak_000029	5668.5425	0	0	0	0	0	0	0	0	0	0	0	0	0	0	0	0	0	0	0	0	0	0	0	0	0	0	0	0	0	0	0	0	0	0	0	0	0	0	0	0	0	0	0	0	0	0	4878.505	0
Peak_000030	0	0	0	0	0	0	0	0	0	0	0	0	0	0	0	0	0	0	0	0	0	0	0	0	0	0	0	0	0	0	3289.3604	0	0	0	0	0	0	0	0	0	0	0	0	0	0	0	0	0	0
Peak_000031	54137.668	143229.75	124959.72	130277.94	158563.4	150432.69	226122.64	207714.66	311448.56	241902.06	179232.75	152542.11	179219.5	209370.8	123080.12	190803.47	222110.58	180771.61	217024.88	196753.83	166867.9	160503.86	144510.52	146559.3	151491.7	175167.03	171542.89	162064	257300.4	219617.38	356949.5	230829.06	264515.78	289126.2	109728.14	202454.05	194230.69	258983.67	230832.12	203108.17	126753.72	219041.75	137815.06	192146.02	230403.28	191708.05	192859.67	108592.51	170378.42
Peak_000032	7027.4424	0	9715.319	0	0	8658.42	12067.776	0	8445.079	0	0	0	17024.9	7542.8213	24582.615	10914.125	34653.625	39264.7	10535.301	0	10288.271	6688.5254	19906.502	13867.147	7240.9785	25073.64	10681.538	18218.385	19558.947	8494.008	25791.463	7404.1797	6875.5103	6112.176	0	6340.6606	26523.65	8457.301	26356.277	26834.416	0	12539.91	0	0	0	0	15191.485	0	15312.455
Peak_000033	11693.577	14240.999	31348.752	0	0	21043.012	0	7392.0425	8189.2085	9990.146	0	0	10839.597	0	15511.942	0	24201.297	48698.36	18015.092	0	9297.284	0	30341.043	5885.157	13929.772	69069.67	13315.054	28696.25	42330.58	0	49136.773	0	23351.457	45241.387	0	0	13827.033	7706.739	21534.322	21858.377	16815.404	38430.9	26366.953	17031.281	0	16051.663	55795.77	28457.615	18641.676
Peak_000034	0	0	0	0	0	0	0	0	0	0	27692.592	31221.867	0	0	0	0	0	0	0	0	0	0	0	0	0	83026.14	0	0	0	21929.668	0	0	0	0	0	0	0	0	0	0	0	0	0	0	0	0	13761.868	0	0
Peak_000035	0	0	0	0	0	21442.635	0	0	0	0	0	0	0	0	0	0	0	0	0	0	0	0	0	0	4783.627	0	0	0	21817.584	0	0	0	0	0	0	0	0	0	0	0	0	0	0	0	0	6787.5625	0	0	0
Peak_000036	37278.95	17339.404	27448.537	15471.212	0	43665.184	14827.783	11160.844	0	0	0	0	31470.045	0	29495.07	0	44369.22	77262.234	2378.5342	0	15200.476	8463.193	49213.89	0	42464.965	144147.72	13974.092	60721.383	86303.01	11867.247	61726.215	0	55871.504	123448.125	0	0	7404.0645	13388.493	66936.266	42998.535	34894.836	61575.715	59656.87	23788.977	0	43830.582	121635.88	66277.23	55244.27
Peak_000037	9649.912	0	0	0	0	0	0	0	0	0	0	0	0	0	0	0	0	0	0	0	0	0	0	0	0	0	0	0	0	0	0	0	0	0	0	0	0	0	0	0	0	0	0	0	0	0	0	0	0
Peak_000038	1415215.1	988830.7	1106141.2	1265030.8	1313731.2	1225030.6	1159792.6	1002922.75	1283794.5	1024814.2	1547734.9	1579909.8	1466759.9	931686.8	996290.75	1208944.9	1291391	1552845.5	787326.06	890867.75	1320610.9	1201235.5	1840582	1462808.2	1290180	1113619	953212.44	1960474.8	1525802.9	1610732.4	1480168.4	1306806.8	1235845.5	1061153.4	1272789.1	1009399.25	1216593	987327.9	1570612.6	1337133.1	1493788.8	1848081	643958.3	1227060.2	1478420.4	1216604.8	1302585.4	1502404	1518145.6
Peak_000039	2446475.2	2649762	4238129	2335219.8	2045319.1	1930862.4	4257023.5	2761561.5	2542936.2	3387147.8	3134836.8	2663664.2	3129684.5	2393970.2	2417685.8	2657769.5	3086240.5	2123226.2	2262397.5	4091205.5	2012925.8	2264619	2733194.8	4571626.5	2098700.5	2872643.5	2810175.2	1200989.8	1822953.8	1608043.5	3419606.2	2574505	1826365.9	2152983	1291067.8	2545024.2	2576904	2522653.8	3573910	3127205.2	1643318	1706118.9	1227333.1	2184818.2	2096084.6	2831389.2	3355663	503792	3322802.8
Peak_000040	1610525	2230312	1801111.5	1627014.2	1731461.2	1032632.4	2476256.5	1453226.1	2891258.2	1875854.5	2765646.2	1965666.2	1821564.1	1792344.1	1679190.6	1764087.9	963167.25	1651627	1136025.8	1951924.4	787160.7	1000583.94	1227087.6	2289094.5	1198761.2	1368045	1216802.5	392178.88	670081.4	782798.44	1639270.9	1087463.5	929188.3	717627.1	816209.94	1354690.8	1335360.5	1570911.6	1283257.8	1172705	1073257.9	969722.2	763117.25	945727.1	1252729.4	1684260.5	1729697.6	577768	2235801
Peak_000041	286627	968464.25	996060.7	99097.15	115013.29	172562.08	827727	724464.44	808652.2	869266.3	387319	379717.12	736292.25	537100.3	1607308	373185.1	1716360.4	1692242.5	942283.7	99523.12	1387807.6	866478.94	1607129.9	837041.1	993786.6	2595605.5	1298577.5	376591.5	870675.06	812711.25	1738557.9	1096635.1	1114009.1	774680.3	84963.66	134999.11	1063505	695814.7	1023282.5	1341055.4	242045.94	1276848	1442980.9	948285.06	429086.28	302748.4	1543566.2	454575.1	1711048.1
Peak_000042	0	0	0	0	0	0	0	0	0	0	18295.537	0	0	0	0	0	0	0	0	0	0	0	0	0	0	0	0	0	0	0	0	0	0	0	0	0	0	0	0	0	0	0	0	0	0	0	0	0	0
Peak_000043	442442.53	342535.47	50254.184	126117.02	23786.02	64076.008	13334.796	63517.57	140540.53	17573.004	22441.258	0	0	47580.723	19128.48	81973.04	65206.53	53524.258	58112.996	32258.154	177714.98	166604.25	49048.01	16288.502	26594.572	84749.016	26161.85	32379.158	20512.76	65236.414	77530.086	50068.31	51984.773	28628.213	203487.52	32602.615	51887.094	65847.38	73130.42	82259.3	57651.258	50944.36	51221.984	63209.18	77855.49	488590	377765.7	230382.45	15486.4375
Peak_000044	25410.125	33069.816	43339.312	42933.484	98466.76	51751	103866.64	43317.047	127601.07	100512.27	105123.164	80710.97	65065.33	107812.914	84835.414	89430.99	93154.83	205598.05	190464.38	83659.54	38939.914	162649.73	88910.305	56658.375	174228.03	66573.41	125191.586	40709.926	221507.34	597610.6	66763.92	177991.48	356738.03	60455.94	0	50686.605	218766.33	40546.75	130925.73	70716.92	21219.66	161654.83	74905.04	99761.46	80425.96	13824.901	81915.33	11451.813	95218.89
Peak_000045	0	0	0	0	0	0	0	0	0	0	0	0	0	0	0	0	0	0	0	0	0	0	0	0	0	0	0	45070.008	73194.68	0	29781.834	47505.754	0	0	0	0	23815.795	32698.297	127178.44	71077.41	0	0	14530.729	14398.919	0	0	0	0	0
Peak_000046	7707.089	14723.853	21234.42	7533.0586	44759.137	0	63234.8	0	36287.695	10237.754	35416.71	37015.65	15989.899	18541.314	31901.309	24611.596	44341.484	36360.207	36097.08	23860.385	15279.152	37938.66	61134.67	45428.555	8169.8555	37687.133	39851.73	0	21123.346	30389.11	57832.83	38202.91	35375.098	14069.682	23520.68	19918.635	38392.305	15001.849	54135.652	25740.27	9717.879	64682.78	44310.914	57556.332	34850.52	14734.518	61358.97	0	70017.04
Peak_000047	6822.656	0	10791.709	16308.02	9214.619	9813.287	21980.365	11597.0625	47429.96	0	25528.08	9812.546	14672.697	15492.293	16139.724	19969.797	16421.418	37126.883	13018.2	29483.832	31778.55	0	19210.36	36101.72	16088.744	0	18547.18	0	8495.981	0	27506.33	32052.795	8975.016	7484.296	33367.297	21160.924	20594.293	27214.22	26260.803	26528.959	17806.84	24154.66	19297.39	31468.396	24096.496	9036.172	9310.919	0	26998.07
Peak_000048	0	41943.12	0	0	35949.867	0	87667.984	12506.205	42320.05	0	45538.99	0	114389.34	0	0	0	57028.996	95007.695	0	0	0	0	108851.055	109032.14	48519	37349.84	93101.57	0	0	66399.65	52316.992	48993.957	38981.043	53888.516	0	15485.064	74837	0	63908.14	67715.086	0	57679.984	0	131181.7	57674.992	0	49062.266	0	57137.69
Peak_000049	277061.56	782854.75	1668714.4	432554.12	706877.75	652705.56	1127703.5	278266.62	606470.06	397300.88	566015.75	603209.1	2196024	190262.73	363842.38	1334500.6	393162	851679	637455.56	1135422.8	185602.7	843194.44	469552.12	513574.47	498191.2	708794.3	202043.83	163996.52	437596.94	291685.22	1426650.9	70276.74	414378.3	1390909.1	6840.88	74260.04	340062.34	223318.6	882994.1	1361374.6	485474	1352914.5	1076708.4	662326.25	1533100.2	910371.56	1327023.4	505872.06	371895.62
Peak_000050	0	0	0	0	0	0	0	0	0	0	6148.703	0	0	0	0	0	0	0	0	0	0	0	0	0	0	0	0	0	0	0	0	0	0	0	0	0	0	0	0	0	0	0	0	0	0	0	0	0	0
Peak_000051	0	0	0	0	0	0	0	0	0	0	0	0	0	0	0	0	0	0	0	0	0	0	0	0	0	0	0	0	0	0	0	0	0	0	0	0	5103.5854	0	0	0	0	0	0	0	0	0	0	0	0
Peak_000052	14997.889	0	10736.703	0	19492.904	5827.792	39284.836	13411.373	29356.45	0	26537.371	28235.38	18262.227	16360.336	39732.652	17809.516	0	13060.598	0	0	0	0	26372.691	43330.395	0	0	0	0	0	5917.986	5697.5117	0	0	0	0	0	49833.395	0	9649.995	0	0	4815.167	0	20996	0	0	0	0	14478.662
Peak_000053	0	0	0	0	0	0	11423.393	0	0	0	0	0	0	0	0	0	0	0	0	0	0	0	0	0	0	0	0	4602.028	0	0	0	0	0	0	0	0	0	0	0	0	0	0	0	0	0	11491.758	16126.924	0	0
Peak_000054	0	7967.887	0	0	0	0	11474.156	15634.601	0	25815.734	8157.657	0	0	7593.945	0	15266.851	0	0	0	0	0	0	0	18484.707	0	0	0	0	0	0	0	0	0	0	0	0	0	0	0	0	0	0	0	0	0	0	0	0	5664.5635
Peak_000055	402234.56	252851.08	79554.87	193802.2	110025.77	58896.082	159117.97	156791.58	401548.97	23940.398	170944.69	172359.66	116653.64	92377.08	161890.2	63142.402	103824.98	157613	145221.08	54072.066	192715.8	193063.02	343112.8	336965.66	127718.6	175317.67	121142.875	84429.04	50871.24	105777.055	89019.57	101741.03	69848.23	61117.69	134781.77	58146.73	147333.11	74219.18	0	57218.957	179184.89	162192.03	52023.492	49779.594	76678.23	597082.9	282929.88	206045.67	276967.9
Peak_000056	97415.945	80143.72	74816.18	108785.33	62773.402	113040.57	97804.48	61472.395	73273.64	72640.38	95367.73	65553.54	146211.3	65646.55	35429.625	85393.914	73392.37	173746.22	113826.46	76349.98	63403.15	100625.22	94258.984	91489.984	171485.05	125679.28	66133.22	124465.89	130249.11	79152.12	85298.08	55624.848	78214.94	278040.5	48727.46	61517.51	98980.24	54765.68	121528.8	163822.1	89271.16	218518.27	125211.41	72155.03	141684.64	111964.43	129173.72	137885.98	66355.86
Peak_000057	0	0	0	0	0	0	11207.98	0	0	8479.0205	0	0	0	3827.0886	0	0	0	0	0	0	0	0	0	0	0	0	0	0	0	0	0	0	0	0	0	0	0	0	0	0	0	0	0	0	0	0	0	0	0
Peak_000058	0	0	0	0	0	0	0	0	0	0	0	0	0	0	0	0	0	0	0	0	0	0	8782.36	0	0	9807.874	0	0	0	0	0	0	0	0	0	0	0	0	0	0	0	0	0	0	0	0	0	0	0
Peak_000059	14100000	11900000	17300000	10800000	3356889.2	13500000	10800000	9936702	10700000	11100000	7708775.5	7073051	12700000	6833848.5	1.30E+07	6187723	1.60E+07	21900000	12600000	3865110.8	1.20E+07	10700000	16500000	8942699	13200000	29800000	12800000	17100000	21300000	9468780	21900000	9191257	16200000	25400000	619939.2	4694996	1.30E+07	9238338	17500000	19300000	1.30E+07	18700000	17700000	12300000	8804559	13200000	25600000	18200000	15900000
Peak_000060	0	0	0	0	0	0	0	0	10364.189	0	0	0	0	0	0	0	0	0	0	0	0	0	0	0	0	0	0	0	0	0	0	0	0	0	0	0	0	0	0	0	0	0	0	0	0	0	0	0	0
Peak_000061	75147.26	26045.494	36803.223	71885.83	12401.081	47200.766	38014.66	34218.473	61693.51	46515.42	49042.504	42304.418	64151.383	27432.35	30472.95	50296.195	80005.92	130287.695	138977.12	59990.754	36237.51	103450.6	50590.043	48127.836	52238.04	125346.77	85998.375	77516.17	82772.76	48435.844	117108.65	19622.744	104832.164	82877.914	0	8638.636	62064.746	51135.47	109562.23	101669.234	50195.727	82197.18	112718.39	49388.45	23360.566	49352.348	139991.78	56549.832	33277.758
Peak_000062	0	0	0	0	0	0	0	0	0	10005.68	0	0	0	0	0	0	0	0	0	0	0	0	0	0	0	0	0	0	0	0	0	0	9350.293	0	0	0	0	0	0	0	0	0	0	0	0	0	11607.118	0	0
Peak_000063	31551.656	74610.07	24558.139	51669.29	47949.03	74779.86	0	43150.086	31768.715	9597.599	92517.984	56232.805	20538.28	16465.947	14763.635	0	51385.4	73134.875	0	0	46904.086	0	55050.62	33298.266	80292.8	109306.49	0	7987.6567	14486.791	59826.94	29427.174	51658.85	40101.04	66390.9	72529.78	36969.297	43605.816	25653.482	0	114957.945	47348.516	98267.25	0	68062.69	49245.973	76734.734	60233.688	0	42342
Peak_000064	18078.504	36755.68	16076.081	0	0	10865.7	26785.137	45200.484	49601.97	68150.88	0	4096.282	0	23314.717	70878.836	0	75786.58	70745.38	0	0	31601.268	39967.273	114908.07	52395.5	14205.624	149743.83	0	0	9581.905	52989.695	90606.055	77903.38	59104.41	27634.678	0	0	61525.453	15150.079	16895.64	52704.45	14684.231	86612.9	12667.406	56702.37	0	0	67439.01	12156.901	81402.25
Peak_000065	0	11640.357	0	0	0	0	0	0	0	0	0	0	0	10952.085	0	0	0	0	0	0	0	13978.328	0	0	0	0	0	0	0	0	0	0	15342.207	0	0	0	0	0	0	0	0	0	18351.088	0	0	0	21148.027	0	0
Peak_000066	0	18337.297	40107.24	0	52888.484	0	38587.695	30480.72	9788.616	74251.6	63508.508	33953.402	62288.246	42631.75	55259.105	0	58649.676	47990.527	0	32325.535	0	42123.273	0	39055.73	0	39437.855	0	0	0	31627.51	52203.863	43094.43	45714.86	0	29212.744	10228.159	12488.61	42386.2	17261.736	30031.879	0	26471.867	11520.328	0	35645.45	0	26987.262	0	33716.676
Peak_000067	24289.615	0	0	0	0	21293.734	4903.741	0	17332.812	0	0	0	0	0	0	0	0	0	0	0	0	0	0	0	0	0	0	0	0	0	0	0	0	0	0	0	16884.996	0	0	0	9829.563	0	0	0	0	0	0	0	0
Peak_000068	139532.12	0	0	72821.94	7664.761	118177.555	21919.1	0	57094.645	0	0	0	0	0	0	12202.335	0	0	0	5365.389	0	11932.246	67017.766	0	0	0	0	0	0	0	0	12976.861	11482.854	0	0	0	61177.977	0	0	0	57749.086	0	6613.869	0	0	32659.248	0	0	0
Peak_000069	461327.7	371801.22	526460	489895.53	378368.4	466238.88	722548	616131.2	295025.38	673680.3	471658.47	543234	407009.03	507624.34	495134.56	577419.25	1041903.8	221407.53	418067.3	525845.6	459258.34	377681.34	472099.06	535081.94	160202.45	517144.06	567656	168543.73	342550.5	149408.62	559759.56	578190	336636.72	308163.56	357517.12	458807.88	539169.44	447056.62	669551.9	560727.6	423623.1	270375.88	167524.5	542447.56	284389.66	431495.38	615570.75	25461.527	536585.9
Peak_000070	0	0	0	0	0	0	0	0	0	18883.148	0	0	0	0	0	0	0	0	5827.4487	0	0	0	0	0	0	0	0	0	0	10581.395	0	0	0	0	0	0	16199.981	0	0	0	0	0	0	0	0	0	0	0	0
Peak_000071	67935.93	11850.578	17279.404	50712.426	10740.448	76136.19	58390.926	0	0	14452.557	0	10239.54	6777.548	0	25819.236	16269.228	77814.17	0	33753.27	10440.282	29733.123	17758.98	36837.547	3252.5256	0	0	11712.148	31568.824	34026.895	0	0	51101.72	0	26634.1	0	17162.635	11194.144	0	24537.816	10596.697	51282.02	9336.393	0	17889.717	0	26963.867	0	5237.905	30180.732
Peak_000072	10879.583	45335.895	28700.172	17814.547	27462.404	37554.742	81092.06	49938.125	27772.717	22868.283	35750.203	35337.39	38298.348	0	36100.355	0	0	0	24393.697	20380.885	0	0	22772.334	36200.918	0	33729.242	21999.123	0	0	30353.914	13599.132	0	0	0	0	11018.248	61349.21	23843.465	20174.988	31944.457	20347.094	0	0	64891.836	0	19146.826	37449.867	0	43271.855
Peak_000073	0	0	0	0	0	0	0	0	0	0	0	0	0	0	0	0	0	0	0	7673.695	0	0	0	0	0	0	0	0	0	0	0	0	0	0	0	0	0	0	0	0	0	0	0	0	0	0	0	0	0
Peak_000074	171316.06	213280.06	117973.55	144373.4	101830.33	85874.06	210899.97	144677.12	130179.79	171461.05	108456.734	125661.71	144560.53	167955.84	156711.94	149491.06	265610.9	288306.44	139660.98	168581.17	224959.12	208871.67	293366.8	184559.25	188463.4	165512.34	224637.72	259875.02	187454.4	155040.28	192108.78	169659.73	136369.5	193029.58	171885.08	125144.37	184579.55	184704.34	253445.27	219193.9	131774.03	211747.05	95578.11	143555.88	78546.984	157567.78	190120.97	224694.02	181240.86
Peak_000075	0	0	0	0	0	0	0	0	0	0	0	0	0	0	0	0	0	0	0	0	0	0	0	0	0	0	0	0	0	0	0	0	0	0	0	0	0	0	0	0	0	0	0	0	0	0	0	0	0
Peak_000076	0	0	0	0	0	0	0	0	0	0	0	0	0	0	0	0	0	0	0	0	0	0	0	0	0	0	0	0	0	0	0	0	0	0	0	0	0	0	0	0	0	0	0	0	0	0	0	0	0
Peak_000077	0	0	0	0	0	0	0	0	0	0	0	0	0	0	0	0	0	8588.777	0	0	0	0	0	0	0	0	0	0	0	0	0	0	10842.813	0	0	0	0	0	0	0	0	0	0	24030.586	0	0	0	0	0
Peak_000078	0	0	0	0	0	0	0	0	0	8282.434	0	0	0	0	0	0	0	0	0	0	0	0	0	10310.068	0	0	0	0	0	23089.357	16832.85	0	22989.53	0	482.9078	0	0	14045.88	0	0	0	0	0	0	0	0	27624.377	0	0
Peak_000079	0	0	0	0	0	0	0	0	0	0	0	0	0	0	0	0	0	0	0	0	0	0	3055.3699	10356.479	0	0	0	0	0	0	0	0	0	0	0	0	0	0	0	0	0	0	0	0	9082.537	0	0	0	0
Peak_000080	0	12314.274	9181.978	0	11619.27	0	0	0	0	34453.11	0	0	0	18901.35	0	18538.334	6756.8545	0	0	11116.4795	0	0	0	0	0	22055.324	0	0	0	21788.012	25828.123	0	9494.019	0	14912.875	0	0	0	0	13885.1045	0	22220.219	0	0	0	0	0	0	0
Peak_000081	0	0	0	0	0	0	0	0	0	0	23950.113	0	0	0	0	0	0	0	0	14986.67	0	0	0	0	0	0	0	0	0	14472.393	0	0	6213.5264	0	21750.945	0	13081.782	0	0	42725.715	0	5913.0073	27064.707	16965.51	0	0	0	0	0
Peak_000082	0	18826.936	0	0	0	0	0	0	0	0	0	0	0	0	0	0	0	18153.766	0	319.50552	0	0	14638.618	0	0	0	0	0	0	0	0	0	0	0	14727.046	0	0	0	0	0	0	0	0	0	0	0	0	0	0
Peak_000083	137696.08	125575.19	183989.05	175482.11	212437.9	49502.86	104006.11	122136.016	193152.7	64968.645	258770.48	289873.1	38618.418	86496.05	39172.316	87639.33	99096.04	53319.727	85383.07	65404.46	85141.234	142048.95	158593.19	172757.02	134239.58	117006.195	155692.75	137354.22	118423.5	232982.44	126480.18	144223.31	152377.31	134677.1	0	105365.54	183447.47	141204.6	87847.37	129905.13	99364.09	131206.52	58296.01	68094.13	140852.42	163209.05	126089.79	114829.445	165629.02
Peak_000084	0	14504.962	7887.22	0	0	0	0	7416.8535	0	25192.113	0	0	0	0	0	0	0	10557.119	10672.918	0	0	0	24526.11	0	0	0	0	0	0	29700.436	10280.486	0	0	0	69339.33	0	0	0	0	0	0	32870.57	0	0	0	0	37637.336	0	0
Peak_000085	0	14168.233	30111.162	0	0	0	0	31487.63	21170.764	43245.457	0	0	10317.146	29854.7	0	13306.98	48969.785	17577.836	25611.193	0	0	8541.329	36179.746	9411.031	0	0	0	0	0	17712.81	29768.621	28323.996	34862.54	0	0	0	44819.78	28394.014	19185.07	0	0	19528.418	0	6920.3457	5741.373	0	35844.094	0	0
Peak_000086	0	5570.0376	23829.766	0	11177.21	0	0	0	15883.78	7286.1533	0	0	0	22634.564	11800.243	35542.395	25761.848	0	21623.027	50481.03	0	23488.855	26046.814	11618.6	0	0	15533.473	0	0	23075.443	36064.387	33168.215	14384.612	0	51690.207	0	0	7014.9653	0	9744.881	0	29386.877	12183.525	7873.862	19536.457	0	37865.76	0	9458.439
Peak_000087	0	0	0	0	0	0	11892.278	0	0	0	0	0	0	8438.852	0	0	0	0	0	19298.602	0	7020.6807	0	0	0	0	0	0	0	0	0	0	19466.98	0	18481.434	0	844.63306	0	0	9794.219	0	0	0	0	11706.779	0	0	0	0
Peak_000088	0	0	11973.303	0	0	0	0	0	0	0	0	0	0	0	0	0	12373.893	0	0	0	0	0	0	0	0	13248.233	0	0	0	0	0	0	0	0	0	0	0	0	0	9677.39	0	0	0	15115.104	0	0	9390.211	0	0
Peak_000089	0	7098.698	0	0	0	0	0	0	0	0	0	0	0	14549.381	0	0	0	0	9619.684	21105.355	0	0	6767.7925	0	0	0	0	0	0	0	0	0	6442.307	0	26346.713	0	0	3894.3179	0	0	0	0	0	0	0	0	10164.112	0	0
Peak_000090	0	0	0	0	0	0	0	0	0	0	0	14623.872	0	0	0	0	16346.2705	18386.418	9955.445	15955.266	0	0	0	14903.375	0	0	0	0	0	13409.898	0	0	0	0	0	0	0	0	0	19389.676	0	16475.445	0	7919.097	13146.821	0	0	0	0
Peak_000091	0	0	0	0	0	0	0	0	0	0	0	0	0	5189.2554	0	0	0	0	0	0	0	0	0	0	0	0	0	0	0	0	0	0	0	0	0	0	0	0	0	0	0	0	0	0	0	0	0	0	0
Peak_000092	0	0	19267.443	0	0	0	9955.342	0	0	15062.867	0	0	0	0	0	0	0	0	0	0	0	0	41917.17	0	0	0	0	0	0	14626.402	6636.8945	0	0	0	5453.549	0	10496.466	20237.154	0	7859.844	0	0	0	0	0	0	42442.5	0	0
Peak_000093	0	0	0	0	0	0	4836.2	0	18772.408	4289.9644	0	6995.869	0	13514.754	0	12259.848	18701.816	14478.776	4744.8945	0	0	0	13302.946	12977.766	0	0	0	0	0	19548.344	7355.183	10159.698	0	0	0	0	0	12950.926	0	0	0	0	0	0	0	0	0	0	0
Peak_000094	0	0	0	0	0	0	6480.9194	0	0	0	0	0	0	0	0	0	0	0	0	0	0	0	14231.142	0	0	0	0	0	0	0	0	0	0	0	0	0	23638.996	0	0	0	0	0	0	12266.387	0	0	0	0	0
Peak_000095	0	0	0	0	0	0	0	0	0	0	0	0	0	0	0	28605.654	0	0	0	0	0	0	0	0	0	0	0	0	0	0	0	0	0	0	0	0	0	21454.697	0	0	0	0	9756.03	0	0	0	0	0	0
Peak_000096	0	0	0	0	0	0	0	0	61296.785	50875.336	0	0	0	0	0	0	0	0	0	8980.855	0	0	37087.797	0	0	0	0	0	0	0	11464.6455	11148.863	0	0	0	0	10968.171	14001.373	0	0	0	17112.299	0	0	0	0	6073.7163	0	0
Peak_000097	0	0	0	0	0	0	0	0	0	0	0	0	0	57554.367	0	0	0	0	0	0	0	0	41182.17	0	0	0	0	0	0	20645.977	0	0	0	0	0	0	13648.447	0	0	0	0	20494.682	0	0	0	0	0	0	0
Peak_000098	0	0	0	0	0	0	0	0	0	0	0	0	0	0	0	0	0	0	0	0	0	0	0	0	0	0	0	0	0	0	0	0	0	0	0	0	11248.67	0	0	0	0	0	0	0	0	0	0	0	0
Peak_000099	0	6739.8916	0	0	0	0	0	0	42873.605	25121.416	0	0	0	34172.227	0	14949.284	0	0	0	0	0	0	62674.78	0	0	0	0	0	0	29191.475	8772.84	0	17500.393	0	0	0	21643.492	17542.352	0	0	0	0	0	0	0	0	11442.363	0	0
Peak_000100	0	0	0	0	0	0	0	0	0	9464.528	0	0	0	0	0	0	0	0	0	0	0	0	0	0	0	0	0	0	0	0	21943.873	0	0	0	0	0	0	0	0	0	0	0	0	0	0	0	0	0	0
Peak_000101	0	0	0	0	0	0	4074.4453	0	23083.826	25999.844	0	7932.983	0	25808.674	0	0	0	0	19941.348	0	0	0	37011.633	0	0	3805.1018	0	0	0	0	0	0	15969.729	0	0	0	10749.685	12867.067	0	0	0	12422.186	12804.59	0	28280.791	0	24068.598	0	0
Peak_000102	0	0	0	0	0	0	0	0	0	0	0	0	0	77.54275	0	0	0	0	0	0	0	0	0	0	0	0	0	0	0	0	0	0	0	0	0	0	0	0	0	0	0	0	0	0	0	0	0	0	0
Peak_000103	45815.95	29564.666	57038.562	29248.904	0	50430.453	0	20192.518	18540.62	13426.889	0	0	32580.281	5329.176	27984.732	0	54716.887	105593.63	26128.184	0	27841.143	23680.443	65283.42	0	43810.56	176059.02	29836.836	79743.59	137821.4	0	93677.625	19915.814	63801.992	168649.02	0	0	31433.8	18452.074	70600.74	71846.89	49180.44	79080.29	70561.42	31325.752	10194.006	45750.434	139903.05	92645.125	77912.88
Peak_000104	17423.137	0	14818.651	8324.882	0	17268.842	0	9074.18	0	0	0	0	18861.541	0	15172.929	0	17302.531	33480.67	0	0	11678.428	10286.019	25138.38	0	16746.123	74564.65	0	23310.197	44460.402	0	52792.734	9900.987	25129.367	65943.66	0	0	0	0	31831.232	13227.42	17422.77	35433.914	35819.746	21666.209	0	11889.468	67213.05	32679.24	34729.57
Peak_000105	0	0	0	0	0	0	0	0	0	0	0	0	0	0	0	0	0	0	0	0	0	0	0	0	0	0	0	0	0	0	0	0	0	0	0	0	0	0	0	0	0	0	0	0	0	0	0	0	0
Peak_000106	0	0	0	0	0	0	0	0	6267.0625	0	0	0	0	0	0	0	0	0	0	0	0	5977.1333	0	0	0	0	0	0	6151.897	0	0	0	0	0	23217.902	0	0	0	4862.628	0	0	0	0	0	0	0	0	0	0
Peak_000107	222392.45	258920.36	217667.81	154352.36	209978.98	100057.84	241568.66	141517.94	234951.48	165277.27	149761.34	160258.28	200536.77	179050.34	167355.73	158000.67	180157.06	236017.47	199125.86	217525.56	224719.45	379260.38	349111.84	338701.7	364763.53	365471.25	510642.1	421237.66	409721.5	424514.2	403726.75	439948.62	426858.12	364096.7	334080.53	336068.94	343313.72	371331.94	464136.7	424751.1	272250.2	394517.16	301780.38	416512.38	259530.72	249441.66	294820.4	207789.17	192159.58
Peak_000108	0	0	0	0	0	0	12153.564	0	0	0	0	0	8699.37	0	0	0	0	0	5414.586	0	0	0	0	0	0	0	9267.453	0	0	0	0	0	0	0	0	0	0	0	0	0	0	0	0	0	0	0	0	0	0
Peak_000109	6540.3276	0	0	0	0	0	0	0	0	0	0	0	0	0	0	0	0	0	0	0	0	0	0	0	0	0	0	0	17934.389	0	0	0	0	0	0	0	0	0	0	0	0	0	0	0	0	0	0	0	0
Peak_000110	0	0	12058.836	8803.086	6066.1665	9777.476	0	0	0	0	8622.362	9185.937	7649.9346	6713.056	0	8006.286	8788.724	11131.513	0	10007.479	0	6767.3926	0	0	0	11459.358	0	24479.584	7675.495	8754.177	6133.67	0	8494.7705	7115.53	0	0	10191.452	0	0	5940.7944	0	8394.943	10695.359	0	0	0	0	0	6094.568
Peak_000111	0	0	0	0	0	0	0	0	0	0	0	0	0	0	0	0	0	0	0	0	0	0	0	16497.383	0	7391.41	0	0	0	0	0	0	0	0	0	0	0	0	0	0	0	0	3606.5928	0	0	0	0	0	0
Peak_000112	0	0	0	18002.838	0	17375.047	0	0	0	9717.558	0	0	0	0	0	0	0	0	0	0	0	0	0	0	0	0	0	22611.38	0	0	0	0	0	20802.2	0	0	0	0	0	0	0	0	0	0	0	0	0	18290.09	0
Peak_000113	19827.775	0	0	0	0	0	0	0	0	0	0	0	0	0	0	0	0	0	0	0	0	0	0	0	0	0	0	13732.481	20437.898	0	0	0	0	0	0	0	0	0	0	0	4532.489	0	0	0	0	0	0	0	0
Peak_000114	10082.792	0	0	0	0	0	0	0	0	0	0	0	0	0	0	0	0	0	0	0	0	0	0	0	0	0	0	7779.5933	13291.241	0	0	0	0	0	0	0	0	0	0	0	0	0	0	0	0	0	0	0	0
Peak_000115	0	0	0	0	0	0	0	0	0	0	0	0	0	0	0	0	0	0	0	0	0	0	0	0	0	0	0	0	0	0	0	0	0	0	0	0	0	0	0	0	0	0	0	0	0	0	0	0	0
Peak_000116	13708.3955	17372.932	42174.535	26836.465	40782.098	19024.043	75109.73	20684.842	68317.945	19212.355	87641.16	77729.74	79564.75	33001.793	32452.41	47223.64	46024.305	50653.094	24905.5	37127.113	12610.9795	17749.998	36240.17	59849.73	37059.6	74656.94	59898.13	32164.467	40699.47	61628.484	40779.78	49889.38	35486.22	31530.408	4248.0894	31949.268	48546.14	38206.92	63256.152	78630.69	14567.359	27695.955	59384.402	46288.637	54077.805	15387.405	13643.544	15205.5	45503.723
Peak_000117	0	0	0	0	0	0	0	0	0	0	0	0	0	0	0	0	0	0	0	0	0	0	0	0	0	0	0	0	0	0	0	0	0	0	0	0	0	0	0	0	0	0	0	0	0	0	0	0	11333.25
Peak_000118	0	0	0	0	0	0	0	0	0	0	0	0	0	0	0	0	0	0	0	0	0	0	0	0	0	0	0	0	0	0	0	0	0	0	0	0	0	0	0	0	0	0	0	0	0	0	0	0	0
Peak_000119	0	0	0	0	0	0	0	0	0	0	0	0	0	0	0	0	0	0	0	0	0	0	0	0	0	0	0	0	0	0	0	0	0	0	0	0	0	0	0	0	0	0	0	0	0	0	0	0	0
Peak_000120	9017.811	16246.868	23272.469	19069.11	45110.25	17990.146	22673.592	17057.633	22359.506	10340.644	39117.89	32811.04	31769.184	25283.523	24724.523	27646.875	14177.023	28781.348	11371.644	34395.863	13778.11	18009.598	18162.402	25132.955	27342.242	22297.771	21584.256	24956.436	21259.861	37411.76	21546.975	11334.609	16390.648	22074.71	10839.665	18379.623	17713.824	13901.279	17909.963	25965.201	21015.629	18712.03	35587.62	23358.52	38318.12	17017.385	10552.032	40477.586	36483.664
Peak_000121	0	0	0	0	0	0	0	0	0	0	0	0	0	0	0	0	3351.6497	0	0	0	0	0	6022.7144	8798.418	0	5613.565	0	0	0	0	5668.3086	0	0	0	0	0	0	0	0	0	0	0	0	0	0	0	0	0	0
Peak_000122	0	0	0	7421.315	0	4018.865	0	0	12962.117	5493.5938	0	9062.445	6274.079	0	0	0	0	11822.858	0	0	0	19000.002	16355.559	0	8975.667	5686.0474	0	0	17139.85	8549.756	8191.6006	0	0	0	0	0	7484.9014	0	3226.9792	7275.4854	0	0	0	0	0	0	0	0	6901.701
Peak_000123	0	0	0	0	0	0	0	0	0	0	0	0	0	0	0	0	0	0	0	0	0	0	0	0	0	0	0	0	0	0	0	0	0	0	0	0	0	0	0	0	0	0	0	0	0	0	0	0	13503.109
Peak_000124	0	0	0	0	0	0	0	0	0	0	0	0	0	0	0	0	0	0	0	0	0	0	0	0	0	0	0	0	0	0	0	0	0	0	0	0	0	0	0	0	0	0	0	0	0	0	0	0	0
Peak_000125	0	0	3199.5378	0	5401.1553	0	13385.122	0	12631.703	6110.4326	10533.444	5967.457	6155.7866	0	0	0	0	0	0	0	0	13333.994	6121.073	0	0	7624.9185	0	0	11546.698	4513.5728	7493.1694	0	0	0	0	0	0	3882.7986	0	6022.14	0	6705.049	0	0	0	0	0	0	6410.3926
Peak_000126	0	0	0	0	0	0	0	0	0	0	0	0	0	0	0	0	0	0	0	0	0	0	0	0	0	0	0	0	0	0	0	0	0	0	0	0	0	0	0	0	0	0	0	0	0	0	0	0	20014.338
Peak_000127	0	0	0	0	0	0	0	0	0	0	0	0	0	0	0	0	0	0	0	0	0	0	0	0	0	0	0	0	0	0	0	0	0	0	0	0	0	0	0	0	0	0	0	0	0	0	0	0	0
Peak_000128	0	0	0	0	0	0	0	0	0	0	0	0	0	0	0	0	0	0	0	0	0	0	0	0	0	0	0	0	0	0	0	0	0	0	0	0	0	0	0	0	0	0	0	0	0	0	0	0	43629.43
Peak_000129	0	0	0	0	0	0	0	0	0	0	0	0	0	0	0	0	0	0	0	0	0	0	0	0	0	0	0	0	0	0	0	0	0	0	0	0	0	0	0	0	0	0	0	0	0	0	0	0	0
Peak_000130	0	0	0	0	0	0	0	0	0	0	0	0	0	0	0	0	0	0	0	0	0	0	0	4291.326	0	0	0	0	0	0	0	0	0	0	0	0	0	0	0	0	0	0	0	0	0	0	0	0	0
Peak_000131	0	0	0	0	0	0	0	0	0	0	0	0	0	0	0	0	0	0	0	0	0	0	0	0	0	0	0	0	0	0	0	0	0	0	0	0	0	0	0	0	0	0	0	0	0	0	0	0	29480.94
Peak_000132	0	0	0	0	0	0	0	0	0	0	0	0	0	0	0	0	0	0	0	0	0	0	0	0	0	0	0	0	0	0	0	0	0	0	0	0	0	0	0	0	0	0	0	0	0	0	0	0	0
Peak_000133	0	0	0	0	0	0	0	0	0	0	0	0	0	0	0	0	0	0	0	0	0	0	0	0	0	0	0	0	0	0	0	0	0	0	0	0	0	0	0	0	0	0	0	0	0	0	0	0	21808.54
Peak_000134	0	0	0	0	0	0	0	0	0	0	0	0	0	0	0	0	0	0	0	0	0	0	0	0	0	0	0	0	0	0	0	0	0	0	0	0	0	0	0	0	0	0	0	0	0	0	0	0	0
Peak_000135	27557.99	67696.31	69698.73	23633.27	67142.695	38294.535	84807.65	74911.69	0	33932.383	92939.3	93566.9	103611.03	108750.76	47072.668	66829.164	29281.375	101326.734	41096.695	102933.85	88431.2	81763.9	45263.562	111157.43	84462.695	82789.78	76487.35	51681.39	64656.723	82223.73	50771.586	59459.098	82020.13	71649.65	51991.816	64796.71	85987.32	55056.61	85207.42	85547.61	0	94415.375	47054.848	44796.918	103114.28	53457.496	72971.33	34381.203	46256.062
Peak_000136	0	0	0	0	0	0	0	0	0	0	0	0	0	0	0	0	0	0	0	0	0	0	0	0	0	0	0	0	0	0	0	0	0	0	0	0	0	0	0	0	0	0	0	0	0	0	0	0	13747.965
Peak_000137	0	0	0	0	0	0	0	0	0	0	0	0	0	0	0	0	0	0	0	0	0	0	0	0	0	0	0	0	0	0	0	0	0	0	0	0	0	0	0	0	0	0	0	0	0	0	0	0	15314.036
Peak_000138	0	0	0	0	0	0	0	0	0	0	0	0	0	0	0	0	0	0	0	0	0	0	0	0	0	0	0	0	0	0	0	0	0	0	0	0	0	0	0	0	0	0	0	0	0	0	0	0	0
Peak_000139	0	0	0	0	0	0	0	0	0	0	0	0	0	0	0	0	0	0	0	0	0	0	0	0	0	0	0	0	0	0	0	0	0	0	0	0	0	0	0	0	0	0	0	0	0	0	0	0	0
Peak_000140	0	0	0	0	0	0	0	0	0	0	0	0	0	0	0	0	0	0	0	0	0	0	0	0	0	0	0	0	0	0	0	0	0	0	0	0	0	0	0	0	0	0	0	0	0	0	0	0	4254.327
Peak_000141	0	0	0	0	0	0	0	0	0	0	0	0	0	0	0	0	0	0	0	0	0	0	0	0	0	0	0	0	0	0	0	0	0	0	0	0	0	0	0	0	0	0	0	0	0	0	0	0	0
Peak_000142	0	0	0	0	0	0	0	0	0	0	0	0	0	0	0	0	0	0	0	0	0	0	0	0	0	0	0	0	0	0	0	0	0	0	0	0	0	0	0	0	0	0	0	0	0	0	0	0	0
Peak_000143	0	0	0	0	0	0	0	0	0	0	0	0	0	0	0	0	0	0	0	0	0	0	0	0	0	0	0	0	0	0	0	0	0	0	0	0	0	0	0	0	0	0	0	0	0	0	0	0	0
Peak_000144	0	0	0	0	0	0	0	0	0	0	0	0	0	0	0	0	0	0	0	0	0	0	0	0	0	0	0	0	0	0	0	0	0	0	0	0	0	0	0	0	0	0	0	0	0	0	0	0	20201.426
Peak_000145	0	0	0	0	0	0	0	0	0	0	0	0	0	4980.565	0	0	0	5123.482	0	0	0	3483.534	0	0	0	0	0	0	0	5837.131	0	0	0	0	0	0	0	0	0	0	0	0	0	0	5878.892	0	0	6551.157	0
Peak_000146	0	0	0	0	0	0	0	0	0	0	0	0	0	0	0	0	0	0	0	0	0	0	0	0	0	0	0	0	0	0	0	0	0	0	0	0	0	0	0	0	0	0	0	0	0	0	0	0	0
Peak_000147	0	0	0	0	0	0	0	0	0	0	0	0	0	0	0	0	0	0	0	0	0	0	0	0	0	0	0	0	0	0	0	0	0	0	0	0	0	0	0	0	0	0	0	0	0	0	0	0	5498.92
Peak_000148	0	0	0	0	0	0	0	0	0	0	0	0	0	0	0	0	0	0	0	0	0	0	0	0	0	0	0	0	0	0	0	0	0	0	0	0	0	0	0	0	0	0	0	0	0	0	0	0	0
Peak_000149	0	0	0	0	0	0	0	0	0	0	0	0	0	0	0	0	0	0	0	0	0	0	0	0	0	0	0	0	0	0	0	0	0	0	0	0	0	0	0	0	0	0	0	0	0	0	0	0	66485.75
Peak_000150	0	0	0	0	0	0	0	0	0	0	0	0	0	0	0	0	0	0	0	0	0	0	0	0	0	0	0	0	0	0	0	0	0	0	0	0	0	0	0	0	0	0	0	0	0	0	0	0	0
Peak_000151	0	0	0	0	0	0	0	0	0	0	0	0	0	0	0	0	0	0	0	0	0	0	0	0	0	0	0	0	0	0	0	0	0	0	0	0	0	0	0	0	0	0	0	0	0	0	0	0	0
Peak_000152	0	0	0	0	0	0	0	0	0	0	0	0	0	0	0	0	0	0	0	0	0	0	0	0	0	0	0	0	0	0	0	0	0	0	0	0	0	0	0	0	0	0	0	0	0	0	0	0	15525.742
Peak_000153	0	0	0	0	0	0	0	0	0	0	0	0	0	0	0	0	0	0	0	0	0	0	0	0	0	0	0	0	0	0	0	0	0	0	0	0	0	0	0	0	0	0	0	0	0	0	0	0	0
Peak_000154	0	0	0	0	0	0	0	0	0	0	0	0	0	0	0	0	0	0	0	0	0	0	0	0	0	0	0	0	0	0	0	0	0	0	0	0	0	0	0	0	0	0	0	406.18658	0	0	0	0	0
Peak_000155	0	0	0	0	0	0	0	0	0	0	0	0	0	0	0	0	0	0	0	0	0	0	0	0	0	0	0	0	0	0	0	0	0	0	0	0	0	0	0	0	0	0	0	0	0	0	0	0	25077.207
Peak_000156	0	0	0	0	0	0	0	0	0	0	0	0	0	0	0	0	0	0	0	0	0	0	0	0	0	0	0	0	0	0	0	0	0	0	0	0	0	0	0	0	0	0	0	0	0	0	0	0	43103.844
Peak_000157	0	0	0	0	0	0	0	0	0	0	0	0	0	0	0	0	0	0	0	0	0	0	0	0	0	0	0	0	0	0	0	0	0	0	0	0	0	0	0	0	0	0	0	0	0	0	0	0	0
Peak_000158	0	0	0	0	0	0	0	0	0	0	0	0	0	0	0	0	0	0	0	0	0	0	0	0	0	0	0	0	0	0	0	0	0	0	0	0	0	0	0	0	0	0	0	0	0	0	0	0	0
Peak_000159	0	0	0	0	0	0	0	0	0	0	0	0	0	0	0	0	0	0	0	0	0	0	0	0	0	0	0	0	0	0	0	0	0	0	0	0	0	0	0	0	0	0	0	0	0	0	0	0	10330.025
Peak_000160	0	0	0	0	0	0	0	0	0	0	0	0	0	0	0	0	0	0	0	0	0	0	0	0	0	0	0	0	0	0	0	0	0	0	0	0	0	0	0	0	0	0	0	0	0	0	0	0	2279.8865
Peak_000161	0	0	0	0	0	0	0	0	0	0	0	14757.448	0	0	0	0	0	0	0	0	0	0	0	0	0	0	0	0	0	0	0	0	0	0	0	0	0	0	0	0	0	0	0	0	0	0	0	0	0
Peak_000162	0	0	0	0	0	0	0	0	0	0	0	0	0	0	0	0	0	0	0	0	0	0	0	0	0	0	0	0	0	0	0	0	0	0	0	0	0	0	0	0	0	0	0	17107.547	0	0	0	0	0
Peak_000163	0	0	0	0	0	0	0	0	0	0	0	0	0	0	0	0	0	0	0	0	0	0	0	0	0	0	0	0	0	0	0	0	0	0	0	0	0	0	9121.93	0	0	0	0	0	0	0	0	0	0
Peak_000164	0	0	0	0	0	0	0	0	0	0	0	0	0	0	0	0	0	0	0	0	0	0	0	0	0	0	0	0	0	0	0	0	0	0	0	0	0	0	0	0	0	0	0	0	0	0	0	0	8952.594
Peak_000165	0	0	0	0	0	0	0	0	0	0	0	0	0	0	0	0	0	0	0	0	0	0	0	15978.221	0	0	0	0	0	0	0	0	0	0	0	0	0	0	0	0	0	0	0	6529.0083	0	0	0	0	31479.521
Peak_000166	0	0	0	0	0	0	0	0	0	0	0	0	8185.2285	0	0	0	0	0	0	0	0	0	0	0	0	0	0	0	0	0	0	0	0	0	0	0	0	0	0	0	0	0	0	0	0	0	0	0	0
Peak_000167	0	0	0	0	0	0	0	0	0	0	0	0	0	0	0	0	0	0	0	0	0	0	0	0	0	0	0	0	0	0	0	0	0	0	0	0	0	0	0	0	0	0	0	0	0	0	0	0	11726.238
Peak_000168	0	0	0	0	0	0	0	0	0	0	0	0	0	0	0	0	0	0	0	0	0	0	0	0	0	0	0	0	0	0	0	0	0	0	0	0	0	0	29337.408	0	0	0	0	0	0	0	0	0	0
Peak_000169	0	0	0	0	0	0	0	0	0	0	0	0	0	0	0	0	0	0	0	0	0	0	0	0	0	0	0	0	0	0	0	0	0	0	0	0	0	0	0	0	0	0	0	0	0	0	0	0	14979.5625
Peak_000170	0	0	0	0	0	0	0	0	0	0	0	0	0	0	0	0	0	0	0	0	0	0	0	0	0	0	0	0	0	0	0	0	0	0	0	0	0	0	0	0	0	0	0	0	0	0	0	0	0
Peak_000171	0	0	0	0	0	0	0	0	0	0	0	0	0	0	0	0	0	0	0	0	0	0	0	0	0	0	0	0	0	0	0	0	0	0	0	0	0	0	0	0	0	0	0	0	0	0	0	0	0
Peak_000172	0	0	0	0	0	0	0	0	0	0	0	0	0	0	0	0	0	0	0	0	0	0	0	0	0	0	0	0	0	0	0	0	0	0	0	0	0	0	6991.602	0	0	0	0	0	0	0	0	0	10206.832
Peak_000173	0	0	0	0	0	0	0	0	0	0	0	0	0	0	0	0	0	0	0	0	0	0	0	0	0	0	0	0	0	0	0	0	0	0	0	0	0	0	0	0	0	0	0	0	0	0	0	0	36582.34
Peak_000174	0	0	0	0	0	0	0	0	0	0	0	0	0	0	0	0	0	0	0	0	0	0	0	0	0	0	0	0	0	0	0	0	0	0	0	0	0	0	0	0	0	0	0	0	0	0	0	0	0
Peak_000175	0	0	0	0	6456.8984	0	0	0	0	0	0	14312.909	0	0	0	0	0	0	0	0	0	0	0	0	0	0	0	0	0	0	0	0	0	0	0	0	0	0	0	0	0	0	0	0	0	0	0	0	43380.992
Peak_000176	0	0	0	0	0	0	0	0	0	0	0	10303.697	0	0	0	0	0	0	0	0	0	0	0	0	0	0	0	0	0	0	0	0	0	0	0	0	0	0	0	0	0	0	0	0	0	0	0	0	0
Peak_000177	0	0	0	0	0	0	0	0	0	0	0	0	0	0	0	0	0	0	0	0	0	0	0	0	0	0	0	0	0	0	0	0	0	0	0	0	0	0	0	0	0	0	0	8663.123	0	0	0	0	0
Peak_000178	0	0	0	0	0	0	0	0	0	0	0	0	0	0	0	0	0	0	0	0	0	0	0	0	0	0	0	0	0	0	0	0	0	0	0	0	0	0	0	0	0	0	0	0	0	0	0	0	0
Peak_000179	0	0	0	0	0	0	0	0	0	0	0	0	0	0	0	0	0	0	0	0	0	0	0	0	0	0	0	0	0	0	0	0	0	0	0	0	0	0	0	0	0	0	0	0	0	0	0	0	0
Peak_000180	0	0	0	0	0	0	0	0	0	0	0	65155.227	0	0	0	0	0	0	0	0	0	0	0	0	0	0	0	0	0	0	0	0	0	0	0	0	0	0	0	0	0	0	0	0	0	0	0	0	39399.95
Peak_000181	0	0	0	0	0	0	0	0	0	0	0	0	0	0	0	0	0	0	0	0	0	0	0	0	0	0	0	0	0	0	0	0	0	0	0	0	0	0	0	0	0	0	0	0	0	0	0	0	129141.67
Peak_000182	0	0	0	0	0	0	0	0	0	0	0	0	0	0	0	0	0	0	0	0	0	0	0	0	0	0	0	0	0	0	0	0	0	0	0	0	0	0	0	0	0	0	0	76429.13	0	0	0	0	0
Peak_000183	0	0	0	0	0	0	0	0	0	0	0	0	0	0	0	0	0	0	0	0	0	0	0	0	0	0	0	0	0	0	0	0	0	0	0	0	0	0	0	0	0	0	0	49125.543	0	0	0	0	0
Peak_000184	0	0	0	0	0	0	0	0	0	0	0	0	0	0	0	0	0	0	0	0	0	0	0	0	0	0	0	0	0	0	0	0	0	0	0	0	0	0	0	0	0	0	0	0	0	0	0	0	0
Peak_000185	0	0	0	0	0	0	0	0	0	0	0	0	0	0	0	0	0	0	0	0	0	0	0	0	0	0	0	0	0	0	0	0	0	0	0	0	0	0	0	0	0	0	0	0	0	0	0	0	33877.695
Peak_000186	0	0	0	0	0	0	0	0	0	0	0	0	0	0	0	0	0	0	0	0	0	0	0	0	0	0	0	0	0	0	0	0	0	0	0	0	0	0	0	0	0	0	0	0	0	0	0	0	22445.844
Peak_000187	0	0	0	0	0	0	0	0	0	0	0	0	0	0	0	0	0	0	0	0	0	0	0	0	0	0	0	0	0	0	0	0	0	0	0	0	0	0	0	0	0	0	0	0	0	0	0	0	0
Peak_000188	0	0	0	0	0	0	0	0	0	0	0	0	0	0	0	0	0	0	0	0	0	0	0	0	0	0	0	0	0	0	0	0	0	0	0	0	0	0	0	0	0	0	0	0	0	0	0	0	0
Peak_000189	0	0	0	0	0	0	0	0	0	0	0	0	0	0	0	0	0	0	0	0	0	0	0	0	0	0	0	0	0	0	0	0	0	0	0	0	0	0	0	0	0	0	0	0	0	0	0	0	19739.65
Peak_000190	0	0	0	0	0	0	0	0	0	0	0	0	3736.115	0	0	0	0	0	0	0	0	0	0	0	0	0	0	0	0	0	0	0	0	0	0	0	0	0	0	0	0	0	0	0	0	0	0	0	7385.065
Peak_000191	0	0	0	0	0	0	0	0	0	0	0	0	0	0	0	0	0	0	0	0	0	0	0	0	0	0	0	0	0	0	0	0	0	0	0	0	0	0	0	0	0	0	0	0	0	0	0	0	39481.707
Peak_000192	0	0	0	0	2727.7463	0	0	0	0	0	0	0	0	0	0	0	0	0	0	0	0	0	0	0	0	0	0	0	0	0	0	0	0	0	0	0	0	0	0	0	0	0	0	0	0	0	0	0	0
Peak_000193	0	0	0	0	0	0	0	0	0	0	0	65126.793	0	0	0	0	0	0	0	0	0	0	0	0	0	0	0	0	0	0	0	0	0	0	0	0	0	0	0	0	0	0	0	0	0	0	0	0	0
Peak_000194	64311.8	0	0	0	0	0	0	0	0	0	0	0	0	0	0	0	0	0	0	0	0	0	0	0	0	0	0	0	0	0	0	0	0	0	0	0	0	0	0	0	0	0	0	0	0	0	0	0	0
Peak_000195	126238.46	0	0	0	0	0	0	0	0	0	0	0	0	0	0	0	0	0	0	0	0	0	0	0	0	0	0	0	0	0	0	0	0	0	0	0	0	0	0	0	0	0	0	0	0	0	0	0	0
Peak_000196	162501.27	0	0	0	0	0	0	0	0	0	0	0	0	0	0	0	0	0	0	0	0	0	0	0	0	0	0	0	0	0	0	0	0	0	0	0	0	0	0	0	0	0	0	0	0	0	0	0	0
Peak_000197	143701.84	0	0	0	0	0	0	0	0	0	0	0	0	0	0	0	0	0	0	0	0	0	0	0	0	0	0	0	0	0	0	0	0	0	0	0	0	0	0	0	0	0	0	0	0	0	0	0	0
Peak_000198	129563.016	0	0	0	0	0	0	0	0	0	0	0	0	0	0	0	0	0	0	0	0	0	0	0	0	0	0	0	0	0	0	0	0	0	0	0	0	0	0	0	0	0	0	0	0	0	0	0	0
Peak_000199	56736.89	0	0	0	0	0	0	0	0	0	0	0	0	0	0	0	0	0	0	0	0	0	0	0	0	0	0	0	0	0	0	0	0	0	0	0	0	0	0	0	0	0	0	0	0	0	0	0	0
Peak_000200	16307.87	0	0	0	0	0	0	0	0	0	0	0	0	0	0	0	0	0	0	0	0	0	0	0	0	0	0	0	0	0	0	0	0	0	0	0	0	0	0	0	0	0	0	0	0	0	0	0	0
Peak_000201	0	0	0	0	0	0	0	0	0	0	0	0	0	0	0	0	0	0	0	0	0	0	0	0	0	0	0	0	0	0	0	0	0	0	0	0	0	0	0	0	0	0	0	0	0	0	0	0	26324.406
Peak_000202	0	0	0	0	0	0	0	0	0	0	0	0	0	0	0	0	0	0	0	0	0	0	0	0	0	0	0	0	0	0	0	0	0	0	0	0	0	0	0	0	0	0	0	0	0	0	0	0	0
Peak_000203	0	0	0	0	0	0	0	0	0	0	0	0	0	0	0	0	0	0	0	0	0	0	0	0	0	0	0	0	0	0	0	0	0	0	0	0	0	0	0	0	0	0	0	0	0	0	0	0	17595.479
Peak_000204	0	0	0	0	0	0	0	0	0	0	0	0	0	0	0	0	0	0	0	0	0	0	0	0	0	0	0	0	0	0	0	0	0	0	0	0	0	0	55050.457	0	0	0	0	0	0	0	0	0	0
Peak_000205	0	0	0	0	0	0	0	0	0	0	0	0	0	0	0	0	0	0	0	0	0	0	0	0	0	0	0	0	0	0	0	0	0	0	0	0	0	0	0	0	0	0	0	40296.24	0	0	0	0	0
Peak_000206	0	0	0	0	0	0	0	0	0	0	0	0	0	0	0	0	0	0	0	0	0	0	0	0	0	0	0	0	0	0	0	0	0	0	0	0	0	0	0	0	0	0	0	0	0	0	0	0	9828.889
Peak_000207	0	0	0	0	9424.89	0	0	0	0	0	0	0	0	0	0	0	0	0	0	0	0	0	0	0	0	0	0	0	0	0	0	0	0	0	0	0	0	0	0	0	0	0	0	0	0	0	0	0	0
Peak_000208	0	0	0	0	0	0	0	0	0	0	0	0	0	0	0	0	0	0	0	0	0	0	0	0	0	0	0	0	0	0	0	0	0	0	0	0	0	0	0	0	0	0	0	498.7268	0	0	0	0	80918.734
Peak_000209	0	0	0	0	0	0	0	0	0	0	0	0	0	0	0	0	0	0	0	0	0	0	0	0	0	0	0	0	0	0	0	0	0	0	0	0	0	0	0	0	0	0	0	24064.193	0	0	0	0	0
Peak_000210	0	0	0	0	0	0	0	0	0	0	0	8044.9316	0	0	0	0	0	0	0	0	0	0	0	0	0	0	0	0	0	0	0	0	0	0	0	0	0	0	0	0	0	0	0	0	0	0	0	0	0
Peak_000211	0	0	0	0	12590.464	0	0	0	0	0	0	0	0	0	0	0	0	0	0	0	0	0	0	0	0	0	0	0	0	0	0	0	0	0	0	0	0	0	0	0	0	0	0	29704.021	0	0	0	0	0
Peak_000212	0	0	0	0	0	0	0	0	0	0	0	0	0	0	0	0	0	0	0	0	0	0	0	0	0	0	0	0	0	0	0	0	0	0	0	0	0	0	0	0	0	0	0	77381.24	0	0	0	0	0
Peak_000213	0	0	0	0	0	0	0	0	0	0	0	16382.346	0	0	0	0	0	0	0	0	0	0	0	0	0	0	0	0	0	0	0	0	0	0	0	0	0	0	0	0	0	0	0	0	0	0	0	0	24451.176
Peak_000214	0	0	0	0	0	0	0	0	0	0	2798.8691	0	0	0	0	0	0	0	0	0	0	0	0	0	0	0	0	0	0	0	0	0	0	0	0	0	0	0	0	0	0	0	0	46460.957	0	0	0	0	0
Peak_000215	0	0	0	0	0	0	0	0	0	0	0	0	0	0	0	0	0	0	0	0	0	0	0	0	0	0	0	0	0	0	0	0	0	0	0	0	0	0	0	0	0	0	0	0	0	0	0	0	13102.849
Peak_000216	0	0	0	0	19544.672	0	0	0	0	0	0	0	0	0	0	0	0	0	0	0	0	0	0	0	0	0	0	0	0	0	0	0	0	0	0	0	0	0	0	0	0	0	0	0	0	0	0	0	704.2757
Peak_000217	0	0	0	0	0	0	0	0	0	0	0	2623.9602	0	0	0	0	0	0	0	0	0	0	0	0	0	0	0	0	0	0	0	0	0	0	0	0	0	0	11155.59	0	0	0	0	0	0	0	0	0	0
Peak_000218	0	0	0	0	0	0	0	0	0	0	0	8061.1523	0	0	0	0	0	0	0	0	0	0	0	0	0	0	0	0	0	0	0	0	0	0	0	0	0	0	0	0	0	0	0	0	0	0	0	0	62453.457
Peak_000219	0	0	0	0	0	0	0	0	0	0	0	28873.049	0	0	0	0	0	0	0	0	0	0	0	0	0	0	0	0	0	0	0	0	0	0	0	0	0	0	0	0	0	0	0	0	0	0	0	0	120405.83
Peak_000220	0	0	0	0	2332.1409	0	0	0	0	0	0	378.1048	0	0	0	0	0	0	0	0	0	0	0	0	0	0	0	0	0	0	0	0	0	0	0	0	0	0	22238.525	0	0	0	0	877.04126	0	0	0	0	31876.088
Peak_000221	0	0	0	0	0	0	0	0	0	0	0	0	0	0	0	0	0	0	0	0	0	0	0	0	0	0	0	0	0	0	0	0	0	0	0	0	0	0	0	0	0	0	0	45545.902	0	0	0	0	0
Peak_000222	0	0	0	0	0	0	0	0	0	0	5726.5317	0	0	0	0	0	0	0	0	0	0	0	0	0	0	0	0	0	0	0	0	0	0	0	0	0	0	0	0	0	0	0	0	0	0	0	0	0	0
Peak_000223	0	0	0	0	0	0	0	0	0	0	0	0	0	0	0	0	0	0	0	0	0	0	0	0	0	0	0	0	0	0	0	0	0	0	0	0	0	0	0	0	0	0	0	0	0	0	0	0	42113.984
Peak_000224	0	0	0	0	0	0	0	0	0	0	0	3254.6982	0	0	0	0	0	0	0	0	0	0	0	0	0	0	0	0	0	0	0	0	0	0	0	0	0	0	0	0	0	0	0	0	0	0	0	0	65528.9
Peak_000225	0	0	0	0	0	0	0	0	0	0	0	0	0	0	0	0	0	0	0	0	0	0	0	0	0	0	0	0	0	0	0	0	0	0	0	0	0	0	0	0	0	0	0	0	0	0	0	0	0
Peak_000226	0	0	0	0	0	0	0	0	0	0	0	0	0	0	0	0	0	0	0	0	0	0	0	0	0	0	0	0	0	0	0	0	0	0	0	0	0	0	0	0	0	0	0	0	0	0	0	0	0
Peak_000227	0	0	0	0	0	0	0	0	0	0	0	0	0	0	0	0	0	0	0	0	0	0	0	0	0	0	0	0	0	0	0	0	0	0	0	0	0	0	0	0	0	0	0	0	0	0	0	0	27201.434
Peak_000228	0	0	0	0	0	0	0	0	0	0	0	0	0	0	0	0	0	0	0	0	0	0	0	0	0	0	0	0	0	0	0	0	0	0	0	0	0	0	0	0	0	0	0	10952.63	0	0	0	0	0
Peak_000229	0	0	0	0	0	0	0	0	0	0	0	0	0	0	0	0	0	0	0	0	0	0	0	0	0	0	0	0	0	0	0	0	0	0	0	0	0	0	0	0	0	0	0	67527.05	0	0	0	0	0
Peak_000230	0	0	0	0	17198.549	0	0	0	0	0	0	0	0	0	0	0	0	0	0	0	0	0	0	0	0	0	0	0	0	0	0	0	0	0	0	0	0	0	0	0	0	0	0	0	0	0	0	0	0
Peak_000231	0	0	0	0	0	0	0	0	0	0	0	0	0	0	0	0	0	0	0	0	0	0	0	0	0	0	0	0	0	0	0	0	0	0	0	0	0	0	0	0	0	0	0	0	0	0	0	0	0
Peak_000232	0	0	0	0	0	0	0	0	0	0	0	0	0	0	0	0	0	0	0	0	0	0	0	0	0	0	0	0	0	0	0	0	0	0	0	0	0	0	0	0	0	0	0	0	0	0	0	0	23537.326
Peak_000233	0	0	0	0	0	0	0	0	0	0	0	0	0	0	0	0	0	0	0	0	0	0	0	0	0	0	0	0	0	0	0	0	0	0	0	0	0	0	0	0	0	0	0	0	0	0	0	0	41522.36
Peak_000234	0	0	0	0	0	0	0	0	0	0	0	19872.23	0	0	0	0	0	0	0	0	0	0	0	0	0	0	0	0	0	0	0	0	0	0	0	0	0	0	0	0	0	0	0	0	0	0	0	0	6614.6284
Peak_000235	0	0	0	0	0	0	0	0	0	0	0	2724.5547	0	0	0	0	0	0	0	0	0	0	0	0	0	0	0	0	0	0	0	0	0	0	0	0	0	0	0	0	0	0	0	0	0	0	0	0	80205.91
Peak_000236	0	0	0	0	0	0	0	0	0	0	0	0	0	0	0	0	0	0	0	0	0	0	0	0	0	0	0	0	0	0	0	0	0	0	0	0	0	0	0	0	0	0	0	9862.198	0	0	0	0	0
Peak_000237	0	0	0	0	0	0	0	0	0	0	0	0	0	0	0	0	0	0	0	0	0	0	0	0	0	0	0	0	0	0	0	0	0	0	0	0	0	0	0	0	0	0	0	14776.459	0	0	0	0	0
Peak_000238	0	0	0	0	0	0	0	0	0	0	0	13758.638	0	0	0	0	0	0	0	0	0	0	0	0	0	0	0	0	0	0	0	0	0	0	0	0	0	0	0	0	0	0	0	0	0	0	0	0	0
Peak_000239	0	0	0	0	0	0	0	0	0	0	0	0	0	0	0	0	0	0	0	0	0	0	0	0	0	0	0	0	0	0	0	0	0	0	0	0	0	0	0	0	0	0	0	0	0	0	0	0	0
Peak_000240	0	0	0	0	0	0	0	0	0	0	0	0	0	0	0	0	0	0	0	0	0	0	0	0	0	0	0	0	0	0	0	0	0	0	0	0	0	0	22742.03	0	0	0	0	0	0	0	0	0	16904.793
Peak_000241	0	0	0	0	0	0	0	0	0	0	0	2120.351	0	0	0	0	0	0	0	0	0	0	0	0	0	0	0	0	0	0	0	0	0	0	0	0	0	0	0	0	0	0	0	32741.59	0	0	0	0	203684.34
Peak_000242	0	0	0	0	0	0	0	0	0	0	0	45139.035	0	0	0	0	0	0	0	0	0	0	0	0	0	0	0	0	0	0	0	0	0	0	0	0	0	0	0	0	0	0	0	0	0	0	0	0	0
Peak_000243	0	0	0	0	0	0	0	0	0	0	0	0	0	0	0	0	0	0	0	0	0	0	0	0	0	0	0	0	0	0	0	0	0	0	0	0	0	0	0	0	0	0	0	0	0	0	0	0	31357.137
Peak_000244	0	0	0	0	0	0	0	0	0	0	0	0	0	0	0	0	0	0	0	0	0	0	0	0	0	0	0	0	0	0	0	0	0	0	0	0	0	0	0	0	0	0	0	0	0	0	0	0	32901.785
Peak_000245	0	0	0	0	0	0	0	0	0	0	0	0	0	0	0	0	0	0	0	0	0	0	0	0	0	0	0	0	0	0	0	0	0	0	0	0	0	0	0	0	0	0	0	0	0	0	0	0	0
Peak_000246	0	0	0	0	0	0	0	0	0	0	0	0	0	0	0	0	0	0	0	0	0	0	0	0	0	0	0	0	0	0	0	0	0	0	0	0	0	0	22742.03	0	0	0	0	0	0	0	0	0	0
Peak_000247	0	0	0	0	0	0	0	0	0	0	0	0	0	0	0	0	0	0	0	0	0	0	0	8387.626	0	0	0	0	0	0	0	0	0	0	0	0	0	0	0	0	0	0	0	0	0	0	0	0	0
Peak_000248	0	0	0	0	0	0	0	0	0	0	0	63664.04	0	0	0	0	0	0	0	0	0	0	0	0	0	0	0	0	0	0	0	0	0	0	0	0	0	0	4322.4316	0	0	0	0	0	0	0	0	0	156263.03
Peak_000249	0	0	0	0	0	0	0	0	0	0	0	723.7037	0	0	0	0	0	0	0	0	0	0	0	0	0	0	0	0	0	0	0	0	0	0	0	0	0	0	0	0	0	0	0	12914.159	0	0	0	0	106127.27
Peak_000250	0	0	0	0	0	0	0	0	0	0	0	16701.19	0	0	0	0	0	0	0	0	0	0	0	0	0	0	0	0	0	0	0	0	0	0	0	0	0	0	0	0	0	0	0	0	0	0	0	0	41378.17
Peak_000251	0	0	0	0	0	0	0	0	0	0	0	0	0	0	0	0	0	0	0	0	0	0	0	0	0	0	0	0	0	0	0	0	0	0	0	0	0	0	0	0	0	0	0	0	0	0	0	0	89906.375
Peak_000252	0	0	0	0	0	8899.628	55195.88	52952.523	20772.188	78106.02	16762.748	19205.633	0	0	0	32137.076	8623.662	0	20559.938	46755.863	5824.011	49360.3	52412.426	49905.176	20472.473	0	0	0	0	19632.738	56733.75	0	45847.492	16750.598	0	0	20188.342	4087.5637	0	8888.61	0	17241.684	0	0	0	0	0	7177.3726	0
Peak_000253	0	0	0	0	0	0	0	0	0	0	0	79639.81	0	0	0	0	0	0	0	0	0	0	0	0	0	0	0	0	0	0	0	0	0	0	0	0	0	0	0	0	0	0	0	0	0	0	0	0	0
Peak_000254	0	0	0	0	0	0	0	0	0	0	0	0	10327.505	0	0	0	0	0	0	0	0	0	0	0	0	0	0	0	0	0	0	0	0	0	0	0	0	0	0	0	0	0	0	0	0	0	0	0	34231.227
Peak_000255	0	0	0	0	0	0	0	0	0	0	0	0	0	0	0	0	0	0	0	0	0	0	0	0	0	0	0	0	0	0	0	0	0	0	0	0	0	0	0	0	0	0	0	0	0	0	0	0	0
Peak_000256	0	0	0	0	0	0	0	0	0	0	0	0	0	0	0	0	0	0	0	0	0	0	0	0	0	0	0	0	0	0	0	0	0	0	0	0	0	0	0	0	0	0	0	12446.806	0	0	0	0	0
Peak_000257	0	0	0	0	0	0	0	0	0	0	0	0	0	0	0	0	0	0	0	0	0	0	0	0	0	0	0	0	0	0	0	0	0	0	0	0	0	0	0	0	0	0	0	0	0	0	0	0	31506.125
Peak_000258	0	0	0	0	0	0	0	0	0	0	0	1013.0001	0	0	0	0	0	0	0	0	0	0	0	0	0	0	0	0	0	0	0	0	0	0	0	0	0	0	6055.6904	0	0	0	0	0	0	0	0	0	67846.53
Peak_000259	0	0	0	0	0	0	0	0	0	0	0	65912.734	0	0	0	0	0	0	0	0	0	0	0	0	0	0	0	0	0	0	0	0	0	0	0	0	0	0	8486.84	0	0	0	0	0	0	0	0	0	170214.05
Peak_000260	0	0	0	0	0	0	0	0	0	0	0	0	0	0	0	0	0	0	0	0	0	0	0	0	0	0	0	0	0	0	0	0	0	0	0	0	0	0	0	0	0	0	0	0	0	0	0	0	0
Peak_000261	0	0	0	0	0	0	0	0	0	0	0	27488.094	0	0	0	0	0	0	0	0	0	0	0	0	0	0	0	0	0	0	0	0	0	0	0	0	0	0	0	0	0	0	0	0	0	0	0	0	0
Peak_000262	0	0	0	0	0	0	0	0	0	0	0	0	0	0	0	0	0	0	0	0	0	0	0	0	0	0	0	0	0	0	0	0	0	0	0	0	0	0	0	0	0	0	0	0	0	0	0	0	0
Peak_000263	0	0	0	0	0	0	0	0	0	0	0	0	0	0	0	0	0	0	0	0	0	0	0	0	0	0	0	0	0	0	0	0	0	0	0	0	0	0	0	0	0	0	0	0	0	0	0	0	0
Peak_000264	0	0	0	0	0	0	0	0	0	0	0	0	0	0	0	0	0	0	0	0	0	0	0	0	0	0	0	0	0	0	0	0	0	0	0	0	0	0	21353.309	0	0	0	0	0	0	0	0	0	86182.984
Peak_000265	0	0	0	0	0	0	0	0	0	0	0	0	0	0	0	0	0	0	0	0	0	0	0	0	0	0	0	0	0	0	0	0	0	0	0	0	0	0	27903.504	0	0	0	0	0	0	0	0	0	94596.24
Peak_000266	0	0	0	0	0	0	0	0	0	0	0	39330.695	0	0	0	0	0	0	0	0	0	0	0	0	0	0	0	0	0	0	0	0	0	0	0	0	0	0	0	0	0	0	0	0	0	0	0	0	0
Peak_000267	0	0	0	0	0	0	0	0	0	0	0	0	0	0	0	0	0	0	0	0	0	0	0	0	0	0	0	0	0	0	0	0	0	0	0	0	0	0	0	0	0	0	0	60711.35	0	0	0	0	0
Peak_000268	0	0	0	0	0	0	0	0	0	0	0	0	0	0	0	0	0	0	0	0	0	0	0	0	0	0	0	0	0	0	0	0	0	0	0	0	0	0	4322.0303	0	0	0	0	0	0	0	0	0	63781
Peak_000269	0	0	0	0	0	0	0	0	0	0	0	0	0	0	0	0	0	0	0	0	0	0	0	0	0	0	0	0	0	0	0	0	0	0	0	0	0	0	0	0	0	0	0	0	0	0	0	0	0
Peak_000270	0	0	0	0	0	0	0	0	0	0	0	0	0	0	0	0	0	0	0	0	0	0	0	0	0	0	0	0	0	0	0	0	0	0	0	0	0	0	0	0	0	0	0	0	0	0	0	0	65533.715
Peak_000271	0	0	0	0	0	0	0	0	0	0	0	0	0	0	0	0	0	0	0	0	0	0	0	0	0	0	0	0	0	0	0	0	0	0	0	0	0	0	0	0	0	0	0	0	0	0	0	0	23864.521
Peak_000272	0	0	0	0	0	0	0	0	0	0	0	0	0	0	0	0	0	0	0	0	0	0	0	0	0	10947.282	0	0	0	0	0	0	0	0	0	0	0	0	0	0	0	0	0	74325.414	0	0	0	0	0
Peak_000273	0	0	0	0	0	0	0	0	0	0	0	63556.14	0	0	0	0	0	0	0	0	0	0	0	0	0	0	0	0	0	0	0	0	0	0	0	0	0	0	0	0	0	0	0	0	0	0	0	0	0
Peak_000274	0	0	0	0	0	0	0	0	0	0	0	0	0	0	0	0	0	0	0	0	0	0	0	0	0	0	0	0	0	0	0	0	0	0	0	0	0	0	0	0	0	0	0	0	0	0	0	0	7849.919
Peak_000275	0	0	0	0	0	0	0	0	0	0	0	39722.285	0	0	0	0	0	0	0	0	0	0	0	0	0	0	0	0	0	0	0	0	0	0	0	0	0	0	0	0	0	0	0	0	0	0	0	0	2832.926
Peak_000276	0	0	0	0	0	0	0	0	0	0	0	0	0	0	0	0	0	0	0	0	0	0	0	23536.611	0	0	0	0	0	0	0	0	0	0	0	0	0	0	0	0	0	0	0	38744.83	0	0	0	0	0
Peak_000277	0	0	0	0	0	0	0	0	0	0	0	29198.51	0	0	0	0	0	0	0	0	0	0	0	0	0	0	0	0	0	0	0	0	0	0	0	0	0	0	13120.998	0	0	0	0	8610.902	0	0	0	0	147003.42
Peak_000278	0	0	0	0	0	0	0	0	0	0	0	48478.945	26.94353	0	0	0	0	0	0	0	0	0	0	0	0	0	0	0	0	0	0	0	0	0	0	0	0	0	0	0	0	0	0	0	0	0	0	0	178343.02
Peak_000279	0	0	0	0	0	0	0	0	0	0	0	181.43497	22706.068	0	0	0	0	0	0	0	0	0	0	0	0	0	0	0	0	0	0	0	0	0	0	0	0	0	0	0	0	0	0	940.4774	0	0	0	0	30115.88
Peak_000280	0	0	0	0	0	0	0	0	0	0	0	41668.977	0	0	0	0	0	0	0	0	0	0	0	0	0	0	0	0	0	0	0	0	0	0	0	0	0	0	8027.95	0	0	0	0	14421.1	0	0	0	0	97822.49
Peak_000281	0	0	0	0	0	0	0	0	0	0	0	0	0	0	0	0	0	0	0	0	0	0	0	0	0	0	0	0	0	0	0	0	0	0	0	0	0	0	0	0	0	0	0	0	0	0	0	0	0
Peak_000282	0	0	0	0	0	0	0	0	0	0	0	22870.762	0	0	0	0	0	0	0	0	0	0	0	0	0	0	0	0	0	0	0	0	0	0	0	0	0	0	0	0	0	0	0	0	0	0	0	0	29280.43
Peak_000283	0	0	0	0	0	0	0	0	0	0	0	33134.406	0	0	0	0	0	0	0	0	0	0	0	0	0	0	0	0	0	0	0	0	0	0	0	0	0	0	0	0	0	0	0	0	0	0	0	0	0
Peak_000284	0	0	0	0	0	0	0	0	0	0	0	0	0	0	0	0	0	0	0	0	0	0	0	0	0	0	0	0	0	0	0	0	0	0	0	0	0	0	0	0	0	0	0	112296.26	0	0	0	0	0
Peak_000285	0	0	0	0	0	0	0	0	0	0	0	135624.1	0	0	0	0	0	0	0	0	0	0	0	0	0	0	0	0	0	0	0	0	0	0	0	0	0	0	0	0	0	0	0	0	0	0	0	0	9019.212
Peak_000286	0	0	0	0	0	0	0	0	0	0	0	0	0	0	0	0	0	0	0	0	0	0	0	0	0	0	0	0	0	0	0	0	0	0	0	0	0	0	0	0	0	0	0	0	0	0	0	0	0
Peak_000287	0	0	0	0	0	0	0	0	0	0	0	0	0	0	0	0	0	0	0	0	0	0	0	0	0	0	0	0	0	0	0	0	0	0	0	0	0	0	0	0	0	0	0	0	0	0	0	0	16500.719
Peak_000288	0	0	0	0	0	0	0	0	0	0	0	0	0	0	0	0	0	0	0	0	0	0	0	0	0	0	0	0	0	0	0	0	0	0	0	0	0	0	0	0	0	0	0	3413.6384	0	0	0	0	17319.963
Peak_000289	0	0	0	0	0	0	0	0	0	0	0	0	0	0	0	0	0	0	0	0	0	0	0	0	0	0	0	0	0	0	0	0	0	0	0	0	0	0	4822.522	0	0	0	0	0	0	0	0	0	0
Peak_000290	0	0	0	0	0	0	0	0	0	0	0	33817.04	0	0	0	0	0	0	0	0	0	0	0	0	0	0	0	0	0	0	0	0	0	0	0	0	0	0	0	0	0	0	0	0	0	0	0	0	0
Peak_000291	0	0	0	0	0	0	0	0	0	0	0	0	0	0	0	0	0	0	0	0	0	0	0	0	0	0	0	0	0	0	0	0	0	0	0	0	0	0	0	0	0	0	0	0	0	0	0	0	16087.058
Peak_000292	0	0	0	0	12892.504	0	0	0	0	0	0	9972.222	0	0	0	0	0	0	0	0	0	0	0	0	0	0	0	0	0	0	0	0	0	0	0	0	0	0	0	0	0	0	0	0	0	0	0	0	7938.1455
Peak_000293	0	0	0	0	0	0	0	0	0	0	0	0	23410.492	0	0	0	0	0	0	0	0	0	0	0	0	0	0	0	0	0	0	0	0	0	0	0	0	0	0	0	0	0	0	43413.45	0	0	0	0	46003.547
Peak_000294	0	0	0	0	0	0	0	0	0	0	0	0	0	0	0	0	0	0	0	0	0	0	0	0	0	0	0	0	0	0	0	0	0	0	0	0	0	0	0	0	0	0	0	0	0	0	0	0	0
Peak_000295	0	0	0	0	0	0	0	0	0	0	0	12171.755	7339.521	0	0	0	0	0	0	0	0	0	0	0	0	0	0	0	0	0	0	0	0	0	0	0	0	0	0	0	0	0	0	13609.013	0	0	0	0	39059.246
Peak_000296	0	0	0	0	0	0	0	0	0	0	0	0	0	0	0	0	0	0	0	0	0	0	0	0	0	0	0	0	0	0	0	0	0	0	0	0	0	0	0	0	0	0	0	0	0	0	0	0	64554.46
Peak_000297	0	0	0	0	0	0	0	0	0	0	0	25896.37	0	0	0	0	0	0	0	0	0	0	0	0	0	0	0	0	0	0	0	0	0	0	0	0	0	0	508.48026	0	0	0	0	0	0	0	0	0	153745.23
Peak_000298	0	0	0	0	0	0	0	0	0	0	0	44410.61	536.15906	0	0	0	0	0	0	0	0	0	0	0	0	0	0	0	0	0	0	0	0	0	0	0	0	0	10372.684	0	0	0	0	0	0	0	0	0	78998.734
Peak_000299	0	0	0	0	0	0	0	0	0	0	0	0	0	0	0	0	0	0	0	0	0	0	0	0	0	0	0	0	0	0	0	0	0	0	0	0	0	0	0	0	0	0	0	0	0	0	0	0	0
Peak_000300	0	0	0	0	0	0	0	0	0	0	0	4498.016	0	0	0	0	0	0	0	0	0	0	0	0	0	0	0	0	0	0	0	0	0	0	0	0	0	0	0	0	0	0	0	0	0	0	0	0	0
Peak_000301	0	0	0	0	0	0	0	0	0	0	0	46398.23	0	0	0	0	0	0	0	0	0	0	0	0	0	0	0	0	0	0	0	0	0	0	0	0	0	0	0	0	0	0	0	0	0	0	0	0	3718.9316
Peak_000302	0	0	0	0	0	0	0	0	0	0	0	0	0	0	0	0	0	0	0	0	0	0	0	9085.687	0	0	0	0	0	0	0	0	0	0	0	0	0	0	0	0	0	0	0	49041.227	0	0	0	0	9032.708
Peak_000303	0	0	0	0	0	0	0	0	0	0	0	0	0	0	0	0	0	0	0	0	0	0	0	0	0	0	0	0	0	0	0	0	0	0	0	0	0	0	0	0	0	0	0	0	0	0	0	0	0
Peak_000304	0	0	0	0	0	0	0	0	0	0	0	0	0	0	0	0	0	0	0	0	0	0	0	0	0	0	0	0	0	0	0	0	0	0	0	0	0	0	0	0	0	0	0	24167.443	0	0	0	0	0
Peak_000305	0	0	0	0	0	0	0	0	0	0	0	0	0	0	0	0	0	0	0	0	0	0	0	0	0	0	0	0	0	0	0	0	0	0	0	0	0	0	0	0	0	0	0	0	0	0	0	0	2188.504
Peak_000306	0	0	0	0	0	0	0	0	0	0	0	45271.94	0	0	0	0	0	0	0	0	0	0	0	0	0	0	0	0	0	0	0	0	0	0	0	0	0	0	0	0	0	0	0	0	0	0	0	0	0
Peak_000307	0	0	0	0	0	0	0	0	0	0	0	0	0	0	0	0	0	0	0	0	0	0	0	5530.4165	0	0	0	0	0	0	0	0	0	0	0	0	0	0	0	0	0	0	0	0	0	0	0	0	18415.836
Peak_000308	0	0	0	0	0	0	0	0	0	0	0	0	10986.086	0	0	0	0	0	0	0	0	0	0	0	0	0	0	0	0	0	0	0	0	0	0	0	0	0	0	0	0	0	0	12383.504	0	0	0	0	0
Peak_000309	0	0	0	0	0	0	0	0	0	0	0	104509.1	0	0	0	0	0	0	0	0	0	0	0	0	0	0	0	0	0	0	0	0	0	0	0	0	0	0	0	0	0	0	0	0	0	0	0	0	0
Peak_000310	0	0	0	0	0	0	0	0	0	0	0	0	0	0	0	0	0	0	0	0	0	0	0	0	0	0	0	0	0	0	0	0	0	0	0	0	0	0	0	0	0	0	0	0	0	0	0	0	0
Peak_000311	0	0	0	0	0	0	0	0	0	0	0	102850.39	0	0	0	0	0	0	0	0	0	0	0	0	0	0	0	0	0	0	0	0	0	0	0	0	0	0	0	0	0	0	0	0	0	0	0	0	6335.8496
Peak_000312	0	0	0	0	0	0	0	0	0	0	0	0	0	0	0	0	0	0	0	0	0	0	0	0	0	0	0	0	0	0	0	0	0	0	0	0	0	0	0	0	0	0	0	0	0	0	0	0	29826.46
Peak_000313	0	0	0	0	0	0	0	0	0	0	0	0	0	0	0	0	0	0	0	0	0	0	0	0	0	0	0	0	0	0	0	0	0	0	0	0	0	0	0	0	0	0	0	0	0	0	0	0	0
Peak_000314	0	0	0	0	0	0	0	0	0	0	0	0	0	0	0	0	0	0	0	0	0	0	0	0	0	0	0	0	0	0	0	0	0	0	0	0	0	0	0	0	0	0	0	0	0	0	0	0	0
Peak_000315	0	0	0	0	0	0	0	0	0	0	0	8190.756	0	0	0	0	0	0	0	0	0	0	0	0	0	0	0	0	0	0	0	0	0	0	0	0	0	0	0	0	0	0	0	17173.18	0	0	0	0	75221.8
Peak_000316	0	0	0	0	0	0	0	0	0	0	0	0	10986.086	0	0	0	0	0	0	0	0	0	0	0	0	0	0	0	0	0	0	0	0	0	0	0	0	0	0	0	0	0	0	12383.504	0	0	0	0	0
Peak_000317	0	0	0	0	0	0	0	0	0	0	0	0	0	0	0	0	0	0	0	0	0	0	0	0	0	0	0	0	0	0	0	0	0	0	0	0	0	0	0	0	0	0	0	0	0	0	0	0	0
Peak_000318	0	0	0	0	0	0	0	0	0	0	0	115740.84	0	0	0	0	0	0	0	0	0	0	0	0	0	0	0	0	0	0	0	0	0	0	0	0	0	0	0	0	0	0	0	0	0	0	0	0	0
Peak_000319	0	0	0	0	0	0	0	0	0	0	0	24406.066	0	0	0	0	0	0	0	0	0	0	0	0	0	0	0	0	0	0	0	0	0	0	0	0	0	0	0	0	0	0	0	0	0	0	0	0	0
Peak_000320	0	0	0	0	0	0	0	0	0	0	0	0	0	0	0	0	0	0	0	0	0	0	0	0	0	0	0	0	0	0	0	0	0	0	0	0	0	0	0	0	0	0	0	0	0	0	0	0	28569.842
Peak_000321	0	0	0	0	0	0	0	0	0	0	0	0	0	0	0	0	0	0	0	0	0	0	0	0	0	0	0	0	0	0	0	0	0	0	0	0	0	0	0	0	0	0	0	0	0	0	0	0	32541.432
Peak_000322	0	0	0	0	0	0	0	0	0	0	0	74887.195	0	0	0	0	0	0	0	0	0	0	0	0	0	0	0	0	0	0	0	0	0	0	0	0	0	0	0	0	0	0	0	0	0	0	0	0	0
Peak_000323	0	0	0	0	0	0	0	0	0	0	0	0	0	0	0	0	0	0	0	0	0	0	0	0	0	0	0	0	0	0	0	0	0	0	0	0	0	0	0	0	0	0	0	0	0	0	0	0	0
Peak_000324	0	0	0	0	0	0	0	0	0	0	0	5322.5605	0	0	0	0	0	0	0	0	0	0	0	0	0	0	0	0	0	0	0	0	0	0	0	0	0	0	8975.184	0	0	0	0	0	0	0	0	0	197905.33
Peak_000325	0	0	0	0	0	0	0	0	0	0	0	344.0561	0	0	0	0	0	0	0	0	0	0	0	0	0	0	0	0	0	0	0	0	0	0	0	0	0	0	0	0	0	0	0	0	0	0	0	0	0
Peak_000326	0	0	0	0	0	0	0	0	0	0	0	0	0	0	0	0	0	0	0	0	0	0	0	0	0	0	0	0	0	0	0	0	0	0	0	0	0	0	0	0	0	0	0	0	0	0	0	0	0
Peak_000327	0	0	0	0	0	0	0	0	0	0	0	0	12165.074	0	0	0	0	0	0	0	0	0	0	0	0	0	0	0	0	0	0	0	0	0	0	0	0	0	2645.3596	0	0	0	0	0	0	0	0	0	0
Peak_000328	0	0	0	0	0	0	0	0	0	0	0	15505.533	0	0	0	0	0	0	0	0	0	0	0	0	0	0	0	0	0	0	0	0	0	0	0	0	0	0	0	0	0	0	0	0	0	0	0	0	0
Peak_000329	0	0	0	0	0	0	0	0	0	0	0	84600.5	0	0	0	0	0	0	0	0	0	0	0	0	0	0	0	0	0	0	0	0	0	0	0	0	0	0	0	0	0	0	0	0	0	0	0	0	0
Peak_000330	0	0	0	0	0	0	0	0	0	0	0	0	0	0	0	0	0	0	0	0	0	0	0	0	0	0	0	0	0	0	0	0	0	0	0	0	0	0	0	0	0	0	0	0	0	0	0	0	0
Peak_000331	0	0	0	0	0	0	0	0	0	0	0	60459.395	0	0	0	0	0	0	0	0	0	0	0	0	0	0	0	0	0	0	0	0	0	0	0	0	0	0	0	0	0	0	0	0	0	0	0	0	0
Peak_000332	0	0	0	0	0	0	0	0	0	0	0	0	0	0	0	0	0	0	0	0	0	0	0	0	0	0	0	0	0	0	0	0	0	0	0	0	0	0	0	0	0	0	0	0	0	0	0	0	0
Peak_000333	0	0	0	0	0	0	0	0	0	0	0	27968.215	0	0	0	0	0	0	0	0	0	0	0	0	0	0	0	0	0	0	0	0	0	0	0	0	0	0	0	0	0	0	0	40051.27	0	0	0	0	57548.277
Peak_000334	0	0	0	0	0	0	0	0	0	0	0	0	0	0	0	0	0	0	0	0	0	0	0	7788.3623	0	0	0	0	0	0	0	0	0	0	0	0	0	0	0	0	0	0	0	21334.049	0	0	0	0	11833.954
Peak_000335	0	0	0	0	0	0	0	0	0	0	0	0	0	0	0	0	0	0	0	0	0	0	0	0	0	0	0	0	0	0	0	0	0	0	0	0	0	0	0	0	0	0	0	0	0	0	0	0	43875.33
Peak_000336	0	0	0	0	0	0	0	0	0	0	0	0	0	0	0	0	0	0	0	0	0	0	0	0	0	0	0	0	0	0	0	0	0	0	0	0	0	0	0	0	0	0	0	0	0	0	0	0	0
Peak_000337	0	0	0	0	0	0	0	0	0	0	0	0	0	0	0	0	0	0	0	0	0	0	0	0	0	0	0	0	0	0	0	0	0	0	0	0	0	0	0	0	0	0	0	0	0	0	0	0	0
Peak_000338	0	0	0	0	0	0	0	0	0	0	0	0	0	0	0	0	0	0	0	0	0	0	0	7702.6943	0	0	0	0	0	0	0	0	0	0	0	0	0	0	0	0	0	0	0	0	0	0	0	0	0
Peak_000339	0	0	0	0	0	0	0	0	0	0	0	0	0	0	0	0	0	0	0	0	0	0	0	0	0	0	0	0	0	0	0	0	0	0	0	0	0	0	13056.438	0	0	0	0	0	0	0	0	0	0
Peak_000340	0	0	0	0	0	0	0	0	0	0	0	0	14558.314	0	0	0	0	0	0	0	0	0	0	0	0	0	0	0	0	0	0	0	0	0	0	0	0	0	0	0	0	0	0	16148.322	0	0	0	0	9539.701
Peak_000341	0	0	0	0	0	0	0	0	0	0	0	44503.965	0	0	0	0	0	0	0	0	0	0	0	0	0	0	0	0	0	0	0	0	0	0	0	0	0	0	0	0	0	0	0	0	0	0	0	0	10750.045
Peak_000342	0	0	0	0	0	0	0	0	0	0	0	66244.11	0	0	0	0	0	0	0	0	0	0	0	0	0	0	0	0	0	0	0	0	0	0	0	0	0	0	0	0	0	0	0	0	0	0	0	0	14856.683
Peak_000343	0	0	0	0	0	0	0	0	0	0	0	0	0	0	0	0	0	0	0	0	0	0	0	3359.3315	0	0	0	0	0	0	0	0	0	0	0	0	0	0	0	0	0	0	0	0	0	0	0	0	8933.065
Peak_000344	0	0	0	0	0	0	0	0	0	0	0	75118.055	0	0	0	0	0	0	0	0	0	0	0	0	0	0	0	0	0	0	0	0	0	0	0	0	0	0	0	0	0	0	0	0	0	0	0	0	8625.397
Peak_000345	0	0	0	0	0	0	0	0	0	0	0	0	0	0	0	0	0	0	0	0	0	0	0	0	0	0	0	0	0	0	0	0	0	0	0	0	0	0	0	0	0	0	0	69623.8	0	0	0	0	96644.47
Peak_000346	0	0	0	0	0	0	0	0	0	0	0	0	0	0	0	0	0	0	0	0	0	0	0	0	0	0	0	0	0	0	0	0	0	0	0	0	0	0	0	0	0	0	0	0	0	0	0	0	0
Peak_000347	0	0	0	0	0	0	0	0	0	0	0	0	0	0	0	0	0	0	0	0	0	0	0	0	0	0	0	0	0	0	0	0	0	0	0	0	0	0	0	0	0	0	0	0	0	0	0	0	0
Peak_000348	0	0	0	0	0	0	0	0	0	0	0	0	0	0	0	0	0	0	0	0	0	0	0	0	0	0	0	0	0	0	0	0	0	0	0	0	0	0	0	0	0	0	0	0	0	0	0	0	0
Peak_000349	0	0	0	0	0	0	0	0	0	0	0	107183.92	10046.166	0	0	0	0	0	0	0	0	0	0	0	0	0	0	0	0	0	0	0	0	0	0	0	0	0	51473.78	0	0	0	0	37364.285	0	0	0	0	493874.97
Peak_000350	0	0	0	0	0	0	0	0	0	0	0	0	0	0	0	0	0	0	0	0	0	0	0	0	0	0	0	0	0	0	0	0	0	0	0	0	0	0	0	0	0	0	0	0	0	0	0	0	0
Peak_000351	0	0	0	0	0	0	0	0	0	0	0	0	0	0	0	0	0	0	0	0	0	0	0	0	0	0	0	0	0	0	0	0	0	0	0	0	0	0	0	0	0	0	0	0	0	0	0	0	0
Peak_000352	0	0	0	0	0	0	0	0	0	0	0	0	0	0	0	0	0	0	0	0	0	0	0	0	0	0	0	0	0	0	0	0	0	0	0	0	0	0	0	0	0	0	0	0	0	0	0	0	22244.506
Peak_000353	0	0	0	0	21580.53	0	0	0	0	0	0	0	0	0	0	0	0	0	0	0	0	0	0	0	0	0	0	0	0	0	0	0	0	0	0	0	0	0	0	0	0	0	0	56789.207	0	0	0	0	0
Peak_000354	0	0	0	0	0	0	0	0	0	0	0	70520.914	0	0	0	0	0	0	0	0	0	0	0	0	0	0	0	0	0	0	0	0	0	0	0	0	0	0	0	0	0	0	0	0	0	0	0	0	2538.8625
Peak_000355	0	0	0	0	0	0	0	0	0	0	0	69722.14	0	0	0	0	0	0	0	0	0	0	0	0	0	0	0	0	0	0	0	0	0	0	0	0	0	0	0	0	0	0	0	0	0	0	0	0	29637.91
Peak_000356	0	0	0	0	0	0	0	0	0	0	0	65991.984	0	0	0	0	0	0	0	0	0	0	0	0	0	0	0	0	0	0	0	0	0	0	0	0	0	0	0	0	0	0	0	0	0	0	0	0	0
Peak_000357	0	0	0	0	0	0	0	0	0	0	0	0	0	0	0	0	0	0	0	0	0	0	0	0	0	0	0	0	0	0	0	0	0	0	0	0	0	0	0	0	0	0	0	0	0	0	0	0	0
Peak_000358	0	0	0	0	0	0	0	0	0	0	0	63900.383	0	0	0	0	0	0	0	0	0	0	0	0	0	0	0	0	0	0	0	0	0	0	0	0	0	0	0	0	0	0	0	0	0	0	0	0	17261.002
Peak_000359	0	0	0	0	0	0	0	0	0	0	0	0	0	0	0	0	0	0	0	0	0	0	0	0	0	0	0	0	0	0	0	0	0	0	0	0	0	0	0	0	0	0	0	0	0	0	0	0	0
Peak_000360	0	0	0	0	0	0	0	0	0	0	0	28875.736	0	0	0	0	0	0	0	0	0	0	0	0	0	0	0	0	0	0	0	0	0	0	0	0	0	0	0	0	0	0	0	0	0	0	0	0	0
Peak_000361	0	0	0	0	0	0	0	0	0	0	0	0	0	0	0	0	0	0	0	0	0	0	0	3405.9006	0	0	0	0	0	0	0	0	0	0	0	0	0	0	0	0	0	0	0	0	0	0	0	0	0
Peak_000362	0	0	0	0	0	0	0	0	0	0	0	0	0	0	0	0	0	0	0	0	0	0	0	0	0	0	0	0	0	0	0	0	0	0	0	0	0	0	0	0	0	0	0	0	0	0	0	0	0
Peak_000363	0	0	0	0	0	0	0	0	0	0	0	31436.195	0	0	0	0	0	0	0	0	0	0	0	0	0	0	0	0	0	0	0	0	0	0	0	0	0	0	0	0	0	0	0	28.519028	0	0	0	0	0
Peak_000364	0	0	0	0	21561.951	0	0	0	0	0	0	0	0	0	0	0	0	0	0	0	0	0	0	0	0	0	0	0	0	0	0	0	0	0	0	0	0	0	66204.93	0	0	0	0	1846.8738	0	0	0	0	171694.38
Peak_000365	0	0	0	0	24310.928	0	0	0	0	0	0	0	0	0	0	0	0	0	0	0	0	0	0	0	0	0	0	0	0	0	0	0	0	0	0	0	0	0	66204.93	0	0	0	0	41810.543	0	0	0	0	172155.77
Peak_000366	0	0	0	0	0	0	0	0	0	0	0	0	0	0	0	0	0	0	0	0	0	0	0	0	0	0	0	0	0	0	0	0	0	0	0	0	0	0	0	0	0	0	0	0	0	0	0	0	45629.52
Peak_000367	0	0	0	0	0	0	0	0	0	0	0	0	0	0	0	0	0	0	0	0	0	0	0	0	0	0	0	0	0	0	0	0	0	0	0	0	0	0	0	0	0	0	0	0	0	0	0	0	0
Peak_000368	0	0	0	0	0	0	0	0	0	0	0	66740.25	0	0	0	0	0	0	0	0	0	0	0	0	0	0	0	0	0	0	0	0	0	0	0	0	0	0	0	0	0	0	0	0	0	0	0	0	0
Peak_000369	0	0	0	0	0	0	0	0	0	0	0	34937.38	0	0	0	0	0	0	0	0	0	0	0	0	0	0	0	0	0	0	0	0	0	0	0	0	0	0	0	0	0	0	0	0	0	0	0	0	0
Peak_000370	0	0	0	0	0	0	0	0	0	0	0	0	0	0	0	0	0	0	0	0	0	0	0	0	0	0	0	0	0	0	0	0	0	0	0	0	0	0	0	0	0	0	0	0	0	0	0	0	41365.75
Peak_000371	0	0	0	0	0	0	0	0	0	0	0	0	0	0	0	0	0	0	0	0	0	0	0	0	0	0	0	0	0	0	0	0	0	0	0	0	0	0	0	0	0	0	0	0	0	0	0	0	0
Peak_000372	0	0	0	0	0	0	0	0	0	0	11376.815	0	0	0	0	0	0	0	0	0	0	0	0	0	0	0	0	0	0	0	0	0	0	0	0	0	0	0	0	0	0	0	0	0	0	0	0	0	0
Peak_000373	0	0	0	0	0	0	0	0	0	0	0	51172.902	0	0	0	0	0	0	0	0	0	0	0	0	0	0	0	0	0	0	0	0	0	0	0	0	0	0	0	0	0	0	0	0	0	0	0	0	0
Peak_000374	0	0	0	0	0	0	0	0	0	0	0	0	0	0	0	0	0	0	0	0	0	0	0	0	0	0	0	0	0	0	0	0	0	0	0	0	0	0	0	0	0	0	0	0	0	0	0	0	0
Peak_000375	0	0	0	0	0	0	0	0	0	0	0	81918.05	0	0	0	0	0	0	0	0	0	0	0	0	0	0	0	0	0	0	0	0	0	0	0	0	0	0	0	0	0	0	0	0	0	0	0	0	0
Peak_000376	0	0	0	0	48032.617	0	0	0	0	0	0	105258.164	16514.96	0	0	0	0	0	0	0	0	0	0	5475.998	0	0	0	0	0	0	0	0	0	0	0	0	0	0	22574.502	0	0	0	0	1874.7174	0	0	0	0	547340.06
Peak_000377	0	0	0	0	0	0	0	0	0	0	0	88779.73	0	0	0	0	0	0	0	0	0	0	0	0	0	0	0	0	0	0	0	0	0	0	0	0	0	0	0	0	0	0	0	0	0	0	0	0	0
Peak_000378	0	0	0	0	32226.475	0	0	0	0	0	5387.0107	0	0	0	0	0	0	0	0	0	0	0	0	0	0	0	0	0	0	0	0	0	0	0	0	0	0	0	9532.182	0	0	0	0	0	0	0	0	0	0
Peak_000379	0	0	0	0	0	0	0	0	0	0	10695.804	0	36997.086	0	0	0	0	0	0	0	0	0	0	0	0	0	0	0	0	0	0	0	0	0	0	0	0	0	0	0	0	0	0	65087.793	0	0	0	0	0
Peak_000380	0	0	0	0	1748.3406	0	0	0	0	0	0	0	0	0	0	0	0	0	0	0	0	0	0	0	0	0	0	0	0	0	0	0	0	0	0	0	0	0	0	0	0	0	0	0	0	0	0	0	43434.51
Peak_000381	0	0	0	0	0	0	0	0	0	0	0	0	0	0	0	0	0	0	0	0	0	0	0	0	0	0	0	0	0	0	0	0	0	0	0	0	0	0	0	0	0	0	0	0	0	0	0	0	0
Peak_000382	0	0	0	0	0	0	0	0	0	0	0	74864.734	0	0	0	0	0	0	0	0	0	0	0	0	0	0	0	0	0	0	0	0	0	0	0	0	0	0	0	0	0	0	0	0	0	0	0	0	14961.934
Peak_000383	0	0	0	0	0	0	0	0	0	0	0	0	0	0	0	0	0	0	0	0	0	0	0	0	0	0	0	0	0	0	0	0	0	0	0	0	0	0	0	0	0	0	0	0	0	0	0	0	90980.336
Peak_000384	0	0	0	0	0	0	0	0	0	0	0	26044.947	0	0	0	0	0	0	0	0	0	0	0	0	0	0	0	0	0	0	0	0	0	0	0	0	0	0	0	0	0	0	0	0	0	0	0	0	0
Peak_000385	0	0	0	0	0	0	0	0	0	0	0	164901.55	0	0	0	0	0	0	0	0	0	0	0	0	0	0	0	0	0	0	0	0	0	0	0	0	0	0	0	0	0	0	0	0	0	0	0	0	57534.75
Peak_000386	0	0	0	0	0	0	0	0	0	0	0	89654.83	0	0	0	0	0	0	0	0	0	0	0	0	0	0	0	0	0	0	0	0	0	0	0	0	0	0	0	0	0	0	0	0	0	0	0	0	0
Peak_000387	0	0	0	0	0	0	0	0	0	0	0	0	0	0	0	0	0	0	0	0	0	0	0	0	0	0	0	0	0	0	0	0	0	0	0	0	0	0	0	0	0	0	0	0	0	0	0	0	0
Peak_000388	0	0	0	0	0	0	0	0	0	0	0	0	0	0	0	0	0	0	0	0	0	0	0	0	0	0	0	0	0	0	0	0	0	0	0	0	0	0	0	0	0	0	0	3783.241	0	0	0	0	107800.17
Peak_000389	0	0	0	0	0	0	0	0	0	0	0	0	0	0	0	0	0	0	0	0	0	0	0	0	0	0	0	0	0	0	0	0	0	0	0	0	0	0	0	0	0	0	0	0	0	0	0	0	55279.508
Peak_000390	0	0	0	0	0	0	0	0	0	0	0	0	0	0	0	0	0	0	0	0	0	0	0	0	0	0	0	0	0	0	0	0	0	0	0	0	0	0	0	0	0	0	0	74467.266	0	0	0	0	0
Peak_000391	0	0	0	0	0	0	0	0	0	0	0	0	0	0	0	0	0	0	0	0	0	0	0	0	0	0	0	0	0	0	0	0	0	0	0	0	0	0	0	0	0	0	0	0	0	0	0	0	0
Peak_000392	0	0	0	0	0	0	0	0	0	0	0	0	0	0	0	0	0	0	0	0	0	0	0	0	0	7174.058	0	0	0	0	0	0	0	0	0	0	0	0	0	0	0	0	0	0	0	0	0	0	0
Peak_000393	0	0	0	0	0	0	0	0	0	0	22742.62	0	0	0	0	0	0	0	0	0	0	0	0	0	0	0	0	0	0	0	0	0	0	0	0	0	0	0	0	0	0	0	0	0	0	0	0	0	0
Peak_000394	0	0	0	0	0	0	0	0	0	0	0	0	0	0	0	0	0	0	0	0	0	0	0	0	0	0	0	0	0	0	0	0	0	0	0	0	0	0	0	0	0	0	0	0	0	0	0	0	0
Peak_000395	0	0	0	0	0	0	0	0	0	0	0	0	15160.683	0	0	0	0	0	0	0	0	0	0	19934.15	0	6719.6714	0	0	0	0	0	0	0	0	0	0	0	0	0	0	0	0	0	19378.62	0	0	0	0	0
Peak_000396	0	0	0	0	0	0	0	0	0	0	0	0	0	0	0	0	0	0	0	0	0	0	0	0	0	0	0	0	0	0	0	0	0	0	0	0	0	0	0	0	0	0	0	0	0	0	0	0	39260.855
Peak_000397	0	0	0	0	0	0	0	0	0	0	0	0	0	0	0	0	0	0	0	0	0	0	0	0	0	0	0	0	0	0	0	0	0	0	0	0	0	0	0	0	0	0	0	0	0	0	0	0	9711.209
Peak_000398	0	0	0	0	0	0	0	0	0	0	0	0	0	0	0	0	0	0	0	0	0	0	0	0	0	0	0	0	0	0	0	0	0	0	0	0	0	0	0	0	0	0	0	0	0	0	0	0	13932.308
Peak_000399	0	0	0	0	0	0	0	0	0	0	0	0	0	0	0	0	0	0	0	0	0	0	0	0	0	9772.206	0	0	0	0	0	0	0	0	0	0	0	0	0	0	0	0	0	0	0	0	0	0	0
Peak_000400	0	0	0	0	0	0	0	0	0	0	0	0	0	0	0	0	0	0	0	0	0	0	0	0	0	0	0	0	0	0	0	0	0	0	0	0	0	0	0	0	0	0	0	0	0	0	0	0	0
Peak_000401	0	0	0	0	0	0	0	0	0	0	0	6227.604	0	0	0	0	0	0	0	0	0	0	0	0	0	0	0	0	0	0	0	0	0	0	0	0	0	0	0	0	0	0	0	0	0	0	0	0	73777.984
Peak_000402	0	0	0	0	0	0	0	0	0	0	0	0	0	0	0	0	0	0	0	0	0	0	0	0	0	0	0	0	0	0	0	0	0	0	0	0	0	0	0	0	0	0	0	0	0	0	0	0	0
Peak_000403	0	0	0	0	0	0	0	0	0	0	0	0	18661.662	0	0	0	0	0	0	0	0	0	0	0	0	0	0	0	0	0	0	0	0	0	0	0	0	0	0	0	0	0	0	0	0	0	0	0	0
Peak_000404	0	0	0	0	0	0	0	0	0	0	0	0	3264.6978	0	0	0	0	0	0	0	0	0	0	0	0	0	0	0	0	0	0	0	0	0	0	0	0	0	5.248977	0	0	0	0	11920.502	0	0	0	0	12996.655
Peak_000405	0	0	0	0	0	0	0	0	0	0	0	0	0	0	0	0	0	0	0	0	0	0	0	0	0	0	0	0	0	0	0	0	0	0	0	0	0	0	0	0	0	0	0	3305.4607	0	0	0	0	105154.98
Peak_000406	0	0	0	0	0	0	0	0	0	0	0	0	0	0	0	0	0	0	0	0	0	0	0	0	0	0	0	0	0	0	0	0	0	0	0	0	0	0	0	0	0	0	0	0	0	0	0	0	0
Peak_000407	0	0	0	0	0	0	0	0	0	0	0	38076.324	0	0	0	0	0	0	0	0	0	0	0	0	0	0	0	0	0	0	0	0	0	0	0	0	0	0	0	0	0	0	0	0	0	0	0	0	2035.3386
Peak_000408	0	0	0	0	0	0	0	0	0	0	0	0	0	0	0	0	0	0	0	0	0	0	0	0	0	0	0	0	0	0	0	0	0	0	0	0	0	0	0	0	0	0	0	0	0	0	0	0	0
Peak_000409	0	0	0	0	0	0	0	0	0	0	0	64433.39	0	0	0	0	0	0	0	0	0	0	0	0	0	0	0	0	0	0	0	0	0	0	0	0	0	0	0	0	0	0	0	0	0	0	0	0	0
Peak_000410	0	0	0	0	0	0	0	0	0	0	0	47453.65	0	0	0	0	0	0	0	0	0	0	0	0	0	0	0	0	0	0	0	0	0	0	0	0	0	0	0	0	0	0	0	0	0	0	0	0	0
Peak_000411	0	0	0	0	0	0	0	0	0	0	0	18651.658	0	0	0	0	0	0	0	0	0	0	0	0	0	0	0	0	0	0	0	0	0	0	0	0	0	0	0	0	0	0	0	0	0	0	0	0	17438.637
Peak_000412	0	0	0	0	0	0	0	0	0	0	0	100550.84	0	0	0	0	0	0	0	0	0	0	0	0	0	0	0	0	0	0	0	0	0	0	0	0	0	0	0	0	0	0	0	0	0	0	0	0	163.6713
Peak_000413	0	0	0	0	0	0	0	0	0	0	3573.7363	159.57541	0	0	0	0	0	0	0	0	0	0	0	0	0	0	0	0	0	0	0	0	0	0	0	0	0	0	0	0	0	0	0	0	0	0	0	0	0
Peak_000414	0	0	0	0	0	0	0	0	0	0	0	47651.88	0	0	0	0	0	0	0	0	0	0	0	0	0	0	0	0	0	0	0	0	0	0	0	0	0	0	0	0	0	0	0	0	0	0	0	0	0
Peak_000415	0	0	0	0	0	0	0	0	0	0	0	0	0	0	0	0	0	0	0	0	0	0	0	0	0	0	0	0	0	0	0	0	0	0	0	0	0	0	0	0	0	0	0	0	0	0	0	0	0
Peak_000416	0	0	0	0	0	0	0	0	0	0	10955.802	0	0	0	0	0	0	0	0	0	0	0	0	0	0	0	0	0	0	0	0	0	0	0	0	0	0	0	0	0	0	0	0	0	0	0	0	0	0
Peak_000417	0	0	0	0	10187.07	0	0	0	0	0	0	0	0	0	0	0	0	0	0	0	0	0	0	0	0	0	0	0	0	0	0	0	0	0	0	0	0	0	0	0	0	0	0	0	0	0	0	0	23354.363
Peak_000418	0	0	0	0	0	0	0	0	0	0	0	0	5506.145	0	0	0	0	0	0	0	0	0	0	0	0	5774.5903	0	0	0	0	0	0	0	0	0	0	0	0	0	0	0	0	0	0	0	0	0	0	15499.363
Peak_000419	0	0	0	0	0	0	0	0	0	0	0	0	0	0	0	0	0	0	0	0	0	0	0	0	0	0	0	0	0	0	0	0	0	0	0	0	0	0	0	0	0	0	0	0	0	0	0	0	0
Peak_000420	0	0	0	0	0	0	0	0	0	0	0	0	0	0	0	0	0	0	0	0	0	0	0	0	0	0	0	0	0	0	0	0	0	0	0	0	0	0	0	0	0	0	0	0	0	0	0	0	0
Peak_000421	0	0	0	0	0	0	0	0	0	0	0	0	104.485085	0	0	0	0	0	0	0	0	0	0	13961.939	0	0	0	0	0	0	0	0	0	0	0	0	0	0	0	0	0	0	0	0	0	0	0	0	0
Peak_000422	0	0	0	0	0	0	0	0	0	0	0	0	24678.861	0	0	0	0	0	0	0	0	0	0	0	0	0	0	0	0	0	0	0	0	0	0	0	0	0	0	0	0	0	0	0	0	0	0	0	0
Peak_000423	0	0	0	0	0	0	0	0	0	0	0	0	0	0	0	0	0	0	0	0	0	0	0	0	0	0	0	0	0	0	0	0	0	0	0	0	0	0	0	0	0	0	0	0	0	0	0	0	0
Peak_000424	0	0	0	0	0	0	0	0	0	0	0	43923.824	0	0	0	0	0	0	0	0	0	0	0	0	0	0	0	0	0	0	0	0	0	0	0	0	0	0	0	0	0	0	0	0	0	0	0	0	2752.1484
Peak_000425	0	0	0	0	36280.777	0	0	0	0	0	0	0	16571.055	0	0	0	0	0	0	0	0	0	0	22693.105	0	0	0	0	0	0	0	0	0	0	0	0	0	0	0	0	0	0	0	34538.727	0	0	0	0	0
Peak_000426	0	0	0	0	0	0	0	0	0	0	0	117513.19	0	0	0	0	0	0	0	0	0	0	0	0	0	0	0	0	0	0	0	0	0	0	0	0	0	0	0	0	0	0	0	0	0	0	0	0	0
Peak_000427	0	0	0	0	0	0	0	0	0	0	0	23439.432	0	0	0	0	0	0	0	0	0	0	0	0	0	0	0	0	0	0	0	0	0	0	0	0	0	0	0	0	0	0	0	0	0	0	0	0	0
Peak_000428	0	0	0	0	15445.537	0	0	0	0	0	0	8209.5205	0	0	0	0	0	0	0	0	0	0	0	0	0	0	0	0	0	0	0	0	0	0	0	0	0	0	0	0	0	0	0	0	0	0	0	0	25317.916
Peak_000429	0	0	0	0	0	0	0	0	0	0	0	57049.715	0	0	0	0	0	0	0	0	0	0	0	0	0	0	0	0	0	0	0	0	0	0	0	0	0	0	0	0	0	0	0	0	0	0	0	0	0
Peak_000430	0	0	0	0	3464.4844	0	0	0	0	0	0	28202.193	0	0	0	0	0	0	0	0	0	0	0	31113.246	0	4109.4077	0	0	0	0	0	0	0	0	0	0	0	0	25887.21	0	0	0	0	5411.6177	0	0	0	0	114646.79
Peak_000431	0	0	0	0	0	0	0	0	0	0	4210.7207	0	0	0	0	0	0	0	0	0	0	0	0	0	0	0	0	0	0	0	0	0	0	0	0	0	0	0	0	0	0	0	0	0	0	0	0	0	0
Peak_000432	0	0	0	0	0	0	0	0	0	0	0	0	0	0	0	0	0	0	0	0	0	0	0	0	0	0	0	0	0	0	0	0	0	0	0	0	0	0	0	0	0	0	0	0	0	0	0	0	0
Peak_000433	0	0	0	0	0	0	0	0	0	0	0	0	0	0	0	0	0	0	0	0	0	0	0	0	0	0	0	0	0	0	0	0	0	0	0	0	0	0	0	0	0	0	0	0	0	0	0	0	0
Peak_000434	0	0	0	0	0	0	0	0	0	0	0	0	0	0	0	0	0	0	0	0	0	0	0	0	0	0	0	0	0	0	0	0	0	0	0	0	0	0	0	0	0	0	0	0	0	0	0	0	0
Peak_000435	0	0	0	0	0	0	0	0	0	0	0	77146.484	5654.8813	0	0	0	0	0	0	0	0	0	0	0	0	0	0	0	0	0	0	0	0	0	0	0	0	0	0	0	0	0	0	0	0	0	0	0	0
Peak_000436	0	0	0	0	0	0	0	0	0	0	0	78241.18	1938.6814	0	0	0	0	0	0	0	0	0	0	0	0	0	0	0	0	0	0	0	0	0	0	0	0	0	0	0	0	0	0	0	0	0	0	0	39920.844
Peak_000437	0	0	0	0	0	0	0	0	0	0	10955.802	0	0	0	0	0	0	0	0	0	0	0	0	0	0	0	0	0	0	0	0	0	0	0	0	0	0	0	0	0	0	0	0	0	0	0	0	0	0
Peak_000438	0	0	0	0	0	0	0	0	0	0	0	0	0	0	0	0	0	0	0	0	0	0	0	0	0	0	0	0	0	0	0	0	0	0	0	0	0	0	0	0	0	0	0	0	0	0	0	0	0
Peak_000439	0	0	0	0	0	0	0	0	0	0	0	120458.55	0	0	0	0	0	0	0	0	0	0	0	0	0	0	0	0	0	0	0	0	0	0	0	0	0	0	0	0	0	0	0	0	0	0	0	0	8396.241
Peak_000440	0	0	0	0	0	0	0	0	0	0	0	46749.15	0	0	0	0	0	0	0	0	0	0	0	0	0	0	0	0	0	0	0	0	0	0	0	0	0	0	0	0	0	0	0	0	0	0	0	0	13545.59
Peak_000441	0	0	0	0	0	0	0	0	0	9620.472	0	0	0	0	0	0	0	0	0	0	0	0	0	0	0	0	0	0	0	0	5526.3354	0	0	0	0	0	0	0	0	0	0	0	0	0	0	0	0	0	0
Peak_000442	0	0	0	0	16635.275	0	0	0	0	0	0	0	9461.064	0	0	0	0	0	0	0	0	0	0	0	0	0	0	0	0	0	0	0	0	0	0	0	0	0	0	0	0	0	0	31946.527	0	0	0	0	83711.18
Peak_000443	0	0	0	0	0	0	0	0	0	0	0	0	0	0	0	0	0	0	0	0	0	0	0	25559.803	0	0	0	0	0	0	0	0	0	0	0	0	0	0	0	0	0	0	0	0	0	0	0	0	0
Peak_000444	0	0	0	0	0	0	0	0	0	0	0	0	0	0	0	0	0	0	0	0	0	0	0	0	0	0	0	0	0	0	0	0	0	0	0	0	0	0	0	0	0	0	0	0	0	0	0	0	0
Peak_000445	0	0	0	0	0	0	0	0	0	0	0	31009.826	0	0	0	0	0	0	0	0	0	0	0	0	0	0	0	0	0	0	0	0	0	0	0	0	0	0	0	0	0	0	0	0	0	0	0	0	0
Peak_000446	0	0	0	0	0	0	0	0	0	0	8060.666	11123.857	0	0	0	0	0	0	0	0	0	0	0	0	0	0	0	0	0	0	0	0	0	0	0	0	0	0	0	0	0	0	0	0	0	0	0	0	0
Peak_000447	0	0	0	0	0	0	0	0	0	0	10.723881	22356.648	0	0	0	0	0	0	0	0	0	0	0	0	0	0	0	0	0	0	0	0	0	0	0	0	0	0	0	0	0	0	0	0	0	0	0	0	0
Peak_000448	0	0	0	0	53455.68	0	0	0	0	0	0	0	19993.902	0	0	0	0	0	0	0	0	0	0	0	0	0	0	0	0	0	0	0	0	0	0	0	0	0	0	0	0	0	0	0	0	0	0	0	0
Peak_000449	0	0	0	0	0	0	0	0	0	0	4869.552	0	0	0	0	0	0	0	0	0	0	0	0	0	0	0	0	0	0	0	0	0	0	0	0	0	0	0	0	0	0	0	0	0	0	0	0	0	13467.646
Peak_000450	0	0	0	0	0	0	0	0	0	0	0	0	0	0	0	0	0	0	0	0	0	0	0	0	0	0	0	0	0	0	0	0	0	0	0	0	0	0	0	0	0	0	0	0	0	0	0	0	0
Peak_000451	0	0	0	0	0	0	0	0	0	0	35416.31	39339.957	0	0	0	0	0	0	0	0	0	0	0	0	0	0	0	0	0	0	0	0	0	0	0	0	0	0	0	0	0	0	0	0	0	0	0	0	0
Peak_000452	0	0	0	0	0	0	0	0	0	0	26241.531	0	0	0	0	0	0	0	0	0	0	0	0	0	0	0	0	0	0	0	0	0	0	0	0	0	0	0	0	0	0	0	0	0	0	0	0	0	0
Peak_000453	0	0	0	0	0	0	0	0	0	0	0	38557.98	0	0	0	0	0	0	0	0	0	0	0	0	0	0	0	0	0	0	0	0	0	0	0	0	0	0	0	0	0	0	0	0	0	0	0	0	0
Peak_000454	0	0	0	0	0	0	0	0	0	0	0	102144.875	0	0	0	0	0	0	0	0	0	0	0	0	0	0	0	0	0	0	0	0	0	0	0	0	0	0	0	0	0	0	0	0	0	0	0	0	0
Peak_000455	0	0	0	0	0	0	0	0	0	0	0	0	0	0	0	0	0	0	0	0	0	0	0	0	0	0	0	0	0	0	0	0	0	0	0	0	0	0	0	0	0	0	0	0	0	0	0	0	0
Peak_000456	0	0	0	0	0	0	0	0	0	0	0	25585.047	0	0	0	0	0	0	0	0	0	0	0	0	0	0	0	0	0	0	0	0	0	0	0	0	0	0	0	0	0	0	0	0	0	0	0	0	0
Peak_000457	0	0	0	0	0	0	0	0	0	0	0	73373.45	0	0	0	0	0	0	0	0	0	0	0	0	0	0	0	0	0	0	0	0	0	0	0	0	0	0	0	0	0	0	0	0	0	0	0	0	6108.407
Peak_000458	0	0	0	0	0	0	0	0	0	0	0	97403.73	0	0	0	0	0	0	0	0	0	0	0	0	0	0	0	0	0	0	0	0	0	0	0	0	0	0	0	0	0	0	0	0	0	0	0	0	926.8928
Peak_000459	0	0	0	0	38848.285	0	0	0	0	0	0	0	0	0	0	0	0	0	0	0	0	0	0	0	0	0	0	0	0	0	0	0	0	0	0	0	0	0	0	0	0	0	0	0	0	0	0	0	0
Peak_000460	0	0	0	0	24455.396	0	0	0	0	0	0	0	0	0	0	0	0	0	0	0	0	0	0	0	0	0	0	0	0	0	0	0	0	0	0	0	0	0	0	0	0	0	0	0	0	0	0	0	0
Peak_000461	0	0	0	0	31740.703	0	0	0	0	0	0	0	3085.791	0	0	0	0	0	0	0	0	0	0	0	0	0	0	0	0	0	0	0	0	0	0	0	0	0	0	0	0	0	0	0	0	0	0	0	16049.311
Peak_000462	0	0	0	0	0	0	0	0	0	0	0	0	0	0	0	0	0	0	0	0	0	0	0	0	0	0	0	0	0	0	0	0	0	0	0	0	0	0	0	0	0	0	0	0	0	0	0	0	0
Peak_000463	0	0	0	0	0	0	0	0	0	0	0	24001.121	4892.332	0	0	0	0	0	0	0	0	0	0	0	0	0	0	0	0	0	0	0	0	0	0	0	0	0	0	0	0	0	0	0	0	0	0	0	23133.693
Peak_000464	0	0	0	0	0	0	0	0	0	0	0	113431.13	0	0	0	0	0	0	0	0	0	0	0	0	0	0	0	0	0	0	0	0	0	0	0	0	0	0	0	0	0	0	0	0	0	0	0	0	0
Peak_000465	0	0	0	0	15295.32	0	0	0	0	0	0	126696.836	0	0	0	0	0	0	0	0	0	0	0	0	0	0	0	0	0	0	0	0	0	0	0	0	0	0	0	0	0	0	0	0	0	0	0	0	54688.2
Peak_000466	0	0	0	0	0	0	0	0	0	0	26430.201	0	0	0	0	0	0	0	0	0	0	0	0	0	0	0	0	0	0	0	0	0	0	0	0	0	0	0	0	0	0	0	0	0	0	0	0	0	25914.145
Peak_000467	0	0	0	0	0	0	0	0	0	0	0	0	0	0	0	0	0	0	0	0	0	0	0	0	0	0	0	0	0	0	0	0	0	0	0	0	0	0	0	0	0	0	0	0	0	0	0	0	0
Peak_000468	0	0	0	0	0	0	0	0	0	0	0	0	0	0	0	0	0	0	0	0	0	0	0	0	0	0	0	0	0	0	0	0	0	0	0	0	0	0	0	0	0	0	0	0	0	0	0	0	0
Peak_000469	0	0	0	0	0	0	0	0	0	0	0	167344.47	0	0	0	0	0	0	0	0	0	0	0	0	0	0	0	0	0	0	0	0	0	0	0	0	0	0	0	0	0	0	0	0	0	0	0	0	0
Peak_000470	0	0	0	0	0	0	0	0	0	0	0	53742.87	0	0	0	0	0	0	0	0	0	0	0	0	0	0	0	0	0	0	0	0	0	0	0	0	0	0	0	0	0	0	0	0	0	0	0	0	0
Peak_000471	0	0	0	0	0	0	0	0	0	0	0	0	0	0	0	0	0	0	0	0	0	0	0	8797.458	0	0	0	0	0	0	0	0	0	0	0	0	0	0	0	0	0	0	0	0	0	0	0	0	0
Peak_000472	0	0	0	0	0	0	0	0	0	0	0	34475.914	0	0	0	0	0	0	0	0	0	0	0	0	0	0	0	0	0	0	0	0	0	0	0	0	0	0	0	0	0	0	0	0	0	0	0	0	0
Peak_000473	0	0	0	0	0	0	0	0	0	0	6255.1377	0	0	0	0	0	0	0	0	0	0	0	0	0	0	0	0	0	0	0	0	0	0	0	0	0	0	0	0	0	0	0	0	0	0	0	0	0	13590.874
Peak_000474	0	0	0	0	0	0	0	0	0	0	0	96618.195	0	0	0	0	0	0	0	0	0	0	0	0	0	0	0	0	0	0	0	0	0	0	0	0	0	0	0	0	0	0	0	0	0	0	0	0	0
Peak_000475	0	0	0	0	0	0	0	0	0	0	0	101448.445	0	0	0	0	0	0	0	0	0	0	0	0	0	0	0	0	0	0	0	0	0	0	0	0	0	0	0	0	0	0	0	0	0	0	0	0	0
Peak_000476	0	0	0	0	0	0	0	0	0	0	0	30873.754	5717.969	0	0	0	0	0	0	0	0	0	0	0	0	0	0	0	0	0	0	0	0	0	0	0	0	0	0	0	0	0	0	13756.978	0	0	0	0	93145.45
Peak_000477	0	0	0	0	10112.641	0	0	0	0	0	0	0	0	0	0	0	0	0	0	0	0	0	0	0	0	0	0	0	0	0	0	0	0	0	0	0	0	0	0	0	0	0	0	9483.016	0	0	0	0	0
Peak_000478	0	0	0	0	65805.6	0	0	0	0	0	0	0	25029.787	0	0	0	0	0	0	0	0	0	0	0	0	62193.207	0	0	0	0	0	0	0	0	0	0	0	0	0	0	0	0	0	9701.518	0	0	0	0	29444.514
Peak_000479	0	0	0	0	0	0	0	0	0	0	0	0	0	0	0	0	0	0	0	0	0	0	0	0	0	0	0	0	0	0	0	0	0	0	0	0	0	0	0	0	0	0	0	0	0	0	0	0	0
Peak_000480	0	0	0	0	0	0	0	0	0	0	0	0	0	0	0	0	0	0	0	0	0	0	0	0	0	0	0	0	0	0	0	0	0	0	0	0	0	0	0	0	0	0	0	0	0	0	0	0	0
Peak_000481	0	0	0	0	0	0	0	0	0	0	0	0	0	0	0	0	0	0	0	0	0	0	0	0	0	0	0	0	0	0	0	0	0	0	0	0	0	0	0	0	0	0	0	0	0	0	0	0	48102.7
Peak_000482	0	0	0	0	10058.381	0	0	0	0	0	0	0	0	0	0	0	0	0	0	0	0	0	0	8174.3574	0	0	0	0	0	0	0	0	0	0	0	0	0	0	0	0	0	0	0	0	0	0	0	0	0
Peak_000483	0	0	0	0	0	0	0	0	0	0	0	36252.01	0	0	0	0	0	0	0	0	0	0	0	0	0	0	0	0	0	0	0	0	0	0	0	0	0	0	0	0	0	0	0	0	0	0	0	0	75716.49
Peak_000484	0	0	0	0	0	0	0	0	0	0	0	143371.72	0	0	0	0	0	0	0	0	0	0	0	0	0	0	0	0	0	0	0	0	0	0	0	0	0	0	0	0	0	0	0	0	0	0	0	0	9140.218
Peak_000485	0	0	0	0	11014.842	0	0	0	0	0	0	268086.66	19141.775	0	0	0	0	0	0	0	0	0	0	12921.744	0	0	0	0	0	0	0	0	0	0	0	0	0	0	0	0	0	0	0	0	0	0	0	0	26094.857
Peak_000486	0	0	0	0	0	0	0	0	0	0	0	81427.57	0	0	0	0	0	0	0	0	0	0	0	0	0	0	0	0	0	0	0	0	0	0	0	0	0	0	0	0	0	0	0	0	0	0	0	0	12799.532
Peak_000487	0	0	0	0	0	0	0	0	0	0	0	64870.34	0	0	0	0	0	0	0	0	0	0	0	0	0	0	0	0	0	0	0	0	0	0	0	0	0	0	0	0	0	0	0	0	0	0	0	0	0
Peak_000488	0	0	0	0	29526.549	0	0	0	0	0	0	0	6910.2915	0	0	0	0	0	0	0	0	0	0	0	0	0	0	0	0	0	0	0	0	0	0	0	0	0	0	0	0	0	0	0	0	0	0	0	53667.258
Peak_000489	0	0	0	0	0	0	0	0	0	0	38487.24	0	0	0	0	0	0	0	0	0	0	0	0	0	0	0	0	0	0	0	0	0	0	0	0	0	0	0	4787.235	0	0	0	0	0	0	0	0	0	0
Peak_000490	0	0	0	0	0	0	0	0	0	0	0	0	0	0	0	0	0	0	0	0	0	0	0	0	0	0	0	0	0	0	0	0	0	0	0	0	0	0	0	0	0	0	0	0	0	0	0	0	0
Peak_000491	0	0	0	0	0	0	0	0	0	0	0	0	0	0	0	0	0	0	0	0	0	0	0	0	0	0	0	0	0	0	0	0	0	0	0	0	0	0	0	0	0	0	0	0	0	0	0	0	0
Peak_000492	0	0	0	0	8184.9272	0	0	0	0	0	0	25669.992	0	0	0	0	0	0	0	0	0	0	0	0	0	0	0	0	0	0	0	0	0	0	0	0	0	0	0	0	0	0	0	0	0	0	0	0	0
Peak_000493	0	0	0	0	0	0	0	0	0	0	11287.593	0	0	0	0	0	0	0	0	0	0	0	0	0	0	0	0	0	0	0	0	0	0	0	0	0	0	0	0	0	0	0	0	0	0	0	0	0	0
Peak_000494	0	0	0	0	18250.965	0	0	0	0	0	0	0	0	0	0	0	0	0	0	0	0	0	0	0	0	0	0	0	0	0	0	0	0	0	0	0	0	0	0	0	0	0	0	65279.754	0	0	0	0	0
Peak_000495	0	0	0	0	0	0	0	0	0	0	0	0	0	0	0	0	0	0	0	0	0	0	0	0	0	0	0	0	0	0	0	0	0	0	0	0	0	0	0	0	0	0	0	0	0	0	0	0	0
Peak_000496	0	0	0	0	0	0	0	0	0	0	0	16855.928	0	0	0	0	0	0	0	0	0	0	0	0	0	0	0	0	0	0	0	0	0	0	0	0	0	0	0	0	0	0	0	0	0	0	0	0	0
Peak_000497	0	0	0	0	0	0	0	0	0	0	673.5546	94650.664	100.60642	0	0	0	0	0	0	0	0	0	0	0	0	0	0	0	0	0	0	0	0	0	0	0	0	0	0	0	0	0	0	0	0	0	0	0	0
Peak_000498	0	0	0	0	0	0	0	0	0	0	5891.87	0	0	0	0	0	0	0	0	0	0	0	0	0	0	0	0	0	0	0	0	0	0	0	0	0	0	0	6224.771	0	0	0	0	1464.1884	0	0	0	0	31718.594
Peak_000499	0	0	0	0	0	0	0	0	0	0	0	0	0	0	0	0	0	0	0	0	0	0	0	0	0	0	0	0	0	0	0	0	0	0	0	0	0	0	0	0	0	0	0	0	0	0	0	0	0
Peak_000500	0	0	0	0	0	0	0	0	0	0	0	37936.496	0	0	0	0	0	0	0	0	0	0	0	0	0	0	0	0	0	0	0	0	0	0	0	0	0	0	0	0	0	0	0	0	0	0	0	0	0
Peak_000501	0	0	0	0	23755.97	0	0	0	0	0	0	0	0	0	0	0	0	0	0	0	0	0	0	30211.42	0	0	0	0	0	0	0	0	0	0	0	0	0	0	0	0	0	0	0	90001.11	0	0	0	0	141567.45
Peak_000502	0	0	0	0	12192.191	0	0	0	0	0	0	0	0	0	0	0	0	0	0	0	0	0	0	0	0	0	0	0	0	0	0	0	0	0	0	0	0	0	0	0	0	0	0	0	0	0	0	0	94749.48
Peak_000503	0	0	0	0	0	0	0	0	0	0	0	0	7345.0195	0	0	0	0	0	0	0	0	0	0	0	0	6797.045	0	0	0	0	0	0	0	0	0	0	0	0	0	0	0	0	0	0	0	0	0	0	46444.023
Peak_000504	0	0	0	0	0	0	0	0	0	0	0	52006.13	0	0	0	0	0	0	0	0	0	0	0	0	0	0	0	0	0	0	0	0	0	0	0	0	0	0	0	0	0	0	0	0	0	0	0	0	44528.332
Peak_000505	0	0	0	0	0	0	0	0	0	0	0	0	5620.982	0	0	0	0	0	0	0	0	0	0	0	0	6797.045	0	0	0	0	0	0	0	0	0	0	0	0	0	0	0	0	0	0	0	0	0	0	129083.66
Peak_000506	0	0	0	0	0	0	0	0	0	0	2874.0867	13488.479	0	0	0	0	0	0	0	0	0	0	0	0	0	0	0	0	0	0	0	0	0	0	0	0	0	0	0	0	0	0	0	0	0	0	0	0	0
Peak_000507	0	0	0	0	0	0	0	0	0	0	0	66213.06	0	0	0	0	0	0	0	0	0	0	0	0	0	0	0	0	0	0	0	0	0	0	0	0	0	0	0	0	0	0	0	0	0	0	0	0	0
Peak_000508	0	0	0	0	138432.33	0	0	0	0	0	0	0	39835.49	0	0	0	0	0	0	0	0	0	0	45729.766	0	11698.486	0	0	0	0	0	0	0	0	0	0	0	0	93328.945	0	0	0	0	127623.38	0	0	0	0	538905.2
Peak_000509	0	0	0	0	0	0	0	0	0	0	0	34725.79	0	0	0	0	0	0	0	0	0	0	0	0	0	0	0	0	0	0	0	0	0	0	0	0	0	0	0	0	0	0	0	0	0	0	0	0	0
Peak_000510	0	0	0	0	0	0	0	0	0	0	0	98456.586	0	0	0	0	0	0	0	0	0	0	0	0	0	0	0	0	0	0	0	0	0	0	0	0	0	0	0	0	0	0	0	0	0	0	0	0	0
Peak_000511	0	0	0	0	0	0	0	0	0	0	0	0	0	0	0	0	0	0	0	0	0	0	0	0	0	0	0	0	0	0	0	0	0	0	0	0	0	0	0	0	0	0	0	0	0	0	0	0	0
Peak_000512	0	0	0	0	0	0	0	0	0	0	0	0	0	0	0	0	0	0	0	0	0	0	0	2433.912	0	0	0	0	0	0	0	0	0	0	0	0	0	0	0	0	0	0	0	0	0	0	0	0	0
Peak_000513	0	0	0	0	0	0	0	0	0	0	0	0	0	0	0	0	0	0	0	0	0	0	0	0	0	0	0	0	0	0	0	0	0	0	0	0	0	0	0	0	0	0	0	0	0	0	0	0	0
Peak_000514	0	0	0	0	42104.445	0	0	0	0	0	0	0	0	0	0	0	0	0	0	0	0	0	0	0	0	0	0	0	0	0	0	0	0	0	0	0	0	0	0	0	0	0	0	0	0	0	0	0	0
Peak_000515	0	0	0	0	0	0	0	0	0	0	0	0	0	0	0	0	0	0	0	0	0	0	0	0	0	0	0	0	0	0	0	0	0	0	0	0	0	0	0	0	0	0	0	0	0	0	0	0	0
Peak_000516	0	0	0	0	7404.787	0	0	0	0	0	0	0	0	0	0	0	0	0	0	0	0	0	0	0	0	0	0	0	0	0	0	0	0	0	0	0	0	0	0	0	0	0	0	0	0	0	0	0	7228.7305
Peak_000517	0	0	0	0	0	0	0	0	0	0	0	0	0	0	0	0	0	0	0	0	0	0	0	0	0	0	0	0	0	0	0	0	0	0	0	0	0	0	0	0	0	0	0	0	0	0	0	0	0
Peak_000518	0	0	0	0	0	0	0	0	0	0	0	91733.97	0	0	0	0	0	0	0	0	0	0	0	0	0	0	0	0	0	0	0	0	0	0	0	0	0	0	0	0	0	0	0	0	0	0	0	0	15727.015
Peak_000519	0	0	0	0	0	0	0	0	0	0	0	35864.383	0	0	0	0	0	0	0	0	0	0	0	0	0	0	0	0	0	0	0	0	0	0	0	0	0	0	0	0	0	0	0	0	0	0	0	0	12811.298
Peak_000520	0	0	0	0	0	0	0	0	0	0	2374.9688	0	6212.2905	0	0	0	0	0	0	0	0	0	0	0	0	0	0	0	0	0	0	0	0	0	0	0	0	0	0	0	0	0	0	0	0	0	0	0	27492.066
Peak_000521	0	0	0	0	0	0	0	0	0	0	0	106499.59	0	0	0	0	0	0	0	0	0	0	0	0	0	0	0	0	0	0	0	0	0	0	0	0	0	0	0	0	0	0	0	0	0	0	0	0	0
Peak_000522	0	0	0	0	0	0	0	0	0	0	0	110114.96	0	0	0	0	0	0	0	0	0	0	0	0	0	0	0	0	0	0	0	0	0	0	0	0	0	0	0	0	0	0	0	0	0	0	0	0	0
Peak_000523	0	0	0	0	0	0	0	0	0	0	0	0	8894.457	0	0	0	0	0	0	0	0	0	0	0	0	0	0	0	0	0	0	0	0	0	0	0	0	0	0	0	0	0	0	0	0	0	0	0	0
Peak_000524	0	0	0	0	0	0	0	0	0	0	0	0	0	0	0	0	0	0	0	0	0	0	0	0	0	0	0	0	0	0	0	0	0	0	0	0	0	0	0	0	0	0	0	0	0	0	0	0	20389.836
Peak_000525	0	0	0	0	0	0	0	0	0	0	0	15422.689	0	0	0	0	0	0	0	0	0	0	0	0	0	0	0	0	0	0	0	0	0	0	0	0	0	0	0	0	0	0	0	0	0	0	0	0	0
Peak_000526	0	0	0	0	0	0	0	0	0	0	0	65421.957	0	0	0	0	0	0	0	0	0	0	0	0	0	0	0	0	0	0	0	0	0	0	0	0	0	0	0	0	0	0	0	0	0	0	0	0	0
Peak_000527	0	0	0	0	0	0	0	0	0	0	0	9118.577	0	0	0	0	0	0	0	0	0	0	0	0	0	0	0	0	0	0	0	0	0	0	0	0	0	0	0	0	0	0	0	0	0	0	0	0	0
Peak_000528	0	0	0	0	0	0	0	0	0	0	23973.049	0	0	0	0	0	0	0	0	0	0	0	0	0	0	0	0	0	0	0	0	0	0	0	0	0	0	0	10158.758	0	0	0	0	0	0	0	0	0	0
Peak_000529	0	0	0	0	0	0	0	0	0	0	0	15617.24	0	0	0	0	0	0	0	0	0	0	0	0	0	0	0	0	0	0	0	0	0	0	0	0	0	0	0	0	0	0	0	0	0	0	0	0	0
Peak_000530	0	0	0	0	0	0	0	0	0	0	0	107136.92	0	0	0	0	0	0	0	0	0	0	0	0	0	0	0	0	0	0	0	0	0	0	0	0	0	0	0	0	0	0	0	0	0	0	0	0	15672.826
Peak_000531	0	0	0	0	45322.72	0	0	0	0	0	0	0	57303.2	0	0	0	0	0	0	0	0	0	0	0	0	50027.613	0	0	0	0	0	0	0	0	0	0	0	0	0	0	0	0	0	0	0	0	0	0	12472.733
Peak_000532	0	0	0	0	0	0	0	0	0	0	0	0	0	0	0	0	0	0	0	0	0	0	0	0	0	0	0	0	0	0	0	0	0	0	0	0	0	0	0	0	0	0	0	0	0	0	0	0	0
Peak_000533	0	0	0	0	0	0	0	0	0	0	5183.2285	31249.79	0	0	0	0	0	0	0	0	0	0	0	0	0	0	0	0	0	0	0	0	0	0	0	0	0	0	0	0	0	0	0	0	0	0	0	0	0
Peak_000534	0	0	0	0	0	0	0	0	0	0	0	55909.145	0	0	0	0	0	0	0	0	0	0	0	0	0	0	0	0	0	0	0	0	0	0	0	0	0	0	0	0	0	0	0	0	0	0	0	0	0
Peak_000535	0	0	0	0	0	0	0	0	0	0	0	0	0	0	0	0	0	0	0	0	0	0	0	0	0	0	0	0	0	0	0	0	0	0	0	0	0	0	0	0	0	0	0	0	0	0	0	0	0
Peak_000536	0	0	0	0	0	0	0	0	0	0	0	0	0	0	0	0	0	0	0	0	0	0	0	0	0	0	0	0	0	0	0	0	0	0	0	0	0	0	0	0	0	0	0	0	0	0	0	0	0
Peak_000537	0	0	0	0	0	0	0	0	0	0	0	0	0	0	0	0	0	0	0	0	0	0	0	0	0	0	0	0	0	0	0	0	0	0	0	0	0	0	0	0	0	0	0	0	0	0	0	0	0
Peak_000538	0	0	0	0	28389.844	0	0	0	0	0	0	0	20497.32	0	0	0	0	0	0	0	0	0	0	0	0	0	0	0	0	0	0	0	0	0	0	0	0	0	0	0	0	0	0	0	0	0	0	0	157730.12
Peak_000539	0	0	0	0	27969.916	0	0	0	0	0	0	0	33044.613	0	0	0	0	0	0	0	0	0	0	59936.824	0	30484.338	0	0	0	0	0	0	0	0	0	0	0	0	0	0	0	0	0	125615.73	0	0	0	0	30456.768
Peak_000540	0	0	0	0	0	0	0	0	0	0	0	0	0	0	0	0	0	0	0	0	0	0	0	0	0	0	0	0	0	0	0	0	0	0	0	0	0	0	0	0	0	0	0	19495.41	0	0	0	0	0
Peak_000541	0	0	0	0	27821.398	0	0	0	0	0	0	0	18169.203	0	0	0	0	0	0	0	0	0	0	0	0	0	0	0	0	0	0	0	0	0	0	0	0	0	0	0	0	0	0	5184.085	0	0	0	0	0
Peak_000542	0	0	0	0	0	0	0	0	0	0	6886.2817	0	0	0	0	0	0	0	0	0	0	0	0	0	0	0	0	0	0	0	0	0	0	0	0	0	0	0	0	0	0	0	0	0	0	0	0	0	0
Peak_000543	0	0	0	0	0	0	0	0	0	0	9636.987	14275.077	0	0	0	0	0	0	0	0	0	0	0	0	0	0	0	0	0	0	0	0	0	0	0	0	0	0	0	0	0	0	0	0	0	0	0	0	0
Peak_000544	0	0	0	0	0	0	0	0	0	0	0	15920.806	0	0	0	0	0	0	0	0	0	0	0	0	0	0	0	0	0	0	0	0	0	0	0	0	0	0	0	0	0	0	0	0	0	0	0	0	0
Peak_000545	0	0	0	0	0	0	0	0	0	0	0	0	0	0	0	0	0	0	0	0	0	0	0	0	0	0	0	0	0	0	0	0	0	0	0	0	0	0	0	0	0	0	0	0	0	0	0	0	0
Peak_000546	0	0	0	0	0	0	0	0	0	0	0	42718.293	0	0	0	0	0	0	0	0	0	0	0	0	0	0	0	0	0	0	0	0	0	0	0	0	0	0	0	0	0	0	0	0	0	0	0	0	94328.61
Peak_000547	0	0	0	0	0	0	0	0	0	0	0	46749.062	0	0	0	0	0	0	0	0	0	0	0	0	0	0	0	0	0	0	0	0	0	0	0	0	0	0	0	0	0	0	0	0	0	0	0	0	0
Peak_000548	0	0	0	0	0	0	0	0	0	0	0	0	0	0	0	0	0	0	0	0	0	0	0	0	0	0	0	0	0	0	0	0	0	0	0	0	0	0	0	0	0	0	0	0	0	0	0	0	0
Peak_000549	0	0	0	0	0	0	0	0	0	0	0	0	0	0	0	0	0	0	0	0	0	0	0	0	0	0	0	0	0	0	0	0	0	0	0	0	0	0	0	0	0	0	0	0	0	0	0	0	0
Peak_000550	0	0	0	0	76122.72	0	0	0	0	0	2925.032	0	13708.028	0	0	0	0	0	0	0	0	0	0	0	0	0	0	0	0	0	0	0	0	0	0	0	0	0	0	0	0	0	0	0	0	0	0	0	96236.63
Peak_000551	0	0	0	0	0	0	0	0	0	0	0	39116.008	0	0	0	0	0	0	0	0	0	0	0	0	0	0	0	0	0	0	0	0	0	0	0	0	0	0	0	0	0	0	0	0	0	0	0	0	0
Peak_000552	0	0	0	0	0	0	0	0	0	0	7548.218	21028.56	3867.1812	0	0	0	0	0	0	0	0	0	0	0	0	0	0	0	0	0	0	0	0	0	0	0	0	0	0	0	0	0	0	0	0	0	0	0	23472.912
Peak_000553	0	0	0	0	0	0	0	0	0	0	0	0	0	0	0	0	0	0	0	0	0	0	0	0	0	0	0	0	0	0	0	0	0	0	0	0	0	0	0	0	0	0	0	0	0	0	0	0	0
Peak_000554	0	0	0	0	9354.358	0	0	0	0	0	0	45036.95	0	0	0	0	0	0	0	0	0	0	0	0	0	0	0	0	0	0	0	0	0	0	0	0	0	0	0	0	0	0	0	0	0	0	0	0	36404.305
Peak_000555	0	0	0	0	0	0	0	0	0	0	0	165695.56	0	0	0	0	0	0	0	0	0	0	0	0	0	0	0	0	0	0	0	0	0	0	0	0	0	0	0	0	0	0	0	0	0	0	0	0	0
Peak_000556	0	0	0	0	0	0	0	0	0	0	0	0	0	0	0	0	0	0	0	0	0	0	0	0	0	0	0	0	0	0	0	0	0	0	0	0	0	0	0	0	0	0	0	0	0	0	0	0	0
Peak_000557	0	0	0	0	0	0	0	0	0	0	0	0	0	0	0	0	0	0	0	0	0	0	0	0	0	0	0	0	0	0	0	0	0	0	0	0	0	0	0	0	0	0	0	38571.64	0	0	0	0	0
Peak_000558	0	0	0	0	43420.67	0	0	0	0	0	0	0	17353.67	0	0	0	0	0	0	0	0	0	0	0	0	9052.469	0	0	0	0	0	0	0	0	0	0	0	0	5802.4517	0	0	0	0	49130.62	0	0	0	0	38120.926
Peak_000559	0	0	0	0	0	0	0	0	0	0	31914.555	410.1937	0	0	0	0	0	0	0	0	0	0	0	0	0	0	0	0	0	0	0	0	0	0	0	0	0	0	0	0	0	0	0	0	0	0	0	0	0
Peak_000560	0	0	0	0	0	0	0	0	0	0	0	53102.105	0	0	0	0	0	0	0	0	0	0	0	0	0	0	0	0	0	0	0	0	0	0	0	0	0	0	0	0	0	0	0	0	0	0	0	0	0
Peak_000561	0	0	0	0	0	0	0	0	0	0	11076.072	0	0	0	0	0	0	0	0	0	0	0	0	0	0	0	0	0	0	0	0	0	0	0	0	0	0	0	0	0	0	0	0	0	0	0	0	0	55380.535
Peak_000562	0	0	0	0	0	0	0	0	0	0	0	32450.47	0	0	0	0	0	0	0	0	0	0	0	0	0	0	0	0	0	0	0	0	0	0	0	0	0	0	0	0	0	0	0	0	0	0	0	0	0
Peak_000563	0	0	0	0	0	0	0	0	0	0	0	80331.89	0	0	0	0	0	0	0	0	0	0	0	0	0	0	0	0	0	0	0	0	0	0	0	0	0	0	0	0	0	0	0	0	0	0	0	0	0
Peak_000564	0	0	0	0	0	0	0	0	0	0	0	29952.207	0	0	0	0	0	0	0	0	0	0	0	0	0	0	0	0	0	0	0	0	0	0	0	0	0	0	0	0	0	0	0	0	0	0	0	0	0
Peak_000565	0	0	0	0	18504.72	0	0	0	0	0	0	0	58212.035	0	0	0	0	0	0	0	0	0	0	0	0	0	0	0	0	0	0	0	0	0	0	0	0	0	0	0	0	0	0	0	0	0	0	0	0
Peak_000566	0	0	0	0	0	0	0	0	0	0	0	20835.783	0	0	0	0	0	0	0	0	0	0	0	0	0	0	0	0	0	0	0	0	0	0	0	0	0	0	0	0	0	0	0	0	0	0	0	0	0
Peak_000567	0	0	0	0	0	0	0	0	0	0	0	0	0	0	0	0	0	0	0	0	0	0	0	0	0	0	0	0	0	0	0	0	0	0	0	0	0	0	0	0	0	0	0	0	0	0	0	0	0
Peak_000568	0	0	0	0	0	0	0	0	0	0	0	0	0	0	0	0	0	0	0	0	0	0	0	0	0	0	0	0	0	0	0	0	0	0	0	0	0	0	0	0	0	0	0	0	0	0	0	0	0
Peak_000569	0	0	0	0	0	0	0	0	0	0	0	0	0	0	0	0	0	0	0	0	0	0	0	11368.111	0	0	0	0	0	0	0	0	0	0	0	0	0	0	0	0	0	0	0	0	0	0	0	0	0
Peak_000570	0	0	0	0	0	0	0	0	0	0	0	63472.61	0	0	0	0	0	0	0	0	0	0	0	0	0	0	0	0	0	0	0	0	0	0	0	0	0	0	0	0	0	0	0	0	0	0	0	0	0
Peak_000571	0	0	0	0	0	0	0	0	0	0	0	0	0	0	0	0	0	0	0	0	0	0	0	0	0	0	0	0	0	0	0	0	0	0	0	0	0	0	0	0	0	0	0	0	0	0	0	0	12269.62
Peak_000572	0	0	0	0	0	0	0	0	0	0	0	193801.81	0	0	0	0	0	0	0	0	0	0	0	0	0	0	0	0	0	0	0	0	0	0	0	0	0	0	0	0	0	0	0	0	0	0	0	0	0
Peak_000573	0	11550.334	0	0	0	0	0	0	21172.902	0	11060.293	0	0	7513.926	0	0	0	3372.695	0	0	0	0	0	0	0	0	0	0	0	0	4146.0283	0	0	0	0	0	0	0	0	0	0	0	0	0	0	0	0	0	0
Peak_000574	0	0	0	0	0	0	0	0	0	0	0	70669.53	0	0	0	0	0	0	0	0	0	0	0	0	0	0	0	0	0	0	0	0	0	0	0	0	0	0	0	0	0	0	0	0	0	0	0	0	21148.158
Peak_000575	53496.258	79592.54	49189.645	48433.086	42881.805	58376.637	104582.96	52139.785	123960.03	76119.15	119163.44	92231.35	91364.9	84572.266	86859.75	60118.54	103822.086	111711.414	61751.047	54839.973	41277.66	18683.984	63036.5	108522.63	55818.293	110327.875	61281.03	10679.481	47012.38	18376.027	109627.83	90459.445	48895.863	45148.867	5220.3325	87332.875	82416.3	100606.08	81976.53	102853.54	41998.992	46450.832	33049.215	60625.83	46690.574	61860.32	53884.723	0	72233.72
Peak_000576	0	0	0	0	0	0	28427.135	0	0	12623.595	0	0	0	0	0	0	0	3735.9202	0	0	0	0	0	6360.7554	0	0	0	0	0	0	0	0	0	0	12881.486	0	0	0	0	0	0	0	0	0	0	0	0	0	0
Peak_000577	0	0	0	0	0	0	0	0	0	0	0	0	0	0	0	0	0	0	0	0	0	0	0	0	0	0	0	0	0	0	0	0	0	0	0	0	0	0	0	0	0	0	0	0	0	0	0	0	0
Peak_000578	0	0	0	0	14420.898	0	0	0	0	0	0	0	0	0	0	0	0	0	0	0	0	0	0	0	0	64771.008	0	0	0	0	0	0	0	0	0	0	0	0	0	0	0	0	0	0	0	0	0	0	0
Peak_000579	0	0	0	0	0	0	0	0	0	0	0	0	0	0	0	0	0	0	0	0	0	0	0	0	0	0	0	0	0	0	0	0	0	0	0	0	0	0	0	0	0	0	0	85433.48	0	0	0	0	0
Peak_000580	0	0	0	0	0	0	0	0	0	0	0	8476.742	0	0	0	0	0	0	0	0	0	0	0	0	0	0	0	0	0	0	0	0	0	0	0	0	0	0	0	0	0	0	0	0	0	0	0	0	0
Peak_000581	0	0	0	0	0	0	0	0	0	0	9429.92	48031.547	0	0	0	0	0	0	0	0	0	0	0	0	0	0	0	0	0	0	0	0	0	0	0	0	0	0	0	0	0	0	0	0	0	0	0	0	0
Peak_000582	0	0	0	0	0	0	0	0	0	0	0	0	0	0	0	0	0	0	0	0	0	0	0	0	0	0	0	0	0	0	0	0	0	0	0	0	0	0	20249.963	0	0	0	0	0	0	0	0	0	0
Peak_000583	0	0	0	0	0	0	0	0	0	0	0	0	0	0	0	0	0	0	0	0	0	0	0	0	0	0	0	0	0	0	0	0	0	0	0	0	0	0	0	0	0	0	0	0	0	0	0	0	0
Peak_000584	0	0	0	0	0	0	0	0	0	0	12858.476	0	0	0	0	0	0	0	0	0	0	0	0	0	0	0	0	0	0	0	0	0	0	0	0	0	0	0	0	0	0	0	0	14140.992	0	0	0	0	0
Peak_000585	0	0	0	0	34393.18	0	0	0	0	0	0	0	9658.539	0	0	0	0	0	0	0	0	0	0	701.92285	0	0	0	0	0	0	0	0	0	0	0	0	0	0	0	0	0	0	0	11060.977	0	0	0	0	0
Peak_000586	0	0	0	0	0	0	0	0	0	0	0	37476.15	9765.878	0	0	0	0	0	0	0	0	0	0	0	0	0	0	0	0	0	0	0	0	0	0	0	0	0	0	0	0	0	0	0	0	0	0	0	0
Peak_000587	0	0	0	0	0	0	0	0	0	0	0	0	0	0	0	0	0	0	0	0	0	0	0	9990.354	0	0	0	0	0	0	0	0	0	0	0	0	0	0	0	0	0	0	0	0	0	0	0	0	0
Peak_000588	0	0	0	0	0	0	0	0	0	0	22599.25	7180.3457	0	0	0	0	0	0	0	0	0	0	0	0	0	0	0	0	0	0	0	0	0	0	0	0	0	0	0	0	0	0	0	0	0	0	0	0	0
Peak_000589	0	0	0	0	0	0	0	0	0	0	0	14109.92	0	0	0	0	0	0	0	0	0	0	0	0	0	0	0	0	0	0	0	0	0	0	0	0	0	0	0	0	0	0	0	0	0	0	0	0	23694.014
Peak_000590	0	0	0	0	0	0	0	0	0	0	0	0	12524.845	0	0	0	0	0	0	0	0	0	0	0	0	0	0	0	0	0	0	0	0	0	0	0	0	0	0	0	0	0	0	0	0	0	0	0	52642.117
Peak_000591	0	0	0	0	8575.483	0	0	0	0	0	0	331710.94	0	0	0	0	0	0	0	0	0	0	0	0	0	0	0	0	0	0	0	0	0	0	0	0	0	0	0	0	0	0	0	0	0	0	0	0	48842.21
Peak_000592	0	0	0	0	5847.2583	0	0	0	0	0	0	0	18474.5	0	0	0	0	0	0	0	0	0	0	0	0	0	0	0	0	0	0	0	0	0	0	0	0	0	0	0	0	0	0	0	0	0	0	0	108423.7
Peak_000593	0	0	0	0	0	0	0	0	0	0	0	0	0	0	0	0	0	0	0	0	0	0	0	0	0	0	0	0	0	0	0	0	0	0	0	0	0	0	0	0	0	0	0	0	0	0	0	0	0
Peak_000594	0	0	0	0	0	0	0	0	0	0	0	30172.03	0	0	0	0	0	0	0	0	0	0	0	0	0	0	0	0	0	0	0	0	0	0	0	0	0	0	0	0	0	0	0	0	0	0	0	0	47682.195
Peak_000595	0	0	0	0	0	0	0	0	0	0	0	0	0	0	0	0	0	0	0	0	0	0	0	0	0	0	0	0	0	0	0	0	0	0	0	0	0	0	0	0	0	0	0	0	0	0	0	0	21883.027
Peak_000596	0	0	0	0	11864.132	0	0	0	0	0	0	155668.6	0	0	0	0	0	0	0	0	0	0	0	0	0	0	0	0	0	0	0	0	0	0	0	0	0	0	0	0	0	0	0	0	0	0	0	0	64096.4
Peak_000597	0	0	0	0	0	0	0	0	0	0	0	0	57007.566	0	0	0	0	0	0	0	0	0	0	22139.93	0	8915.106	0	0	0	0	0	0	0	0	0	0	0	0	0	0	0	0	0	0	0	0	0	0	0
Peak_000598	0	0	0	0	0	0	0	0	0	0	0	38779.6	0	0	0	0	0	0	0	0	0	0	0	0	0	0	0	0	0	0	0	0	0	0	0	0	0	0	0	0	0	0	0	0	0	0	0	0	955.4896
Peak_000599	0	0	0	0	0	0	0	0	0	0	0	38327.73	0	0	0	0	0	0	0	0	0	0	0	0	0	0	0	0	0	0	0	0	0	0	0	0	0	0	0	0	0	0	0	0	0	0	0	0	9329.958
Peak_000600	0	0	0	0	0	0	0	0	0	0	10755.4795	0	0	0	0	0	0	0	0	0	0	0	0	0	0	0	0	0	0	0	0	0	0	0	0	0	0	0	3549.345	0	0	0	0	0	0	0	0	0	0
Peak_000601	0	0	0	0	0	0	0	0	0	0	4918.9673	0	0	0	0	0	0	0	0	0	0	0	0	0	0	0	0	0	0	0	0	0	0	0	0	0	0	0	0	0	0	0	0	0	0	0	0	0	0
Peak_000602	0	0	0	0	0	0	0	0	0	0	28380.947	0	0	0	0	0	0	0	0	0	0	0	0	0	0	0	0	0	0	0	0	0	0	0	0	0	0	0	0	0	0	0	0	0	0	0	0	0	38596.336
Peak_000603	0	0	0	0	0	0	0	0	0	0	0	0	0	0	0	0	0	0	0	0	0	0	0	0	0	0	0	0	0	0	0	0	0	0	0	0	0	0	0	0	0	0	0	0	0	0	0	0	0
Peak_000604	0	0	0	0	26506.459	0	0	0	0	0	0	0	15205.529	0	0	0	0	0	0	0	0	0	0	0	0	0	0	0	0	0	0	0	0	0	0	0	0	0	0	0	0	0	0	0	0	0	0	0	125341.94
Peak_000605	0	0	0	0	0	0	0	0	0	0	0	0	0	0	0	0	0	0	0	0	0	0	0	0	0	0	0	0	0	0	0	0	0	0	0	0	0	0	0	0	0	0	0	0	0	0	0	0	0
Peak_000606	0	0	0	0	0	0	0	0	0	0	0	0	0	0	0	0	0	0	0	0	0	0	0	0	0	41000.57	0	0	0	0	0	0	0	0	0	0	0	0	0	0	0	0	0	17120.299	0	0	0	0	0
Peak_000607	0	0	0	0	0	0	0	0	0	0	0	0	0	0	0	0	0	0	0	0	0	0	0	0	0	0	0	0	0	0	0	0	0	0	0	0	0	0	0	0	0	0	0	0	0	0	0	0	0
Peak_000608	0	0	0	0	0	0	0	0	0	0	0	0	0	0	0	0	0	0	0	0	0	0	0	0	0	0	0	0	0	0	0	0	0	0	0	0	0	0	0	0	0	0	0	0	0	0	0	0	0
Peak_000609	0	0	0	0	0	0	0	0	0	0	0	0	0	0	0	0	0	0	0	0	0	0	0	0	0	0	0	0	0	0	0	0	0	0	0	0	0	0	0	0	0	0	0	37862.44	0	0	0	0	0
Peak_000610	0	0	0	0	0	0	0	0	0	0	0	7502.99	0	0	0	0	0	0	0	0	0	0	0	0	0	0	0	0	0	0	0	0	0	0	0	0	0	0	0	0	0	0	0	0	0	0	0	0	0
Peak_000611	0	0	0	0	0	0	0	0	0	0	0	362962.53	0	0	0	0	0	0	0	0	0	0	0	0	0	0	0	0	0	0	0	0	0	0	0	0	0	0	0	0	0	0	0	0	0	0	0	0	36982.277
Peak_000612	0	0	0	0	0	0	0	0	0	0	7563.974	44161.797	15682.435	0	0	0	0	0	0	0	11775.1	0	16094.543	0	20977.574	76448.01	29085.676	0	0	128859.43	27376.025	48734.426	30909.102	0	0	0	59875.355	0	13697.145	87107.64	0	0	0	18202.094	0	0	0	0	58503.965
Peak_000613	0	0	0	0	0	0	0	0	0	0	0	0	0	0	0	0	0	0	0	0	0	0	0	0	0	0	0	0	0	0	0	0	0	0	0	0	0	0	0	0	0	0	0	0	0	0	0	0	0
Peak_000614	0	0	0	0	0	0	0	0	0	0	0	594.357	0	0	0	0	0	0	0	0	0	0	0	0	0	0	0	0	0	0	0	0	0	0	0	0	0	0	0	0	0	0	0	0	0	0	0	0	0
Peak_000615	0	0	0	0	12109.903	0	0	0	0	0	0	146582.73	0	0	0	0	0	0	0	0	0	0	0	0	0	0	0	0	0	0	0	0	0	0	0	0	0	0	0	0	0	0	0	0	0	0	0	0	22371.041
Peak_000616	0	0	0	0	29324.527	0	0	0	0	0	17873.635	0	0	0	0	0	0	0	0	0	0	0	0	0	0	0	0	0	0	0	0	0	0	0	0	0	0	0	0	0	0	0	0	0	0	0	0	0	39910.043
Peak_000617	0	0	0	0	0	0	0	0	0	0	15497.679	0	0	0	0	0	0	0	0	0	0	0	0	0	0	0	0	0	0	0	0	0	0	0	0	0	0	0	0	0	0	0	0	29955.734	0	0	0	0	0
Peak_000618	0	0	0	0	30465.871	0	0	0	0	0	0	0	26563.168	0	0	0	0	0	0	0	0	0	0	0	0	23284.646	0	0	0	0	0	0	0	0	0	0	0	0	0	0	0	0	0	21576.268	0	0	0	0	209139.84
Peak_000619	0	0	0	0	29788.543	0	0	0	0	0	23974.797	0	0	0	0	0	0	0	0	0	0	0	0	0	0	0	0	0	0	0	0	0	0	0	0	0	0	0	0	0	0	0	0	8918.83	0	0	0	0	0
Peak_000620	0	0	0	0	0	0	0	0	0	0	59542.152	0	0	0	0	0	0	0	0	0	0	0	0	0	0	0	0	0	0	0	0	0	0	0	0	0	0	0	39942.773	0	0	0	0	0	0	0	0	0	12246.496
Peak_000621	0	0	0	0	0	0	0	0	0	0	0	0	0	0	0	0	0	0	0	0	0	0	0	0	0	0	0	0	0	0	0	0	0	0	0	0	0	0	0	0	0	0	0	0	0	0	0	0	15329.883
Peak_000622	0	0	0	0	0	0	0	0	0	0	44835.086	27460.428	0	0	0	0	0	0	0	0	0	0	0	0	0	0	0	0	0	0	0	0	0	0	0	0	0	0	0	0	0	0	0	0	0	0	0	0	0
Peak_000623	0	0	0	0	0	0	0	0	0	0	0	0	0	0	0	0	0	0	0	0	0	0	0	0	0	0	0	0	0	0	0	0	0	0	0	0	0	0	0	0	0	0	0	0	0	0	0	0	0
Peak_000624	0	0	0	0	0	0	0	0	0	0	0	0	0	0	0	0	0	0	0	0	0	0	0	0	0	0	0	0	0	0	0	0	0	0	0	0	0	0	0	0	0	0	0	0	0	0	0	0	0
Peak_000625	0	0	0	0	470.8036	0	0	0	0	0	28702.209	0	0	0	0	0	0	0	0	0	0	0	0	0	0	0	0	0	0	0	0	0	0	0	0	0	0	0	0	0	0	0	0	71304.06	0	0	0	0	0
Peak_000626	0	0	0	0	0	0	0	0	0	0	0	264317.97	0	0	0	0	0	0	0	0	0	0	0	0	0	0	0	0	0	0	0	0	0	0	0	0	0	0	0	0	0	0	0	0	0	0	0	0	39116.766
Peak_000627	37322.61	0	0	0	0	0	0	0	159364.47	0	23845.445	7384.7607	15845.313	21048.307	0	0	0	71579.89	0	0	0	81729.49	47783.33	40760.965	141725.64	63104.168	0	25103.773	80259.5	122569.375	20587.236	0	37634.484	0	0	0	38184.54	27368.652	55844.742	31711.768	14820.05	27918.643	0	19028.207	0	25480.78	31396.613	43937.703	48981.54
Peak_000628	0	0	0	0	0	0	0	0	0	0	0	13936.347	0	0	0	0	0	0	0	0	0	0	0	0	0	0	0	0	0	0	0	0	0	0	0	0	0	0	0	0	0	0	0	0	0	0	0	0	0
Peak_000629	0	0	0	0	0	0	0	0	0	0	0	0	0	0	0	0	0	0	0	0	0	0	0	0	0	0	0	0	0	0	0	0	0	0	0	0	0	0	0	0	0	0	0	0	0	0	0	0	0
Peak_000630	0	0	0	0	0	0	0	0	0	0	0	33145.8	0	0	0	0	0	0	0	0	0	0	0	0	0	0	0	0	0	0	0	0	0	0	0	0	0	0	0	0	0	0	0	0	0	0	0	0	51751.254
Peak_000631	0	0	0	0	0	0	0	0	0	0	0	0	0	0	0	0	0	0	0	0	0	0	0	0	0	0	0	0	0	0	0	0	0	0	0	0	0	0	0	0	0	0	0	0	0	0	0	0	63467.54
Peak_000632	0	0	0	0	0	0	0	0	0	0	0	74105.94	0	0	0	0	0	0	0	0	0	0	0	0	0	0	0	0	0	0	0	0	0	0	0	0	0	0	0	0	0	0	0	0	0	0	0	0	0
Peak_000633	0	0	0	0	0	0	0	0	0	0	33136.805	46.162045	0	0	0	0	0	0	0	0	0	0	0	0	0	0	0	0	0	0	0	0	0	0	0	0	0	0	0	0	0	0	0	0	0	0	0	0	153.65503
Peak_000634	0	0	0	0	0	0	0	0	0	0	100273.49	0	0	0	0	0	0	0	0	0	0	0	0	0	0	0	0	0	0	0	0	0	0	0	0	0	0	0	0	0	0	0	0	0	0	0	0	0	29269.068
Peak_000635	0	0	0	0	0	0	0	0	0	0	0	0	0	0	0	0	0	0	0	0	0	0	0	53595.312	0	58556.055	0	0	0	0	0	0	0	0	0	0	0	0	0	0	0	0	0	128565.65	0	0	0	0	46764.62
Peak_000636	0	0	0	0	0	0	0	0	0	0	0	0	0	0	0	0	0	0	0	0	0	0	0	0	0	0	0	0	0	0	0	0	0	0	0	0	0	0	0	0	0	0	0	0	0	0	0	0	0
Peak_000637	0	0	0	0	0	0	0	0	0	0	0	0	0	0	0	0	0	0	0	0	0	0	0	11459.592	0	0	0	0	0	0	0	0	0	0	0	0	0	0	0	0	0	0	0	0	0	0	0	0	0
Peak_000638	0	0	0	0	6190.721	0	0	0	0	0	0	0	14865.302	0	0	0	0	0	0	0	0	0	0	0	0	0	0	0	0	0	0	0	0	0	0	0	0	0	0	0	0	0	0	8224.055	0	0	0	0	75100.67
Peak_000639	0	0	0	0	0	0	0	0	0	0	0	236235	0	0	0	0	0	0	0	0	0	0	0	0	0	0	0	0	0	0	0	0	0	0	0	0	0	0	0	0	0	0	0	0	0	0	0	0	89388.18
Peak_000640	0	0	0	0	0	0	0	0	0	0	0	0	0	0	0	0	0	0	0	0	0	0	0	0	0	0	0	0	0	0	0	0	0	0	0	0	0	0	0	0	0	0	0	0	0	0	0	0	42934.234
Peak_000641	0	0	0	0	9465.267	0	0	0	0	0	21862.592	123696.484	0	0	0	0	0	0	0	0	0	0	0	0	0	0	0	0	0	0	0	0	0	0	0	0	0	0	11045.469	0	0	0	0	0	0	0	0	0	0
Peak_000642	0	0	0	0	0	0	0	0	0	0	0	0	7735.251	0	0	0	0	0	0	0	0	0	0	0	0	0	0	0	0	0	0	0	0	0	0	0	0	0	0	0	0	0	0	0	0	0	0	0	0
Peak_000643	31485.295	0	0	0	0	0	0	0	0	0	0	0	0	0	0	0	0	0	0	0	0	0	0	0	0	0	0	0	0	0	0	0	0	0	0	0	0	0	0	0	0	0	0	0	0	0	0	0	0
Peak_000644	0	0	0	0	0	0	0	0	0	0	11287.423	20102.383	7075.1436	0	0	0	0	0	0	0	0	0	0	0	0	0	0	0	0	0	0	0	0	0	0	0	0	0	12922.588	0	0	0	0	0	0	0	0	0	9924.075
Peak_000645	0	0	0	0	0	0	0	0	0	0	13897.095	168753.1	0	0	0	0	0	0	0	0	0	0	0	0	0	0	0	0	0	0	0	0	0	0	0	0	0	0	0	0	0	0	0	0	0	0	0	0	33902.938
Peak_000646	0	0	0	0	0	0	0	0	0	0	0	109651.39	0	0	0	0	0	0	0	0	0	0	0	0	0	0	0	0	0	0	0	0	0	0	0	0	0	0	0	0	0	0	0	0	0	0	0	0	0
Peak_000647	0	0	0	0	0	0	0	0	0	0	3554.4707	0	0	0	0	0	0	0	0	0	0	0	0	0	0	0	0	0	0	0	0	0	0	0	0	0	0	0	0	0	0	0	0	0	0	0	0	0	13242.695
Peak_000648	0	0	0	0	0	0	0	0	0	0	0	0	0	0	0	0	0	0	0	0	0	0	0	0	0	0	0	0	0	0	0	0	0	0	0	0	0	0	0	0	0	0	0	0	0	0	0	0	0
Peak_000649	0	0	0	0	0	0	0	0	0	0	0	0	0	0	0	0	0	0	0	0	0	0	0	0	0	0	0	0	0	0	0	0	0	0	0	0	0	0	0	0	0	0	0	0	0	0	0	0	0
Peak_000650	0	0	0	0	0	0	0	0	0	0	0	740694.7	0	0	0	0	0	0	0	0	0	0	0	0	0	0	0	0	0	0	0	0	0	0	0	0	0	0	0	0	0	0	0	0	0	0	0	0	63109.004
Peak_000651	0	0	0	0	0	0	0	0	0	0	20111.812	0	0	0	0	0	0	0	0	0	0	0	0	0	0	0	0	0	0	0	0	0	0	0	0	0	0	0	0	0	0	0	0	0	0	0	0	0	0
Peak_000652	0	0	0	0	0	0	0	0	0	0	0	0	0	0	0	0	0	0	0	0	0	0	0	0	0	0	0	0	0	0	0	0	0	0	0	0	0	0	0	0	0	0	0	40110.21	0	0	0	0	0
Peak_000653	0	0	0	0	0	0	0	0	0	0	0	61849.484	0	0	0	0	0	0	0	0	0	0	0	0	0	0	0	0	0	0	0	0	0	0	0	0	0	0	0	0	0	0	0	0	0	0	0	0	4580.9355
Peak_000654	0	0	0	0	0	0	0	0	0	0	0	0	0	0	0	0	0	0	0	0	0	0	0	0	0	0	0	0	0	0	0	0	0	0	0	0	0	0	0	0	0	0	0	0	0	0	0	0	0
Peak_000655	0	0	0	0	0	0	0	0	0	0	0	23555.156	0	0	0	0	0	0	0	0	0	0	0	0	0	0	0	0	0	0	0	0	0	0	0	0	0	0	0	0	0	0	0	0	0	0	0	0	0
Peak_000656	0	0	0	0	79756.555	0	0	0	0	0	0	0	0	0	0	0	0	0	0	0	0	0	0	0	0	0	0	0	0	0	0	0	0	0	0	0	0	0	0	0	0	0	0	0	0	0	0	0	242124.06
Peak_000657	0	0	0	0	0	0	0	0	0	0	0	49216.562	0	0	0	0	0	0	0	0	0	0	0	0	0	0	0	0	0	0	0	0	0	0	0	0	0	0	0	0	0	0	0	0	0	0	0	0	0
Peak_000658	776752.9	1303888	892562.1	825925.3	850350.9	825151.8	1262834.5	607167.8	1130076.8	924969.8	694619.9	790942.7	711001.6	698445.7	749869.4	624261.25	1154562.6	1376804.1	440804.66	645061.8	874277.06	642210.56	1538577.5	1017902.75	1453825.9	1494412.5	912106	811898.25	1454826	1172114.6	1042254.25	1365295.1	1131773.4	1195358.6	307993.22	1100007.6	1631160.1	1121507.5	1643210.5	1518068.8	1122637.1	1523689.4	168097.55	1170001	981221.56	669142.3	1087076.8	971549.75	1113107.9
Peak_000659	0	0	0	0	7600.276	0	0	0	0	0	0	0	7816.722	0	0	0	0	0	0	0	0	0	0	33948.11	0	0	0	0	0	0	0	0	0	0	0	0	0	0	0	0	0	0	0	29473.555	0	0	0	0	0
Peak_000660	0	0	0	0	0	0	0	0	0	0	0	125081.81	0	0	0	0	0	0	0	0	0	0	0	0	0	0	0	0	0	0	0	0	0	0	0	0	0	0	0	0	0	0	0	0	0	0	0	0	0
Peak_000661	0	0	0	0	0	0	0	0	0	0	0	0	0	0	0	0	0	0	0	0	0	0	0	0	0	0	0	0	0	0	0	0	0	0	0	0	0	0	0	0	0	0	0	0	0	0	0	0	7227.547
Peak_000662	0	0	0	0	42853.438	0	0	0	0	0	0	33118.793	0	0	0	0	0	0	0	0	0	0	0	0	0	0	0	0	0	0	0	0	0	0	0	0	0	0	0	0	0	0	0	0	0	0	0	0	60140.957
Peak_000663	0	0	0	0	0	0	0	0	0	0	0	0	0	0	0	0	0	0	0	0	0	0	0	10107.164	0	0	0	0	0	0	0	0	0	0	0	0	0	0	31216.717	0	0	0	0	0	0	0	0	0	5716.4883
Peak_000664	0	0	0	0	3346.0972	0	0	0	0	0	0	0	0	0	0	0	0	0	0	0	0	0	0	0	0	0	0	0	0	0	0	0	0	0	0	0	0	0	4830.7856	0	0	0	0	0	0	0	0	0	55270.926
Peak_000665	0	0	0	0	0	0	0	0	0	0	17410.996	13851.522	0	0	0	0	0	0	0	0	0	0	0	0	0	0	0	0	0	0	0	0	0	0	0	0	0	0	17265.209	0	0	0	0	0	0	0	0	0	14781.192
Peak_000666	0	0	0	0	0	0	0	0	0	0	10885.786	279110.53	0	0	0	0	0	0	0	0	0	0	0	0	0	0	0	0	0	0	0	0	0	0	0	0	0	0	0	0	0	0	0	0	0	0	0	0	0
Peak_000667	0	0	0	0	0	0	0	0	0	0	20861.531	113317.05	0	0	0	0	0	0	0	0	0	0	0	0	0	0	0	0	0	0	0	0	0	0	0	0	0	0	0	0	0	0	0	0	0	0	0	0	0
Peak_000668	0	0	0	0	0	0	0	0	0	0	0	0	0	0	0	0	0	0	0	0	0	0	0	0	0	0	0	0	0	0	0	0	0	0	0	0	0	0	8941.82	0	0	0	0	0	0	0	0	0	31401.066
Peak_000669	0	0	0	0	112602.125	0	0	0	0	0	0	0	57272.145	0	0	0	0	0	0	0	0	0	0	0	0	0	0	0	0	0	0	0	0	0	0	0	0	0	0	0	0	0	0	34604.21	0	0	0	0	242703.94
Peak_000670	0	0	0	0	0	0	0	0	0	0	0	0	0	0	0	0	0	0	0	0	0	0	0	3522.9458	0	0	0	0	0	0	0	0	0	0	0	0	0	0	0	0	0	0	0	0	0	0	0	0	61545.84
Peak_000671	0	0	0	0	0	0	0	0	0	0	0	1125.175	18998.824	0	0	0	0	0	0	0	0	0	0	0	0	0	0	0	0	0	0	0	0	0	0	0	0	0	0	0	0	0	0	0	0	0	0	0	25841.588
Peak_000672	0	0	0	0	0	0	0	0	0	0	0	0	0	0	0	0	0	0	0	0	0	0	0	0	0	0	0	0	0	0	0	0	0	0	0	0	0	0	0	0	0	0	0	0	0	0	0	0	0
Peak_000673	0	0	0	0	0	0	0	0	0	0	9005.126	0	0	0	0	0	0	0	0	0	0	0	0	0	0	0	0	0	0	0	0	0	0	0	0	0	0	0	0	0	0	0	0	86225.445	0	0	0	0	0
Peak_000674	0	0	0	0	0	0	0	0	0	0	26506.861	0	0	0	0	0	0	0	0	0	0	0	0	0	0	0	0	0	0	0	0	0	0	0	0	0	0	0	0	0	0	0	0	0	0	0	0	0	0
Peak_000675	0	0	0	0	0	0	0	0	0	0	0	0	22424.834	0	0	0	0	0	0	0	0	0	0	55292.613	0	0	0	0	0	0	0	0	0	0	0	0	0	0	0	0	0	0	0	0	0	0	0	0	0
Peak_000676	0	0	0	0	0	0	0	0	0	0	0	376050.8	0	0	0	0	0	0	0	0	0	0	0	0	0	0	0	0	0	0	0	0	0	0	0	0	0	0	0	0	0	0	0	0	0	0	0	0	0
Peak_000677	0	0	0	0	0	0	0	0	0	0	0	115678.68	0	0	0	0	0	0	0	0	0	0	0	0	0	0	0	0	0	0	0	0	0	0	0	0	0	0	0	0	0	0	0	0	0	0	0	0	38231
Peak_000678	0	0	0	0	0	0	0	0	0	0	0	0	0	0	0	0	0	0	0	0	0	0	0	0	0	0	0	0	0	0	0	0	0	0	0	0	0	0	0	0	0	0	0	0	0	0	0	0	0
Peak_000679	0	0	0	0	0	0	0	0	0	0	0	0	33511.23	0	0	0	0	0	0	0	0	0	0	0	0	0	0	0	0	0	0	0	0	0	0	0	0	0	0	0	0	0	0	3792.127	0	0	0	0	0
Peak_000680	0	0	0	0	0	0	0	0	0	0	0	75873.164	0	0	0	0	0	0	0	0	0	0	0	0	0	0	0	0	0	0	0	0	0	0	0	0	0	0	0	0	0	0	0	0	0	0	0	0	33401.168
Peak_000681	0	0	0	0	0	0	0	0	0	0	36408.496	122600.94	0	0	0	0	0	0	0	0	0	0	0	0	0	0	0	0	0	0	0	0	0	0	0	0	0	0	533.74786	0	0	0	0	0	0	0	0	0	3393.814
Peak_000682	0	0	0	0	0	0	0	0	0	0	66790.84	33204.547	0	0	0	0	0	0	0	0	0	0	0	0	0	0	0	0	0	0	0	0	0	0	0	0	0	0	22401.201	0	0	0	0	0	0	0	0	0	51304.184
Peak_000683	0	0	0	0	0	0	0	0	0	0	0	0	0	0	0	0	0	0	0	0	0	0	0	0	0	0	0	0	0	0	0	0	0	0	0	0	0	0	0	0	0	0	0	0	0	0	0	0	35012.504
Peak_000684	0	0	0	0	0	0	0	0	0	0	10520.275	0	0	0	0	0	0	0	0	0	0	0	0	0	0	0	0	0	0	0	0	0	0	0	0	0	0	0	0	0	0	0	0	33383.707	0	0	0	0	0
Peak_000685	0	0	0	0	18045.914	0	0	0	0	0	0	0	15374.48	0	0	0	0	0	0	0	0	0	0	0	0	0	0	0	0	0	0	0	0	0	0	0	0	0	5131.233	0	0	0	0	0	0	0	0	0	54063.89
Peak_000686	0	0	0	0	0	0	0	0	0	0	0	0	0	0	0	0	0	0	0	0	0	0	0	10122.784	0	0	0	0	0	0	0	0	0	0	0	0	0	0	7519.6016	0	0	0	0	0	0	0	0	0	30646.967
Peak_000687	0	0	0	0	0	0	0	0	0	0	0	0	12798.824	0	0	0	0	0	0	0	0	0	0	0	0	0	0	0	0	0	0	0	0	0	0	0	0	0	14479.084	0	0	0	0	0	0	0	0	0	26017.18
Peak_000688	0	0	0	0	0	0	0	0	0	0	0	31821.152	0	0	0	0	0	0	0	0	0	0	0	0	0	0	0	0	0	0	0	0	0	0	0	0	0	0	0	0	0	0	0	0	0	0	0	0	44377.727
Peak_000689	0	0	0	0	0	0	0	0	0	0	0	0	0	0	0	0	0	0	0	0	0	0	0	0	0	0	0	0	0	0	0	0	0	0	0	0	0	0	0	0	0	0	0	0	0	0	0	0	0
Peak_000690	0	0	0	0	0	0	0	0	0	0	0	0	0	0	0	0	0	0	0	0	0	0	0	43141.383	0	0	0	0	0	0	0	0	0	0	0	0	0	0	0	0	0	0	0	0	0	0	0	0	3203.7996
Peak_000691	0	0	0	0	0	0	0	0	0	0	0	0	0	0	0	0	0	0	0	0	0	0	0	0	0	0	0	0	0	0	0	0	0	0	0	0	0	0	0	0	0	0	0	24192.506	0	0	0	0	0
Peak_000692	0	0	0	0	0	0	0	0	0	0	54986.637	167087.47	0	0	0	0	0	0	0	0	0	0	0	0	0	0	0	0	0	0	0	0	0	0	0	0	0	0	0	0	0	0	0	0	0	0	0	0	0
Peak_000693	0	0	0	0	1197.2141	0	0	0	0	0	38225.85	6425.8716	19787.64	0	0	0	0	0	0	0	0	0	0	0	0	0	0	0	0	0	0	0	0	0	0	0	0	0	6049.6807	0	0	0	0	0	0	0	0	0	15855.174
Peak_000694	0	0	0	0	0	0	0	0	0	0	11725.768	282188.53	0	0	0	0	0	0	0	0	0	0	0	0	0	0	0	0	0	0	0	0	0	0	0	0	0	0	0	0	0	0	0	0	0	0	0	0	0
Peak_000695	0	0	0	0	0	0	0	0	0	0	0	47695.953	0	0	0	0	0	0	0	0	0	0	0	0	0	0	0	0	0	0	0	0	0	0	0	0	0	0	0	0	0	0	0	0	0	0	0	0	0
Peak_000696	0	0	0	0	0	0	0	0	0	0	0	0	23006.686	0	0	0	0	0	0	0	0	0	0	0	0	0	0	0	0	0	0	0	0	0	0	0	0	0	0	0	0	0	0	0	0	0	0	0	0
Peak_000697	0	0	0	0	28839.078	0	0	0	0	0	0	1266817.5	13530.1045	0	0	0	0	0	0	0	0	0	0	0	0	0	0	0	0	0	0	0	0	0	0	0	0	0	0	0	0	0	0	50464.05	0	0	0	0	171064.45
Peak_000698	0	0	0	0	0	0	0	0	0	0	0	153146.3	0	0	0	0	0	0	0	0	0	0	0	0	0	0	0	0	0	0	0	0	0	0	0	0	0	0	0	0	0	0	0	0	0	0	0	0	0
Peak_000699	0	0	0	0	7296.9185	0	0	0	0	0	0	145415.2	0	0	0	0	0	0	0	0	0	0	0	0	0	0	0	0	0	0	0	0	0	0	0	0	0	0	0	0	0	0	0	0	0	0	0	0	31985.678
Peak_000700	0	0	0	0	22392.895	0	0	0	0	0	0	25043.676	0	0	0	0	0	0	0	0	0	0	0	0	0	0	0	0	0	0	0	0	0	0	0	0	0	0	0	0	0	0	0	0	0	0	0	0	134478.03
Peak_000701	0	0	0	0	0	0	0	0	0	0	0	287471.38	18657.688	0	0	0	0	0	0	0	0	0	0	0	0	0	0	0	0	0	0	0	0	0	0	0	0	0	0	0	0	0	0	0	0	0	0	0	143429.52
Peak_000702	0	0	0	0	0	0	0	0	0	0	0	15627.274	0	0	0	0	0	0	0	0	0	0	0	0	0	0	0	0	0	0	0	0	0	0	0	0	0	0	0	0	0	0	0	0	0	0	0	0	0
Peak_000703	0	0	0	0	0	0	0	0	0	0	0	0	0	0	0	0	0	0	0	0	0	0	0	0	0	0	0	0	0	0	0	0	0	0	0	0	0	0	0	0	0	0	0	0	0	0	0	0	25655.268
Peak_000704	0	0	0	0	0	0	0	0	0	0	2248.8716	0	15374.48	0	0	0	0	0	0	0	0	0	0	0	0	0	0	0	0	0	0	0	0	0	0	0	0	0	0	0	0	0	0	0	0	0	0	0	36248.355
Peak_000705	0	0	0	0	0	0	0	0	0	0	0	0	0	0	0	0	0	0	0	0	0	0	0	0	0	17204.473	0	0	0	0	0	0	0	0	0	0	0	0	0	0	0	0	0	0	0	0	0	0	0
Peak_000706	0	0	0	0	0	0	0	0	0	0	0	0	0	0	0	0	0	0	0	0	0	0	0	0	0	0	0	0	0	0	0	0	0	0	0	0	0	0	0	0	0	0	0	31255.027	0	0	0	0	0
Peak_000707	0	0	0	0	0	0	0	0	0	0	0	0	0	0	0	0	0	0	0	0	0	0	0	0	0	0	0	0	0	0	0	0	0	0	0	0	0	0	0	0	0	0	0	0	0	0	0	0	0
Peak_000708	0	0	0	0	0	0	0	0	0	0	0	0	5153.205	0	0	0	0	0	0	0	0	0	0	0	0	0	0	0	0	0	0	0	0	0	0	0	0	0	0	0	0	0	0	0	0	0	0	0	0
Peak_000709	0	0	0	0	0	0	0	0	0	0	0	0	0	0	0	0	0	0	0	0	0	0	0	0	0	0	0	0	0	0	0	0	0	0	0	0	0	0	0	0	0	0	0	0	0	0	0	0	0
Peak_000710	0	0	0	0	0	0	0	0	0	0	0	0	0	0	0	0	0	0	0	0	0	0	0	13162.038	0	0	0	0	0	0	0	0	0	0	0	0	0	0	0	0	0	0	0	0	0	0	0	0	0
Peak_000711	0	0	0	0	0	0	0	0	0	0	0	229803.42	0	0	0	0	0	0	0	0	0	0	0	0	0	0	0	0	0	0	0	0	0	0	0	0	0	0	0	0	0	0	0	0	0	0	0	0	0
Peak_000712	0	0	0	0	16930.527	0	0	0	0	0	13924.491	0	0	0	0	0	0	0	0	0	0	0	0	0	0	0	0	0	0	0	0	0	0	0	0	0	0	0	48754.5	0	0	0	0	0	0	0	0	0	81593.51
Peak_000713	0	0	0	0	0	0	0	0	0	0	23312.055	0	0	0	0	0	0	0	0	0	0	0	0	0	0	0	0	0	0	0	0	0	0	0	0	0	0	0	0	0	0	0	0	58385.434	0	0	0	0	0
Peak_000714	0	0	0	0	0	0	0	0	0	0	0	0	0	0	0	0	0	0	0	0	0	0	0	0	0	0	0	0	0	0	0	0	0	0	0	0	0	0	0	0	0	0	0	0	0	0	0	0	23168.912
Peak_000715	0	0	0	0	0	0	0	0	0	0	0	0	0	0	0	0	0	0	0	0	0	0	0	15885.508	0	0	0	0	0	0	0	0	0	0	0	0	0	0	0	0	0	0	0	0	0	0	0	0	0
Peak_000716	0	0	0	0	0	0	0	0	0	0	0	0	0	0	0	0	0	0	0	0	0	0	0	0	0	0	0	0	0	0	0	0	0	0	0	0	0	0	0	0	0	0	0	0	0	0	0	0	0
Peak_000717	0	0	0	0	0	0	0	0	0	0	0	0	0	0	0	0	0	0	0	0	0	0	0	0	0	0	0	0	0	0	0	0	0	0	0	0	0	0	0	0	0	0	0	0	0	0	0	0	56974.215
Peak_000718	0	0	0	0	0	0	0	0	0	0	0	0	14234.823	0	0	0	0	0	0	0	0	0	0	0	0	0	0	0	0	0	0	0	0	0	0	0	0	0	0	0	0	0	0	0	0	0	0	0	0
Peak_000719	0	0	0	0	0	0	0	0	0	0	52628.414	198968.31	0	0	0	0	0	0	0	0	0	0	0	0	0	0	0	0	0	0	0	0	0	0	0	0	0	0	0	0	0	0	0	0	0	0	0	0	38072.586
Peak_000720	0	0	0	0	0	0	0	0	0	0	39196.523	0	0	0	0	0	0	0	0	0	0	0	0	0	0	0	0	0	0	0	0	0	0	0	0	0	0	0	32511.191	0	0	0	0	0	0	0	0	0	24945.197
Peak_000721	0	0	0	0	0	0	0	0	0	0	11618.934	66694.26	0	0	0	0	0	0	0	0	0	0	0	0	0	0	0	0	0	0	0	0	0	0	0	0	0	0	0	0	0	0	0	0	0	0	0	0	0
Peak_000722	0	0	0	0	0	0	0	0	0	0	8229.146	0	0	0	0	0	0	0	0	0	0	0	0	96991.164	0	0	0	0	0	0	0	0	0	0	0	0	0	0	0	0	0	0	0	0	0	0	0	0	0
Peak_000723	0	0	0	0	0	0	0	0	0	0	8229.146	0	0	0	0	0	0	0	0	0	0	0	0	105822.23	0	0	0	0	0	0	0	0	0	0	0	0	0	0	0	0	0	0	0	0	0	0	0	0	0
Peak_000724	0	0	0	0	0	0	0	0	0	0	0	0	0	0	0	0	0	0	0	0	0	0	0	0	0	8803.928	0	0	0	0	0	0	0	0	0	0	0	0	7949.678	0	0	0	0	11387.644	0	0	0	0	0
Peak_000725	0	0	0	0	0	0	0	0	0	0	0	60621.9	0	0	0	0	0	0	0	0	0	0	0	0	0	0	0	0	0	0	0	0	0	0	0	0	0	0	0	0	0	0	0	0	0	0	0	0	0
Peak_000726	0	0	0	0	0	0	0	0	0	0	0	0	0	0	0	0	0	0	0	0	0	0	0	0	0	0	0	0	0	0	0	0	0	0	0	0	0	0	0	0	0	0	0	0	0	0	0	0	0
Peak_000727	0	0	0	0	1534.9972	0	9822.0205	0	25864.965	0	271.3502	12645.107	2059.5796	0	0	0	0	16888.48	62308.625	0	0	0	0	0	0	0	12743.659	0	0	15142.551	0	27178.988	0	0	0	0	0	0	0	7946.9663	0	0	0	1544.8121	11758.034	0	0	0	0
Peak_000728	0	0	0	0	0	0	0	0	0	0	0	165068.38	0	0	0	0	0	0	0	0	0	0	0	0	0	0	0	0	0	0	0	0	0	0	0	0	0	0	0	0	0	0	0	0	0	0	0	0	0
Peak_000729	0	0	0	0	0	0	0	0	0	0	0	2893.9033	0	0	0	0	0	0	0	0	0	0	0	0	0	0	0	0	0	0	0	0	0	0	0	0	0	0	6277.335	0	0	0	0	0	0	0	0	0	0
Peak_000730	0	0	0	0	0	0	0	0	0	0	0	0	0	0	0	0	0	0	0	0	0	0	0	0	0	27932.39	0	0	0	0	0	0	0	0	0	0	0	0	0	0	0	0	0	0	0	0	0	0	0
Peak_000731	0	0	0	0	0	0	0	0	0	0	0	0	0	0	0	0	0	0	0	0	0	0	0	0	0	0	0	0	0	0	0	0	0	0	0	0	0	0	21087.83	0	0	0	0	0	0	0	0	0	58612.574
Peak_000732	0	0	0	0	0	0	0	0	0	0	7764.83	85342.336	0	0	0	0	0	0	0	0	0	0	0	0	0	0	0	0	0	0	0	0	0	0	0	0	0	0	0	0	0	0	0	0	0	0	0	0	21315.715
Peak_000733	0	0	0	0	0	0	0	0	0	0	0	244366.25	0	0	0	0	0	0	0	0	0	0	0	0	0	0	0	0	0	0	0	0	0	0	0	0	0	0	0	0	0	0	0	0	0	0	0	0	88333.4
Peak_000734	0	0	0	0	0	0	0	0	0	0	0	0	29759.61	0	0	0	0	0	0	0	0	0	0	0	0	0	0	0	0	0	0	0	0	0	0	0	0	0	0	0	0	0	0	25054.424	0	0	0	0	0
Peak_000735	0	0	0	0	40461.062	0	0	0	0	0	0	0	16823.982	0	0	0	0	0	0	0	0	0	0	0	0	0	0	0	0	0	0	0	0	0	0	0	0	0	0	0	0	0	0	3585.868	0	0	0	0	122310.29
Peak_000736	0	0	0	0	0	0	0	0	0	0	0	1186555	0	0	0	0	0	0	0	0	0	0	0	0	0	0	0	0	0	0	0	0	0	0	0	0	0	0	0	0	0	0	0	0	0	0	0	0	65175
Peak_000737	0	0	0	0	62045.45	0	0	0	0	0	0	236780.27	0	0	0	0	0	0	0	0	0	0	0	0	0	0	0	0	0	0	0	0	0	0	0	0	0	0	0	0	0	0	0	0	0	0	0	0	107238.93
Peak_000738	0	0	0	0	0	0	0	0	0	0	0	0	0	0	0	0	0	0	0	0	0	0	0	0	0	0	0	0	0	0	0	0	0	0	0	0	0	0	0	0	0	0	0	0	0	0	0	0	0
Peak_000739	0	0	0	0	0	0	0	0	0	0	0	0	0	0	0	0	0	0	0	0	0	0	0	0	0	0	0	0	0	0	0	0	0	0	0	0	0	0	0	0	0	0	0	0	0	0	0	0	0
Peak_000740	0	0	0	0	0	0	0	0	0	0	0	97738.94	0	0	0	0	0	0	0	0	0	0	0	0	0	0	0	0	0	0	0	0	0	0	0	0	0	0	0	0	0	0	0	0	0	0	0	0	0
Peak_000741	0	0	0	0	0	0	0	0	0	0	0	0	4651.4272	0	0	0	0	0	0	0	0	0	0	0	0	0	0	0	0	0	0	0	0	0	0	0	0	0	0	0	0	0	0	0	0	0	0	0	0
Peak_000742	0	0	0	0	23016.465	0	0	0	0	0	0	130985.83	0	0	0	0	0	0	0	0	0	0	0	0	0	0	0	0	0	0	0	0	0	0	0	0	0	0	0	0	0	0	0	0	0	0	0	0	153835.95
Peak_000743	0	0	0	0	0	0	0	0	0	0	22354.117	0	0	0	0	0	0	0	0	0	0	0	0	0	0	0	0	0	0	0	0	0	0	0	0	0	0	0	0	0	0	0	0	0	0	0	0	0	0
Peak_000744	0	0	0	0	0	0	0	0	0	0	0	0	0	0	0	0	0	0	0	0	0	0	0	0	0	0	0	0	0	0	0	0	0	0	0	0	0	0	0	0	0	0	0	0	0	0	0	0	10715.599
Peak_000745	0	0	0	0	1887.7993	0	0	0	0	0	0	2586211.8	7470.422	0	0	0	0	0	0	0	0	0	0	0	0	0	0	0	0	0	0	0	0	0	0	0	0	0	0	0	0	0	0	0	0	0	0	0	172471.73
Peak_000746	0	0	0	0	116771.45	0	0	0	0	0	0	459383.78	40487.387	0	0	0	0	0	0	0	0	0	0	0	0	0	0	0	0	0	0	0	0	0	0	0	0	0	0	0	0	0	0	0	0	0	0	0	281483.44
Peak_000747	0	0	0	0	192132.89	0	0	0	0	0	0	0	50259.38	0	0	0	0	0	0	0	0	0	0	0	0	0	0	0	0	0	0	0	0	0	0	0	0	0	0	0	0	0	0	0	0	0	0	0	307328.94
Peak_000748	0	0	0	0	253310.23	0	0	0	0	0	0	25363.35	110326.62	0	0	0	0	0	0	0	0	0	0	0	0	6882.997	0	0	0	0	0	0	0	0	0	0	0	0	0	0	0	0	0	10166.527	0	0	0	0	326590.53
Peak_000749	0	0	0	0	0	0	0	0	0	0	0	0	0	0	0	0	0	0	0	0	0	0	0	12490.672	0	42949.36	0	0	0	0	0	0	0	0	0	0	0	0	0	0	0	0	0	169986.16	0	0	0	0	0
Peak_000750	0	0	0	0	0	0	0	0	0	0	46619.918	0	0	0	0	0	0	0	0	0	0	0	0	0	0	0	0	0	0	0	0	0	0	0	0	0	0	0	0	0	0	0	0	39937.07	0	0	0	0	0
Peak_000751	0	0	0	0	0	0	0	0	0	0	17817.408	371856.47	9371.252	0	0	0	0	0	0	0	0	0	0	0	0	0	0	0	0	0	0	0	0	0	0	0	0	0	0	0	0	0	0	0	0	0	0	0	44116.605
Peak_000752	0	0	0	0	0	0	0	0	0	0	8159.6533	135649.7	0	0	0	0	0	0	0	0	0	0	0	0	0	0	0	0	0	0	0	0	0	0	0	0	0	0	0	0	0	0	0	0	0	0	0	0	23397.871
Peak_000753	0	0	0	0	0	0	0	0	0	0	0	0	0	0	0	0	0	0	0	0	0	0	0	0	0	0	0	0	0	0	0	0	0	0	0	0	0	0	0	0	0	0	0	0	0	0	0	0	78548.19
Peak_000754	0	0	0	0	0	0	0	0	0	0	0	0	0	0	0	0	0	0	0	0	0	0	0	0	0	0	0	0	0	0	0	0	0	0	0	0	0	0	0	0	0	0	0	0	0	0	0	0	0
Peak_000755	0	0	0	0	0	0	0	0	0	0	10954.184	102128.07	0	0	0	0	0	0	0	0	0	0	0	0	0	0	0	0	0	0	0	0	0	0	0	0	0	0	0	0	0	0	0	0	0	0	0	0	0
Peak_000756	0	0	0	0	0	0	0	0	0	0	0	0	46366.23	0	0	0	0	0	0	0	0	0	0	0	0	0	0	0	0	0	0	0	0	0	0	0	0	0	0	0	0	0	0	17862.123	0	0	0	0	0
Peak_000757	0	0	0	0	0	0	0	0	0	0	0	0	19243.438	0	0	0	0	0	0	0	0	0	0	7215.312	0	0	0	0	0	0	0	0	0	0	0	0	0	0	0	0	0	0	0	0	0	0	0	0	0
Peak_000758	0	0	0	0	0	0	0	0	0	0	0	0	0	0	0	0	0	0	0	0	0	0	0	0	0	0	0	0	0	0	0	0	0	0	0	0	0	0	0	0	0	0	0	79798.414	0	0	0	0	0
Peak_000759	0	0	0	0	0	0	0	0	0	0	0	11988.174	0	0	0	0	0	0	0	0	0	0	0	0	0	0	0	0	0	0	0	0	0	0	0	0	0	0	31100.48	0	0	0	0	0	0	0	0	0	47221.234
Peak_000760	0	0	0	0	0	0	0	0	0	0	0	0	0	0	0	0	0	0	0	0	0	0	0	5746.4272	0	0	0	0	0	0	0	0	0	0	0	0	0	0	9637.599	0	0	0	0	0	0	0	0	0	0
Peak_000761	0	0	0	0	0	0	0	0	0	0	17403.553	0	0	0	0	0	0	0	0	0	0	0	0	26743.238	0	3872.068	0	0	0	0	0	0	0	0	0	0	0	0	0	0	0	0	0	155778.1	0	0	0	0	0
Peak_000762	0	0	0	0	0	0	0	0	0	0	0	49323.47	0	0	0	0	0	0	0	0	0	0	0	0	0	0	0	0	0	0	0	0	0	0	0	0	0	0	0	0	0	0	0	0	0	0	0	0	0
Peak_000763	0	0	0	0	0	0	0	0	0	0	52382.984	62459.875	0	0	0	0	0	0	0	0	0	0	0	0	0	0	0	0	0	0	0	0	0	0	0	0	0	0	0	0	0	0	0	0	0	0	0	0	0
Peak_000764	0	0	0	0	0	0	0	0	0	0	0	14602.777	9790.08	0	0	0	0	0	0	0	0	0	0	9233.225	0	0	0	0	0	0	0	0	0	0	0	0	0	0	0	0	0	0	0	0	0	0	0	0	64418.723
Peak_000765	0	0	0	0	112108.51	0	0	0	0	0	17096.8	0	16401.578	0	0	0	0	0	0	0	0	0	0	3478.7607	0	0	0	0	0	0	0	0	0	0	0	0	0	0	0	0	0	0	0	0	0	0	0	0	129386.07
Peak_000766	0	0	0	0	0	0	0	0	0	0	0	0	0	0	0	0	0	0	0	0	0	0	0	0	0	34052.223	0	0	0	0	0	0	0	0	0	0	0	0	0	0	0	0	0	317667.94	0	0	0	0	0
Peak_000767	0	0	0	0	0	0	0	0	0	0	17068.223	0	0	0	0	0	0	0	0	0	0	0	0	0	0	0	0	0	0	0	0	0	0	0	0	0	0	0	0	0	0	0	0	53904.27	0	0	0	0	0
Peak_000768	0	0	0	0	0	0	0	0	0	0	0	151269.92	0	0	0	0	0	0	0	0	0	0	0	0	0	0	0	0	0	0	0	0	0	0	0	0	0	0	0	0	0	0	0	0	0	0	0	0	0
Peak_000769	0	0	0	0	0	0	0	0	0	0	26163.139	116663.516	24332.357	0	0	0	0	0	0	0	0	0	0	0	0	0	0	0	0	0	0	0	0	0	0	0	0	0	3737.2607	0	0	0	0	0	0	0	0	0	2131.9358
Peak_000770	0	0	0	0	320.37402	0	0	0	0	0	55392.152	0	16983.312	0	0	0	0	0	0	0	0	0	0	0	0	0	0	0	0	0	0	0	0	0	0	0	0	0	174.25797	0	0	0	0	0	0	0	0	0	31107.826
Peak_000771	0	0	0	0	14153.632	0	0	0	0	0	10763.277	0	5975.4653	0	0	0	0	0	0	0	0	0	0	0	0	0	0	0	0	0	0	0	0	0	0	0	0	0	7537.615	0	0	0	0	0	0	0	0	0	120748.945
Peak_000772	0	0	0	0	0	0	0	0	0	0	0	0	0	0	0	0	0	0	0	0	0	0	0	0	0	0	0	0	0	0	0	0	0	0	0	0	0	0	0	0	0	0	0	0	0	0	0	0	0
Peak_000773	0	0	0	0	0	0	0	0	0	0	0	0	0	0	0	0	0	0	0	0	0	0	0	9519.488	0	0	0	0	0	0	0	0	0	0	0	0	0	0	0	0	0	0	0	0	0	0	0	0	42965.77
Peak_000774	0	0	0	0	0	0	0	0	0	0	9025.094	0	0	0	0	0	0	0	0	0	0	0	0	0	0	0	0	0	0	0	0	0	0	0	0	0	0	0	4874.505	0	0	0	0	0	0	0	0	0	38095.914
Peak_000775	0	0	0	0	0	0	0	0	0	0	55528.23	50442.434	0	0	0	0	0	0	0	0	0	0	0	0	0	0	0	0	0	0	0	0	0	0	0	0	0	0	0	0	0	0	0	0	0	0	0	0	24478.602
Peak_000776	0	0	0	0	0	0	0	0	0	0	0	0	0	0	0	0	0	0	0	0	0	0	0	0	0	0	0	0	0	0	0	0	0	0	0	0	0	0	0	0	0	0	0	0	0	0	0	0	0
Peak_000777	0	0	0	0	0	0	0	0	0	0	708.63116	0	0	0	0	0	0	0	0	0	0	0	0	0	0	0	0	0	0	0	0	0	0	0	0	0	0	0	12872.516	0	0	0	0	0	0	0	0	0	20996.654
Peak_000778	0	0	0	0	0	0	0	0	0	0	12026.788	0	0	0	0	0	0	0	0	0	0	0	0	0	0	0	7121.515	0	0	0	0	0	0	0	0	0	0	0	0	0	0	0	0	0	0	0	0	0	0
Peak_000779	0	0	0	0	0	0	0	0	0	0	0	0	20327.484	0	0	0	0	0	0	0	0	0	0	8025.479	0	0	0	0	0	0	0	0	0	0	0	0	0	0	0	0	0	0	0	0	0	0	0	0	0
Peak_000780	0	0	0	0	0	0	0	0	0	0	40706.336	3452.3486	0	0	0	0	0	0	0	0	0	0	0	0	0	0	0	0	0	0	0	0	0	0	0	0	0	0	9297.857	0	0	0	0	0	0	0	0	0	71140.484
Peak_000781	0	0	0	0	0	0	0	0	0	0	0	0	0	0	0	0	0	0	0	0	0	0	0	0	0	0	0	0	0	0	0	0	0	0	0	0	0	0	0	0	0	0	0	0	0	0	0	0	0
Peak_000782	0	0	0	0	52101.215	0	0	0	0	0	877.2364	181703.61	0	0	0	0	0	0	0	0	0	0	0	0	0	0	0	0	0	0	0	0	0	0	0	0	0	0	0	0	0	0	0	826.2466	0	0	0	0	300249.8
Peak_000783	0	0	0	0	0	0	0	0	0	0	180.12714	0	0	0	0	0	0	0	0	0	0	0	0	22936.514	0	0	0	0	0	0	0	0	0	0	0	0	0	0	0	0	0	0	0	0	0	0	0	0	46278.46
Peak_000784	0	0	0	0	0	0	0	0	0	0	0	98226.1	0	0	0	0	0	0	0	0	0	0	0	0	0	0	0	0	0	0	0	0	0	0	0	0	0	0	0	0	0	0	0	0	0	0	0	0	0
Peak_000785	0	0	0	0	0	0	0	0	0	0	0	0	0	0	0	0	0	0	0	0	0	0	0	3656.478	0	0	0	0	0	0	0	0	0	0	0	0	0	0	0	0	0	0	0	0	0	0	0	0	31261.412
Peak_000786	0	0	0	0	0	0	0	0	0	0	0	140309.97	0	0	0	0	0	0	0	0	0	0	0	0	0	0	0	0	0	0	0	0	0	0	0	0	0	0	0	0	0	0	0	0	0	0	0	0	0
Peak_000787	0	0	0	0	0	0	0	0	0	0	156310.02	90475.51	0	0	0	0	0	0	0	0	0	0	0	0	0	0	0	0	0	0	0	0	0	0	0	0	0	0	0	0	0	0	0	0	0	0	0	0	0
Peak_000788	0	0	0	0	0	0	0	0	0	0	37556.35	0	24795.264	0	0	0	0	0	0	0	0	0	0	10670.16	0	0	0	0	0	0	0	0	0	0	0	0	0	0	8641.197	0	0	0	0	0	0	0	0	0	122044.66
Peak_000789	0	0	0	0	0	0	0	0	0	0	0	33865.55	0	0	0	0	0	0	0	0	0	0	0	0	0	0	0	0	0	0	0	0	0	0	0	0	0	0	0	0	0	0	0	0	0	0	0	0	0
Peak_000790	0	0	0	0	0	0	0	0	0	0	6381.901	33865.55	0	0	0	0	0	0	0	0	0	0	0	0	0	0	0	0	0	0	0	0	0	0	0	0	0	0	0	0	0	0	0	0	0	0	0	0	0
Peak_000791	0	0	0	0	0	0	0	0	0	0	0	145311.67	0	0	0	0	0	0	0	0	0	0	0	0	0	0	0	0	0	0	0	0	0	0	0	0	0	0	0	0	0	0	0	0	0	0	0	0	0
Peak_000792	0	0	0	0	0	0	0	0	0	0	2140.9421	43585.215	0	0	0	0	0	0	0	0	0	0	0	0	0	0	0	0	0	0	0	0	0	0	0	0	0	0	0	0	0	0	0	0	0	0	0	0	0
Peak_000793	0	0	0	0	0	0	0	0	0	0	73016.516	398788.72	0	0	0	0	0	0	0	0	0	0	0	0	0	0	0	0	0	0	0	0	0	0	0	0	0	0	0	0	0	0	0	0	0	0	0	0	25623.846
Peak_000794	0	0	0	0	0	0	0	0	0	0	0	0	0	0	0	0	0	0	0	0	0	0	0	0	0	0	0	0	0	0	0	0	0	0	0	0	0	0	0	0	0	0	0	0	0	0	0	0	0
Peak_000795	0	0	0	0	0	0	0	0	0	0	66869.68	97231.47	0	0	0	0	0	0	0	0	0	0	0	0	0	0	0	0	0	0	0	0	0	0	0	0	0	0	0	0	0	0	0	0	0	0	0	0	12155.717
Peak_000796	0	0	0	0	18476.604	0	0	0	0	0	0	1310853.4	0	0	0	0	0	0	0	0	0	0	0	0	0	0	0	0	0	0	0	0	0	0	0	0	0	0	0	0	0	0	0	0	0	0	0	0	0
Peak_000797	0	0	0	0	0	0	0	0	0	0	18432.033	0	0	0	0	0	0	0	0	0	0	0	0	0	0	0	0	0	0	0	0	0	0	0	0	0	0	0	0	0	0	0	0	113344.85	0	0	0	0	0
Peak_000798	0	0	0	0	0	0	0	0	0	0	12735.307	0	0	0	0	0	0	0	0	0	0	0	0	5454.6284	0	0	0	0	0	0	0	0	0	0	0	0	0	0	0	0	0	0	0	75420.32	0	0	0	0	0
Peak_000799	0	0	0	0	0	0	0	0	0	0	7211.365	0	0	0	0	0	0	0	0	0	0	0	0	0	0	0	0	0	0	0	0	0	0	0	0	0	0	0	0	0	0	0	0	8990.332	0	0	0	0	0
Peak_000800	0	0	0	0	22768.803	0	0	0	0	0	0	333833.84	5875.9453	0	0	0	0	0	0	0	0	0	0	0	0	0	0	0	0	0	0	0	0	0	0	0	0	0	0	0	0	0	0	0	0	0	0	0	17323.803
Peak_000801	0	0	0	0	0	0	0	0	0	0	7274.427	0	0	0	0	0	0	0	0	0	0	0	0	0	0	0	0	0	0	0	0	0	0	0	0	0	0	0	0	0	0	0	0	20279.033	0	0	0	0	0
Peak_000802	0	0	0	0	0	0	0	0	0	0	0	0	0	0	0	0	0	0	0	0	0	0	0	0	0	0	0	0	0	0	0	0	0	0	0	0	0	0	0	0	0	0	0	0	0	0	0	0	0
Peak_000803	0	0	0	0	0	0	0	0	0	0	31516.145	0	0	0	0	0	0	0	0	0	0	0	0	0	0	0	0	0	0	0	0	0	0	0	0	0	0	0	0	0	0	0	0	0	0	0	0	0	56507.285
Peak_000804	0	0	0	0	0	0	0	0	0	0	0	0	0	0	0	0	0	0	0	0	0	0	0	4038.9036	0	0	0	0	0	0	0	0	0	0	0	0	0	0	0	0	0	0	0	0	0	0	0	0	16516.018
Peak_000805	0	0	0	0	0	0	0	0	0	0	16465.037	133376.14	0	0	0	0	0	0	0	0	0	0	0	0	0	0	0	0	0	0	0	0	0	0	0	0	0	0	0	0	0	0	0	0	0	0	0	0	0
Peak_000806	0	0	0	0	0	0	0	0	0	0	0	0	0	0	0	0	0	0	0	0	0	0	0	3568.6243	0	0	0	0	0	0	0	0	0	0	0	0	0	0	0	0	0	0	0	0	0	0	0	0	58785.77
Peak_000807	0	0	0	0	0	0	0	0	0	0	24789.475	177306.45	0	0	0	0	0	0	0	0	0	0	0	0	0	0	0	0	0	0	0	0	0	0	0	0	0	0	0	0	0	0	0	0	0	0	0	0	50567.41
Peak_000808	0	0	0	0	0	0	0	0	0	0	0	0	0	0	0	0	0	0	0	0	0	0	0	0	0	0	0	0	0	0	0	0	0	0	0	0	0	0	0	0	0	0	0	0	0	0	0	0	0
Peak_000809	0	0	0	0	85122.69	0	0	0	0	0	11001.306	0	8648.464	0	0	0	0	0	0	0	0	0	0	0	0	0	0	0	0	0	0	0	0	0	0	0	0	0	0	0	0	0	0	0	0	0	0	0	241935.64
Peak_000810	0	0	0	0	0	0	0	0	0	0	38649	0	0	0	0	0	0	0	0	0	0	0	0	0	0	0	0	0	0	0	0	0	0	0	0	0	0	0	6519.8975	0	0	0	0	0	0	0	0	0	68071.69
Peak_000811	0	0	0	0	0	0	0	0	0	0	0	0	0	0	0	0	0	0	0	0	0	0	0	0	0	0	0	0	0	0	0	0	0	0	0	0	0	0	0	0	0	0	0	0	0	0	0	0	0
Peak_000812	0	0	0	0	0	0	0	0	0	0	0	0	0	0	0	0	0	0	0	0	0	0	0	0	0	0	0	0	0	0	0	0	0	0	0	0	0	0	0	0	0	0	0	23354.35	0	0	0	0	57826.24
Peak_000813	0	0	0	0	0	0	0	0	0	0	60332.01	0	0	0	0	0	0	0	0	0	0	0	0	0	0	0	0	0	0	0	0	0	0	0	0	0	0	0	0	0	0	0	0	0	0	0	0	0	0
Peak_000814	0	0	0	0	0	0	0	0	0	0	10332.37	0	0	0	0	0	0	0	0	0	0	0	0	0	0	0	0	0	0	0	0	0	0	0	0	0	0	0	0	0	0	0	0	0	0	0	0	0	0
Peak_000815	0	0	0	0	0	0	0	0	0	0	15516.871	76989.84	0	0	0	0	0	0	0	0	0	0	0	0	0	0	0	0	0	0	0	0	0	0	0	0	0	0	0	0	0	0	0	0	0	0	0	0	0
Peak_000816	0	0	0	0	0	0	0	0	0	0	70871.46	0	0	0	0	0	0	0	0	0	0	0	0	8866.559	0	0	0	0	0	0	0	0	0	0	0	0	0	0	0	0	0	0	0	172232.78	0	0	0	0	0
Peak_000817	0	0	0	0	0	0	0	0	0	0	0	0	0	0	0	0	0	0	0	0	0	0	0	0	0	0	0	0	0	0	0	0	0	0	0	0	0	0	0	0	0	0	0	0	0	0	0	0	37884.1
Peak_000818	0	0	0	0	0	0	0	0	0	0	16172.929	0	7055.152	0	0	0	0	0	0	0	0	0	0	0	0	0	0	0	0	0	0	0	0	0	0	0	0	0	0	0	0	0	0	18967.572	0	0	0	0	34265.805
Peak_000819	0	0	0	0	0	0	0	0	0	0	0	0	0	0	0	0	0	0	0	0	0	0	0	0	0	0	0	0	0	0	0	0	0	0	0	0	0	0	0	0	0	0	0	0	0	0	0	0	0
Peak_000820	0	0	0	0	0	0	0	0	0	0	48098.168	0	0	0	0	0	0	0	0	0	0	0	0	0	0	0	0	0	0	0	0	0	0	0	0	0	0	0	0	0	0	0	0	0	0	0	0	0	0
Peak_000821	0	0	0	0	0	0	0	0	0	0	0	0	0	0	0	0	0	0	0	0	0	0	0	0	0	0	0	0	0	0	0	0	0	0	0	0	0	0	0	0	0	0	0	0	0	0	0	0	0
Peak_000822	0	0	0	0	0	0	0	0	0	0	0	0	0	0	0	0	0	0	0	0	0	0	0	6009.7236	0	0	0	0	0	0	0	0	0	0	0	0	0	0	0	0	0	0	0	0	0	0	0	0	121756.62
Peak_000823	0	0	0	0	0	0	0	0	0	0	54764.277	186713.08	0	0	0	0	0	0	0	0	0	0	0	0	0	0	0	0	0	0	0	0	0	0	0	0	0	0	0	0	0	0	0	0	0	0	0	0	13797.935
Peak_000824	0	0	0	0	0	0	0	0	0	0	24446.105	0	5434.2417	0	0	0	0	0	0	0	0	0	0	0	0	0	0	0	0	0	0	0	0	0	0	0	0	0	4651.5215	0	0	0	0	0	0	0	0	0	41290.992
Peak_000825	0	0	0	0	104331.984	0	0	0	0	0	0	0	123064.88	0	0	0	0	0	0	0	0	0	0	7960.6147	0	0	0	0	0	0	0	0	0	0	0	0	0	0	0	0	0	0	0	80933.734	0	0	0	0	243461.02
Peak_000826	0	0	0	0	0	0	0	0	0	0	0	65937.06	0	0	0	0	0	0	0	0	0	0	0	0	0	0	0	0	0	0	0	0	0	0	0	0	0	0	0	0	0	0	0	0	0	0	0	0	806.0819
Peak_000827	0	0	0	0	0	0	0	0	0	0	0	0	0	0	0	0	0	0	0	0	0	0	0	0	0	0	0	0	0	0	0	0	0	0	0	0	0	0	0	0	0	0	0	0	0	0	0	0	0
Peak_000828	0	0	0	0	0	0	0	0	0	0	369.69968	0	0	0	0	0	0	0	0	0	0	0	0	0	0	0	0	0	0	0	0	0	0	0	0	0	0	0	0	0	0	0	0	26457.943	0	0	0	0	0
Peak_000829	0	0	0	0	0	0	0	0	0	0	8628.778	34631.94	0	0	0	0	0	0	0	0	0	0	0	0	0	0	0	0	0	0	0	0	0	0	0	0	0	0	0	0	0	0	0	0	0	0	0	0	20442.145
Peak_000830	0	0	0	0	0	0	0	0	0	0	0	55876.027	0	0	0	0	0	0	0	0	0	0	0	0	0	0	0	0	0	0	0	0	0	0	0	0	0	0	0	0	0	0	0	0	0	0	0	0	40219.066
Peak_000831	0	0	0	0	0	0	0	0	0	0	0	0	0	0	0	0	0	0	0	0	0	0	0	0	0	0	0	0	0	0	0	0	0	0	0	0	0	0	0	0	0	0	0	0	0	0	0	0	9108.438
Peak_000832	0	0	0	0	149002.52	0	0	0	0	0	8017.7773	0	7601.3447	0	0	0	0	0	0	0	0	0	0	0	0	66236.484	0	0	0	0	0	0	0	0	0	0	0	0	50127.695	0	0	0	0	110862.336	0	0	0	0	340169.72
Peak_000833	0	0	0	0	0	0	0	0	0	0	58620.773	145116.36	0	0	0	0	0	0	0	0	0	0	0	0	0	0	0	0	0	0	0	0	0	0	0	0	0	0	0	0	0	0	0	0	0	0	0	0	0
Peak_000834	0	0	0	0	0	0	0	0	0	0	0	0	0	0	0	0	0	0	0	0	0	0	0	16204.37	0	0	0	0	0	0	0	0	0	0	0	0	0	0	0	0	0	0	0	0	0	0	0	0	47898.617
Peak_000835	0	0	0	0	0	0	0	0	0	0	33959.695	0	0	0	0	0	0	0	0	0	0	0	0	0	0	0	0	0	0	0	0	0	0	0	0	0	0	0	0	0	0	0	0	133395.45	0	0	0	0	0
Peak_000836	0	0	0	0	0	0	0	0	0	0	11370.107	0	0	0	0	0	0	0	0	0	0	0	0	0	0	0	0	0	0	0	0	0	0	0	0	0	0	0	0	0	0	0	0	0	0	0	0	0	11976.416
Peak_000837	0	0	0	0	0	0	0	0	0	0	0	0	0	0	0	0	0	0	0	0	0	0	0	0	0	0	0	0	0	0	0	0	0	0	0	0	0	0	0	0	0	0	0	0	0	0	0	0	0
Peak_000838	0	0	0	0	0	0	0	0	0	0	10278.918	0	0	0	14563.48	0	0	0	0	0	0	0	0	0	0	0	0	0	0	0	0	0	0	0	0	0	0	0	0	0	0	0	0	0	0	0	0	0	0
Peak_000839	0	0	0	0	0	0	0	0	0	0	183643.56	0	27390.695	0	0	0	0	0	0	0	0	0	0	19757.814	0	0	0	0	0	0	0	0	0	0	0	0	0	0	19796.672	0	0	0	0	16075.425	0	0	0	0	81604.16
Peak_000840	0	0	0	0	0	0	0	0	0	0	0	40319.395	13499.497	0	0	0	0	0	0	0	0	0	0	0	0	0	0	0	0	0	0	0	0	0	0	0	0	0	9270.706	0	0	0	0	894.95667	0	0	0	0	3513.4614
Peak_000841	0	0	0	0	0	0	0	0	0	0	0	0	0	0	1376.9838	0	0	0	0	0	0	0	0	0	0	0	0	0	0	0	0	0	0	0	0	0	0	0	0	0	0	0	0	48772.94	0	0	0	0	0
Peak_000842	0	0	0	0	0	0	0	0	0	0	77060.91	0	0	0	0	0	0	0	0	0	0	0	0	0	0	0	0	0	0	0	0	0	0	0	0	0	0	0	0	0	0	0	0	0	0	0	0	0	60029.2
Peak_000843	0	0	0	0	0	0	0	0	0	0	0	0	0	0	0	0	0	0	0	0	0	0	0	0	0	0	0	0	0	0	0	0	0	0	0	0	0	0	0	0	0	0	0	0	0	0	0	0	0
Peak_000844	0	0	0	0	0	0	0	0	0	0	0	0	0	0	0	0	0	0	0	0	0	0	0	0	0	0	0	0	0	0	0	0	0	0	0	0	0	0	0	0	0	0	0	0	0	0	0	0	120206.43
Peak_000845	0	0	0	0	0	0	0	0	0	0	0	0	0	0	0	0	0	0	0	0	0	0	0	0	0	0	0	0	0	0	0	0	0	0	0	0	0	0	0	0	0	0	0	0	0	0	0	0	0
Peak_000846	0	0	0	0	0	0	0	0	0	0	228094.52	111570.695	0	0	0	0	0	0	0	0	0	0	0	0	0	0	0	0	0	0	0	0	0	0	0	0	0	0	28843.828	0	0	0	0	0	0	0	0	0	104759.61
Peak_000847	0	0	0	0	0	0	0	0	0	0	0	0	0	0	0	0	0	0	0	0	0	0	0	15031.221	0	0	0	0	0	0	0	0	0	0	0	0	0	0	0	0	0	0	0	0	0	0	0	0	79341.78
Peak_000848	0	0	0	0	0	0	0	0	0	0	28769.457	0	46559.156	0	0	0	0	0	0	0	0	0	0	0	0	0	0	0	0	0	0	0	0	0	0	0	0	0	0	0	0	0	0	0	0	0	0	0	0
Peak_000849	0	0	0	0	0	0	0	0	0	0	0	0	0	0	0	0	0	0	0	0	0	0	0	16994.76	0	0	0	0	0	0	0	0	0	0	0	0	0	0	21919.79	0	0	0	0	0	0	0	0	0	0
Peak_000850	0	0	0	0	136678.62	0	0	0	0	0	51935.688	0	81477.21	0	0	0	0	0	0	0	0	0	0	66161.79	0	6052.69	0	0	0	0	0	0	0	0	0	0	0	0	12692.431	0	0	0	0	123821.055	0	0	0	0	190713.14
Peak_000851	0	0	0	0	0	0	0	0	0	0	15267.524	0	0	0	0	0	0	0	0	0	0	0	0	0	0	0	0	0	0	0	0	0	0	0	0	0	0	0	0	0	0	0	0	0	0	0	0	0	0
Peak_000852	0	0	0	0	364437.7	0	0	0	0	0	0	213607.25	205082.55	0	0	0	0	0	0	0	0	0	0	0	0	0	0	0	0	0	0	0	0	0	0	0	0	0	0	0	0	0	0	61431.55	0	0	0	0	580322.75
Peak_000853	0	0	0	0	15990.219	0	0	0	0	0	10446.421	0	0	0	0	0	0	0	0	0	0	0	0	0	0	0	0	0	0	0	0	0	0	0	0	0	0	0	0	0	0	0	0	329571.8	0	0	0	0	0
Peak_000854	0	0	0	0	0	0	0	0	0	0	0	0	0	0	0	0	0	0	0	0	0	0	0	0	0	0	0	0	0	0	0	0	0	0	0	0	0	0	0	0	0	0	0	0	0	0	0	0	0
Peak_000855	0	0	0	0	0	0	0	0	0	0	0	43243.01	0	0	0	0	0	0	0	0	0	0	0	0	0	0	0	0	0	0	0	0	0	0	0	0	0	0	0	0	0	0	0	0	0	0	0	0	0
Peak_000856	0	0	0	0	0	0	0	0	0	0	0	579.4176	0	0	0	0	0	0	0	0	0	0	0	0	0	0	0	0	0	0	0	0	0	0	0	0	0	0	0	0	0	0	0	0	0	0	0	0	7179.786
Peak_000857	0	0	0	0	0	0	0	0	0	0	0	0	0	0	0	0	0	0	0	0	0	0	0	0	0	0	0	0	0	0	0	0	0	0	0	0	0	0	0	0	0	0	0	0	0	0	0	0	0
Peak_000858	0	0	0	0	0	0	0	0	0	0	0	0	0	0	0	0	0	0	0	0	0	0	0	0	0	0	0	0	0	0	0	0	0	0	0	0	0	0	0	0	0	0	0	0	0	0	0	0	0
Peak_000859	0	0	0	0	32174.5	0	0	0	0	0	62220.977	0	11065.507	0	0	0	0	0	0	0	0	0	0	0	0	0	6942.3696	0	0	0	0	0	0	0	0	0	0	0	7473.1646	0	0	0	0	0	0	0	0	0	88197.58
Peak_000860	0	0	0	0	0	0	0	0	0	0	14404.375	484503.53	0	0	0	0	0	0	0	0	0	0	0	0	0	0	0	0	0	0	0	0	0	0	0	0	0	0	0	0	0	0	0	0	0	0	0	0	14892.276
Peak_000861	0	0	0	0	17687.707	0	0	0	0	0	114997.51	49529.426	0	0	0	0	0	0	0	0	0	0	0	28499.568	0	0	0	0	0	0	0	0	0	0	0	0	0	0	53272.855	0	0	0	0	0	0	0	0	0	63338.25
Peak_000862	0	0	0	0	0	0	0	0	0	0	65719.47	152207.12	0	0	0	0	0	0	0	0	0	0	0	0	0	0	0	0	0	0	0	0	0	0	0	0	0	0	0	0	0	0	0	0	0	0	0	0	0
Peak_000863	0	0	0	0	0	0	0	0	0	0	0	0	0	0	5937.907	0	0	0	0	0	0	0	0	0	0	0	0	0	0	0	0	0	0	0	0	0	0	0	0	0	0	0	0	0	0	0	0	0	0
Peak_000864	0	0	0	0	0	0	0	0	0	0	0	0	19671.062	0	0	0	0	0	0	0	0	0	0	0	0	0	0	0	0	0	0	0	0	0	0	0	0	0	0	0	0	0	0	0	0	0	0	0	59372.527
Peak_000865	0	0	0	0	0	0	0	0	0	0	0	0	0	0	0	0	0	0	0	0	0	0	0	0	0	0	0	0	0	0	0	0	0	0	0	0	0	0	0	0	0	0	0	0	0	0	0	0	0
Peak_000866	0	0	0	0	0	0	0	0	0	0	0	0	0	0	0	0	0	0	0	0	0	0	0	12267.454	0	0	0	0	0	0	0	0	0	0	0	0	0	0	0	0	0	0	0	11854.48	0	0	0	0	70794.195
Peak_000867	0	0	0	0	0	0	0	0	0	0	68962.73	0	19365.904	0	0	0	0	0	0	0	0	0	0	0	0	0	0	0	0	0	0	0	0	0	0	0	0	0	14242.031	0	0	0	0	17540.229	0	0	0	0	0
Peak_000868	0	0	0	0	0	0	0	0	0	0	0	0	0	0	0	0	0	0	0	0	0	0	0	0	0	0	0	0	0	0	0	0	0	0	0	0	0	0	0	0	0	0	0	10200.374	0	0	0	0	10565.035
Peak_000869	0	0	0	0	0	0	0	0	0	0	97089.71	0	0	0	0	0	0	0	0	0	0	0	0	0	0	0	0	0	0	0	0	0	0	0	0	0	0	0	0	0	0	0	0	484038.1	0	0	0	0	0
Peak_000870	191041.75	373608.75	221289.77	218715.34	234953.03	211100.86	364332.75	147798.16	300269.25	240638.1	249798.75	210413.34	201277.06	167218.22	191272.3	157793.17	318163.56	388251.22	103482.73	175088.73	221133.52	167697.94	430143.7	313858.25	433786.1	436537.2	242390.22	213415.5	417300.6	336958.72	281049.75	401459.03	328683.2	338082.78	62921.902	308862.44	498621.44	311022.53	479743.38	425602.97	325637.84	456117.44	29047.893	390719.44	268850.25	167546.92	295266.72	253160.08	364723.28
Peak_000871	0	0	0	0	0	0	0	0	0	0	0	4049.0847	0	0	0	0	0	0	0	0	0	0	0	0	0	0	0	0	0	0	0	0	0	0	0	0	0	0	0	0	0	0	0	0	0	0	0	0	0
Peak_000872	0	0	0	0	0	0	0	0	0	0	61558.42	73130.52	0	0	0	0	0	0	0	0	0	0	0	0	0	0	0	0	0	0	0	0	0	0	0	0	0	0	0	0	0	0	0	0	0	0	0	0	0
Peak_000873	0	0	0	0	0	0	0	0	0	0	106444.64	0	0	0	0	0	0	0	0	0	0	0	0	25478.576	0	35401.98	2135.3542	0	0	0	0	0	0	0	0	0	0	0	21505.422	0	0	0	0	4995.243	0	0	0	0	115675.71
Peak_000874	0	0	0	0	0	0	0	0	0	0	0	0	0	0	0	0	0	0	0	0	0	0	0	0	0	14465.831	0	0	0	0	0	0	0	0	0	0	0	0	0	0	0	0	0	0	0	0	0	0	0
Peak_000875	0	0	0	0	0	0	0	0	0	0	0	0	0	0	0	0	0	0	0	0	0	0	0	0	0	0	0	0	0	0	0	0	0	0	0	0	0	0	0	0	0	0	0	18728.184	0	0	0	0	0
Peak_000876	0	0	0	0	0	0	0	0	0	0	0	0	0	0	0	0	0	0	0	0	0	0	0	4811.9	0	0	15391.734	0	0	0	0	0	0	0	0	0	0	0	0	0	0	0	0	150899.56	0	0	0	0	0
Peak_000877	0	0	0	0	0	0	0	0	0	0	47884.11	19058.254	0	0	0	0	0	0	0	0	0	0	0	27850.049	0	0	0	0	0	0	0	0	0	0	0	0	0	0	18925.352	0	0	0	0	0	0	0	0	0	85037.12
Peak_000878	0	0	0	0	0	0	0	0	0	0	32892.688	0	0	0	0	0	0	0	0	0	0	0	0	0	0	0	0	0	0	0	0	0	0	0	0	0	0	0	0	0	0	0	0	0	0	0	0	0	91856.945
Peak_000879	0	0	0	0	21794.162	0	0	0	0	0	8423.354	150046	0	0	0	0	0	0	0	0	0	0	0	0	0	0	0	0	0	0	0	0	0	0	0	0	0	0	0	0	0	0	0	0	0	0	0	0	0
Peak_000880	0	0	0	0	0	0	0	0	0	0	0	0	0	0	31354.434	0	0	0	0	0	0	0	0	0	0	0	0	0	0	0	0	0	0	0	0	0	0	0	0	0	0	0	0	0	0	0	0	0	0
Peak_000881	0	0	0	0	39742.797	0	0	0	0	0	150431.3	94539.5	29285.879	0	0	0	0	0	0	0	0	0	0	0	0	0	0	0	0	0	0	0	0	0	0	0	0	0	26857.361	0	0	0	0	0	0	0	0	0	119625.516
Peak_000882	0	0	0	0	0	0	0	0	0	0	0	0	0	0	0	0	0	0	0	0	0	0	0	0	0	0	0	0	0	0	0	0	0	0	0	0	0	0	0	0	0	0	0	0	0	0	0	0	0
Peak_000883	0	0	0	0	0	0	0	0	0	0	0	0	0	0	0	0	0	0	0	0	0	0	0	42374.03	0	0	0	0	0	0	0	0	0	0	0	0	0	0	0	0	0	0	0	7054.0063	0	0	0	0	46206.312
Peak_000884	0	0	0	0	0	0	0	0	0	0	60528.72	0	51054.867	0	0	0	0	0	0	0	0	0	0	23377.512	0	0	0	0	0	0	0	0	0	0	0	0	0	0	0	0	0	0	0	23916.281	0	0	0	0	0
Peak_000885	0	0	0	0	73603.22	0	0	0	0	0	51841.64	0	8801.03	0	0	0	0	0	0	0	0	0	0	83699.98	0	42400.316	0	0	0	0	0	0	0	0	0	0	0	0	26984.146	0	0	0	0	114593.06	0	0	0	0	122345.305
Peak_000886	0	0	0	0	0	0	0	0	0	0	1633.9614	0	0	0	0	0	0	0	0	0	0	0	0	59.55629	0	0	0	0	0	0	0	0	0	0	0	0	0	0	0	0	0	0	0	0	0	0	0	0	27576.812
Peak_000887	0	0	0	0	0	0	0	0	0	0	72802.82	74352.14	17510.355	0	0	0	0	0	0	0	0	0	0	0	0	0	0	0	0	0	0	0	0	0	0	0	0	0	0	0	0	0	0	0	0	0	0	0	0
Peak_000888	0	0	0	0	22347.16	0	0	0	0	0	45652.383	0	29443.463	0	0	0	0	0	0	0	0	0	0	32744.338	0	0	0	0	0	0	0	0	0	0	0	0	0	0	32883.477	0	0	0	0	33813.99	0	0	0	0	0
Peak_000889	0	0	0	0	18640.824	0	0	0	0	0	0	0	0	0	0	0	0	0	0	0	0	0	0	10216.591	0	0	0	0	0	0	0	0	0	0	0	0	0	0	18878.541	0	0	0	0	942.45905	0	0	0	0	17851.846
Peak_000890	0	0	0	0	9630.112	0	0	0	0	0	37293.43	0	0	0	0	0	0	0	0	0	0	0	0	0	0	0	0	0	0	0	0	0	0	0	0	0	0	0	0	0	0	0	0	0	0	0	0	0	78438.4
Peak_000891	0	0	0	0	0	0	0	0	0	0	0	0	0	0	0	0	0	0	0	0	0	0	0	32992.14	0	20659.611	0	0	0	0	0	0	0	0	0	0	0	0	13532.43	0	0	0	0	0	0	0	0	0	0
Peak_000892	0	0	0	0	127302.484	0	0	0	0	0	154999.52	0	51342.547	0	0	0	0	0	0	0	0	0	0	236842.34	0	165271.16	0	0	0	0	0	0	0	0	0	0	0	0	0	0	0	0	0	563853.9	0	0	0	0	0
Peak_000893	0	0	0	0	0	0	0	0	0	0	0	0	0	0	0	0	0	0	0	0	0	0	0	0	0	0	0	0	0	0	0	0	0	0	0	0	0	0	0	0	0	0	0	0	0	0	0	0	0
Peak_000894	0	0	0	0	0	0	0	0	0	0	0	0	0	0	0	0	0	0	0	0	0	0	0	0	0	0	0	0	0	0	0	0	0	0	0	0	0	0	49808.906	0	0	0	0	0	0	0	0	0	0
Peak_000895	0	0	0	0	0	0	0	0	0	0	0	0	0	0	0	0	0	0	0	0	0	0	0	0	0	0	0	0	0	0	0	0	0	0	0	0	0	0	0	0	0	0	0	41553.684	0	0	0	0	0
Peak_000896	0	0	0	0	0	0	0	0	0	0	55461.367	98804.2	0	0	0	0	0	0	0	0	0	0	0	0	0	0	0	0	0	0	0	0	0	0	0	0	0	0	0	0	0	0	0	0	0	0	0	0	23053.377
Peak_000897	0	0	0	0	0	0	0	0	0	0	116596.62	103510.414	2547.9458	0	0	0	0	0	0	0	0	0	0	0	0	0	0	0	0	0	0	0	0	0	0	0	0	0	0	0	0	0	0	0	0	0	0	0	0
Peak_000898	0	0	0	0	0	0	0	0	0	0	10221.025	0	0	0	0	0	0	0	0	0	0	0	0	9753.433	0	0	10891.156	0	0	0	0	0	0	0	0	0	0	0	0	0	0	0	0	65561.8	0	0	0	0	0
Peak_000899	0	0	0	0	0	0	0	0	0	0	0	0	0	0	0	0	0	0	0	0	0	0	0	0	0	0	0	0	0	0	0	0	0	0	0	0	0	0	0	0	0	0	0	0	0	0	0	0	0
Peak_000900	0	0	0	0	0	0	0	0	0	0	83507.88	0	5747.586	0	0	0	0	0	0	0	0	0	0	35155.832	0	0	0	0	0	0	0	0	0	0	0	0	0	0	0	0	0	0	0	0	0	0	0	0	122424.086
Peak_000901	0	0	0	0	18591.781	0	0	0	0	0	69346.32	111675.766	68074.766	0	0	0	0	0	0	0	0	0	0	0	0	0	0	0	0	0	0	0	0	0	0	0	0	0	29421.232	0	0	0	0	0	0	0	0	0	108026.25
Peak_000902	0	0	0	0	12386.387	0	0	0	0	0	126321.87	0	3587.2788	0	0	0	0	0	0	0	0	0	0	0	0	0	0	0	0	0	0	0	0	0	0	0	0	0	0	0	0	0	0	0	0	0	0	0	764.1454
Peak_000903	0	0	0	0	9490.881	0	0	0	0	0	0	0	11273.228	0	0	0	0	0	0	0	0	0	0	21537.32	0	0	0	0	0	0	0	0	0	0	0	0	0	0	0	0	0	0	0	2627.9487	0	0	0	0	87827.32
Peak_000904	0	0	0	0	47048.54	0	0	0	0	0	76250.84	0	11817.738	0	0	0	0	0	0	0	0	0	0	16933.625	0	0	3249.487	0	0	0	0	0	0	0	0	0	0	0	0	0	0	0	0	28195.441	0	0	0	0	17311.293
Peak_000905	0	0	0	0	0	0	0	0	0	0	0	0	0	0	0	0	0	0	0	0	0	0	0	66484.64	0	0	0	0	0	0	0	0	0	0	0	0	0	0	110597.8	0	0	0	0	0	0	0	0	0	0
Peak_000906	0	0	0	0	0	0	0	0	0	0	0	0	0	0	0	0	0	0	0	0	0	0	0	63861.066	0	0	0	0	0	0	0	0	0	0	0	0	0	0	108315.25	0	0	0	0	0	0	0	0	0	0
Peak_000907	0	0	0	0	0	0	0	0	0	0	0	0	0	0	0	0	0	0	17917.08	0	0	0	0	0	0	0	0	0	0	0	0	9469.109	0	0	0	0	0	0	0	0	0	0	0	0	0	0	0	0	0
Peak_000908	0	0	0	0	0	0	0	0	0	0	0	0	4288.8096	0	0	0	0	0	0	0	0	0	0	0	0	4928.655	0	0	0	0	0	0	0	0	0	0	0	0	0	0	0	0	0	4740.214	0	0	0	0	0
Peak_000909	0	0	0	0	0	0	0	0	0	0	0	0	0	0	0	0	0	0	0	0	0	0	0	0	0	0	0	0	0	0	0	0	0	0	0	0	0	0	0	0	0	0	0	79944.98	0	0	0	0	0
Peak_000910	0	0	0	0	0	0	0	0	0	0	0	0	0	0	0	0	0	0	0	0	0	0	0	0	0	0	0	0	0	0	0	0	0	0	0	0	0	0	0	0	0	0	0	158252.86	0	0	0	0	0
Peak_000911	0	0	0	0	0	0	0	0	0	0	0	0	0	0	0	0	0	0	0	0	0	0	0	0	0	0	0	0	0	0	0	0	0	0	0	0	0	0	0	0	0	0	0	0	0	0	0	0	0
Peak_000912	0	0	0	0	0	0	0	0	0	0	0	0	0	0	0	0	0	0	0	0	0	0	0	0	0	0	0	0	0	0	0	0	0	0	0	0	0	0	69702.78	0	0	0	0	0	0	0	0	0	0
Peak_000913	0	0	0	0	0	0	0	0	0	0	18596.584	0	20022.885	0	0	0	0	0	0	0	0	0	0	0	0	0	0	0	0	0	0	0	0	0	0	0	0	0	0	0	0	0	0	0	0	0	0	0	64487.16
Peak_000914	0	0	0	0	0	0	0	0	0	0	0	0	0	0	0	0	0	0	0	0	0	0	0	0	0	0	0	0	0	0	0	0	0	0	0	0	0	0	0	0	0	0	0	0	0	0	0	0	0
Peak_000915	0	0	0	0	0	0	0	0	0	0	11557.253	134205.98	24549.809	0	0	0	0	0	0	0	0	0	0	36186.676	0	0	0	0	0	0	0	0	0	0	0	0	0	0	24143.525	0	0	0	0	0	0	0	0	0	92996.305
Peak_000916	304043.4	343105.6	350106.4	353413.72	221911.34	321737.6	387593.3	293487.22	298556.9	316260.16	279854.03	344235.06	236113.14	277526.7	309100.72	226865.48	243075.5	364271.72	379336.56	273836.7	280443.47	267824.22	382993.8	376237.97	403928.7	321893.16	363193.44	442821.1	328287.75	334327.16	244249.92	315436.28	289606.1	305108.22	218542.72	360044.2	347699.38	271603.8	293742.5	357273.4	366161.25	294421.7	300851.16	319717.6	298598.1	381098.28	252110.12	411364	371165
Peak_000917	0	0	0	0	0	0	0	0	0	0	0	0	0	0	0	0	0	0	0	0	0	0	0	0	0	0	0	0	0	0	0	0	0	0	0	0	0	0	0	0	0	0	0	97930.26	0	0	0	0	0
Peak_000918	0	0	0	0	3644.7734	0	0	0	0	0	339.11053	0	17262.023	0	0	0	0	0	0	0	0	0	0	0	0	0	0	0	0	0	0	0	0	0	0	0	0	0	9720.114	0	0	0	0	0	0	0	0	0	6869.4233
Peak_000919	0	0	0	0	39720.023	0	0	0	0	0	32747.69	0	0	0	0	0	0	0	0	0	0	0	0	11554.225	0	0	0	0	0	0	0	0	0	0	0	0	0	0	26858.477	0	0	0	0	0	0	0	0	0	71637.06
Peak_000920	0	0	0	0	0	0	0	0	0	0	0	0	0	0	0	0	0	0	0	0	0	0	0	23508.99	0	13796.723	0	0	0	0	0	0	0	0	0	0	0	0	0	0	0	0	0	0	0	0	0	0	28215.889
Peak_000921	0	0	0	0	0	0	0	0	0	0	0	0	0	0	0	0	0	0	0	0	0	0	0	0	0	0	0	0	0	0	0	0	0	0	0	0	0	0	52046.273	0	0	0	0	0	0	0	0	0	0
Peak_000922	0	0	0	0	0	0	0	0	0	0	0	0	0	0	0	0	0	0	0	0	0	0	0	0	0	0	12571.812	0	0	0	0	0	0	0	0	0	0	0	0	0	0	0	0	0	0	0	0	0	0
Peak_000923	0	0	0	0	0	0	0	0	0	0	0	0	0	0	0	0	0	0	0	0	0	0	0	16063.779	0	12086.583	0	0	0	0	0	0	0	0	0	0	0	0	48974.8	0	0	0	0	0	0	0	0	0	0
Peak_000924	0	0	0	0	0	0	0	0	0	0	0	0	0	0	0	0	0	0	0	0	0	0	0	16063.779	0	14732.241	0	0	0	0	0	0	0	0	0	0	0	0	75947.87	0	0	0	0	0	0	0	0	0	0
Peak_000925	0	0	0	0	0	0	0	0	0	0	41192.05	0	0	0	0	0	0	0	0	0	0	0	0	10415.466	0	0	0	0	0	0	0	0	0	0	0	0	0	0	0	0	0	0	0	0	0	0	0	0	79453.445
Peak_000926	0	0	0	0	0	0	0	0	0	0	109922.71	0	0	0	0	0	0	0	0	0	0	0	0	0	0	0	0	0	0	0	0	0	0	0	0	0	0	0	0	0	0	0	0	145816.25	0	0	0	0	0
Peak_000927	0	0	0	0	0	0	49887.55	0	0	0	0	0	0	0	0	0	0	0	0	0	0	0	0	0	0	0	0	0	0	0	0	0	0	0	0	0	0	0	0	0	0	0	0	0	0	0	0	0	0
Peak_000928	0	0	0	0	0	0	0	0	0	0	0	0	0	0	0	0	0	0	0	0	0	0	0	0	0	0	0	0	0	0	0	0	0	0	0	0	0	0	0	0	0	0	0	12529.81	0	0	0	0	0
Peak_000929	0	0	0	0	0	0	0	0	0	0	0	0	0	0	0	0	0	0	0	0	0	0	0	0	0	0	0	0	0	0	0	0	0	0	0	0	0	0	95975.305	0	0	0	0	0	0	0	0	0	0
Peak_000930	0	0	0	0	0	0	0	0	0	0	0	0	0	0	0	0	0	0	0	0	0	0	0	60869.375	0	0	4656.2217	0	0	0	0	0	0	0	0	0	0	0	77206.1	0	0	0	0	0	0	0	0	0	0
Peak_000931	0	0	0	0	0	0	0	0	0	0	107219.65	0	0	0	0	0	0	0	0	0	0	0	0	0	0	0	0	0	0	0	0	0	0	0	0	0	0	0	0	0	0	0	0	245546.08	0	0	0	0	0
Peak_000932	0	0	0	0	0	0	0	0	0	0	0	0	0	0	0	0	0	0	0	0	0	0	0	0	0	0	0	0	0	0	0	0	0	0	0	0	0	0	0	0	0	0	0	10474.139	0	0	0	0	35929.56
Peak_000933	0	0	0	0	18376.244	0	0	0	0	0	33633.87	47414.46	0	0	0	0	0	0	0	0	0	0	0	0	0	0	0	0	0	0	0	0	0	0	0	0	0	0	0	0	0	0	0	0	0	0	0	0	49432.316
Peak_000934	0	0	0	0	2514.284	0	0	0	0	0	175932.98	229522.14	114153.02	0	0	0	0	0	0	0	0	0	0	20092.582	0	14237.094	0	0	0	0	0	0	0	0	0	0	0	0	215558.44	0	0	0	0	0	0	0	0	0	224566.28
Peak_000935	0	0	0	0	0	0	0	0	0	0	0	0	0	0	0	0	0	0	0	0	0	0	0	0	0	0	0	0	0	0	0	0	0	0	0	0	0	0	0	0	0	0	0	0	0	0	0	0	0
Peak_000936	0	0	0	0	0	0	0	0	0	0	0	0	0	0	0	0	0	0	0	0	0	0	0	0	0	0	0	0	0	0	0	0	0	0	0	0	0	0	0	0	0	0	0	162313.2	0	0	0	0	0
Peak_000937	0	0	0	0	12772.809	0	0	0	0	0	71765.875	0	0	0	0	0	0	0	0	0	0	0	0	47978.406	0	20958.143	0	0	0	0	0	0	0	0	0	0	0	0	54425.92	0	0	0	0	45457.56	0	0	0	0	118576.52
Peak_000938	0	0	0	0	0	0	0	0	0	0	70905.58	0	24663.184	0	25019.434	0	0	0	0	0	0	0	0	120479.81	0	2735.815	0	0	0	0	0	0	0	0	0	0	0	0	52540.445	0	0	0	0	186379.25	0	0	0	0	54639.816
Peak_000939	0	0	0	0	0	0	0	0	0	0	0	0	0	0	0	0	0	0	0	0	0	0	0	0	0	0	0	0	0	0	0	0	0	0	0	0	0	0	100936.586	0	0	0	0	0	0	0	0	0	0
Peak_000940	0	0	0	0	69022.734	0	0	0	0	0	0	0	39805.242	0	0	0	0	0	0	0	0	0	0	10838.606	0	13999.86	0	0	0	0	0	0	0	0	0	0	0	0	2244.1113	0	0	0	0	0	0	0	0	0	80856.99
Peak_000941	0	0	0	0	23310.803	0	0	0	0	0	11087.813	0	0	0	0	0	0	0	0	0	0	0	0	0	0	31966.096	0	0	0	0	0	0	0	0	0	0	0	0	0	0	0	0	0	401.22174	0	0	0	0	50203.746
Peak_000942	0	0	0	0	15571.722	0	0	0	0	0	194792.6	370266.12	63161.96	0	0	0	0	0	0	0	0	0	0	0	0	0	0	0	0	0	0	0	0	0	0	0	0	0	117042.875	0	0	0	0	0	0	0	0	0	20439.062
Peak_000943	0	0	0	0	0	0	0	0	0	0	0	0	0	0	0	0	0	0	0	0	0	0	0	0	0	0	0	0	0	0	0	0	0	0	0	0	0	0	0	0	0	0	0	213203.81	0	0	0	0	0
Peak_000944	0	0	0	0	0	0	0	0	0	0	0	0	0	0	0	0	0	0	0	0	0	0	0	0	0	13819.429	0	0	0	0	0	0	0	0	0	0	0	0	51908.516	0	0	0	0	0	0	0	0	0	0
Peak_000945	0	0	0	0	0	0	0	0	0	0	0	0	0	0	0	0	0	0	0	0	0	0	0	0	0	0	0	0	0	0	0	0	0	0	0	0	0	0	0	0	0	0	0	19724.75	0	0	0	0	0
Peak_000946	0	0	0	0	0	0	36735.69	0	0	0	0	0	0	0	0	0	0	0	0	0	0	0	0	0	0	0	0	0	0	0	0	0	0	0	0	0	0	0	0	0	0	0	0	0	0	0	0	0	0
Peak_000947	0	0	0	0	0	0	0	0	0	0	0	0	0	0	0	0	0	0	0	0	0	0	0	24314.348	0	0	0	0	0	0	0	0	0	0	0	0	0	0	123589.43	0	0	0	0	0	0	0	0	0	0
Peak_000948	85206.945	110844.5	143852.77	73463.484	71392.34	74948.336	190559.89	142707.98	124930.195	113660.52	116921.24	169705.25	172627.19	149644.17	198942.39	152490.03	249866.52	109518.98	115887.98	171732.16	141730.61	109770.12	152602.22	194152.11	76286.56	175206.05	179663.38	84807.97	60811.2	109075.96	96601.7	188030.84	94148.07	66275.04	128925.23	103657.09	116675.59	119919.695	173582.8	209229.6	71744.14	147373.34	168305.6	227059.31	140991.44	131978.08	98307.38	78020.6	182995.02
Peak_000949	0	30369.455	18006.668	0	22200.635	0	0	16543.645	18269.434	0	190550.83	283385.9	133288.89	0	0	0	6927.559	0	0	0	0	15556.98	75907.836	0	0	0	11947.694	74192.21	0	0	0	8249.067	0	0	15456.309	0	0	4664.239	180602.94	0	9774.684	0	66212.17	18311.236	0	0	0	0	22510.598
Peak_000950	0	0	0	0	78463.02	0	0	0	0	0	74012.055	0	33873.414	0	0	0	0	0	0	0	0	0	0	4912.285	0	0	0	0	0	0	0	0	0	0	0	0	0	0	34098.516	0	0	0	0	0	0	0	0	0	241577.67
Peak_000951	0	0	0	0	0	0	0	0	0	0	0	0	0	0	0	0	0	0	0	0	0	0	0	0	0	26612.6	0	0	0	0	0	0	0	0	0	0	0	0	0	0	0	0	0	0	0	0	0	0	0
Peak_000952	0	0	0	0	0	0	0	0	0	0	0	0	0	0	0	0	0	0	0	0	0	0	0	0	0	0	0	0	0	0	0	0	0	0	0	0	0	0	36486.062	0	0	0	0	0	0	0	0	0	0
Peak_000953	0	0	0	0	14041.381	0	0	0	0	0	101570.32	77101.6	46390.85	0	0	0	0	0	0	0	0	0	0	61957.81	0	0	0	0	0	0	0	0	0	0	0	0	0	0	45520.062	0	0	0	0	0	0	0	0	0	187505.81
Peak_000954	0	0	0	0	0	0	0	0	0	0	0	0	0	0	0	0	0	0	0	0	0	0	0	0	0	0	50205.867	0	0	0	0	0	0	0	0	0	0	0	0	0	0	0	0	36849.97	0	0	0	0	0
Peak_000955	0	0	0	0	0	0	0	0	0	0	0	0	0	0	0	0	0	0	0	0	0	0	0	0	0	0	0	0	0	0	0	0	0	0	0	0	0	0	0	0	0	0	0	253649.8	0	0	0	0	0
Peak_000956	0	0	0	0	75935.805	0	0	0	0	0	91510.586	0	129351.16	0	0	0	0	0	0	0	0	0	0	31528.844	0	0	0	0	0	0	0	0	0	0	0	0	0	0	159752.1	0	0	0	0	0	0	0	0	0	351138.28
Peak_000957	0	0	0	0	0	0	0	0	0	0	0	0	20182.008	0	0	0	0	0	0	0	0	0	0	35550.242	0	0	7729.3774	0	0	0	0	0	0	0	0	0	0	0	0	0	0	0	0	17469.656	0	0	0	0	178506.7
Peak_000958	0	0	0	0	0	0	0	0	0	0	0	0	0	0	0	0	0	0	0	0	0	0	0	28556.496	0	11763.484	0	0	0	0	0	0	0	0	0	0	0	0	41193.07	0	0	0	0	0	0	0	0	0	0
Peak_000959	0	0	0	0	0	0	0	0	0	0	0	0	0	0	0	0	0	0	0	0	0	0	0	0	0	10011.882	0	0	0	0	0	0	0	0	0	0	0	0	51065.54	0	0	0	0	0	0	0	0	0	0
Peak_000960	0	0	0	0	0	0	0	0	0	0	0	0	0	0	50452.75	0	0	0	0	0	0	0	0	90088.484	0	95358.58	0	0	0	0	0	0	0	0	0	0	0	0	0	0	0	0	0	37193.926	0	0	0	0	40605.473
Peak_000961	0	0	0	0	96.096085	0	12685.497	0	0	0	36518.824	0	14618.338	0	0	0	0	0	0	0	0	0	0	23558.912	0	13127.265	13177.729	0	0	0	0	0	0	0	0	0	0	0	0	0	0	0	0	19492.377	0	0	0	0	174475.77
Peak_000962	0	0	0	0	0	0	0	0	0	0	0	0	0	0	0	0	0	0	0	0	0	0	0	0	0	35474.824	0	0	0	0	0	0	0	0	0	0	0	0	0	0	0	0	0	27747.605	0	0	0	0	0
Peak_000963	56958.332	57983.695	57008.09	71062.95	49735.617	70228.195	97277.89	54753.74	108612.49	61981.1	26893.094	45066.742	62596.34	64290.605	75419.414	58357.395	89096.27	114456.11	78642.86	70430.555	61355.64	41156.71	158859.58	91948.38	96983.04	105299.9	71067.04	42670.78	71767.94	54449.33	114265.81	126378.055	69309.44	87094.625	87633.234	92317.39	142007.55	69400.96	38860.312	99522.375	77298.086	107874.766	53189.46	93081.22	86206.13	83295.66	58401.234	26224.86	30062.719
Peak_000964	259882.64	249504.67	142138.53	188423.47	133280.44	130383.195	312555.06	183685.73	316835.03	108001.484	474268.03	476629.47	174559.06	173017.06	172660.69	74392.23	237450.75	324179	0	57915.594	150118.16	176837.83	145106.2	262942.7	185307.92	206184.45	87975.48	30259.586	116712.695	58798.17	229551.34	128303.81	198038.86	62354.246	92959.01	222615.56	337450.97	212434.81	148715.38	287497.94	135996.53	241504.72	71655.03	96694.02	209956.22	341505.03	259288	11296.42	157660.48
Peak_000965	0	0	0	0	24013.514	0	0	9051.233	0	0	637.35767	0	28464.055	0	3339.8691	0	0	0	0	0	0	0	0	4804.546	0	3563.421	0	0	0	0	0	0	0	0	0	0	0	0	0	0	0	0	0	15793.681	0	0	0	0	36111.984
Peak_000966	0	0	0	0	0	0	0	0	0	0	0	0	0	0	0	0	0	0	0	0	0	0	0	0	0	0	0	0	0	0	0	0	0	0	0	0	0	0	0	0	0	0	0	0	0	0	0	0	0
Peak_000967	0	0	0	0	0	0	0	0	0	0	0	0	0	0	0	0	0	0	0	0	0	0	0	0	0	0	0	0	0	0	0	0	0	0	0	0	0	0	0	0	0	0	0	272979.53	0	0	0	0	0
Peak_000968	0	0	0	0	0	0	0	0	0	0	44240.637	0	0	0	0	0	0	0	0	0	0	0	0	42793.547	0	6569.1787	0	0	0	0	0	0	0	0	0	0	0	0	71484.945	0	0	0	0	16742.754	0	0	0	0	0
Peak_000969	0	0	0	0	0	0	0	0	0	0	0	0	0	0	0	0	0	0	0	0	0	0	0	47722.387	0	0	12361.664	0	0	0	0	0	0	0	0	0	0	0	48902.242	0	0	0	0	0	0	0	0	0	0
Peak_000970	0	0	0	0	148055.97	0	0	0	0	0	1340.8218	0	34091.137	0	0	0	0	0	0	0	0	0	0	43019.004	0	103.247475	10814.851	0	0	0	0	0	0	0	0	0	0	0	20053.576	0	0	0	0	0	0	0	0	0	38644.52
Peak_000971	0	0	0	0	23071.83	0	0	0	0	0	7844.0244	0	0	0	0	0	0	0	0	0	0	0	0	0	0	2301.3994	423.58478	0	0	0	0	0	0	0	0	0	0	0	0	0	0	0	0	0	0	0	0	0	21110.201
Peak_000972	0	0	0	0	0	0	0	0	0	0	0	4531.006	0	0	0	2925.3003	15090.183	0	11950.977	7674.114	0	0	0	0	0	19088.398	3416.8467	3680.3445	0	0	0	0	0	43506.832	0	0	0	0	0	3841.1587	0	0	15781.679	42635.484	0	0	0	0	0
Peak_000973	0	0	0	0	0	0	0	0	0	0	0	0	0	0	0	0	0	0	0	0	0	0	0	0	0	0	62537.355	0	0	0	0	0	0	0	0	0	0	0	0	0	0	0	0	34312.094	0	0	0	0	0
Peak_000974	101664.805	155777.38	111364.24	101830.46	126932.79	55403.26	187994.34	100276.21	200851.9	139967.73	264606.88	127974.69	136104.52	123948.555	125160.32	115553.44	51585.906	106648.46	60446.805	143990.17	40547.996	47031.71	73809.21	197244.83	65448.293	102519.016	65667.17	0	29949.586	31786.6	116190.52	50917.816	40260.605	31458.424	31059.387	91897.3	58911.52	96275.24	82361.6	74765.6	56527.76	51126.992	26750.027	48796.434	63997.42	100456.01	106694.69	19705.977	197361.7
Peak_000975	0	0	0	0	0	0	0	0	0	0	0	0	0	0	12601.191	0	0	0	0	0	0	0	0	0	0	0	0	0	0	0	0	0	0	0	0	0	0	0	0	0	0	0	0	0	0	0	0	0	0
Peak_000976	0	0	0	0	0	0	0	0	15497.055	0	0	0	0	0	0	0	0	0	0	0	0	0	0	0	0	0	0	0	0	0	0	0	0	0	0	0	0	0	0	0	0	0	0	0	0	0	0	0	0
Peak_000977	0	0	0	0	0	0	0	0	0	0	0	0	0	0	0	0	0	0	0	0	0	64332.383	0	0	0	0	0	0	13442.986	0	0	0	0	0	0	0	0	0	0	0	0	0	22616.932	0	0	0	0	0	0
Peak_000978	0	0	0	0	6856.484	0	0	0	0	0	347827.47	215240.72	0	0	0	0	0	0	0	0	0	0	0	0	0	0	0	0	0	0	0	0	0	0	0	0	0	0	151750.89	0	0	0	0	0	0	0	0	0	70621.56
Peak_000979	0	0	0	0	0	0	39106.11	0	0	0	0	0	0	0	0	0	0	0	0	0	0	0	0	0	0	0	14553.436	0	0	0	0	0	0	0	0	0	0	0	0	0	0	0	0	0	0	0	0	0	0
Peak_000980	0	0	0	0	0	0	0	0	0	0	0	0	0	0	0	0	0	0	0	0	0	0	0	0	0	22521.059	0	0	0	0	0	0	0	0	0	0	0	0	0	0	0	0	0	0	0	0	0	0	66490.625
Peak_000981	0	0	0	0	0	0	0	0	0	0	180205.58	0	0	0	0	0	0	0	0	0	0	0	0	184601.67	0	0	7657.647	0	0	0	0	0	0	0	0	0	0	0	78422.125	0	0	0	0	30052.52	0	0	0	0	14066.426
Peak_000982	0	0	0	0	0	0	0	0	0	0	0	0	0	0	0	0	0	0	0	0	0	0	0	0	0	0	12114.021	0	0	0	0	0	0	0	0	0	0	0	0	0	0	0	0	105214.38	0	0	0	0	0
Peak_000983	50740.426	25644.809	0	18717.166	0	0	0	0	109507.695	0	0	0	16992.227	0	0	0	0	66343.98	0	0	0	34696.434	25889.676	5425.936	78046.35	18373.367	0	15210.551	19810.416	34656.477	0	0	9696.365	0	0	0	29091.576	8792.023	10320.548	0	34115.027	30948.043	0	13071.765	0	52341.08	31444.287	75939.63	26812.096
Peak_000984	236111.8	627020.9	459346.12	518579.38	724986.2	622832.7	685003.4	759391.3	1048862	688546.56	582541.3	668996.2	706516.8	600146.94	485082.16	678173.5	624008.56	752481.56	755073.3	631501.6	540486.9	632925.2	527705.9	605638.06	668228.1	645690.8	625411.5	648933.3	632671.9	765466.44	792584.4	629472.9	774111.4	803357.1	361640.88	678039.5	774450.4	898759.1	690957.06	825926.6	538923.56	693414.1	525088.8	658533.44	751262.1	640509.1	633183.94	504210.75	636872.9
Peak_000985	3711817	2336963	2391100.2	2837594	2272699.2	3543555.5	3161014.5	2914183	3259004	3788575.2	3313895	3022170.8	3526082.5	2894881	3229871.8	3451278.2	3233376.2	2836717	2906622	3272897.2	2851661	3085400.8	3863458	2001060.1	2216217.8	2873853.5	3378357	3081811.2	3484875.5	2872281.8	3075824	3173310	2719730.8	3195081.2	3797562	2914077.5	2595251	2768022.5	2700296.2	2781149.8	3310088.5	2573336.2	3218127.2	3484195.2	1611060.9	3344591.2	3040209.5	3670484	4086878.5
Peak_000986	3602809.8	3561679.5	4400069.5	3683680.2	3699583	2672122.5	3475639.8	2210596.2	3115882.8	3098588.5	3385939.8	3326649.5	3934927	2494620.2	2447785.5	3701333	2838917	3606032.5	3451100.5	4194978.5	1946611.8	3738733	3232411.5	2291457.5	2250374.2	3419980	2382324.8	2578156.5	2778688	2868120.8	3910004.8	2109611.5	2578423.5	4253493	2493580	1584346.4	2439770.2	2007728	2969750.5	3829564.8	3408539.2	4606976	5607366.5	5788120	4198063	4345469.5	5432813	3276688.8	4297812.5
Peak_000987	0	0	0	0	0	0	0	0	0	0	0	0	0	0	0	0	0	0	0	0	0	0	0	0	0	17340.305	0	0	0	0	0	0	0	0	0	0	0	0	7457.0063	0	0	0	0	0	0	0	0	0	0
Peak_000988	10419.332	0	5822.7607	0	0	0	0	0	0	0	0	0	8201.79	0	0	0	0	0	0	0	0	0	8658.912	0	0	51296.273	0	9875.011	14099.947	0	0	0	0	10943.595	0	0	0	0	21559.723	0	0	13921.431	12873.789	0	0	0	10769.236	17950.783	0
Peak_000989	0	0	0	0	0	0	0	0	0	0	0	0	0	0	0	0	0	0	0	0	0	0	0	0	0	24443.1	0	0	0	0	0	0	0	0	0	0	0	0	43166.85	0	0	0	0	0	0	0	0	0	0
Peak_000990	0	0	0	0	0	0	0	0	0	0	0	8248.927	0	0	0	5098.4517	29575.96	0	27958.494	15245.96	0	0	0	0	0	0	0	4368.7773	0	0	0	0	0	82568.71	0	0	0	0	0	5834.1426	0	0	29707.463	0	0	0	0	0	0
Peak_000991	0	9739.3545	0	0	29451.23	0	0	0	0	0	0	0	15962.113	0	0	0	0	0	10575.649	0	0	0	0	0	0	0	14856.913	0	0	0	0	0	0	0	0	0	0	0	38148.266	0	0	0	22124.092	44129.082	0	14971.938	0	0	6521.792
Peak_000992	0	0	0	0	0	0	0	0	0	0	0	0	0	0	84529.53	0	0	0	0	0	0	0	0	142570	0	250982.55	27849.61	0	0	0	0	0	0	0	0	0	0	0	10780.901	0	0	0	0	91711.766	0	0	0	0	7847.2173
Peak_000993	0	0	0	0	0	0	3140.7034	0	0	0	0	0	0	0	0	0	0	0	0	0	0	0	0	0	0	0	0	0	0	0	0	0	0	0	0	0	0	0	0	0	0	0	0	0	0	0	0	0	0
Peak_000994	0	0	0	0	0	0	18190.688	0	0	0	7913.422	0	0	0	0	0	0	0	0	0	0	0	0	0	0	0	12978.28	0	0	0	0	0	0	0	0	0	0	0	0	0	0	0	0	21758.451	0	0	0	0	0
Peak_000995	36165.594	112432.016	64975.965	52834.84	76713.35	49213.63	99318.836	43640.6	106091.984	55801.33	20542.166	48864.473	40359.547	42317.016	66002.125	0	97265.24	116248.51	21027.158	41293.363	63292.086	27924.549	123285.78	141151.78	148931.55	173723.11	96152.24	50509.68	112285.266	89372.33	83253.28	122364.555	75588.664	83237.266	0	76571.875	154489.61	90935.54	304700.97	124739.91	97232.016	167976.3	0	150193.48	67094.18	35119.848	84982.93	61903.758	210904.97
Peak_000996	0	0	0	0	0	0	0	0	0	0	0	0	0	0	0	0	0	0	0	0	0	0	0	0	0	0	6394.2793	0	0	0	0	0	0	0	0	0	0	0	0	0	0	0	0	14872.365	0	0	0	0	0
Peak_000997	0	0	0	0	133851.61	0	0	0	0	0	354267.1	0	165674.61	0	0	0	0	0	0	0	0	0	0	73693.984	0	15048.586	0	0	0	0	0	0	0	0	0	0	0	0	184479.62	0	0	0	0	92701.71	0	0	0	0	567005
Peak_000998	0	0	0	0	0	0	0	0	0	0	0	0	0	0	0	0	0	0	28887.04	0	0	72869.875	0	0	0	0	31654.25	7224.7085	0	0	0	0	0	0	0	0	0	0	0	0	0	0	66388.39	0	0	0	0	9918.891	0
Peak_000999	0	0	0	0	0	0	0	0	0	0	0	0	8555.266	0	0	20236.85	0	0	173569.06	19900.916	0	206609.36	0	0	0	0	188084.67	83614.65	92547.695	0	0	0	15502.629	0	0	0	0	0	67226.86	0	0	0	186191.11	0	0	0	0	110780.4	0
Peak_001000	12211.022	12913.154	20347.773	24943.842	30112.496	15060.178	0	0	0	0	17121.709	22847.455	14004.294	0	17078.33	0	0	18973.486	0	0	27371.215	0	50213.977	42585.17	26133.95	24660.047	0	0	0	19986.549	0	23478.65	0	0	17172.293	21057.783	26203.014	18800.254	0	26076.941	0	43958.465	0	19541.768	20640.922	31897.457	20255.777	0	25531.33
Peak_001001	0	0	0	0	89931.984	0	0	0	0	0	109048.97	0	159580.53	0	0	0	0	0	0	0	0	0	0	7247.174	0	0	0	0	0	0	0	0	0	0	0	0	0	0	5518.741	0	0	0	0	30627.377	0	0	0	0	82949.3
Peak_001002	3362.135	0	0	0	0	29486.15	0	0	658.26587	0	0	0	0	0	0	0	0	0	0	0	0	0	576.08936	0	0	0	0	40732.562	0	43.99327	529.0538	0	7.053353	0	0	0	2176.0068	0	0	0	15794.742	0	0	0	0	0	0	0	0
Peak_001003	0	0	30545.84	0	66277.24	1067.3228	29507.457	26888.01	40750.453	32930.793	93502.375	43485.598	21268.436	49459.293	56681.47	39161.914	33524.07	36076.777	21598.229	33390.2	29050.844	0	25394.553	40825.5	0	107556.23	12738.735	1084.938	0	23044.611	36735.484	31605.027	37433.832	0	22101.348	0	15614.654	34355.695	54977.836	31805.748	9.692171	20831.898	63666.062	132888.11	32250.191	0	19968.053	0	197917.62
Peak_001004	0	0	0	0	10941.083	0	0	0	0	0	0	0	0	0	0	0	0	0	0	0	0	0	0	0	0	439.422	43.741367	0	0	0	0	0	0	0	0	0	0	0	0	0	0	0	0	0	0	0	0	0	5766.7603
Peak_001005	0	0	0	0	0	0	31250.262	0	0	0	0	0	0	0	0	0	0	0	0	0	0	0	0	0	0	0	32076.695	0	0	0	0	0	0	0	0	0	0	0	0	0	0	0	0	180065.52	0	0	0	0	0
Peak_001006	0	0	0	0	851.44684	0	0	0	0	0	2178.4438	0	0	0	1760.5571	0	0	0	0	0	0	0	0	89423.875	0	0	8244.308	0	0	0	0	0	0	0	0	0	0	0	0	0	0	0	0	6155.0093	0	0	0	0	47502.99
Peak_001007	157036.52	325291.4	270548.94	174083.3	241620.53	93444.84	330669.6	189503.28	445019.53	266851.1	335988.56	230774.6	222948.94	262387.7	235279.86	224428.47	136801.11	231943.72	128287.11	286932.44	97163.62	112152.336	151450.77	339464.06	118431.84	155041.97	149239.66	13173.643	53879.54	93135	236430.94	118076.57	108124.9	58794.418	74267.38	174075.22	175225.72	232502.62	156253.66	138838.84	112566.96	93467.87	58685.715	92074.2	137500.62	200311.44	276779.66	40112.54	310326.94
Peak_001008	0	0	0	0	0	0	0	0	0	0	0	0	0	0	0	0	0	0	0	0	0	0	0	0	0	10653.163	17893.488	0	0	0	0	0	0	0	0	0	0	0	72790.1	0	0	0	0	0	0	0	0	0	0
Peak_001009	0	0	0	0	478878.62	0	0	0	0	0	234220.52	12561.333	457598.97	0	0	0	0	0	0	0	0	0	0	150539.36	0	0	0	0	0	0	0	0	0	0	0	0	0	0	14196.108	0	0	0	0	355910.75	0	0	0	0	887214.75
Peak_001010	0	0	0	0	0	0	0	0	0	0	0	0	0	0	16510.086	0	0	0	0	0	0	0	0	0	0	0	2248.1836	0	0	0	0	0	0	0	0	0	0	0	0	0	0	0	0	66541.86	0	0	0	0	0
Peak_001011	0	0	0	0	0	0	22109.908	0	0	0	0	0	0	0	0	0	0	0	0	0	0	0	0	0	0	0	0	0	0	0	0	0	0	0	0	0	0	0	0	0	0	0	0	0	0	0	0	0	0
Peak_001012	3.20E+07	45200000	36600000	34100000	36800000	22100000	50800000	30100000	53300000	37800000	5.30E+07	39800000	38300000	36800000	34700000	35600000	22200000	34100000	23300000	3.90E+07	18700000	21500000	27100000	46900000	26300000	28300000	26200000	10900000	16300000	17800000	33700000	21900000	20400000	16600000	16700000	29900000	27200000	32400000	28700000	25900000	23400000	21400000	16300000	21300000	25300000	33500000	35800000	13900000	44600000
Peak_001013	0	0	0	0	0	0	9369.628	0	0	0	0	0	0	0	0	0	0	0	0	0	0	0	0	0	0	0	23899.605	0	0	0	0	0	0	0	0	0	0	0	0	0	0	0	0	25599.648	0	0	0	0	0
Peak_001014	0	0	0	0	0	0	0	0	0	0	16417.799	0	0	0	0	0	0	0	0	0	0	0	0	98001.84	0	0	0	0	0	0	0	0	0	0	0	0	0	0	13644.272	0	0	0	0	30070.547	0	0	0	0	0
Peak_001015	0	0	0	0	20670.008	0	0	0	0	0	0	0	0	0	0	0	0	0	0	0	0	0	0	0	0	1874.2056	0	0	0	0	0	0	0	0	0	0	0	0	0	0	0	0	0	983.35394	0	0	0	0	0
Peak_001016	393660.47	168394	250931.22	289262.88	1102893.9	258223.05	311406.16	305937.8	330351.38	83586.86	522961.9	609825.56	1205310	281648.2	103315.08	252426.31	230538.34	319024.72	199226.81	223973.69	329536.2	289095.97	234707.64	398304.88	342862.53	372433.44	343265.6	229247.08	193771.19	259567.27	314431.84	377288.4	193247.78	289455.47	87337.77	196836.88	288571.22	299785.47	470309.12	305980.3	291215.5	358933.2	234501.5	390997.22	331389.47	313573.28	252373.23	330517.56	2143583
Peak_001017	0	0	0	0	0	0	22418.902	0	7577.1724	0	0	0	0	9728.362	0	0	0	0	0	0	0	0	0	0	0	0	0	0	0	13169.214	0	8779.658	0	0	0	0	0	0	0	0	0	0	0	0	0	5601.516	8590.351	0	0
Peak_001018	17432.172	12614.446	0	0	8734.959	13971.307	0	0	22113.408	34427.062	75174.37	21047.791	17616.156	36447.34	48367.02	17873.562	14805.847	39178.848	0	13326.688	7955.869	0	47661.754	128079.67	14216.402	21591.799	0	0	24414.996	39387.24	0	23527.795	10907.074	0	0	0	33218.395	23854.922	100350.664	53751.117	0	24916.414	0	131503.95	23198.51	0	14383.513	0	55918.812
Peak_001019	73888.484	0	0	51896.234	7311.83	5573.274	71803.38	15925.152	13793.347	57216.914	0	19682.287	126545.34	31427.133	53621.703	296170.1	36801.91	20339.812	472885.5	171026.92	8597.877	649742.25	0	26978.041	89442.93	0	381689.5	306750.56	179339.08	45146.887	32611.518	13746.455	137565.94	12056.268	9059.315	41134.58	16905.527	41215.684	261229.95	9186.704	10633.082	12760.871	466144.28	38878.49	27662.533	23023.826	43883.227	341434	0
Peak_001020	0	0	0	0	0	0	5606.7246	0	8408.814	0	0	0	0	2367.4128	0	0	0	0	0	0	0	0	0	7403.4575	0	0	0	0	0	0	0	0	0	0	0	0	0	0	12871.162	0	0	0	0	0	0	0	0	0	0
Peak_001021	25853.74	22180.947	36303.426	32849.76	31838.184	7012.8467	47666.242	23851.27	0	0	32567.363	42325.14	51562.188	29326.672	18900.855	15679.877	37969.84	62325.316	15726.741	12202.033	18925.82	17383.014	37762.703	55923.047	32330.744	64333.97	42044.715	20201.455	22395.006	50827.832	26441.688	37914.38	23738.133	38484.926	0	26645.451	52034.86	7710.253	73754.55	84394.9	27869.664	53960.094	12345.58	30845.59	59484.043	22647.809	43854.297	18020.156	51819.24
Peak_001022	0	14394.989	8617.044	0	0	0	0	0	0	0	0	6202.0796	0	0	0	0	0	0	0	7594.4233	15687.162	8340.597	18315.295	0	0	0	13994.705	0	0	0	38537.93	8212.899	0	0	0	0	7353.566	0	16554.236	0	0	12431.06	0	0	0	0	0	0	0
Peak_001023	0	0	0	0	0	0	0	0	0	0	0	0	0	9249.105	0	0	0	3413.782	0	0	0	0	0	5492.8433	0	0	0	0	0	0	0	0	0	0	0	0	0	0	0	0	0	0	0	0	0	0	0	0	0
Peak_001024	0	9774.041	0	0	0	0	0	0	7852.008	0	0	0	8712.658	0	0	0	0	0	0	0	0	0	0	0	0	0	0	0	0	8550.299	0	13311.615	0	0	0	0	8169.408	0	16838.467	11258.209	0	13862.564	0	0	0	0	0	0	10705.919
Peak_001025	7002.356	63360.027	13674.639	8019.6396	59559.715	10166.414	47501.96	21756.883	86306.92	18372.584	93212.78	44737.844	29558.197	52678.406	34291.535	31366.955	59936.418	94700.58	0	36246.113	19116.002	0	54090.777	44938.26	22609.613	54854.637	0	0	10320.801	53873.062	48876.137	49613.625	21788.61	9936.883	21142.148	0	66265.15	21642.41	10428.542	64580.23	16648.07	90729.92	0	35591.496	57764.37	18753.453	60493.01	0	71075.016
Peak_001026	0	0	0	0	0	0	0	0	0	0	0	0	10249.669	0	0	0	0	0	0	0	0	0	0	8531.966	0	0	0	0	0	5120.687	0	7313.622	0	0	0	0	0	0	0	0	0	0	0	0	0	0	0	0	0
Peak_001027	0	0	0	0	0	0	16227.432	0	0	0	0	0	0	0	0	0	0	9911.673	0	0	0	0	0	0	0	0	0	0	0	0	0	0	0	0	0	0	0	0	0	0	0	0	0	0	0	0	0	0	0
Peak_001028	0	34605.496	13928.182	0	33304.324	0	8934.064	0	28431.285	0	32729.4	29780.299	11049.685	21365.924	34492.19	0	36038.027	26339.719	0	0	21147.082	0	23895.936	30865.79	10058.393	61934.105	0	0	0	23161.275	10722.967	22061.328	0	0	35996.867	5776.2847	31812.602	17574.03	32137.734	75952.64	0	39522.926	0	40330.527	25145.85	0	21316.63	0	10460.809
Peak_001029	29779.61	0	0	23429.064	0	0	39412.164	0	0	54869.76	0	0	48297.516	4577.6377	23009.463	162820.97	10436.244	0	435514.06	109357.375	0	461663.25	0	13883.517	37695.105	0	536871.7	240360.38	210075.69	13730.681	8806.132	12545.476	84997	0	0	33714.93	14915.992	35875.844	230547.19	0	0	0	548253.6	32640.27	0	0	10808.891	326541.03	8067.82
Peak_001030	325337.88	127462.65	24772.455	252360.58	0	247429.4	27226.256	195449.05	6957.9077	35807.64	0	0	10119.64	0	0	0	51340.336	17256.082	23284.059	7486.148	260698.92	533188.75	25096.531	8682.591	343065	0	13957.001	459478.97	524948.6	9465.784	146940.56	15718.306	271665.72	319030.7	78002.94	241743.33	17053.742	135978.53	0	29109.53	314609.75	21060.88	19746.914	0	8936.666	202363.28	140766.88	267102.5	0
Peak_001031	0	0	0	0	74352.29	0	0	0	0	0	6087.7334	0	34546.84	0	0	0	0	0	0	0	0	0	0	40921.242	0	0	0	0	0	0	0	0	0	0	0	0	0	0	101596.46	0	0	0	0	0	0	0	0	0	233693.7
Peak_001032	0	17508.012	14051.373	9284.512	0	0	10729.865	0	6844.1787	0	0	0	0	0	0	0	3784.1414	12988.1875	12776.417	8759.316	11238.434	0	15608.592	0	0	9131.801	0	6521.4243	0	11137.483	0	14929.502	8255.972	0	12719.233	7778.243	18409.627	14072.589	0	13968.521	0	10519.669	6651.1206	8388.727	0	0	13310.16	0	0
Peak_001033	0	0	0	0	80534.62	0	0	2577.1426	15622.658	5192.1953	115658.484	322790.6	0	0	0	0	0	279.90076	0	0	0	0	0	0	0	0	0	0	0	0	0	0	0	0	35110.535	65683.664	6335.7817	3166.7993	12308.614	0	0	1146.8385	0	0	0	0	0	0	108586.26
Peak_001034	2275957.2	1463480.1	1425275.2	2144047.2	1743604	2007219.8	1372221.9	1435838.9	1872149.8	1392927	1952233.5	1828298.2	1956628.9	1434670.5	1622891.6	1452476.1	1926020.4	1659426.2	923269.4	1269809.6	1814477.4	1865014.5	2132667.8	1658915.9	1651655.8	1670934	1516370.2	2581320.8	2349785.2	1746667.6	1653525.2	1144136.6	1429877.9	1869973.6	1514104.9	1366729	1676721	1413746.8	1702036.6	1812117	2241541.2	2094061.4	1055821.4	1664275	2052699.5	1938796.2	1758366.2	2036402.4	2176315.8
Peak_001035	0	26727.12	8448.022	0	0	0	8868.494	8608.525	0	0	0	17352.975	8777.523	16866.717	0	8272.743	28533.654	51379.605	13235.091	55017.79	51589.45	58794.633	34096.15	47266.82	42199.78	56095.766	79453.78	87380.555	59920.703	53565.777	52939.027	56673.453	62679.72	59107.76	31262.967	65808.67	81728.836	48189.016	108224.41	64228.938	9301.411	37007.27	13745.548	39807.645	0	8506.939	0	0	0
Peak_001036	0	0	0	0	9161.679	0	0	0	0	17339.67	0	0	10509.314	0	0	9557.089	0	6374.968	0	0	0	0	6295.314	7580.471	0	7369.732	0	0	0	0	0	0	0	0	0	0	0	0	10827.919	10512.21	8144.292	0	0	0	0	0	0	0	0
Peak_001037	0	0	0	0	0	0	0	0	0	0	0	0	0	0	0	0	0	0	0	0	0	40694.75	0	342.53247	0	0	0	0	0	0	0	0	0	0	0	0	0	0	0	0	0	0	149425.4	0	0	0	0	0	0
Peak_001038	0	0	0	0	0	0	0	0	0	0	0	0	0	0	0	0	0	4925.4824	0	0	0	0	0	10602.638	0	0	0	0	0	0	4035.3542	0	0	0	0	0	0	0	0	9355.055	0	0	0	0	0	0	0	0	4356.388
Peak_001039	0	0	7765.017	16756.506	27392.625	0	88497.195	0	0	31747.305	12947.858	38082.32	88771.195	62602.01	73965.414	186627.45	13959.62	0	35463.09	195274.89	0	34338.49	0	71796.49	0	0	175476.64	0	0	0	0	0	0	0	0	14450.49	0	21528.154	24275.111	0	0	0	54363.387	0	0	0	8609.462	0	90291.766
Peak_001040	7885.5654	0	0	0	0	6129.718	0	0	15435.244	18588.729	0	0	0	0	0	0	29765.186	16352.571	0	5516.2495	8515.449	67183.555	17770.941	0	17364.469	10430.895	0	44842.38	49198.785	33541.56	36003.8	7461.0386	46128.527	11262.311	0	0	30007.123	20039.023	13928.611	3431.1108	0	0	47469.582	0	3187.8423	0	0	55437.34	0
Peak_001041	0	0	0	0	0	0	16381.617	0	0	0	0	0	0	0	0	0	0	13757.9795	0	0	0	0	0	0	0	0	0	0	0	11861.8125	0	0	0	0	0	0	0	0	2983.1836	0	0	0	0	0	0	0	0	0	0
Peak_001042	0	11560.067	0	0	0	0	0	0	0	0	0	0	0	0	0	0	0	0	0	0	0	0	0	0	0	0	0	0	13572.203	0	0	0	0	0	0	0	0	0	0	0	0	0	0	0	0	0	0	0	0
Peak_001043	0	0	0	0	0	0	11124.262	0	0	0	0	9013.444	0	0	0	0	0	0	0	0	0	0	0	8521.929	0	0	0	0	0	0	0	0	0	0	0	0	0	0	0	0	0	0	0	0	0	0	0	0	0
Peak_001044	0	0	0	0	0	0	0	0	0	13678.746	0	0	0	0	22204.18	0	0	0	0	0	0	0	0	0	0	0	0	0	0	0	0	0	0	0	0	0	0	0	0	0	0	0	0	0	0	0	0	0	0
Peak_001045	0	52062.133	10111.067	0	12282.037	0	21532.34	5222.672	0	0	6160.0947	0	0	6841.034	8609.415	0	0	0	0	0	0	0	0	13317.881	0	0	0	0	0	0	0	0	0	0	0	0	0	0	0	0	0	0	0	0	0	0	0	0	16616.896
Peak_001046	0	0	0	0	0	0	0	0	0	0	0	0	0	0	0	0	0	7089.1133	0	0	0	0	0	0	0	0	0	0	0	0	0	0	0	4351.446	0	0	0	0	0	0	0	0	0	0	0	0	0	0	0
Peak_001047	0	0	0	0	0	0	0	0	21578.324	10252.352	0	0	0	0	1453.0127	0	22733.465	0	0	0	0	0	0	7081.8516	12117.286	0	18376.14	0	25904.951	0	24878.678	0	0	0	21181.693	0	5078.2183	0	0	0	4638.633	0	0	11673.032	0	0	0	0	22183.363
Peak_001048	0	0	0	0	0	0	0	0	0	0	0	0	0	0	0	0	0	0	0	0	0	0	0	0	0	0	17178.363	0	0	0	0	0	0	0	0	0	0	0	0	0	0	0	0	135110.44	0	0	0	0	0
Peak_001049	0	0	0	0	57722.473	0	0	0	0	0	104709.92	0	106445.61	0	0	0	0	0	0	0	0	0	0	10963.729	0	20207.502	0	0	0	0	0	0	0	0	0	0	0	0	174835.12	0	0	0	0	3773.275	0	0	0	0	190376.67
Peak_001050	0	0	0	0	0	0	0	0	0	0	0	0	0	0	0	0	0	0	0	0	0	0	0	0	0	26906.623	0	0	0	0	0	0	0	0	0	0	0	0	51587.19	0	0	0	0	0	0	0	0	0	0
Peak_001051	0	0	0	0	0	0	0	0	0	0	0	0	0	0	0	0	0	0	0	0	0	0	0	0	0	0	0	0	0	0	0	0	0	0	0	0	0	0	31975.412	0	0	0	0	0	0	0	0	0	0
Peak_001052	0	0	0	0	460048.5	0	0	0	0	0	244903.64	0	83848.18	0	0	0	0	0	0	0	0	0	0	75342.41	0	34783.254	0	0	0	0	0	0	0	0	0	0	0	0	40210.38	0	0	0	0	316613.47	0	0	0	0	718395.56
Peak_001053	0	0	0	0	94579.75	0	0	0	0	0	429826.06	104462.23	138937.4	0	23627.719	0	0	0	0	0	0	0	0	75907.94	0	55265.598	70084.766	0	0	0	0	0	0	0	0	0	0	0	246265.67	0	0	0	0	31551.676	0	0	0	0	351555.94
Peak_001054	0	0	0	0	0	0	0	0	0	0	137148.8	0	0	0	53887.438	0	0	0	0	0	0	0	0	164203.78	0	103033.33	0	0	0	0	0	0	0	0	0	0	0	0	84466.97	0	0	0	0	99961.19	0	0	0	0	329137.44
Peak_001055	0	0	0	0	0	0	0	0	0	0	0	0	0	0	57812.26	0	0	0	0	0	0	0	0	40377.277	0	69807.91	62395.65	0	0	0	0	0	0	0	0	0	0	0	0	0	0	0	0	44714.523	0	0	0	0	0
Peak_001056	0	0	0	0	0	0	2125.312	0	0	0	8871.722	0	0	0	6645.322	0	0	0	0	0	0	0	0	0	0	0	97198.71	0	0	0	0	0	0	0	0	0	0	0	0	0	0	0	0	740591.6	0	0	0	0	0
Peak_001057	0	0	0	0	0	0	0	0	0	0	0	0	0	0	17113.164	0	0	0	0	0	0	0	0	0	0	0	0	0	0	0	0	0	0	0	0	0	0	0	0	0	0	0	0	0	0	0	0	0	0
Peak_001058	188530.45	459511.22	349308.12	203273.86	284175.06	122741.86	386149.56	258225.47	570568.06	375954.03	416923.22	263591.3	214849.83	360681.34	267462.5	262330.94	159449.14	285242.8	123151.83	384137.66	121062.69	126040.7	185381.73	443159.9	130305.93	186147.78	174531.58	24962.82	54211.824	100780.89	267028.28	120188.12	142243.1	58178.125	109240.49	184929.67	217675.36	300078.16	174163.5	135242.19	132606.69	119463.37	73203.33	105349.19	175610.5	222913.36	364301.72	38937.566	391844.84
Peak_001059	0	0	0	0	0	0	0	0	0	0	73432.03	0	0	0	52003.38	0	0	0	0	0	0	0	0	134628.02	0	0	18330.688	0	0	0	0	0	0	0	0	0	0	0	0	0	0	0	0	16278.012	0	0	0	0	0
Peak_001060	0	0	0	0	0	0	20096.646	0	0	0	0	0	0	0	0	0	0	0	0	0	0	0	0	0	0	0	33246.113	0	0	0	0	0	0	0	0	0	0	0	0	0	0	0	0	8652.578	0	0	0	0	0
Peak_001061	0	0	0	0	123522.31	0	0	0	0	0	63586.07	0	105478.914	0	0	0	0	0	0	0	0	0	0	30190.516	0	6329.5913	2890.8613	0	0	0	0	0	0	0	0	0	0	0	56219.547	0	0	0	0	0	0	0	0	0	152412.14
Peak_001062	0	0	0	0	4622.2744	0	0	0	0	0	0	0	0	0	0	0	0	0	0	0	0	0	0	0	0	15336.5	6206.72	0	0	0	0	0	0	0	0	0	0	0	0	0	0	0	0	0	0	0	0	0	0
Peak_001063	0	0	0	0	27578.338	0	0	0	0	0	356150.8	258533.25	171474.14	0	0	0	0	0	0	0	0	0	0	0	0	0	0	0	0	0	0	0	0	0	0	0	0	0	0	0	0	0	0	0	0	0	0	0	87964.8
Peak_001064	735920.56	566129.94	630564.6	848460.9	877444.6	535174.1	711577.75	530795.8	636430.7	587828	1165917.4	970040.4	832763.2	695621.25	508318.88	682470.2	745131.1	701333.8	645391.3	885873.25	664853.1	948299.5	844113.9	880359.5	900386.8	861046.94	794316.2	964175.9	751375.44	892850.1	673055.9	626304.56	892618.4	669062.75	590903.3	670023.06	825230.6	817832.5	1009135.1	781561.06	726919.9	1041109.94	819691.3	774058.3	742887	840106.3	1036186.6	829340.75	1013957.8
Peak_001065	429511.06	190662.84	180011.31	276612.9	99535.09	350969.5	185005.19	183308.84	242142.31	242960.5	167942.14	161878.88	195632.45	227494.17	149761.34	218299.78	274479.66	284849.25	185199.22	228549.81	230816.23	243921.1	322206.28	217879.1	236104.58	371143.6	240514.6	500612.8	450832.34	237926.33	328078.4	299068.34	253163.39	301729.97	132816.61	320917.94	281554.88	283576.53	303895.44	271264.28	434406.78	235075.62	183246.64	219637.06	106168.97	249361.38	320440.2	276129.12	200978.55
Peak_001066	1040908.1	1610207.5	1529867.8	1321585	2087852.5	1241724.4	2007925.1	1638506.6	2061252.4	1731827.9	1940408.5	1906628.8	1795581.6	1867447.6	1904700.8	2548977.8	1722707	1638200.6	1546295.2	1798442.9	1543626.9	1546118.6	1609943.9	1823874.1	1405169.9	1684377.5	2236142.5	1265428.9	1547780.1	1415242.9	1512356.2	1877020.1	1437444.4	1103724	1521080.1	1546643.8	1936557.1	1502544.4	1705052.8	1668894.2	1203559.6	1424749.6	1751751.9	1637062.9	1599144.9	1415409.4	1276731.2	1159258.6	2147737.8
Peak_001067	57953.844	48189.07	47751.754	40294.766	14725.79	44434.54	101004.91	62349.836	71886.766	84594.94	41617.812	41653.85	44700.49	46925.95	51528.863	57610.754	86053.164	49399.32	48961.22	69045.79	33540.254	68969.805	73085.81	77126.71	37727.11	56078.344	101020.92	60809.984	61840.12	33467.45	73217.13	41016.43	30791.96	45124.656	0	41390.492	46186.68	38658.203	80459.25	52726.598	35107.832	48272.305	16220	21626.93	14135.083	46995.957	66627.516	20405.604	57985.67
Peak_001068	0	0	0	0	0	0	0	0	0	0	17739.518	0	0	0	0	0	0	0	0	0	0	0	0	129534.57	0	59771.168	0	0	0	0	0	0	0	0	0	0	0	0	135889.89	0	0	0	0	297404.3	0	0	0	0	93393.26
Peak_001069	0	0	0	0	0	0	0	0	0	0	0	0	0	0	0	0	0	7281.783	0	0	0	0	0	0	0	9948.951	0	0	0	0	0	0	0	0	0	0	7717.9175	0	17039.139	0	0	0	7642.181	0	0	0	0	0	0
Peak_001070	440460.2	870110.7	771721.9	696897.3	577046.9	520389.44	631000.56	748795.2	1022598.94	1038800.9	653278.75	589062.75	648706.5	946144.1	646152.6	1006958.9	1033052.4	992522	635324.25	826989.06	787865.06	702085	830977.3	730380	932508.1	792371	689639.06	434375.78	1118153.1	670825.2	1139561.2	739783.7	895043.06	862535.75	360601.62	864005.75	884119.3	974879.8	529708	779016.4	702416	702601	639699	620679.7	499856.62	767000	783534.6	777447.56	758779.2
Peak_001071	0	0	0	0	61971.3	0	0	0	0	0	5544.329	0	12139.805	0	0	0	0	0	0	0	0	0	0	13019.372	0	0	0	0	0	0	0	0	0	0	0	0	0	0	14692.058	0	0	0	0	0	0	0	0	0	137590.44
Peak_001072	11471.304	0	35294.12	0	0	14462.115	37064.727	10100.92	42277.055	24072.705	0	30836.924	26897.64	39557.277	0	0	22495.1	37853.88	40846.523	23281.982	7170.2163	38903.957	29107.123	83487.45	42628.84	39561.89	0	0	32145	23540.27	23825.033	11602.804	0	0	0	11939.594	0	33906.348	6880.0103	23349.852	0	19853.16	0	57590.73	35248.914	16405.918	23922.773	0	68938.766
Peak_001073	0	0	0	0	0	0	0	0	0	0	931.9911	0	0	0	1854.2043	0	0	0	0	0	0	0	0	11288.909	0	0	0	0	0	0	0	0	0	0	0	0	0	0	26673.926	0	0	0	0	22054.723	0	0	0	0	0
Peak_001074	24991.967	0	0	6881.972	0	0	0	4222.284	0	0	7404.855	0	14606.132	8908.539	0	0	0	0	0	0	0	7296.832	6858.159	19308.457	0	7884.4106	0	0	0	0	3424.634	0	0	0	0	0	11381.782	10000.294	19103.67	3769.2234	6641.481	0	0	0	0	7949.8936	12075.774	0	8714.535
Peak_001075	135403.42	0	0	0	0	0	0	0	0	0	0	0	4926.0815	0	0	6782.988	0	5053.6143	5488.1797	15114.409	0	6429.568	7151.207	0	10154.373	6842.886	0	5566.59	0	5898.0103	0	0	0	6161.013	0	0	5521.083	0	0	0	0	0	0	0	0	0	0	0	0
Peak_001076	0	0	0	0	11788.587	0	29260.465	0	0	0	9028.697	8301.535	5017.865	0	0	0	0	0	0	0	0	0	0	0	0	7951.827	5244.659	0	0	0	0	0	0	0	0	0	0	0	0	6638.7554	0	3256.098	0	0	0	0	0	0	0
Peak_001077	3876.7542	0	0	0	0	0	10574.517	4236.188	0	0	0	0	0	0	0	0	0	0	0	0	0	0	0	0	0	0	0	0	0	0	0	0	0	0	0	0	0	0	0	0	0	0	0	0	0	0	0	0	0
Peak_001078	0	14993.415	6778.3906	18564.707	15888.862	5094.3457	28270.562	0	9294.128	12581.964	17395.6	20851.408	18076.8	3113.2083	8658.997	10736.137	19530.83	15781.695	12376.899	9819.536	11353.69	10460.61	9746.524	13025.585	17459.412	10011.895	0	8714.967	7857.15	15458.573	6570.202	13417.726	6145.933	9091.336	0	10232.697	7548.637	8146.6924	14973.151	7721.6772	13459.104	8671.782	14388.849	0	9890.916	11835.264	7167.323	9255.247	19358.246
Peak_001079	31702.197	27224.658	20431.578	52359.3	0	22289.033	0	25613.607	0	38982.33	0	0	0	22110.062	0	21531.58	24655.354	0	0	41308.203	31933.832	44691.793	0	0	57564.49	0	0	16511.836	59210.727	0	29672.82	0	36567.67	41254.27	27413.188	33517.156	0	24322.678	0	0	35351.5	0	0	0	0	59077.305	33088.582	30705.994	0
Peak_001080	0	0	0	0	0	0	0	0	0	0	0	0	0	0	34207.082	0	0	0	0	0	0	0	0	0	0	0	21626.02	0	0	0	0	0	0	0	0	0	0	0	0	0	0	0	0	51834.48	0	0	0	0	0
Peak_001081	0	0	0	0	0	0	0	0	0	0	0	0	0	0	27290.994	0	0	0	0	0	0	0	0	0	0	0	0	0	0	0	0	0	0	0	0	0	0	0	0	0	0	0	0	0	0	0	0	0	0
Peak_001082	0	0	0	0	177069.67	0	0	0	0	0	85986.17	0	63749.535	0	0	0	0	0	0	0	0	0	0	0	0	2699.8022	0	0	0	0	0	0	0	0	0	0	0	0	105217.75	0	0	0	0	17055.303	0	0	0	0	324985.53
Peak_001083	0	0	0	0	0	0	0	0	0	0	0	0	0	0	0	0	0	0	0	0	0	0	0	22262.32	0	30383.828	14327.408	0	0	0	0	0	0	0	0	0	0	0	0	0	0	0	0	37230.797	0	0	0	0	0
Peak_001084	0	0	0	0	0	0	0	0	0	0	0	0	0	0	99662.49	0	0	0	0	0	0	0	0	0	0	20093.451	71899.22	0	0	0	0	0	0	0	0	0	0	0	0	0	0	0	0	9756.309	0	0	0	0	0
Peak_001085	0	0	0	0	0	0	0	0	0	0	0	0	0	0	0	0	0	0	0	0	0	0	0	0	0	0	0	0	0	0	0	0	0	0	0	0	0	0	0	0	0	0	0	0	0	0	0	0	0
Peak_001086	0	0	0	0	0	0	34681.55	0	0	0	0	0	0	0	0	0	0	0	0	0	0	0	0	0	0	0	98636.53	0	0	0	0	0	0	0	0	0	0	0	0	0	0	0	0	116836.06	0	0	0	0	0
Peak_001087	0	0	0	0	0	0	6564.674	0	0	0	1079.3656	0	0	0	10649.775	0	0	0	0	0	0	0	0	0	0	0	49687.883	0	0	0	0	0	0	0	0	0	0	0	0	0	0	0	0	22067.713	0	0	0	0	0
Peak_001088	0	0	0	0	0	0	22016.467	0	0	0	0	0	0	0	40185.973	0	0	0	0	0	0	0	0	0	0	0	0	0	0	0	0	0	0	0	0	0	0	0	0	0	0	0	0	0	0	0	0	0	0
Peak_001089	101251.805	171018.78	124109.42	115148.78	139364.33	58096.9	216621.28	89124.9	219836.83	133872.56	228247.11	133355	125290.36	134067.28	122642.586	127787.25	53817.633	111172.914	52392.094	144798.12	39583.18	49404.55	85512.836	223566.7	77154.18	100071.33	88050.84	14687.063	29074.39	42501.71	107121.266	56256.91	43336.22	37285.906	38230.285	99814.45	73066.414	103266.086	91782.664	80597.39	59447.582	53264.402	33597.32	57659.96	69187.98	112048.13	122898.9	27813.127	174644.81
Peak_001090	0	0	0	0	0	0	24784.738	0	0	0	0	0	0	0	0	0	0	0	0	0	0	0	0	0	0	0	17799.35	0	0	0	0	0	0	0	0	0	0	0	10041.687	0	0	0	0	0	0	0	0	0	0
Peak_001091	549554.94	867164.9	1088604.4	538734.44	795286.4	626315.75	713609.2	610881.75	697347.6	760287.94	811474.8	866097.7	935893.44	895858.06	790968.6	808075.5	1201799.6	1011972.6	862863.75	913553.5	691747.3	815956.1	856804.2	866652.1	693207.1	1068401.6	1216205.2	978991.56	1113192.9	1083781.5	1610578.2	1066837.9	1315800.4	1184942.4	3443169.5	990226.06	1311365.5	1150812.1	1320381.1	1450860.5	724239.06	1172358.5	1308630.8	1211705.2	1125590.2	776083.1	866820.4	666826.8	842432.8
Peak_001092	0	0	0	0	167054.39	0	0	0	0	0	0	0	0	0	0	0	0	0	0	0	0	0	0	158954.95	0	6196.666	3239.3926	0	0	0	0	19164.309	0	0	11304.722	0	0	0	68241.13	0	0	12416.91	0	40884.656	0	0	0	0	273970.06
Peak_001093	0	0	0	0	0	0	0	0	0	0	0	0	0	0	0	0	0	0	0	0	7418.918	6535.808	0	0	0	0	0	0	0	0	0	9501.684	0	8006.4995	0	0	0	0	15290.393	0	0	0	0	0	0	7441.756	6228.8403	9423.752	0
Peak_001094	0	0	0	0	1085.9048	0	0	0	0	0	87.894745	0	0	0	2723.827	0	0	0	0	0	0	0	0	0	0	0	8898.052	0	0	0	0	0	0	0	0	0	0	0	0	0	0	0	0	10238.272	0	0	0	0	4033.8767
Peak_001095	0	0	0	0	143428.53	0	0	0	0	0	22119.504	0	132888.45	0	0	0	0	0	0	0	0	0	0	39181.07	0	2708.0056	0	0	0	0	0	0	0	0	0	0	0	0	76596.734	0	0	0	0	9467.575	0	0	0	0	388502.38
Peak_001096	0	0	0	0	0	0	0	0	15400.125	0	0	0	0	0	0	0	0	0	0	0	0	0	0	0	0	0	0	0	0	0	0	0	0	0	0	0	0	0	0	0	0	0	0	0	0	0	0	0	0
Peak_001097	37925.156	62384.742	53887.6	73291.84	30882.943	7234.959	76980.52	44103.77	86266.22	39253.105	61819.69	89456.875	24053.424	14734.181	10294.25	21687.578	62160.727	35629.652	36547.285	23315.977	25974.643	67156.58	59546.145	58770.81	48593.04	38168.355	55197.027	56348.54	59996.816	69890.65	45847.777	57295.945	84696.5	51898.734	0	38545.273	80101.92	49872.5	28980.291	66520.2	27513.924	61657.387	13400.694	12054.527	52562.285	54921.65	39310.996	44711.215	61471.93
Peak_001098	129112.56	0	0	113600.95	15734.452	32578.521	0	0	0	0	82656.25	18024.96	0	0	0	0	0	0	0	0	0	0	0	52463.414	6587.7124	83836.47	0	49408.562	36095.684	0	0	0	0	194995.88	0	0	0	0	68768.07	0	75596.7	0	0	48556.055	0	17627.775	0	147960.9	178575.92
Peak_001099	0	0	0	0	0	0	0	0	0	0	0	0	0	0	0	0	0	0	0	0	0	0	0	0	0	0	0	0	0	0	0	0	0	0	0	0	0	0	0	0	0	0	0	0	0	0	0	0	0
Peak_001100	6170.7017	0	27492.904	7332.16	0	0	19759.162	13193.309	11982.092	12563.92	13125.104	10690.528	0	0	0	0	13243.713	0	13793.554	0	0	14317.73	0	9815.157	0	6637.3745	10326.416	0	27376.506	0	0	8429.77	5465.7344	0	0	0	16863.021	0	5975.819	0	0	0	0	5523.503	0	0	6574.5835	0	14142.88
Peak_001101	10822.314	0	21360.658	0	6960.672	0	0	0	0	0	5180.1772	8144.94	0	0	0	0	0	0	0	0	0	0	0	10825.957	0	0	0	0	0	0	0	0	0	0	0	0	0	0	0	0	0	0	0	0	0	0	0	0	0
Peak_001102	0	0	0	0	0	0	0	0	0	0	0	0	0	0	1313.1646	0	0	0	0	0	0	0	0	0	0	33117.71	5575.8574	0	0	0	0	0	0	0	0	0	0	0	0	0	0	0	0	0	0	0	0	0	0
Peak_001103	0	0	0	0	0	0	0	0	0	0	0	0	0	0	29456.479	0	0	0	0	0	0	0	0	24893.47	0	13297.766	17805.434	0	0	0	0	0	0	0	0	0	0	0	191523	0	0	0	0	13941.428	0	0	0	0	0
Peak_001104	0	0	0	0	0	0	0	0	0	0	0	0	0	0	93227.586	0	0	0	0	0	0	0	0	0	0	28029.541	0	0	0	0	0	0	0	0	0	0	0	0	0	0	0	0	0	97100.63	0	0	0	0	0
Peak_001105	548415.7	415087.66	682050.06	389526	97890.75	472443.3	363998.1	346387.06	378381.22	411136.53	253605.94	232736.02	466273.4	223423.16	442905	197811.36	586960.06	874663.3	447817.75	108403.664	428688.72	413123.2	624943.75	338274.5	494252.88	1235961.2	460170.22	667871.3	824656.9	327085.12	818191.44	306900.03	596056.7	1024857.06	0	143946.17	470087.28	310741.22	662478.6	733729.8	456958.97	697302.9	646481.94	462142.8	293813.7	496085.72	1030971.25	688662.4	608344.44
Peak_001106	0	0	0	0	0	0	37947.527	0	0	0	0	0	0	0	0	0	0	0	0	0	0	0	0	0	0	0	0	0	0	0	0	0	0	0	0	0	0	0	0	0	0	0	0	0	0	0	0	0	0
Peak_001107	0	0	0	0	0	0	39134.305	0	0	0	0	0	0	0	0	0	0	0	0	0	0	0	0	0	0	0	0	0	0	0	0	0	0	0	0	0	0	0	0	0	0	0	0	0	0	0	0	0	0
Peak_001108	0	0	0	0	0	0	12509.846	0	0	0	0	0	0	0	0	0	0	0	0	0	0	0	0	0	0	0	44497.93	0	0	0	0	0	0	0	0	0	0	0	0	0	0	0	0	0	0	0	0	0	0
Peak_001109	0	0	0	0	0	0	5840.4204	0	0	0	0	0	0	0	0	0	15098.31	0	0	0	0	0	0	0	0	0	0	0	0	0	0	0	0	0	0	0	0	0	0	0	0	0	0	0	0	0	0	0	0
Peak_001110	0	0	0	0	0	0	74714.375	0	0	13252.584	0	0	0	0	22507.879	0	24313.125	33809.92	0	0	14738.515	11094.737	24166.965	0	15001.449	57521.008	28328.955	0	0	0	19780.846	15967.262	0	0	0	0	0	0	11279.176	26021.793	0	0	21489.674	13998.608	0	0	18181.154	0	40721.984
Peak_001111	0	0	0	31497.658	244352.86	15956.359	10195.983	0	0	12644.184	57538.707	41940.637	62464.656	0	709.3933	9603.555	32826.668	6529.463	0	0	53115.32	7454.9863	0	67950.516	13277.986	0	93197.29	25803.604	40117.008	36530.527	44898.375	7095.991	10807.553	14734.027	0	0	15250.613	0	201554.75	0	47416.242	39812.438	0	44928.293	0	12647.61	32211.309	8843.113	307068.47
Peak_001112	0	0	0	0	0	0	0	0	0	0	0	0	0	0	0	0	0	0	0	0	0	0	0	12401.904	0	0	395.34372	0	0	0	0	0	0	0	0	0	0	0	0	0	0	0	0	3087.7324	0	0	0	0	0
Peak_001113	50236.29	67463.164	120413.77	53335.45	39224.457	35330.285	119459.8	63697.562	61295.434	90206.65	79503.79	68428.305	63548.59	44229.383	55384.797	65257.793	59513.32	44226.93	54192.266	120413.36	37511.867	50802.14	69210.62	131819.97	37022.36	66900.46	68703.055	12216.707	37184.42	20741.729	83131.25	59939.473	36096.824	43100.094	12308.015	68571.016	55950.258	52115.414	94219.55	80103.57	20704.13	37678.32	14759.16	44686.836	42843.484	59277.24	77117.63	0	78897.664
Peak_001114	30852.682	42728.19	41541.4	28421.559	59640.94	15079.233	15819.869	36196.83	85060.58	45687.844	58261.168	0	39275.438	40101.934	50144.855	32940.89	0	30791.309	14474.033	61991.207	0	0	26942.693	90601.22	0	20074.258	47014.168	0	0	0	42267.13	0	0	0	0	21837.164	25133.637	51031.215	26000.203	10468.7295	12531.509	6960.9434	0	0	35521.69	30068.58	41127.848	0	70001.17
Peak_001115	0	0	0	0	0	0	0	0	0	0	0	0	0	0	0	0	0	0	0	0	0	0	0	12772.306	0	18892.406	32141.352	0	0	0	0	0	0	0	0	0	0	0	0	0	0	0	0	0	0	0	0	0	0
Peak_001116	0	0	0	0	0	0	0	0	0	0	0	0	0	0	0	0	0	0	0	0	0	0	0	0	0	8810.2295	62961.543	0	0	0	0	0	0	0	0	0	0	0	0	0	0	0	0	0	0	0	0	0	0
Peak_001117	0	0	0	0	0	0	31456.682	0	0	0	0	0	0	0	47397.367	0	0	0	0	0	0	0	0	0	0	0	0	0	0	0	0	0	0	0	0	0	0	0	0	0	0	0	0	0	0	0	0	0	0
Peak_001118	0	0	0	0	0	0	0	0	0	0	18684.898	0	0	0	4854.052	0	0	0	0	0	0	0	0	62054.152	0	0	64119.562	0	0	0	0	0	0	0	0	0	0	0	0	0	0	0	0	0	0	0	0	0	0
Peak_001119	0	0	0	0	0	0	34193.45	0	0	0	0	0	0	0	0	0	0	0	0	0	0	0	0	0	0	0	0	0	0	0	0	0	0	0	0	0	0	0	0	0	0	0	0	0	0	0	0	0	0
Peak_001120	0	0	0	0	0	0	0	0	0	0	0	0	0	0	67296.586	0	0	0	0	0	0	0	0	23528.877	0	14345.947	0	0	0	0	0	0	0	0	0	0	0	0	0	0	0	0	0	87919.85	0	0	0	0	0
Peak_001121	0	0	0	0	0	0	24251.355	0	0	0	0	0	0	0	0	0	0	0	0	0	0	0	0	0	0	0	0	0	0	0	0	0	0	0	0	0	0	0	0	0	0	0	0	7124.023	0	0	0	0	0
Peak_001122	0	0	0	0	0	0	10516.571	0	0	0	0	0	0	0	0	0	0	0	0	0	0	0	0	0	0	0	24144.295	0	0	0	0	0	0	0	0	0	0	0	0	0	0	0	0	88566.81	0	0	0	0	0
Peak_001123	0	0	0	0	0	0	27470.262	0	0	0	0	0	0	0	0	0	0	0	0	0	0	0	0	0	0	0	0	0	0	0	0	0	0	0	0	0	0	0	0	0	0	0	0	0	0	0	0	0	0
Peak_001124	0	0	0	0	0	0	6453.573	0	0	0	0	0	0	0	0	0	0	0	0	0	0	0	0	0	0	0	14459.142	0	0	0	0	0	0	0	0	0	0	0	0	0	0	0	0	0	0	0	0	0	0
Peak_001125	0	0	0	0	0	0	0	0	0	0	0	0	0	0	0	0	0	0	0	0	0	0	0	0	0	26374.186	0	0	0	0	0	0	0	0	0	0	0	0	0	0	0	0	0	0	0	0	0	0	0
Peak_001126	0	0	0	0	0	0	0	0	0	0	0	0	0	0	130418.24	0	0	0	0	0	0	0	0	88538.07	0	0	9813.476	0	0	0	0	0	0	0	0	0	0	0	0	0	0	0	0	0	0	0	0	0	0
Peak_001127	0	0	0	0	0	0	0	0	0	0	0	0	0	0	1336.6602	0	0	0	0	0	0	0	0	0	0	9486.393	9313.572	0	0	0	0	0	0	0	0	0	0	0	0	0	0	0	0	1530.7656	0	0	0	0	10105.115
Peak_001128	0	0	0	0	0	0	0	0	0	0	0	0	0	0	66682.945	0	0	0	0	0	0	0	0	0	0	25160.754	35053.406	0	0	0	0	0	0	0	0	0	0	0	0	0	0	0	0	0	0	0	0	0	0
Peak_001129	0	0	0	0	0	0	0	0	0	0	0	0	0	0	64036.82	0	0	0	0	0	0	0	0	0	0	0	12396.615	0	0	0	0	0	0	0	0	0	0	0	0	0	0	0	0	73088.74	0	0	0	0	0
Peak_001130	0	0	0	0	0	0	0	0	0	0	0	0	0	0	28043.559	0	0	0	0	0	0	0	0	39949.223	0	79600.96	0	0	0	0	0	0	0	0	0	0	0	0	0	0	0	0	0	60577.07	0	0	0	0	0
Peak_001131	0	0	0	0	0	0	17954.832	0	0	0	0	0	0	0	17322.004	0	0	0	0	0	0	0	0	0	0	0	0	0	0	0	0	0	0	0	0	0	0	0	0	0	0	0	0	0	0	0	0	0	0
Peak_001132	0	0	0	0	0	0	0	0	0	0	0	0	0	0	0	0	0	0	0	0	0	0	0	0	0	51540.016	62081.625	0	0	0	0	0	0	0	0	0	0	0	0	0	0	0	0	0	0	0	0	0	0
Peak_001133	0	0	0	0	0	0	23314.479	0	0	0	0	0	0	0	0	0	0	0	0	0	0	0	0	0	0	0	0	0	0	0	0	0	0	0	0	0	0	0	0	0	0	0	0	0	0	0	0	0	0
Peak_001134	0	0	0	0	0	0	0	0	0	0	0	0	0	0	34149.88	0	0	0	0	0	0	0	0	0	0	0	0	0	0	0	0	0	0	0	0	0	0	0	0	0	0	0	0	0	0	0	0	0	0
Peak_001135	0	0	0	0	0	0	0	0	0	0	0	0	0	0	58810.39	0	0	0	0	0	0	0	0	0	0	0	0	0	0	0	0	0	0	0	0	0	0	0	0	0	0	0	0	0	0	0	0	0	35384.176
Peak_001136	8511.031	0	17869.523	6848.027	0	4588.676	7248.9517	6836.295	0	0	26845.383	17829.584	27769.283	10565.63	16769.115	7566.278	21383.297	19749.387	0	0	0	0	18963.543	12765.227	15877.425	67063.984	17266.535	12772.874	27696.035	20979.828	24273.936	12041.902	18094.266	17336.035	0	0	15680.789	0	11507.744	25029.64	0	14417.38	17979.195	0	9700.52	8388.228	20354.176	0	24025.348
Peak_001137	0	0	0	0	0	0	38360.977	0	0	0	0	0	0	0	0	0	0	0	0	0	0	0	0	0	0	0	0	0	0	0	0	0	0	0	0	0	0	0	0	0	0	0	0	0	0	0	0	0	0
Peak_001138	0	0	0	0	0	0	0	0	0	0	0	0	0	0	101112.68	0	0	0	0	0	0	0	0	0	0	0	0	0	0	0	0	0	0	0	0	0	0	0	0	0	0	0	0	0	0	0	0	0	0
Peak_001139	0	0	0	0	0	0	14711.019	0	0	0	0	0	0	0	32971.555	0	0	0	0	0	0	0	0	12041.957	0	0	12860.989	0	0	0	0	0	0	0	0	0	0	0	72611.875	0	0	0	0	0	0	0	0	0	0
Peak_001140	0	0	0	0	0	0	43583.14	0	0	0	0	0	0	0	50373.004	0	0	0	0	0	0	0	0	0	0	0	50280.17	0	0	0	0	0	0	0	0	0	0	0	0	0	0	0	0	54842.54	0	0	0	0	0
Peak_001141	0	0	0	0	27445.41	0	0	0	0	0	0	0	0	0	20926.55	0	0	0	0	0	0	0	0	15653.503	0	2813.0784	29016.895	0	0	0	0	0	0	0	0	0	0	0	0	0	0	0	0	9059.528	0	0	0	0	0
Peak_001142	0	0	0	0	0	0	372.16913	0	0	0	0	0	0	0	19121.127	0	0	0	0	0	0	0	0	0	0	2715.8728	73311.03	0	0	0	0	0	0	0	0	0	0	0	0	0	0	0	0	0	0	0	0	0	0
Peak_001143	0	0	0	0	0	0	0	0	0	0	0	0	0	0	19121.127	0	0	0	0	0	0	0	0	0	0	2715.8728	115831.41	0	0	0	0	0	0	0	0	0	0	0	0	0	0	0	0	0	0	0	0	0	0
Peak_001144	0	0	0	0	0	0	8270.038	0	0	0	0	0	0	0	123232.58	0	0	0	0	0	0	0	0	21834.271	0	0	45140.785	0	0	0	0	0	0	0	0	0	0	0	0	0	0	0	0	43935.92	0	0	0	0	0
Peak_001145	0	0	0	0	0	0	0	0	0	0	10796.521	0	0	0	79493.36	0	0	0	0	0	0	0	0	51612.016	0	0	34286.977	0	0	0	0	0	0	0	0	0	0	0	0	0	0	0	0	0	0	0	0	0	0
Peak_001146	0	0	0	0	0	0	59864.895	0	0	0	0	0	0	0	8217.34	0	0	0	0	0	0	0	0	0	0	0	53784.125	0	0	0	0	0	0	0	0	0	0	0	0	0	0	0	0	2561.559	0	0	0	0	0
Peak_001147	0	0	0	0	0	0	16735.893	0	0	0	0	0	0	0	15201.808	0	0	0	0	0	0	0	0	0	0	0	0	0	0	0	0	0	0	0	0	0	0	0	0	0	0	0	0	0	0	0	0	0	0
Peak_001148	0	0	0	0	0	0	0	0	0	0	0	0	0	0	0	0	0	0	0	0	0	0	0	0	0	44005.414	55565.16	0	0	0	0	0	0	0	0	0	0	0	0	0	0	0	0	0	0	0	0	0	0
Peak_001149	0	0	0	0	0	0	0	0	0	0	0	0	0	0	30042.213	0	0	0	0	0	0	0	0	21839.684	0	0	0	0	0	0	0	0	0	0	0	0	0	0	0	0	0	0	0	24552.357	0	0	0	0	0
Peak_001150	0	0	0	0	0	0	0	0	0	0	0	0	0	0	0	0	0	0	0	0	0	0	0	0	0	0	36796.934	0	0	0	0	0	0	0	0	0	0	0	0	0	0	0	0	0	0	0	0	0	0
Peak_001151	0	0	0	0	0	0	40317.57	0	0	0	0	0	0	0	0	0	0	0	0	0	0	0	0	0	0	0	0	0	0	0	0	0	0	0	0	0	0	0	0	0	0	0	0	0	0	0	0	0	0
Peak_001152	0	0	0	0	0	0	56327.633	0	0	0	0	0	0	0	0	0	0	0	0	0	0	0	0	0	0	0	0	0	0	0	0	0	0	0	0	0	0	0	0	0	0	0	0	0	0	0	0	0	0
Peak_001153	0	0	0	0	0	0	0	0	0	0	0	0	0	0	0	0	0	0	0	0	0	0	0	0	0	0	0	0	0	0	0	0	0	0	0	0	0	0	0	0	0	0	0	11927.211	0	0	0	0	15954.12
Peak_001154	0	0	0	0	0	0	0	0	0	0	0	0	0	0	16911.783	0	0	0	0	0	0	0	0	0	0	14231.736	112327.39	0	0	0	0	0	0	0	0	0	0	0	0	0	0	0	0	0	0	0	0	0	0
Peak_001155	0	0	0	0	0	0	0	0	0	0	0	0	0	0	0	0	0	0	0	0	0	0	0	0	0	39483.223	0	0	0	0	0	0	0	0	0	0	0	0	0	0	0	0	0	0	0	0	0	0	0
Peak_001156	0	0	0	0	0	0	51497.36	0	0	0	0	0	0	0	33164.12	0	0	0	0	0	0	0	0	0	0	0	0	0	0	0	0	0	0	0	0	0	0	0	0	0	0	0	0	0	0	0	0	0	0
Peak_001157	0	0	0	0	0	0	46385.473	0	0	0	0	0	0	0	45899.64	0	0	0	0	0	0	0	0	0	0	0	11132.937	0	0	0	0	0	0	0	0	0	0	0	0	0	0	0	0	0	0	0	0	0	0
Peak_001158	0	0	0	0	0	0	0	0	0	0	0	0	0	0	97029.516	0	0	0	0	0	0	0	0	0	0	8772.216	9895.673	0	0	0	0	0	0	0	0	0	0	0	0	0	0	0	0	28816.336	0	0	0	0	0
Peak_001159	0	0	0	0	100070.266	0	0	0	0	0	953797.06	88555.92	395519.97	0	0	0	0	0	0	0	0	0	0	80525.44	0	0	0	0	0	0	0	0	0	0	0	0	0	0	337831.9	0	0	0	0	0	0	0	0	0	122190.82
Peak_001160	0	0	0	0	0	0	0	0	0	0	0	0	0	0	0	0	0	0	0	0	0	0	0	23798.588	0	15643.692	20237.457	0	0	0	0	0	0	0	0	0	0	0	0	0	0	0	0	0	0	0	0	0	0
Peak_001161	0	0	0	0	0	0	42624.777	0	0	0	0	0	0	0	0	0	0	0	0	0	0	0	0	0	0	0	0	0	0	0	0	0	0	0	0	0	0	0	0	0	0	0	0	0	0	0	0	0	0
Peak_001162	0	0	0	0	0	0	0	0	0	0	0	0	0	0	0	0	0	0	0	0	0	0	0	0	0	0	0	0	0	0	0	0	0	0	0	0	0	0	0	9125.482	0	0	0	0	0	0	0	0	0
Peak_001163	0	0	0	0	0	0	0	0	0	0	33346.96	0	0	0	92676.28	0	0	0	0	0	0	0	0	5376.854	0	0	64162.152	0	0	0	0	0	0	0	0	0	0	0	0	0	0	0	0	0	0	0	0	0	0
Peak_001164	0	0	0	0	7418.042	0	0	0	0	0	0	0	0	0	133355.7	0	0	0	0	0	0	0	0	17437.314	0	101708.62	46789.766	0	0	0	0	0	0	0	0	0	0	0	0	0	0	0	0	49347.152	0	0	0	0	150293.3
Peak_001165	0	0	0	0	0	0	15407.804	0	0	0	0	0	0	0	0	0	0	0	0	0	0	0	0	0	0	0	27964.965	0	0	0	0	0	0	0	0	0	0	0	0	0	0	0	0	0	0	0	0	0	0
Peak_001166	0	0	0	0	0	0	147893.94	0	0	0	0	0	0	0	121542.945	0	0	0	0	0	0	0	0	0	0	0	213037.27	0	0	0	0	0	0	0	0	0	0	0	0	0	0	0	0	247818.84	0	0	0	0	0
Peak_001167	0	0	0	0	0	0	0	0	0	0	0	0	0	0	0	0	0	0	0	0	0	0	0	0	0	0	45285.37	0	0	0	0	0	0	0	0	0	0	0	0	0	0	0	0	100708.18	0	0	0	0	19858.512
Peak_001168	0	0	0	0	0	0	0	0	0	0	0	0	0	0	44986.664	0	0	0	0	0	0	0	0	0	0	0	0	0	0	0	0	0	0	0	0	0	0	0	0	0	0	0	0	0	0	0	0	0	0
Peak_001169	0	0	0	0	0	0	0	0	0	0	0	0	0	0	0	0	0	0	0	0	0	0	0	0	0	0	35396.027	0	0	0	0	0	0	0	0	0	0	0	0	0	0	0	0	0	0	0	0	0	0
Peak_001170	0	0	0	0	0	0	26097	0	0	0	0	0	0	0	0	0	0	0	0	0	0	0	0	0	0	0	19850.549	0	0	0	0	0	0	0	0	0	0	0	0	0	0	0	0	0	0	0	0	0	0
Peak_001171	0	0	0	0	0	0	1194.6438	0	0	0	0	0	0	0	13099.103	0	0	0	0	0	0	0	0	723.265	0	58574.547	7416.279	0	0	0	0	0	0	0	0	0	0	0	0	0	0	0	0	7606.148	0	0	0	0	0
Peak_001172	0	0	0	0	0	0	0	0	0	0	0	0	0	0	0	0	0	0	0	0	0	0	0	0	0	0	0	0	0	0	0	0	0	0	0	0	0	0	0	0	0	0	0	0	0	0	0	0	0
Peak_001173	0	0	0	0	0	0	6990.632	0	0	0	0	0	0	0	0	0	0	0	0	0	0	0	0	0	0	0	0	0	0	0	0	0	0	0	0	0	0	0	0	0	0	0	0	13449.257	0	0	0	0	0
Peak_001174	0	0	0	0	0	0	0	0	0	0	0	0	0	0	18185.725	0	0	0	0	0	0	0	0	0	0	0	46260.785	0	0	0	0	0	0	0	0	0	0	0	0	0	0	0	0	18551.316	0	0	0	0	0
Peak_001175	0	0	0	0	0	0	41973.633	0	0	0	0	0	0	0	0	0	0	0	0	0	0	0	0	0	0	0	0	0	0	0	0	0	0	0	0	0	0	0	0	0	0	0	0	0	0	0	0	0	0
Peak_001176	0	0	0	0	0	0	196.48335	0	0	0	0	0	0	0	0	0	0	0	0	0	0	0	0	0	0	0	87294.52	0	0	0	0	0	0	0	0	0	0	0	0	0	0	0	0	0	0	0	0	0	0
Peak_001177	0	0	0	0	0	0	32519.965	0	0	0	0	0	0	0	0	0	0	0	0	0	0	0	0	0	0	0	762.0225	0	0	0	0	0	0	0	0	0	0	0	0	0	0	0	0	0	0	0	0	0	0
Peak_001178	0	0	0	0	0	0	0	0	0	0	0	0	0	0	122681.805	0	0	0	0	0	0	0	0	59731.81	0	0	44501.44	0	0	0	0	0	0	0	0	0	0	0	0	0	0	0	0	0	0	0	0	0	0
Peak_001179	0	0	0	0	0	0	51681.797	0	0	0	0	0	0	0	0	0	0	0	0	0	0	0	0	0	0	0	0	0	0	0	0	0	0	0	0	0	0	0	0	0	0	0	0	0	0	0	0	0	0
Peak_001180	0	0	0	0	0	0	39499.523	0	0	0	0	0	0	0	0	0	0	0	0	0	0	0	0	0	0	0	50710.93	0	0	0	0	0	0	0	0	0	0	0	0	0	0	0	0	0	0	0	0	0	0
Peak_001181	0	0	0	0	0	0	0	0	0	0	0	0	0	0	48951.504	0	0	0	0	0	0	0	0	0	0	0	33333.348	0	0	0	0	0	0	0	0	0	0	0	0	0	0	0	0	12275.633	0	0	0	0	0
Peak_001182	0	0	0	0	0	0	0	0	0	0	0	0	0	0	0	0	0	0	0	0	0	0	0	0	0	0	98846.03	0	0	0	0	0	0	0	0	0	0	0	0	0	0	0	0	0	0	0	0	0	0
Peak_001183	0	0	0	0	0	0	0	0	0	0	0	0	0	0	7742.6885	0	0	0	0	0	0	0	0	23237.139	0	24435.502	0	0	0	0	0	0	0	0	0	0	0	0	0	0	0	0	0	0	0	0	0	0	0
Peak_001184	0	0	0	0	0	0	18913.23	0	0	0	0	0	0	0	0	0	0	0	0	0	0	0	0	0	0	0	65150.496	0	0	0	0	0	0	0	0	0	0	0	0	0	0	0	0	0	0	0	0	0	0
Peak_001185	0	0	0	0	0	0	0	0	0	0	0	0	0	0	0	0	0	0	0	0	0	0	0	0	0	31884.871	83552.47	0	0	0	0	0	0	0	0	0	0	0	0	0	0	0	0	0	0	0	0	0	0
Peak_001186	0	0	0	0	0	0	0	0	0	0	0	0	0	0	61354.035	0	0	0	0	0	0	0	0	0	0	79838.38	36437.77	0	0	0	0	0	0	0	0	0	0	0	0	0	0	0	0	28917.06	0	0	0	0	11676.632
Peak_001187	0	0	0	0	0	0	0	0	0	0	0	0	0	0	0	0	0	0	0	0	0	0	0	0	0	0	104437.7	0	0	0	0	0	0	0	0	0	0	0	0	0	0	0	0	0	0	0	0	0	0
Peak_001188	0	0	0	0	0	0	49437.168	0	0	0	0	0	0	0	0	0	0	0	0	0	0	0	0	0	0	0	0	0	0	0	0	0	0	0	0	0	0	0	0	0	0	0	0	0	0	0	0	0	0
Peak_001189	0	0	0	0	0	0	132304.45	0	0	0	0	0	0	0	116239.85	0	0	0	0	0	0	0	0	0	0	0	0	0	0	0	0	0	0	0	0	0	0	0	0	0	0	0	0	0	0	0	0	0	0
Peak_001190	0	0	0	0	0	0	43172.766	0	0	0	0	0	0	0	0	0	0	0	0	0	0	0	0	0	0	0	0	0	0	0	0	0	0	0	0	0	0	0	0	0	0	0	0	0	0	0	0	0	0
Peak_001191	0	0	0	0	0	0	88713.055	0	0	0	0	0	0	0	0	0	0	0	0	0	0	0	0	0	0	0	0	0	0	0	0	0	0	0	0	0	0	0	0	0	0	0	0	0	0	0	0	0	0
Peak_001192	0	0	0	0	59676.184	0	0	0	0	0	105160.6	0	99400.17	0	79176.84	0	0	0	0	0	0	0	0	59352.75	0	28315.496	112626.945	0	0	0	0	0	0	0	0	0	0	0	0	0	0	0	0	37668.113	0	0	0	0	330930.84
Peak_001193	0	0	0	0	0	0	14368.995	0	0	0	0	0	0	0	0	0	0	0	0	0	0	0	0	0	0	0	79580.39	0	0	0	0	0	0	0	0	0	0	0	0	0	0	0	0	0	0	0	0	0	0
Peak_001194	0	0	0	0	0	0	65304.79	0	0	0	0	0	0	0	1936.5724	0	0	0	0	0	0	0	0	0	0	0	0	0	0	0	0	0	0	0	0	0	0	0	0	0	0	0	0	0	0	0	0	0	0
Peak_001195	0	0	0	0	0	0	0	0	0	0	0	0	0	0	59537.58	0	0	0	0	0	0	0	0	0	0	0	40631.242	0	0	0	0	0	0	0	0	0	0	0	0	0	0	0	0	0	0	0	0	0	0
Peak_001196	0	0	0	0	0	0	16428.012	0	0	0	0	0	0	0	39600.18	0	0	0	0	0	0	0	0	0	0	0	92350.78	0	0	0	0	0	0	0	0	0	0	0	0	0	0	0	0	20129.176	0	0	0	0	0
Peak_001197	0	0	0	0	0	0	21259.39	0	0	0	0	0	0	0	0	0	0	0	0	0	0	0	0	0	0	118959.42	46035.6	0	0	0	0	0	0	0	0	0	0	0	0	0	0	0	0	0	0	0	0	0	0
Peak_001198	0	0	0	0	0	0	49199.684	0	0	0	0	0	0	0	0	0	0	0	0	0	0	0	0	0	0	0	0	0	0	0	0	0	0	0	0	0	0	0	0	0	0	0	0	0	0	0	0	0	0
Peak_001199	0	0	0	0	0	0	59405.34	0	0	0	0	0	0	0	0	0	0	0	0	0	0	0	0	0	0	0	24076.262	0	0	0	0	0	0	0	0	0	0	0	0	0	0	0	0	0	0	0	0	0	0
Peak_001200	0	0	0	0	0	0	0	0	0	0	0	0	16482.023	0	28094.291	0	0	0	0	0	0	0	0	296054.44	0	199189.88	137337.53	0	0	0	0	0	0	0	0	0	0	0	85061.055	0	0	0	0	105004.39	0	0	0	0	294623.28
Peak_001201	0	0	0	0	0	0	6642.471	0	0	0	0	0	0	0	0	0	0	0	0	0	0	0	0	0	0	51971.598	121222.75	0	0	0	0	0	0	0	0	0	0	0	0	0	0	0	0	0	0	0	0	0	0
Peak_001202	0	0	0	0	1242.3431	0	0	0	0	0	0	0	0	0	78095.42	0	0	0	0	0	0	0	0	0	0	86048.87	27179.305	0	0	0	0	0	0	0	0	0	0	0	0	0	0	0	0	16987.24	0	0	0	0	55.038967
Peak_001203	0	0	0	0	0	0	69405	0	0	0	0	0	0	0	0	0	0	0	0	0	0	0	0	0	0	0	41015.547	0	0	0	0	0	0	0	0	0	0	0	0	0	0	0	0	0	0	0	0	0	0
Peak_001204	0	0	0	0	0	0	0	0	0	0	0	0	0	0	69473.21	0	0	0	0	0	0	0	0	0	0	0	9899.442	0	0	0	0	0	0	0	0	0	0	0	0	0	0	0	0	0	0	0	0	0	0
Peak_001205	0	0	0	0	0	0	0	0	0	0	0	0	0	0	0	0	0	0	0	0	0	0	0	25275.459	0	0	0	0	0	0	0	0	0	0	0	0	0	0	0	0	0	0	0	0	0	0	0	0	0
Peak_001206	0	0	0	0	0	0	502.29285	0	0	0	0	0	0	0	0	0	0	0	0	0	0	0	0	0	0	0	50841.258	0	0	0	0	0	0	0	0	0	0	0	0	0	0	0	0	0	0	0	0	0	0
Peak_001207	0	0	0	0	0	0	31685.113	0	0	0	0	0	0	0	0	0	0	0	0	0	0	0	0	0	0	0	0	0	0	0	0	0	0	0	0	0	0	0	0	0	0	0	0	0	0	0	0	0	0
Peak_001208	0	0	0	0	0	0	108946.7	0	0	0	0	0	0	0	0	0	0	0	0	0	0	0	0	0	0	0	567.43774	0	0	0	0	0	0	0	0	0	0	0	0	0	0	0	0	0	0	0	0	0	0
Peak_001209	0	0	0	0	0	0	63841.215	0	0	0	0	0	0	0	0	0	0	0	0	0	0	0	0	0	0	0	0	0	0	0	0	0	0	0	0	0	0	0	0	0	0	0	0	0	0	0	0	0	0
Peak_001210	0	0	0	0	0	0	2188.652	0	0	0	0	0	0	0	0	0	0	0	0	0	0	0	0	0	0	0	61379.086	0	0	0	0	0	0	0	0	0	0	0	0	0	0	0	0	9207.242	0	0	0	0	0
Peak_001211	0	0	0	0	0	0	61560.344	0	0	0	0	0	0	0	0	0	0	0	0	0	0	0	0	0	0	0	45793.973	0	0	0	0	0	0	0	0	0	0	0	0	0	0	0	0	0	0	0	0	0	0
Peak_001212	0	0	0	0	0	0	0	0	0	0	0	0	0	0	0	0	0	0	0	0	0	0	0	0	0	45946.44	52768.535	0	0	0	0	0	0	0	0	0	0	0	7984.287	0	0	0	0	0	0	0	0	0	0
Peak_001213	0	0	0	0	16908.62	0	0	0	0	0	0	0	7464.554	0	141395.62	0	0	0	0	0	0	0	0	146111.19	0	249399.58	98170.05	0	0	0	0	0	0	0	0	0	0	0	5104.697	0	0	0	0	232447.8	0	0	0	0	136161.86
Peak_001214	0	0	0	0	0	0	41828.54	0	0	0	0	0	0	0	0	0	0	0	0	0	0	0	0	0	0	0	0	0	0	0	0	0	0	0	0	0	0	0	0	0	0	0	0	0	0	0	0	0	0
Peak_001215	0	0	0	0	0	0	0	0	0	0	0	0	0	0	0	0	0	0	0	0	0	0	0	0	0	0	31444.953	0	0	0	0	0	0	0	0	0	0	0	0	0	0	0	0	51856.76	0	0	0	0	37128.965
Peak_001216	0	0	0	0	0	0	0	0	0	0	0	0	0	0	45686.637	0	0	0	0	0	0	0	0	0	0	0	0	0	0	0	0	0	0	0	0	0	0	0	0	0	0	0	0	0	0	0	0	0	0
Peak_001217	0	0	0	0	0	0	89630.46	0	0	0	0	0	0	0	16305.992	0	0	0	0	0	0	0	0	0	0	0	0	0	0	0	0	0	0	0	0	0	0	0	0	0	0	0	0	0	0	0	0	0	0
Peak_001218	0	0	0	0	0	0	99395.8	0	0	0	0	0	0	0	56616.82	0	0	0	0	0	0	0	0	0	0	0	169005.94	0	0	0	0	0	0	0	0	0	0	0	0	0	0	0	0	0	0	0	0	0	0
Peak_001219	0	0	0	0	0	0	0	0	0	0	0	0	0	0	59440.656	0	0	0	0	0	0	0	0	0	0	132204.56	77034.04	0	0	0	0	0	0	0	0	0	0	0	0	0	0	0	0	76630.734	0	0	0	0	0
Peak_001220	0	0	0	0	0	0	0	0	0	0	0	0	0	0	39038.234	0	0	0	0	0	0	0	0	4902.298	0	94940.48	24030.123	0	0	0	0	0	0	0	0	0	0	0	0	0	0	0	0	73174.76	0	0	0	0	3876.0225
Peak_001221	0	0	0	0	0	0	0	0	0	0	0	0	0	0	0	0	0	0	0	0	0	0	0	0	0	0	0	0	0	0	0	0	0	0	0	0	0	0	0	0	0	0	0	0	0	0	0	0	0
Peak_001222	0	0	0	0	0	0	0	0	0	0	0	0	0	0	0	0	0	0	0	0	0	0	0	0	0	0	71449.97	0	0	0	0	0	0	0	0	0	0	0	0	0	0	0	0	0	0	0	0	0	0
Peak_001223	0	0	0	0	0	0	90758.46	0	0	0	0	0	0	0	0	0	0	0	0	0	0	0	0	0	0	0	32750.994	0	0	0	0	0	0	0	0	0	0	0	0	0	0	0	0	0	0	0	0	0	0
Peak_001224	0	0	0	0	0	0	50396.617	0	0	0	0	0	0	0	0	0	0	0	0	0	0	0	0	0	0	0	59240.117	0	0	0	0	0	0	0	0	0	0	0	0	0	0	0	0	0	0	0	0	0	0
Peak_001225	0	0	0	0	0	0	0	0	0	0	0	0	0	0	75188.484	0	0	0	0	0	0	0	0	0	0	0	54155.605	0	0	0	0	0	0	0	0	0	0	0	0	0	0	0	0	0	0	0	0	0	0
Peak_001226	0	0	0	0	0	0	36720.41	0	0	0	0	0	0	0	0	0	0	0	0	0	0	0	0	0	0	0	0	0	0	0	0	0	0	0	0	0	0	0	0	0	0	0	0	0	0	0	0	0	0
Peak_001227	0	0	0	0	0	0	198559.06	0	0	0	0	0	0	0	38711.367	0	0	0	0	0	0	0	0	0	0	0	138657.28	0	0	0	0	0	0	0	0	0	0	0	0	0	0	0	0	81116.84	0	0	0	0	0
Peak_001228	0	0	0	0	0	0	0	0	0	0	0	0	0	0	0	0	0	0	0	0	0	0	0	18385.334	0	67922.86	0	0	0	0	0	0	0	0	0	0	0	0	0	0	0	0	0	0	0	0	0	0	0
Peak_001229	0	0	0	0	0	0	11167.656	0	0	0	0	0	0	0	0	0	0	0	0	0	0	0	0	0	0	0	59678.652	0	0	0	0	0	0	0	0	0	0	0	0	0	0	0	0	0	0	0	0	0	0
Peak_001230	0	0	0	0	0	0	12519.702	0	0	0	0	0	0	0	13586.877	0	0	0	0	0	0	0	0	0	0	0	63380.355	0	0	0	0	0	0	0	0	0	0	0	0	0	0	0	0	0	0	0	0	0	0
Peak_001231	0	0	0	0	0	0	0	0	0	0	0	0	0	0	0	0	0	0	0	0	0	0	0	0	0	151646.52	3381.7593	0	0	0	0	0	0	0	0	0	0	0	0	0	0	0	0	0	0	0	0	0	0
Peak_001232	0	0	0	0	0	0	1412.7261	0	0	0	0	0	0	0	0	0	0	0	0	0	0	0	0	0	0	0	42505.418	0	0	0	0	0	0	0	0	0	0	0	0	0	0	0	0	0	0	0	0	0	0
Peak_001233	0	0	0	0	0	0	0	0	0	0	0	0	0	0	0	0	0	0	0	0	0	0	0	0	0	119349.36	39059.35	0	0	0	0	0	0	0	0	0	0	0	52843.05	0	0	0	0	0	0	0	0	0	0
Peak_001234	0	0	0	0	0	0	29133.465	0	0	0	0	0	0	0	0	0	0	0	0	0	0	0	0	0	0	0	0	0	0	0	0	0	0	0	0	0	0	0	0	0	0	0	0	0	0	0	0	0	0
Peak_001235	0	0	0	0	45699.92	0	0	0	0	0	0	0	0	0	48193.754	0	0	0	0	0	0	0	0	200818.56	0	145732.27	129629.25	0	0	0	0	0	0	0	0	0	0	0	35891.074	0	0	0	0	102405	0	0	0	0	297297.4
Peak_001236	0	0	0	0	0	0	32784.12	0	0	0	0	0	0	0	0	0	0	0	0	0	0	0	0	0	0	0	0	0	0	0	0	0	0	0	0	0	0	0	0	0	0	0	0	0	0	0	0	0	0
Peak_001237	0	0	0	0	0	0	18609.373	0	0	0	0	0	0	0	0	0	0	0	0	0	0	0	0	0	0	0	75150.25	0	0	0	0	0	0	0	0	0	0	0	0	0	0	0	0	0	0	0	0	0	0
Peak_001238	0	0	0	0	0	0	0	0	0	0	0	0	0	0	0	0	0	0	0	0	0	0	0	0	0	0	0	0	0	0	0	0	0	0	0	0	0	0	0	25539.232	0	0	0	0	0	0	0	0	0
Peak_001239	0	0	0	0	0	0	0	0	0	0	0	0	0	0	0	0	0	0	0	0	0	0	0	0	0	0	275036.75	0	0	0	0	0	0	0	0	0	0	0	0	0	0	0	0	0	0	0	0	0	0
Peak_001240	0	0	0	0	0	0	5735.2183	0	0	0	0	0	0	0	0	0	0	0	0	0	0	0	0	0	0	0	25350.824	0	0	0	0	0	0	0	0	0	0	0	0	0	0	0	0	0	0	0	0	0	0
Peak_001241	0	0	0	0	0	0	30525.148	0	0	0	0	0	0	0	0	0	0	0	0	0	0	0	0	0	0	0	7653.9873	0	0	0	0	0	0	0	0	0	0	0	0	0	0	0	0	0	0	0	0	0	0
Peak_001242	0	0	0	0	0	0	27259.385	0	0	0	0	0	0	0	13521.995	0	0	0	0	0	0	0	0	46638.39	0	7519.7593	146359.62	0	0	0	0	0	0	0	0	0	0	0	39685.715	0	0	0	0	0	0	0	0	0	0
Peak_001243	0	0	0	0	221466.56	0	0	0	0	0	37885.582	0	76148.51	0	62303.73	0	0	0	0	0	0	0	0	113199.664	0	33362.176	54366.598	0	0	0	0	0	0	0	0	0	0	0	3022.4165	0	0	0	0	96145.79	0	0	0	0	171435.97
Peak_001244	0	0	0	0	0	0	0	0	0	0	0	0	0	0	0	0	0	0	0	0	0	0	0	0	0	0	57209.473	0	0	0	0	0	0	0	0	0	0	0	0	0	0	0	0	0	0	0	0	0	0
Peak_001245	0	0	0	0	0	0	109533.72	0	0	0	0	0	0	0	0	0	0	0	0	0	0	0	0	0	0	0	0	0	0	0	0	0	0	0	0	0	0	0	0	0	0	0	0	0	0	0	0	0	0
Peak_001246	0	0	0	0	0	0	13699.554	0	0	0	0	0	0	0	16777.08	0	0	0	0	0	0	0	0	0	0	0	50364.24	0	0	0	0	0	0	0	0	0	0	0	0	0	0	0	0	0	0	0	0	0	0
Peak_001247	0	0	0	0	0	0	2454.0322	0	0	0	0	0	0	0	0	0	0	0	0	0	0	0	0	0	0	0	89816	0	0	0	0	0	0	0	0	0	0	0	0	0	0	0	0	0	0	0	0	0	0
Peak_001248	0	0	0	0	0	0	1594.9261	0	0	0	0	0	0	0	0	0	0	0	0	0	0	0	0	0	0	80975.08	28770.35	0	0	0	0	0	0	0	0	0	0	0	0	0	0	0	0	0	0	0	0	0	0
Peak_001249	0	0	0	0	52765.785	0	0	0	0	0	0	0	0	0	10686.09	0	0	0	0	0	0	0	0	0	0	0	24184.945	0	0	0	0	0	0	0	0	0	0	0	0	0	0	0	0	0	0	0	0	0	8143.176
Peak_001250	0	0	0	0	0	0	0	0	0	0	0	0	0	0	76173.195	0	0	0	0	0	0	0	0	0	0	0	26244.682	0	0	0	0	0	0	0	0	0	0	0	0	0	0	0	0	0	0	0	0	0	0
Peak_001251	0	0	0	0	0	0	56837.04	0	0	0	0	0	0	0	15638.643	0	0	0	0	0	0	0	0	0	0	0	0	0	0	0	0	0	0	0	0	0	0	0	0	0	0	0	0	0	0	0	0	0	0
Peak_001252	0	0	0	0	0	0	0	0	0	0	0	0	0	0	0	0	0	0	0	0	0	0	0	0	0	0	43972.414	0	0	0	0	0	0	0	0	0	0	0	0	0	0	0	0	0	0	0	0	0	0
Peak_001253	0	0	0	0	0	0	51787.03	0	0	0	0	0	0	0	0	0	0	0	0	0	0	0	0	0	0	0	54097.26	0	0	0	0	0	0	0	0	0	0	0	0	0	0	0	0	0	0	0	0	0	0
Peak_001254	0	0	0	0	0	0	29085.96	0	0	0	0	0	0	0	0	0	0	0	0	0	0	0	0	0	0	0	101270.59	0	0	0	0	0	0	0	0	0	0	0	0	0	0	0	0	0	0	0	0	0	0
Peak_001255	0	0	0	0	0	0	0	0	0	0	0	0	0	0	0	0	0	0	0	0	0	0	0	0	0	0	35135.105	0	0	0	0	0	0	0	0	0	0	0	0	0	0	0	0	0	0	0	0	0	0
Peak_001256	0	0	0	0	0	0	60201.996	0	0	0	0	0	0	0	0	0	0	0	0	0	0	0	0	0	0	0	0	0	0	0	0	0	0	0	0	0	0	0	0	0	0	0	0	0	0	0	0	0	0
Peak_001257	0	0	0	0	0	0	0	0	0	0	0	0	0	0	0	0	0	0	0	0	0	0	0	3567.1255	0	62976.703	0	0	0	0	0	0	0	0	0	0	0	0	0	0	0	0	0	25662.89	0	0	0	0	0
Peak_001258	0	0	0	0	0	0	12731.461	0	0	0	0	0	0	0	0	0	0	0	0	0	0	0	0	43484.664	0	0	132909.78	0	0	0	0	0	0	0	0	0	0	0	0	0	0	0	0	0	0	0	0	0	0
Peak_001259	0	0	0	0	0	0	0	0	0	0	0	0	0	0	0	0	0	0	0	0	0	0	0	0	0	84408.95	73355.36	0	0	0	0	0	0	0	0	0	0	0	0	0	0	0	0	11942.407	0	0	0	0	0
Peak_001260	0	0	0	0	0	0	10101.475	0	0	0	0	0	0	0	0	0	0	0	0	0	0	0	0	0	0	52999.934	14650.596	0	0	0	0	0	0	0	0	0	0	0	0	0	0	0	0	0	0	0	0	0	0
Peak_001261	0	0	0	0	28304.207	0	0	0	0	0	0	0	64763.152	0	108.35047	0	0	0	0	0	0	0	0	62901.734	0	26455.523	24300.531	0	0	0	0	0	0	0	0	0	0	0	0	0	0	0	0	53540.23	0	0	0	0	492288.9
Peak_001262	0	0	0	0	0	0	12995.845	0	0	0	0	0	0	0	0	0	0	0	0	0	0	0	0	0	0	0	139049.86	0	0	0	0	0	0	0	0	0	0	0	0	0	0	0	0	0	0	0	0	0	0
Peak_001263	0	0	0	0	0	0	91158.95	0	0	0	0	0	0	0	0	0	0	0	0	0	0	0	0	0	0	0	0	0	0	0	0	0	0	0	0	0	0	0	0	0	0	0	0	0	0	0	0	0	0
Peak_001264	0	0	0	0	0	0	0	0	0	0	0	0	0	0	25405.605	0	0	0	0	0	0	0	0	0	0	3060.0632	68344.15	0	0	0	0	0	0	0	0	0	0	0	0	0	0	0	0	149386.62	0	0	0	0	0
Peak_001265	0	0	0	0	0	0	0	0	0	0	0	0	0	0	0	0	0	0	0	0	0	0	0	0	0	0	17717.066	0	0	0	0	0	0	0	0	0	0	0	0	0	0	0	0	0	0	0	0	0	0
Peak_001266	0	0	0	0	0	0	33553.914	0	0	0	0	0	0	0	0	0	0	0	0	0	0	0	0	0	0	0	40082.496	0	0	0	0	0	0	0	0	0	0	0	0	0	0	0	0	0	0	0	0	0	0
Peak_001267	0	0	0	0	0	0	68985.23	0	0	0	0	0	0	0	0	0	0	0	0	0	0	0	0	0	0	0	0	0	0	0	0	0	0	0	0	0	0	0	0	0	0	0	0	0	0	0	0	0	0
Peak_001268	0	0	0	0	0	0	6832.0767	0	0	0	0	0	0	0	0	0	0	0	0	0	0	0	0	0	0	82780.69	62943.477	0	0	0	0	0	0	0	0	0	0	0	0	0	0	0	0	0	0	0	0	0	0
Peak_001269	0	0	0	0	0	0	140397.25	0	0	0	0	0	0	0	0	0	0	0	0	0	0	0	0	0	0	0	0	0	0	0	0	0	0	0	0	0	0	0	0	0	0	0	0	0	0	0	0	0	0
Peak_001270	0	0	0	0	0	0	0	0	0	0	0	0	0	0	0	0	0	0	0	0	0	0	0	0	0	101754.59	58408.676	0	0	0	0	0	0	0	0	0	0	0	0	0	0	0	0	0	0	0	0	0	0
Peak_001271	0	0	0	0	0	0	5746.334	0	0	0	0	0	0	0	0	0	0	0	0	0	0	0	0	0	0	0	20407.092	0	0	0	0	0	0	0	0	0	0	0	0	0	0	0	0	0	0	0	0	0	0
Peak_001272	0	0	0	0	0	0	35316.125	0	0	0	0	0	0	0	0	0	0	0	0	0	0	0	0	0	0	0	90717.48	0	0	0	0	0	0	0	0	0	0	0	0	0	0	0	0	0	0	0	0	0	0
Peak_001273	0	0	0	0	0	0	0	0	0	0	0	0	0	0	0	0	0	0	0	0	0	0	0	0	0	0	255223.12	0	0	0	0	0	0	0	0	0	0	0	0	0	0	0	0	0	0	0	0	0	0
Peak_001274	0	0	0	0	0	0	83796.66	0	0	0	0	0	0	0	0	0	0	0	0	0	0	0	0	0	0	0	72280.664	0	0	0	0	0	0	0	0	0	0	0	0	0	0	0	0	0	0	0	0	0	0
Peak_001275	0	0	0	0	0	0	31425.443	0	0	0	0	0	0	0	0	0	0	0	0	0	0	0	0	0	0	0	0	0	0	0	0	0	0	0	0	0	0	0	0	0	0	0	0	0	0	0	0	0	0
Peak_001276	0	0	0	0	0	0	22478.148	0	0	0	0	0	0	0	0	0	0	0	0	0	0	0	0	0	0	106894.984	100361.68	0	0	0	0	0	0	0	0	0	0	0	0	0	0	0	0	0	0	0	0	0	0
Peak_001277	0	0	0	0	0	0	59080.438	0	0	0	0	0	0	0	0	0	0	0	0	0	0	0	0	0	0	0	0	0	0	0	0	0	0	0	0	0	0	0	0	8773.76	0	0	0	0	0	0	0	0	0
Peak_001278	0	0	0	0	0	0	20215.232	0	0	0	0	0	0	0	0	0	0	0	0	0	0	0	0	0	0	0	0	0	0	0	0	0	0	0	0	0	0	0	0	0	0	0	0	0	0	0	0	0	0
Peak_001279	0	0	0	0	0	0	0	0	0	0	0	0	0	0	0	0	0	0	0	0	0	0	0	10116.056	0	0	67154.14	0	0	0	0	0	0	0	0	0	0	0	14706.171	0	0	0	0	0	0	0	0	0	8837.904
Peak_001280	0	0	0	0	0	0	43156.934	0	0	0	0	0	0	0	0	0	0	0	0	0	0	0	0	0	0	0	142201.75	0	0	0	0	0	0	0	0	0	0	0	0	0	0	0	0	0	0	0	0	0	0
Peak_001281	0	0	0	0	0	0	38383.242	0	0	0	0	0	0	0	0	0	0	0	0	0	0	0	0	0	0	0	70483.18	0	0	0	0	0	0	0	0	0	0	0	0	0	0	0	0	0	0	0	0	0	0
Peak_001282	0	0	0	0	0	0	0	0	0	0	0	0	0	0	51618.254	0	0	0	0	0	0	0	0	0	0	94602.23	115180.664	0	0	0	0	0	0	0	0	0	0	0	0	0	0	0	0	55564.066	0	0	0	0	0
Peak_001283	0	0	0	0	0	0	0	0	0	0	0	0	0	0	0	0	0	0	0	0	0	0	0	24130.32	0	0	56166.24	0	0	0	0	0	0	0	0	0	0	0	19040.484	0	0	0	0	0	0	0	0	0	8837.904
Peak_001284	0	0	0	0	133.48662	0	0	0	0	0	0	0	0	0	0	0	0	0	0	0	0	0	0	0	0	31780.027	4877.5596	0	0	0	0	0	0	0	0	0	0	0	0	0	0	0	0	104393.27	0	0	0	0	0
Peak_001285	0	0	0	0	0	0	134161.25	0	0	0	0	0	0	0	0	0	0	0	0	0	0	0	0	0	0	0	0	0	0	0	0	0	0	0	0	0	0	0	0	0	0	0	0	0	0	0	0	0	0
Peak_001286	0	0	0	0	0	0	31911.459	0	0	0	0	0	0	0	0	0	0	0	0	0	0	0	0	0	0	0	41685.598	0	0	0	0	0	0	0	0	0	0	0	0	0	0	0	0	0	0	0	0	0	0
Peak_001287	0	0	0	0	0	0	39304.535	0	0	0	0	0	0	0	0	0	0	0	0	0	0	0	0	0	0	0	0	0	0	0	0	0	0	0	0	0	0	0	0	0	0	0	0	0	0	0	0	0	0
Peak_001288	0	0	0	0	0	0	0	0	0	0	0	0	0	0	82791.57	0	0	0	0	0	0	0	0	0	0	81186.85	192495.34	0	0	0	0	0	0	0	0	0	0	0	0	0	0	0	0	138710.1	0	0	0	0	37185.777
Peak_001289	0	0	0	0	0	0	0	0	0	0	0	0	0	0	0	0	0	0	0	0	0	0	0	0	0	0	234702.8	0	0	0	0	0	0	0	0	0	0	0	0	0	0	0	0	0	0	0	0	0	0
Peak_001290	0	0	0	0	0	0	18437.094	0	0	0	0	0	0	0	0	0	0	0	0	0	0	0	0	70805.61	0	0	134497.03	0	0	0	0	0	0	0	0	0	0	0	0	0	0	0	0	0	0	0	0	0	0
Peak_001291	0	0	0	0	0	0	0	0	0	0	0	0	0	0	0	0	0	0	0	0	0	0	0	0	0	0	323360.7	0	0	0	0	0	0	0	0	0	0	0	0	0	0	0	0	0	0	0	0	0	0
Peak_001292	0	0	0	0	0	0	0	0	0	0	0	0	0	0	0	0	0	0	0	0	0	0	0	0	0	67870.664	61857	0	0	0	0	0	0	0	0	0	0	0	0	0	0	0	0	0	0	0	0	0	0
Peak_001293	0	0	0	0	0	0	93762.266	0	0	0	0	0	0	0	0	0	0	0	0	0	0	0	0	0	0	0	31457.506	0	0	0	0	0	0	0	0	0	0	0	0	0	0	0	0	0	0	0	0	0	0
Peak_001294	0	0	0	0	350390.97	0	0	0	0	0	16454.248	0	159641.3	0	44358.977	0	0	0	0	0	0	0	0	481728.53	0	214767.12	97282.49	0	0	0	0	0	0	0	0	0	0	0	31330.07	0	0	0	0	68151.04	0	0	0	0	466619.66
Peak_001295	0	0	0	0	0	0	0	0	0	0	0	0	0	0	87875.31	0	0	0	0	0	0	0	0	0	0	15605.443	45130.207	0	0	0	0	0	0	0	0	0	0	0	0	0	0	0	0	81585.08	0	0	0	0	1856.4613
Peak_001296	0	0	0	0	0	0	81147.05	0	0	0	0	0	0	0	0	0	0	0	0	0	0	0	0	0	0	0	0	0	0	0	0	0	0	0	0	0	0	0	0	0	0	0	0	0	0	0	0	0	0
Peak_001297	0	0	0	0	0	0	0	0	0	0	0	0	0	0	0	0	0	0	0	0	0	0	0	0	0	0	73660.336	0	0	0	0	0	0	0	0	0	0	0	0	2152.0176	0	0	0	0	0	0	0	0	0
Peak_001298	0	0	0	0	0	0	0	0	0	0	0	0	0	0	0	0	0	0	0	0	0	0	0	0	0	0	0	0	0	0	0	0	0	0	0	0	0	0	0	35248.195	0	0	0	0	0	0	0	0	0
Peak_001299	0	0	0	0	0	0	18437.094	0	0	0	0	0	0	0	0	0	0	0	0	0	0	0	0	42568.914	0	0	106016.664	0	0	0	0	0	0	0	0	0	0	0	0	0	0	0	0	0	0	0	0	0	0
Peak_001300	0	0	0	0	0	0	0	0	0	0	0	0	0	0	0	0	0	0	0	0	0	0	0	0	0	120125.17	5633.7427	0	0	0	0	0	0	0	0	0	0	0	0	0	0	0	0	0	0	0	0	0	0
Peak_001301	0	0	0	0	0	0	67555.914	0	0	0	0	0	0	0	0	0	0	0	0	0	0	0	0	0	0	0	182803.48	0	0	0	0	0	0	0	0	0	0	0	0	0	0	0	0	139256.9	0	0	0	0	0
Peak_001302	0	0	0	0	0	0	0	0	0	0	0	0	0	0	0	0	0	0	0	0	0	0	0	0	0	5662.31	95691.31	0	0	0	0	0	0	0	0	0	0	0	0	0	0	0	0	0	0	0	0	0	0
Peak_001303	0	0	0	0	0	0	67951.23	0	0	0	0	0	0	0	0	0	0	0	0	0	0	0	0	0	0	8845.561	125422.41	0	0	0	0	0	0	0	0	0	0	0	0	0	0	0	0	34828.586	0	0	0	0	0
Peak_001304	0	0	0	0	0	0	0	0	0	0	0	0	0	0	0	0	0	0	0	0	0	0	0	0	0	0	302598.8	0	0	0	0	0	0	0	0	0	0	0	0	0	0	0	0	0	0	0	0	0	0
Peak_001305	0	0	0	0	0	0	12781.927	0	0	0	0	0	0	0	0	0	0	0	0	0	0	0	0	0	0	0	154531.95	0	0	0	0	0	0	0	0	0	0	0	0	0	0	0	0	0	0	0	0	0	0
Peak_001306	0	0	0	0	0	0	43680.652	0	0	0	0	0	0	0	0	0	0	0	0	0	0	0	0	0	0	0	0	0	0	0	0	0	0	0	0	0	0	0	0	0	0	0	0	0	0	0	0	0	0
Peak_001307	0	0	0	0	0	0	0	0	0	0	0	0	0	0	129906.5	0	0	0	0	0	0	0	0	127289.984	0	136810.6	213457.95	0	0	0	0	0	0	0	0	0	0	0	0	0	0	0	0	16993.803	0	0	0	0	0
Peak_001308	0	0	0	0	0	0	0	0	0	0	0	0	0	0	106968.266	0	0	0	0	0	0	0	0	34152.11	0	157388.75	79272.63	0	0	0	0	0	0	0	0	0	0	0	0	0	0	0	0	247560.14	0	0	0	0	122624.44
Peak_001309	0	0	0	0	0	0	0	0	0	0	0	0	0	0	171721.52	0	0	0	0	0	0	0	0	0	0	116468.82	204942.31	0	0	0	0	0	0	0	0	0	0	0	0	0	0	0	0	224060.39	0	0	0	0	0
Peak_001310	0	0	0	0	0	0	0	0	0	0	0	0	0	0	0	0	0	0	0	0	0	0	0	0	0	0	29119.572	0	0	0	0	0	0	0	0	0	0	0	0	0	0	0	0	0	0	0	0	0	0
Peak_001311	0	0	0	8729.142	0	0	0	0	0	0	0	0	0	0	0	0	0	0	0	0	0	0	0	0	0	1384.4283	0	4583.9087	0	0	0	0	0	0	0	6803.2637	0	0	0	0	0	0	0	0	0	0	0	6616.948	0
Peak_001312	0	0	0	0	212536.45	0	0	0	0	0	0	0	0	0	129556.7	0	0	0	0	0	0	0	0	30967.123	0	30044.896	46259.793	0	0	0	0	0	0	0	0	0	0	0	1143.4169	0	0	0	0	134746.31	0	0	0	0	137092.78
Peak_001313	0	0	0	0	0	0	15624.123	0	0	0	0	0	0	0	0	0	0	0	0	0	0	0	0	0	0	0	0	0	0	0	0	0	0	0	0	0	0	0	0	0	0	0	0	0	0	0	0	0	0
Peak_001314	0	0	0	0	0	0	32126.799	0	0	0	0	0	0	0	0	0	0	0	0	0	0	0	0	0	0	21853.715	14138.601	0	0	0	0	0	0	0	0	0	0	0	0	0	0	0	0	0	0	0	0	0	0
Peak_001315	0	0	0	0	0	0	0	0	0	0	0	0	0	0	0	0	0	0	0	0	0	0	0	0	0	0	67653.25	0	0	0	0	0	0	0	0	0	0	0	0	6542.9146	0	0	0	0	0	0	0	0	0
Peak_001316	0	0	0	0	0	0	0	0	0	0	0	0	0	0	0	0	0	0	0	0	0	0	0	0	0	0	473933.66	0	0	0	0	0	0	0	0	0	0	0	0	0	0	0	0	0	0	0	0	0	0
Peak_001317	0	0	0	0	0	0	72699.47	0	0	0	0	0	0	0	0	0	0	0	0	0	0	0	0	0	0	87090.98	74551.71	0	0	0	0	0	0	0	0	0	0	0	0	0	0	0	0	0	0	0	0	0	0
Peak_001318	0	0	0	10785.345	0	32994.06	0	0	0	24959.996	83717.91	0	0	0	422135.12	15554.99	0	0	0	20072.797	0	0	0	345111.72	0	226004.42	355687.28	0	0	0	0	0	0	18538.033	0	0	0	0	206414.19	0	0	0	0	269124.1	0	0	0	10359.762	179800.44
Peak_001319	0	0	0	0	0	0	0	0	0	0	0	0	0	0	0	0	0	0	0	0	0	0	0	0	0	0	292760.7	0	0	0	0	0	0	0	0	0	0	0	0	0	0	0	0	0	0	0	0	0	0
Peak_001320	0	0	0	0	0	0	38503.11	0	0	0	0	0	0	0	0	0	0	0	0	0	0	0	0	0	0	0	68158.42	0	0	0	0	0	0	0	0	0	0	0	0	0	0	0	0	110176.05	0	0	0	0	0
Peak_001321	0	0	0	0	0	0	69798.77	0	0	0	0	0	0	0	0	0	0	0	0	0	0	0	0	0	0	0	79354.836	0	0	0	0	0	0	0	0	0	0	0	0	0	0	0	0	0	0	0	0	0	0
Peak_001322	0	0	0	0	19271.045	0	5527.1396	0	0	0	19131.717	21735.041	12699.867	0	20977.002	0	0	0	0	0	0	0	0	0	0	11263.331	2058.0547	0	0	0	0	0	0	0	0	0	0	0	10150.886	0	0	0	3362.405	9192.395	0	0	0	0	23588.062
Peak_001323	0	0	0	0	0	0	118337.26	0	0	0	0	0	0	0	0	0	0	0	0	0	0	0	0	0	0	0	0	0	0	0	0	0	0	0	0	0	0	0	0	0	0	0	0	0	0	0	0	0	0
Peak_001324	0	0	0	0	0	0	0	0	0	0	0	0	0	0	206832.47	0	0	0	0	0	0	0	0	184681.81	0	214348.4	106464.76	0	0	0	0	0	0	0	0	0	0	0	0	0	0	0	0	0	0	0	0	0	33477.7
Peak_001325	0	0	0	0	0	0	0	0	0	0	0	0	0	0	95712.8	0	0	0	0	0	0	0	0	42884.492	0	43633.19	41305.484	0	0	0	0	0	0	0	0	0	0	0	0	0	0	0	0	121014.98	0	0	0	0	50905.043
Peak_001326	0	0	0	0	0	0	0	0	0	0	0	0	0	0	0	0	0	0	0	0	0	0	0	0	0	0	0	0	0	0	0	0	0	0	0	0	0	0	0	0	0	0	0	0	0	0	0	0	0
Peak_001327	0	0	0	0	0	0	91260.6	0	0	0	0	0	0	0	0	0	0	0	0	0	0	0	0	0	0	0	192609.05	0	0	0	0	0	0	0	0	0	0	0	0	0	0	0	0	0	0	0	0	0	0
Peak_001328	181880.02	195800.08	164878.67	183591.38	145793.81	124652.055	146114.12	122837.41	173826.84	147426.05	159794.53	157742.53	161297.05	157158.78	115937.36	153061.73	183038.98	229226.42	189058.14	192790.6	158547.72	159380.58	196814.83	159521.47	193193.27	192429.61	134081.16	206716.4	198761.06	186274.66	215641.56	168419.14	195909.3	231622.52	143741.22	179363.08	205122.02	191143.98	176028.11	169784.6	203708.78	252340.47	184330.97	168642.92	192901.39	235075.42	226496.23	192503.56	166477.4
Peak_001329	0	0	0	0	49594.223	0	0	0	0	0	0	0	6948.9644	0	172037.86	0	0	0	0	0	0	0	0	65113.363	0	51504.07	75632.37	0	0	0	0	0	0	0	0	0	0	0	0	0	0	0	0	183440.06	0	0	0	0	54757.88
Peak_001330	0	0	0	0	0	0	9554.465	0	0	0	0	0	0	0	0	0	0	0	0	0	0	0	0	0	0	20455.16	27983.4	0	0	0	0	0	0	0	0	0	0	0	0	0	0	0	0	5138.5054	0	0	0	0	0
Peak_001331	0	0	0	0	0	0	14797.979	0	0	0	0	0	0	0	0	0	0	0	0	0	0	0	0	0	0	0	0	0	0	0	0	0	0	0	0	0	0	0	0	14298.615	0	0	0	0	0	0	0	0	0
Peak_001332	0	0	0	0	0	0	0	0	0	0	0	0	0	0	0	0	0	0	0	0	0	0	0	0	0	0	0	0	0	0	0	0	0	0	0	0	0	0	0	41651.914	0	0	0	0	0	0	0	0	0
Peak_001333	0	0	0	0	0	0	14797.979	0	0	0	0	0	0	0	0	0	0	0	0	0	0	0	0	0	0	0	0	0	0	0	0	0	0	0	0	0	0	0	0	11028.476	0	0	0	0	0	0	0	0	0
Peak_001334	0	0	0	0	0	0	0	0	0	0	0	0	0	0	0	0	0	0	0	0	0	0	0	0	0	0	22211.83	0	0	0	0	0	0	0	0	0	0	0	0	0	0	0	0	0	0	0	0	0	0
Peak_001335	0	0	0	0	0	0	0	0	0	0	0	0	0	0	0	0	0	0	0	0	0	0	0	0	0	0	94704.58	0	0	0	0	0	0	0	0	0	0	0	0	9423.44	0	0	0	0	0	0	0	0	0
Peak_001336	0	0	0	0	0	0	161022.34	0	0	0	0	0	0	0	0	0	0	0	0	0	0	0	0	0	0	0	37850.453	0	0	0	0	0	0	0	0	0	0	0	0	0	0	0	0	0	0	0	0	0	0
Peak_001337	0	0	0	0	0	0	317576	0	0	0	0	0	0	0	96917.445	0	0	0	0	0	0	0	0	0	0	0	25427.781	0	0	0	0	0	0	0	0	0	0	0	0	8488.8955	0	0	0	0	0	0	0	0	0
Peak_001338	0	0	0	0	0	0	77799.79	0	0	0	0	0	0	0	0	0	0	0	0	0	0	0	0	0	0	0	0	0	0	0	0	0	0	0	0	0	0	0	0	0	0	0	0	0	0	0	0	0	0
Peak_001339	0	0	0	0	0	0	7687.747	0	0	0	0	0	0	0	0	0	0	0	0	0	0	0	0	0	0	0	18087.277	0	0	0	0	0	0	0	0	0	0	0	0	0	0	0	0	0	0	0	0	0	0
Peak_001340	0	0	0	0	0	0	0	0	0	0	0	0	0	0	155173.31	0	0	0	0	0	0	0	0	85542.59	0	30255.5	76357.45	0	0	0	0	0	0	0	0	0	0	0	0	0	0	0	0	60169.883	0	0	0	0	26568.514
Peak_001341	0	0	0	0	0	0	0	0	0	0	0	0	0	0	0	0	0	0	0	0	0	0	0	0	0	0	23335.51	0	0	0	0	0	0	0	0	0	0	0	8405.946	0	0	0	0	84671.65	0	0	0	0	0
Peak_001342	0	0	0	0	0	0	19522.479	0	0	0	0	0	0	0	0	0	0	0	0	0	0	0	0	0	0	0	0	0	0	0	0	0	0	0	0	0	0	0	0	0	0	0	0	0	0	0	0	0	0
Peak_001343	0	0	0	0	0	0	50480.477	0	0	0	0	0	0	0	0	0	0	0	0	0	0	0	0	0	0	1257.5441	0	0	0	0	0	0	0	0	0	0	0	0	0	0	0	0	0	0	0	0	0	0	0
Peak_001344	0	0	0	0	0	0	31867.121	0	0	0	0	0	0	0	0	0	0	0	0	0	0	0	0	0	0	0	78244.35	0	0	0	0	0	0	0	0	0	0	0	0	0	0	0	0	0	0	0	0	0	0
Peak_001345	0	0	0	0	0	0	0	0	0	0	0	0	0	0	0	0	0	0	0	0	0	0	0	0	0	20135.44	58650.21	0	0	0	0	0	0	0	0	0	0	0	0	0	0	0	0	0	0	0	0	0	0
Peak_001346	0	0	0	0	0	0	21898.928	0	0	0	0	0	0	0	0	0	0	0	0	0	0	0	0	0	0	0	226287.47	0	0	0	0	0	0	0	0	0	0	0	0	0	0	0	0	0	0	0	0	0	0
Peak_001347	0	0	0	0	0	0	0	0	0	0	0	0	0	0	0	0	0	0	0	0	0	0	0	0	0	0	0	0	0	0	0	0	0	0	0	0	0	0	0	0	0	0	0	0	0	0	0	0	0
Peak_001348	0	0	0	0	0	0	21030.268	0	0	0	0	0	0	0	0	0	0	0	0	0	0	0	0	0	0	0	205791.67	0	0	0	0	0	0	0	0	0	0	0	0	18616.223	0	0	0	0	0	0	0	0	0
Peak_001349	0	0	0	0	0	0	0	0	0	0	0	0	0	0	0	0	0	0	0	0	0	0	0	0	0	47248.09	22034.059	0	0	0	0	0	0	0	0	0	0	0	0	0	0	0	0	0	0	0	0	0	0
Peak_001350	0	0	0	0	0	0	5185.9272	0	0	0	0	0	0	0	0	0	0	0	0	0	0	0	0	0	0	46050.805	99950.86	0	0	0	0	0	0	0	0	0	0	0	0	0	0	0	0	20459.076	0	0	0	0	0
Peak_001351	0	0	0	0	0	0	0	0	0	0	0	0	0	0	0	0	0	0	0	0	0	0	0	0	0	0	0	0	0	0	0	0	0	0	0	0	0	0	0	26916.188	0	0	0	0	0	0	0	0	0
Peak_001352	0	0	0	0	0	0	56193.08	0	0	0	0	0	0	0	0	0	0	0	0	0	0	0	0	0	0	0	23379.137	0	0	0	0	0	0	0	0	0	0	0	0	0	0	0	0	18928.857	0	0	0	0	0
Peak_001353	0	0	0	0	0	0	10096.188	0	0	0	0	0	0	0	0	0	0	0	0	0	0	0	0	0	0	0	0	0	0	0	0	0	0	0	0	0	0	0	0	29333.42	0	0	0	0	0	0	0	0	0
Peak_001354	0	0	0	0	0	0	0	0	0	0	0	0	0	0	0	0	0	0	0	0	0	0	0	0	0	0	98649.52	0	0	0	0	0	0	0	0	0	0	0	0	0	0	0	0	0	0	0	0	0	0
Peak_001355	0	0	0	0	0	0	27420.146	0	0	0	0	0	0	0	0	0	0	0	0	0	0	0	0	0	0	0	70322.61	0	0	0	0	0	0	0	0	0	0	0	0	0	0	0	0	0	0	0	0	0	0
Peak_001356	0	0	0	0	0	0	290787.03	0	0	0	0	0	0	0	0	0	0	0	0	0	0	0	0	0	0	0	34371.395	0	0	0	0	0	0	0	0	0	0	0	0	32396.025	0	0	0	0	0	0	0	0	0
Peak_001357	0	0	0	0	0	0	0	0	0	0	0	0	0	0	0	0	0	0	0	0	0	0	0	0	0	0	0	0	0	0	0	0	0	0	0	0	0	0	0	75612.52	0	0	0	0	0	0	0	0	0
Peak_001358	0	0	0	0	0	0	207729.02	0	0	0	0	0	0	0	85840.54	0	0	0	0	0	0	0	0	0	0	0	6603.343	0	0	0	0	0	0	0	0	0	0	0	0	24087.44	0	0	0	0	0	0	0	0	0
Peak_001359	0	0	0	0	0	0	189967.28	0	0	0	0	0	0	0	15551.094	0	0	0	0	0	0	0	0	0	0	0	23128.17	0	0	0	0	0	0	0	0	0	0	0	0	42347.797	0	0	0	0	0	0	0	0	0
Peak_001360	0	0	0	0	0	0	0	0	0	0	0	0	0	0	123203.5	0	0	0	0	0	0	0	0	0	0	28199.486	210879.1	0	0	0	0	0	0	0	0	0	0	0	0	0	0	0	0	0	0	0	0	0	0
Peak_001361	0	0	0	0	0	0	22540.635	0	0	0	0	0	0	0	0	0	0	0	0	0	0	0	0	0	0	0	107074.76	0	0	0	0	0	0	0	0	0	0	0	0	0	0	0	0	0	0	0	0	0	0
Peak_001362	0	0	0	0	0	0	251787.23	0	0	0	0	0	0	0	0	0	0	0	0	0	0	0	0	0	0	0	0	0	0	0	0	0	0	0	0	0	0	0	0	9026.7	0	0	0	0	0	0	0	0	0
Peak_001363	0	0	0	0	0	0	0	0	0	0	0	0	0	0	0	0	0	0	0	0	0	0	0	0	0	0	111573.6	0	0	0	0	0	0	0	0	0	0	0	0	0	0	0	0	0	0	0	0	0	0
Peak_001364	0	0	0	0	0	0	0	0	0	0	0	0	0	0	0	0	0	0	0	0	0	0	0	0	0	0	0	0	0	0	0	0	0	0	0	0	0	0	0	0	0	0	0	59341.844	0	0	0	0	0
Peak_001365	0	0	0	0	14613.946	0	0	0	0	0	0	0	0	0	123524.96	0	0	0	0	0	0	0	0	0	0	13475.114	150300.7	0	0	0	0	0	0	0	0	0	0	0	0	0	0	0	0	13102.69	0	0	0	0	208315.5
Peak_001366	0	0	0	0	0	0	0	0	0	0	17182.387	0	0	0	267295.6	0	0	0	0	0	0	0	0	106635.75	0	44608.527	266514.34	0	0	0	0	0	0	0	0	0	0	0	19600.725	4444.792	0	0	0	101975.7	0	0	0	0	20844.668
Peak_001367	0	0	0	0	0	0	100557.21	0	0	0	0	0	0	0	0	0	0	0	0	0	0	0	0	0	0	0	0	0	0	0	0	0	0	0	0	0	0	0	0	28210.447	0	0	0	0	0	0	0	0	0
Peak_001368	0	0	0	0	0	0	0	0	0	0	0	0	0	0	0	0	0	0	0	0	0	0	0	0	0	16904.332	0	0	0	0	0	0	0	0	0	0	0	0	0	0	0	0	0	0	0	0	0	0	0
Peak_001369	0	0	0	0	0	0	0	0	0	0	0	0	0	0	0	0	0	0	0	0	0	0	0	0	0	0	259050.5	0	0	0	0	0	0	0	0	0	0	0	0	0	0	0	0	0	0	0	0	0	0
Peak_001370	0	0	0	0	0	0	35417.88	0	0	0	0	0	0	0	0	0	0	0	0	0	0	0	0	0	0	0	0	0	0	0	0	0	0	0	0	0	0	0	0	10982.44	0	0	0	0	0	0	0	0	0
Peak_001371	0	0	0	0	0	0	0	0	0	0	0	0	0	0	0	0	0	0	0	0	0	0	0	0	0	0	95760.59	0	0	0	0	0	0	0	0	0	0	0	0	6937.585	0	0	0	0	0	0	0	0	0
Peak_001372	0	0	0	0	0	0	204780.45	0	0	0	0	0	0	0	0	0	0	0	0	0	0	0	0	0	0	0	0	0	0	0	0	0	0	0	0	0	0	0	0	0	0	0	0	0	0	0	0	0	0
Peak_001373	0	0	0	0	0	0	0	0	0	0	0	0	0	0	139765.1	0	0	0	0	0	0	0	0	12021.714	0	43553.715	0	0	0	0	0	0	0	0	0	0	0	0	0	0	0	0	0	33357.805	0	0	0	0	32698.494
Peak_001374	0	0	0	0	0	0	0	0	0	0	0	0	0	0	130081.35	0	0	0	0	0	0	0	0	50497.945	0	43301.363	83012.39	0	0	0	0	0	0	0	0	0	0	0	0	0	0	0	0	0	0	0	0	0	0
Peak_001375	0	0	0	0	0	0	96157.914	0	0	0	0	0	0	0	0	0	0	0	0	0	0	0	0	0	0	0	0	0	0	0	0	0	0	0	0	0	0	0	0	0	0	0	0	0	0	0	0	0	0
Peak_001376	0	0	0	0	0	0	27668.693	0	0	0	0	0	0	0	0	0	0	0	0	0	0	0	0	0	0	0	23491.592	0	0	0	0	0	0	0	0	0	0	0	0	0	0	0	0	0	0	0	0	0	0
Peak_001377	0	0	0	0	0	0	114086.72	0	0	0	0	0	0	0	370353.88	0	0	0	0	0	0	0	0	69713.266	0	203311.75	428497.88	0	0	0	0	0	0	0	0	0	0	0	40057.082	0	0	0	0	213691.8	0	0	0	0	75157.05
Peak_001378	0	0	0	0	0	0	0	0	0	0	0	0	0	0	0	0	0	0	0	0	0	0	0	0	0	0	107460.055	0	0	0	0	0	0	0	0	0	0	0	0	0	0	0	0	0	0	0	0	0	0
Peak_001379	0	0	0	0	0	0	68414.21	0	0	0	16196.096	0	0	0	276257.25	0	0	0	0	0	0	0	0	69652.555	0	0	194628.66	0	0	0	0	0	0	0	0	0	0	0	0	0	0	0	0	30569.883	0	0	0	0	0
Peak_001380	0	0	0	0	0	0	255940.97	0	0	0	0	0	0	0	0	0	0	0	0	0	0	0	0	0	0	0	9454.632	0	0	0	0	0	0	0	0	0	0	0	0	0	0	0	0	0	0	0	0	0	0
Peak_001381	0	0	0	0	0	0	65534.42	0	0	0	0	0	0	0	0	0	0	0	0	0	0	0	0	0	0	0	0	0	0	0	0	0	0	0	0	0	0	0	0	0	0	0	0	0	0	0	0	0	0
Peak_001382	0	0	0	0	0	0	0	0	0	0	0	0	0	0	0	0	0	0	0	0	0	0	0	0	0	0	0	0	0	0	0	0	0	0	0	0	0	0	0	57216.145	0	0	0	0	0	0	0	0	0
Peak_001383	0	0	0	0	0	0	0	0	0	0	0	0	0	0	43580.965	0	0	0	0	0	0	0	0	0	0	0	35685.96	0	0	0	0	0	0	0	0	0	0	0	0	0	0	0	0	0	0	0	0	0	0
Peak_001384	0	0	0	0	0	0	0	0	0	0	0	0	0	0	0	0	0	0	0	0	0	0	0	0	0	0	174581.39	0	0	0	0	0	0	0	0	0	0	0	0	0	0	0	0	0	0	0	0	0	0
Peak_001385	0	0	0	0	0	0	201345.28	0	0	0	0	0	0	0	0	0	0	0	0	0	0	0	0	0	0	0	0	0	0	0	0	0	0	0	0	0	0	0	0	107773.305	0	0	0	0	0	0	0	0	0
Peak_001386	0	0	0	0	0	0	50610.492	0	0	0	0	0	0	0	0	0	0	0	0	0	0	0	0	0	0	0	0	0	0	0	0	0	0	0	0	0	0	0	0	0	0	0	0	0	0	0	0	0	0
Peak_001387	0	0	0	0	0	0	45029.19	0	0	0	0	0	0	0	0	0	0	0	0	0	0	0	0	0	0	0	6222.455	0	0	0	0	0	0	0	0	0	0	0	0	0	0	0	0	0	0	0	0	0	0
Peak_001388	0	0	0	0	0	0	218743.7	0	0	0	0	0	0	0	0	0	0	0	0	0	0	0	0	0	0	0	49704.387	0	0	0	0	0	0	0	0	0	0	0	0	33892.855	0	0	0	0	0	0	0	0	0
Peak_001389	0	0	0	0	0	0	0	0	0	0	0	0	0	0	0	0	0	0	0	0	0	0	0	0	0	0	0	0	0	0	0	0	0	0	0	0	0	0	0	77932.195	0	0	0	0	0	0	0	0	0
Peak_001390	0	0	0	0	0	0	0	0	0	0	0	0	0	0	126042.125	0	0	0	0	0	0	0	0	11508.858	0	12314.713	25933.803	0	0	0	0	0	0	0	0	0	0	0	0	0	0	0	0	0	0	0	0	0	0
Peak_001391	0	0	0	0	0	0	135446.58	0	0	0	0	0	0	0	292931.4	0	0	0	0	0	0	0	0	0	0	174525.03	173347	0	0	0	0	0	0	0	0	0	0	0	0	0	0	0	0	56453.414	0	0	0	0	32565.41
Peak_001392	0	0	0	0	0	0	72456.57	0	0	0	0	0	0	0	0	0	0	0	0	0	0	0	0	0	0	0	0	0	0	0	0	0	0	0	0	0	0	0	0	43419.297	0	0	0	0	0	0	0	0	0
Peak_001393	0	0	0	0	0	0	0	0	0	0	0	0	0	0	39721.684	0	0	0	0	0	0	0	0	0	0	0	0	0	0	0	0	0	0	0	0	0	0	0	0	0	0	0	0	2910.0525	0	0	0	0	34487.707
Peak_001394	0	0	0	0	0	0	60285.992	0	0	0	0	0	0	0	0	0	0	0	0	0	0	0	0	0	0	0	14055.467	0	0	0	0	0	0	0	0	0	0	0	0	0	0	0	0	2997.344	0	0	0	0	0
Peak_001395	0	0	0	0	0	0	0	0	0	0	0	0	0	0	0	0	0	0	0	0	0	0	0	0	0	0	0	0	0	0	0	0	0	0	0	0	0	0	0	41483.926	0	0	0	0	0	0	0	0	0
Peak_001396	0	0	0	0	0	0	0	0	0	0	0	0	0	0	0	0	0	0	0	0	0	0	0	0	0	0	20024.922	0	0	0	0	0	0	0	0	0	0	0	0	0	0	0	0	31312.947	0	0	0	0	0
Peak_001397	0	0	0	0	0	0	7905.382	0	0	0	0	0	0	0	0	0	0	0	0	0	0	0	0	0	0	0	99459.77	0	0	0	0	0	0	0	0	0	0	0	0	19674.676	0	0	0	0	0	0	0	0	0
Peak_001398	0	0	0	0	0	0	0	0	0	0	0	0	0	0	0	0	0	0	0	0	0	0	0	0	0	0	155569.92	0	0	0	0	0	0	0	0	0	0	0	0	0	0	0	0	0	0	0	0	0	0
Peak_001399	0	0	0	0	0	0	0	0	0	0	0	0	0	0	82429.8	0	0	0	0	0	0	0	0	0	0	0	26717.172	0	0	0	0	0	0	0	0	0	0	0	0	0	0	0	0	59178.62	0	0	0	0	9144.744
Peak_001400	0	0	0	0	0	0	0	0	0	0	0	0	0	0	0	0	0	0	0	0	0	0	0	0	0	0	0	0	0	0	0	0	0	0	0	0	0	0	0	0	0	0	0	0	0	0	0	0	0
Peak_001401	0	0	0	0	0	0	159437.28	0	0	0	0	0	0	0	0	0	0	0	0	0	0	0	0	0	0	0	0	0	0	0	0	0	0	0	0	0	0	0	0	0	0	0	0	0	0	0	0	0	0
Peak_001402	0	0	0	0	0	0	0	0	0	0	0	0	0	0	51482.78	0	0	0	0	0	0	0	0	0	0	0	0	0	0	0	0	0	0	0	0	0	0	0	0	0	0	0	0	1421.69	0	0	0	0	0
Peak_001403	0	0	0	0	0	0	15456.382	0	0	0	0	0	0	0	0	0	0	0	0	0	0	0	0	0	0	0	0	0	0	0	0	0	0	0	0	0	0	0	0	7627.9326	0	0	0	0	0	0	0	0	0
Peak_001404	0	0	0	0	0	0	0	0	0	0	0	0	0	0	136465.5	0	0	0	0	0	0	0	0	0	0	0	50882.312	0	0	0	0	0	0	0	0	0	0	0	0	0	0	0	0	64174.047	0	0	0	0	15086.4375
Peak_001405	0	0	0	0	0	0	0	0	0	0	0	0	0	0	159193.44	0	0	0	0	0	0	0	0	0	0	0	133615.53	0	0	0	0	0	0	0	0	0	0	0	0	0	0	0	0	0	0	0	0	0	0
Peak_001406	0	0	0	0	0	0	293825	0	0	0	0	0	0	0	0	0	0	0	0	0	0	0	0	0	0	0	0	0	0	0	0	0	0	0	0	0	0	0	0	29916.885	0	0	0	0	0	0	0	0	0
Peak_001407	0	0	0	0	0	0	0	0	0	0	0	0	0	0	55407.043	0	0	0	0	0	0	0	0	0	0	0	55279.082	0	0	0	0	0	0	0	0	0	0	0	0	0	0	0	0	13734.761	0	0	0	0	0
Peak_001408	0	0	0	0	0	0	66515.375	0	0	0	0	0	0	0	0	0	0	0	0	0	0	0	0	0	0	0	0	0	0	0	0	0	0	0	0	0	0	0	0	0	0	0	0	0	0	0	0	0	0
Peak_001409	0	0	0	0	0	0	84129.9	0	0	0	0	0	0	0	0	0	0	0	0	0	0	0	0	0	0	0	0	0	0	0	0	0	0	0	0	0	0	0	0	0	0	0	0	0	0	0	0	0	0
Peak_001410	0	0	0	0	0	0	0	0	0	0	0	0	0	0	0	0	0	0	0	0	0	0	0	0	0	0	96073.5	0	0	0	0	0	0	0	0	0	0	0	0	0	0	0	0	0	0	0	0	0	0
Peak_001411	0	0	0	0	0	0	0	0	0	0	0	0	0	0	0	0	0	0	0	0	0	0	0	0	0	0	0	0	0	0	0	0	0	0	0	0	0	0	0	47242.996	0	0	0	0	0	0	0	0	0
Peak_001412	0	0	0	0	0	0	91704.9	0	0	0	0	0	0	0	0	0	0	0	0	0	0	0	0	0	0	0	16413.812	0	0	0	0	0	0	0	0	0	0	0	0	0	0	0	0	0	0	0	0	0	0
Peak_001413	0	0	0	0	0	0	49274.152	0	0	0	0	0	0	0	302.94235	0	0	0	0	0	0	0	0	0	0	0	0	0	0	0	0	0	0	0	0	0	0	0	0	21999.152	0	0	0	0	0	0	0	0	0
Peak_001414	0	0	0	0	0	0	129596.46	0	0	0	0	0	0	0	17122.79	0	0	0	0	0	0	0	0	0	0	0	0	0	0	0	0	0	0	0	0	0	0	0	0	105546.56	0	0	0	0	0	0	0	0	0
Peak_001415	0	0	0	0	0	0	0	0	0	0	0	0	0	0	0	0	0	0	0	0	0	0	0	0	0	0	77520.77	0	0	0	0	0	0	0	0	0	0	0	0	16006.785	0	0	0	0	0	0	0	0	0
Peak_001416	0	0	0	0	0	0	74150.77	0	0	0	0	0	0	0	0	0	0	0	0	0	0	0	0	0	0	0	0	0	0	0	0	0	0	0	0	0	0	0	0	0	0	0	0	0	0	0	0	0	0
Peak_001417	0	0	0	0	0	0	21079.393	0	0	0	0	0	0	0	0	0	0	0	0	0	0	0	0	0	0	0	0	0	0	0	0	0	0	0	0	0	0	0	0	0	0	0	0	0	0	0	0	0	0
Peak_001418	0	0	0	0	0	0	0	0	0	0	0	0	0	0	0	0	0	0	0	0	0	0	0	0	0	0	91801.84	0	0	0	0	0	0	0	0	0	0	0	0	0	0	0	0	0	0	0	0	0	0
Peak_001419	0	0	0	0	0	0	0	0	0	0	0	0	0	0	138104	0	0	0	0	0	0	0	0	0	0	0	34984.91	0	0	0	0	0	0	0	0	0	0	0	0	0	0	0	0	26747.926	0	0	0	0	98953.516
Peak_001420	0	0	0	0	0	0	0	0	0	0	0	0	0	0	0	0	0	0	0	0	0	0	0	0	0	0	0	0	0	0	0	0	0	0	0	0	0	0	0	0	0	0	0	51788.793	0	0	0	0	0
Peak_001421	0	0	0	0	0	0	100526.81	0	0	0	0	0	0	0	0	0	0	0	0	0	0	0	0	0	0	0	0	0	0	0	0	0	0	0	0	0	0	0	0	13105.335	0	0	0	0	0	0	0	0	0
Peak_001422	0	0	0	0	0	0	84251.94	0	0	0	0	0	0	0	0	0	0	0	0	0	0	0	0	0	0	0	0	0	0	0	0	0	0	0	0	0	0	0	0	39724.336	0	0	0	0	0	0	0	0	0
Peak_001423	0	0	0	0	0	0	0	0	0	0	0	0	0	0	0	0	0	0	0	0	0	0	0	0	0	0	19588.508	0	0	0	0	0	0	0	0	0	0	0	0	0	0	0	0	77191.97	0	0	0	0	0
Peak_001424	0	0	0	0	0	0	40791.36	0	0	0	0	0	0	0	0	0	0	0	0	0	0	0	0	0	0	0	0	0	0	0	0	0	0	0	0	0	0	0	0	0	0	0	0	0	0	0	0	0	0
Peak_001425	0	0	0	0	0	0	277164.1	0	0	0	0	0	0	0	0	0	0	0	0	0	0	0	0	0	0	0	0	0	0	0	0	0	0	0	0	0	0	0	0	31917.363	0	0	0	0	0	0	0	0	0
Peak_001426	0	0	0	0	0	0	298974.28	0	0	0	0	0	0	0	0	0	0	0	0	0	0	0	0	0	0	0	0	0	0	0	0	0	0	0	0	0	0	0	0	100904.84	0	0	0	0	0	0	0	0	0
Peak_001427	0	0	0	0	0	0	0	0	0	0	0	0	0	0	0	0	0	0	0	0	0	0	0	0	0	0	53984.742	0	0	0	0	0	0	0	0	0	0	0	0	10218.456	0	0	0	0	0	0	0	0	0
Peak_001428	0	0	0	0	0	0	0	0	0	0	307813.9	0	0	0	1616688.9	0	0	0	0	0	0	0	0	595172.25	0	239795.52	1588127.9	0	0	0	0	0	0	0	0	0	0	0	170644.72	0	0	0	0	1396985	0	0	0	0	0
Peak_001429	0	0	0	0	0	0	191248.5	0	0	0	0	0	0	0	0	0	0	0	0	0	0	0	0	0	0	0	42135.496	0	0	0	0	0	0	0	0	0	0	0	0	16373.595	0	0	0	0	0	0	0	0	0
Peak_001430	0	0	0	0	0	0	23120.012	0	0	0	0	0	0	0	0	0	0	0	0	0	0	0	0	0	0	0	0	0	0	0	0	0	0	0	0	0	0	0	0	0	0	0	0	0	0	0	0	0	0
Peak_001431	0	0	0	0	0	0	5237.7207	0	0	0	0	0	0	0	15482.52	0	0	0	0	0	0	0	0	20695.008	0	0	12595.744	0	0	0	0	0	0	0	0	0	0	0	0	0	0	0	0	0	0	0	0	0	0
Peak_001432	0	0	0	0	0	0	0	0	0	0	0	0	0	0	0	0	0	0	0	0	0	0	0	0	0	0	0	0	0	0	0	0	0	0	0	0	0	0	0	0	0	0	0	91131.09	0	0	0	0	0
Peak_001433	0	0	0	0	0	0	79336.516	0	0	0	0	0	0	0	0	0	0	0	0	0	0	0	0	0	0	0	0	0	0	0	0	0	0	0	0	0	0	0	0	16142.028	0	0	0	0	0	0	0	0	0
Peak_001434	0	0	0	0	0	0	0	0	0	0	0	0	0	0	0	0	0	0	0	0	0	0	0	0	0	0	0	0	0	0	0	0	0	0	0	0	0	0	0	64826.023	0	0	0	0	0	0	0	0	0
Peak_001435	0	0	0	0	0	0	0	0	0	0	0	0	0	0	74591.32	0	0	0	0	0	0	0	0	0	0	0	39703.58	0	0	0	0	0	0	0	0	0	0	0	0	0	0	0	0	45173.383	0	0	0	0	26664.822
Peak_001436	0	0	0	0	0	0	57222.742	0	0	0	0	0	0	0	11232.463	0	0	0	0	0	0	0	0	0	0	0	0	0	0	0	0	0	0	0	0	0	0	0	0	89347.27	0	0	0	0	0	0	0	0	0
Peak_001437	0	0	0	0	0	0	173779.08	0	0	0	0	0	0	0	0	0	0	0	0	0	0	0	0	0	0	0	0	0	0	0	0	0	0	0	0	0	0	0	0	21209.535	0	0	0	0	0	0	0	0	0
Peak_001438	0	0	0	0	0	0	231233.92	0	0	0	0	0	0	0	0	0	0	0	0	0	0	0	0	0	0	0	0	0	0	0	0	0	0	0	0	0	0	0	0	80031.96	0	0	0	0	0	0	0	0	0
Peak_001439	0	0	0	0	0	0	107196.74	0	0	0	0	0	0	0	0	0	0	0	0	0	0	0	0	0	0	0	0	0	0	0	0	0	0	0	0	0	0	0	0	27868.662	0	0	0	0	0	0	0	0	0
Peak_001440	0	0	0	0	0	0	0	0	0	0	0	0	0	0	36960.316	0	0	0	0	0	0	0	0	0	0	0	11538.718	0	0	0	0	0	0	0	0	0	0	0	0	0	0	0	0	0	0	0	0	0	0
Peak_001441	0	0	0	0	0	0	167368.58	0	0	0	0	0	0	0	0	0	0	0	0	0	0	0	0	0	0	0	0	0	0	0	0	0	0	0	0	0	0	0	0	29431.14	0	0	0	0	0	0	0	0	0
Peak_001442	0	0	0	0	0	0	81937.31	0	0	0	0	0	0	0	0	0	0	0	0	0	0	0	0	0	0	0	21459.354	0	0	0	0	0	0	0	0	0	0	0	0	0	0	0	0	0	0	0	0	0	0
Peak_001443	0	0	0	0	0	0	208886.19	0	0	0	0	0	0	0	0	0	0	0	0	0	0	0	0	0	0	0	49661.64	0	0	0	0	0	0	0	0	0	0	0	0	97799.234	0	0	0	0	0	0	0	0	0
Peak_001444	0	0	0	0	0	0	0	0	0	0	0	0	0	0	0	0	0	0	0	0	0	0	0	0	0	0	61426.188	0	0	0	0	0	0	0	0	0	0	0	0	0	0	0	0	0	0	0	0	0	0
Peak_001445	0	0	0	0	0	0	0	0	0	0	0	0	0	0	0	0	0	0	0	0	0	0	0	0	0	0	0	0	0	0	0	0	0	0	0	0	0	0	0	19424.852	0	0	0	0	0	0	0	0	0
Peak_001446	0	0	0	0	0	0	25402.857	0	0	0	0	0	0	0	0	0	0	0	0	0	0	0	0	0	0	0	0	0	0	0	0	0	0	0	0	0	0	0	0	0	0	0	0	0	0	0	0	0	0
Peak_001447	0	0	0	0	0	0	225413.39	0	0	0	0	0	0	0	0	0	0	0	0	0	0	0	0	0	0	0	0	0	0	0	0	0	0	0	0	0	0	0	0	105704.93	0	0	0	0	0	0	0	0	0
Peak_001448	0	0	0	0	0	0	537140.9	0	0	0	0	0	0	0	200340.5	0	0	0	0	0	0	0	0	0	0	42171.12	588854.06	0	0	0	0	0	0	0	0	0	0	0	0	0	0	0	0	0	0	0	0	0	0
Peak_001449	0	0	0	0	16481.156	0	0	0	0	0	0	0	0	0	77445.22	0	0	0	0	0	0	0	0	0	0	2375.3796	23674.217	0	0	0	0	0	0	0	0	0	0	0	0	0	0	0	0	47510.96	0	0	0	0	0
Peak_001450	0	0	0	0	0	0	0	0	0	0	0	0	0	0	0	0	0	0	0	0	0	0	0	0	0	0	0	0	0	0	0	0	0	0	0	0	0	0	0	0	0	0	0	0	0	0	0	0	0
Peak_001451	0	0	0	0	0	0	0	0	0	0	0	0	0	0	0	0	0	0	0	0	0	0	0	0	0	0	0	0	0	0	0	0	0	0	0	0	0	0	0	0	0	0	0	16704.986	0	0	0	0	0
Peak_001452	0	0	0	0	0	0	0	0	0	0	0	0	0	0	0	0	0	0	0	0	0	0	0	0	0	0	0	0	0	0	0	0	0	0	0	0	0	0	0	0	0	0	0	0	0	0	0	0	0
Peak_001453	0	0	0	0	23604.7	0	0	0	0	0	0	0	0	0	66958.21	0	0	0	0	0	0	0	0	0	0	2228.3716	0	0	0	0	0	0	0	0	0	0	0	0	0	0	0	0	0	0	0	0	0	0	57326.902
Peak_001454	0	0	0	0	0	0	0	0	0	0	0	0	0	0	0	0	0	0	0	0	0	0	0	0	0	0	0	0	0	0	0	0	0	0	0	0	0	0	0	57285.926	0	0	0	0	0	0	0	0	0
Peak_001455	0	0	0	0	0	0	121867.17	0	0	0	0	0	0	0	0	0	0	0	0	0	0	0	0	0	0	0	0	0	0	0	0	0	0	0	0	0	0	0	0	45621.48	0	0	0	0	0	0	0	0	0
Peak_001456	0	0	0	0	0	0	113616.64	0	0	0	0	0	0	0	0	0	0	0	0	0	0	0	0	0	0	0	0	0	0	0	0	0	0	0	0	0	0	0	0	64581.945	0	0	0	0	0	0	0	0	0
Peak_001457	0	0	0	0	0	0	796.24603	0	0	0	0	0	0	0	0	0	0	0	0	0	0	0	0	0	0	0	0	0	0	0	0	0	0	0	0	0	0	0	0	47710.164	0	0	0	0	0	0	0	0	0
Peak_001458	0	0	0	0	0	0	132147.17	0	0	0	0	0	0	0	0	0	0	0	0	0	0	0	0	0	0	0	0	0	0	0	0	0	0	0	0	0	0	0	0	0	0	0	0	0	0	0	0	0	0
Peak_001459	0	0	0	0	0	0	93498.16	0	0	0	0	0	0	0	0	0	0	0	0	0	0	0	0	0	0	0	18707.697	0	0	0	0	0	0	0	0	0	0	0	0	21346.38	0	0	0	0	0	0	0	0	0
Peak_001460	0	0	0	0	0	0	0	0	0	0	0	0	0	0	0	0	0	0	0	0	0	0	0	0	0	0	0	0	0	0	0	0	0	0	0	0	0	0	0	21680.412	0	0	0	0	0	0	0	0	0
Peak_001461	0	0	0	0	0	0	0	0	0	0	0	0	0	0	0	0	0	0	0	0	0	0	0	0	0	0	0	0	0	0	0	0	0	0	0	0	0	0	0	253957.34	0	0	0	0	0	0	0	0	0
Peak_001462	0	0	0	0	0	0	0	0	0	0	0	0	0	0	119764.11	0	0	0	0	0	0	0	0	0	0	0	19752.701	0	0	0	0	0	0	0	0	0	0	0	0	0	0	0	0	63352.96	0	0	0	0	50993.95
Peak_001463	0	0	0	0	0	0	129334.664	0	0	0	0	0	0	0	0	0	0	0	0	0	0	0	0	0	0	0	0	0	0	0	0	0	0	0	0	0	0	0	0	0	0	0	0	0	0	0	0	0	0
Peak_001464	0	0	0	0	0	0	124299.555	0	0	0	0	0	0	0	0	0	0	0	0	0	0	0	0	0	0	0	0	0	0	0	0	0	0	0	0	0	0	0	0	27122.738	0	0	0	0	0	0	0	0	0
Peak_001465	0	0	0	0	0	0	0	0	0	0	0	0	0	0	0	0	0	0	0	0	0	0	0	0	0	0	0	0	0	0	0	0	0	0	0	0	0	0	0	28428.996	0	0	0	0	0	0	0	0	0
Peak_001466	0	0	0	0	0	0	128277.57	0	0	0	0	0	0	0	0	0	0	0	0	0	0	0	0	0	0	0	0	0	0	0	0	0	0	0	0	0	0	0	0	61961.605	0	0	0	0	0	0	0	0	0
Peak_001467	0	0	0	0	0	0	0	0	0	0	0	0	0	0	0	0	0	0	0	0	0	0	0	0	0	0	0	0	0	0	0	0	0	0	0	0	0	0	0	30900.713	0	0	0	0	0	0	0	0	0
Peak_001468	0	0	0	0	0	0	261304.39	0	0	0	0	0	0	0	0	0	0	0	0	0	0	0	0	0	0	0	0	0	0	0	0	0	0	0	0	0	0	0	0	193950.22	0	0	0	0	0	0	0	0	0
Peak_001469	0	0	0	0	0	0	0	0	0	0	0	0	0	0	137031.98	0	0	0	0	0	0	0	0	1249.1116	0	28759.477	83718.23	0	0	0	0	0	0	0	0	0	0	0	0	0	0	0	0	108150.78	0	0	0	0	63830.61
Peak_001470	0	0	0	0	0	0	242740.55	0	0	0	0	0	0	0	0	0	0	0	0	0	0	0	0	0	0	0	9373.563	0	0	0	0	0	0	0	0	0	0	0	0	28676.936	0	0	0	0	0	0	0	0	0
Peak_001471	0	0	0	0	0	0	0	0	0	0	0	0	0	0	0	0	0	0	0	0	0	0	0	0	0	0	0	0	0	0	0	0	0	0	0	0	0	0	0	0	0	0	0	6368.458	0	0	0	0	0
Peak_001472	0	0	0	0	0	0	0	0	0	0	0	0	0	0	0	0	0	0	0	0	0	0	0	0	0	0	0	0	0	0	0	0	0	0	0	0	0	0	0	0	0	0	0	0	0	0	0	0	0
Peak_001473	0	0	0	0	0	0	20372.04	0	0	0	0	0	0	0	0	0	0	0	0	0	0	0	0	0	0	0	0	0	0	0	0	0	0	0	0	0	0	0	0	89481.73	0	0	0	0	0	0	0	0	0
Peak_001474	0	0	0	0	0	0	106327.38	0	0	0	0	0	0	0	0	0	0	0	0	0	0	0	0	0	0	0	0	0	0	0	0	0	0	0	0	0	0	0	0	0	0	0	0	0	0	0	0	0	0
Peak_001475	0	0	0	0	0	0	88189.42	0	0	0	0	0	0	0	0	0	0	0	0	0	0	0	0	0	0	0	0	0	0	0	0	0	0	0	0	0	0	0	0	0	0	0	0	0	0	0	0	0	0
Peak_001476	0	0	0	0	0	0	0	0	0	0	0	0	0	0	0	0	0	0	0	0	0	0	0	0	0	0	0	0	0	0	0	0	0	0	0	0	0	0	0	1216.1744	0	0	0	0	0	0	0	0	0
Peak_001477	0	0	0	0	0	0	170680.53	0	0	0	0	0	0	0	0	0	0	0	0	0	0	0	0	0	0	0	0	0	0	0	0	0	0	0	0	0	0	0	0	15617.539	0	0	0	0	0	0	0	0	0
Peak_001478	0	0	0	0	0	0	0	0	0	0	0	0	0	0	0	0	0	0	0	0	0	0	0	0	0	0	0	0	0	0	0	0	0	0	0	0	0	0	0	0	0	0	0	0	0	0	0	0	0
Peak_001479	0	0	0	0	0	0	0	0	0	0	0	0	0	0	0	0	0	0	0	0	0	0	0	0	0	0	0	0	0	0	0	0	0	0	0	0	0	0	0	0	0	0	0	0	0	0	0	0	0
Peak_001480	0	0	0	0	0	0	0	0	0	0	0	0	0	0	0	0	0	0	0	0	0	0	0	0	0	0	0	0	0	0	0	0	0	0	0	0	0	0	0	0	0	0	0	0	0	0	0	0	0
Peak_001481	0	0	0	0	0	0	0	0	0	0	0	0	0	0	0	0	0	0	0	0	0	0	0	0	0	0	0	0	0	0	0	0	0	0	0	0	0	0	0	0	0	0	0	0	0	0	0	0	0
Peak_001482	0	0	0	0	0	0	17532.281	0	0	0	0	0	0	0	0	0	0	0	0	0	0	0	0	0	0	0	0	0	0	0	0	0	0	0	0	0	0	0	0	0	0	0	0	0	0	0	0	0	0
Peak_001483	0	0	0	0	0	0	68959.95	0	0	0	0	0	0	0	0	0	0	0	0	0	0	0	0	0	0	0	0	0	0	0	0	0	0	0	0	0	0	0	0	122975.44	0	0	0	0	0	0	0	0	0
Peak_001484	0	0	0	0	0	0	107378.9	0	0	0	30742.434	0	0	0	484647.8	0	0	0	0	0	0	0	0	71608.71	0	0	475129.8	0	0	0	0	0	0	0	0	0	0	0	9067.385	30073.729	0	0	0	152482.72	0	0	0	0	0
Peak_001485	0	0	0	0	0	0	18916.643	0	0	0	0	0	0	0	0	0	0	0	0	0	0	0	0	0	0	0	0	0	0	0	0	0	0	0	0	0	0	0	0	231522.33	0	0	0	0	0	0	0	0	0
Peak_001486	0	0	0	0	0	0	0	0	0	0	0	0	0	0	0	0	0	0	0	0	0	0	0	0	0	0	0	0	0	0	0	0	0	0	0	0	0	0	0	42785.9	0	0	0	0	0	0	0	0	0
Peak_001487	0	0	0	0	0	0	300899.84	0	0	0	0	0	0	0	0	0	0	0	0	0	0	0	0	0	0	0	0	0	0	0	0	0	0	0	0	0	0	0	0	25063.232	0	0	0	0	0	0	0	0	0
Peak_001488	0	0	0	0	0	0	81428.1	0	0	0	0	0	0	0	0	0	0	0	0	0	0	0	0	0	0	0	0	0	0	0	0	0	0	0	0	0	0	0	0	0	0	0	0	0	0	0	0	0	0
Peak_001489	0	0	0	0	0	0	119323.55	0	0	0	0	0	0	0	0	0	0	0	0	0	0	0	0	0	0	0	0	0	0	0	0	0	0	0	0	0	0	0	0	0	0	0	0	0	0	0	0	0	0
Peak_001490	0	0	0	0	0	0	69363.91	0	0	0	0	0	0	0	0	0	0	0	0	0	0	0	0	0	0	0	0	0	0	0	0	0	0	0	0	0	0	0	0	0	0	0	0	0	0	0	0	0	0
Peak_001491	0	0	0	0	0	0	0	0	0	0	0	0	0	0	118251.91	0	0	0	0	0	0	0	0	0	0	0	0	0	0	0	0	0	0	0	0	0	0	0	0	3120.6116	0	0	0	18779.385	0	0	0	0	58401.13
Peak_001492	0	0	0	0	0	0	93069.4	0	0	0	0	0	0	0	0	0	0	0	0	0	0	0	0	0	0	0	0	0	0	0	0	0	0	0	0	0	0	0	0	0	0	0	0	0	0	0	0	0	0
Peak_001493	0	0	0	0	0	0	0	0	0	0	0	0	0	0	0	0	0	0	0	0	0	0	0	0	0	0	0	0	0	0	0	0	0	0	0	0	0	0	0	41650	0	0	0	0	0	0	0	0	0
Peak_001494	0	0	0	0	0	0	131528.95	0	0	0	0	0	0	0	0	0	0	0	0	0	0	0	0	0	0	0	0	0	0	0	0	0	0	0	0	0	0	0	0	85034.22	0	0	0	0	0	0	0	0	0
Peak_001495	0	0	0	0	0	0	47738.37	0	0	0	0	0	0	0	14900.258	0	0	0	0	0	0	0	0	0	0	0	0	0	0	0	0	0	0	0	0	0	0	0	0	0	0	0	0	0	0	0	0	0	0
Peak_001496	0	0	0	0	0	0	0	0	0	0	0	0	0	0	0	0	0	0	0	0	0	0	0	0	0	0	0	0	0	0	0	0	0	0	0	0	0	0	0	27058.785	0	0	0	0	0	0	0	0	0
Peak_001497	0	0	0	0	0	0	0	0	0	0	0	0	0	0	0	0	0	0	0	0	0	0	0	0	0	0	0	0	0	0	0	0	0	0	0	0	0	0	0	69924.55	0	0	0	302.39893	0	0	0	0	0
Peak_001498	0	0	0	0	0	0	38682.117	0	0	0	0	0	0	0	0	0	0	0	0	0	0	0	0	0	0	0	0	0	0	0	0	0	0	0	0	0	0	0	0	268039.16	0	0	0	0	0	0	0	0	0
Peak_001499	0	0	0	0	0	0	332628.06	0	0	0	0	0	0	0	0	0	0	0	0	0	0	0	0	0	0	0	0	0	0	0	0	0	0	0	0	0	0	0	0	80398.18	0	0	0	0	0	0	0	0	0
Peak_001500	0	0	0	0	0	0	267563.12	0	0	0	0	0	0	0	0	0	0	0	0	0	0	0	0	0	0	0	0	0	0	0	0	0	0	0	0	0	0	0	0	202378.58	0	0	0	0	0	0	0	0	0
Peak_001501	0	0	0	0	0	0	0	0	0	0	0	0	0	0	0	0	0	0	0	0	0	0	0	0	0	0	0	0	0	0	0	0	0	0	0	0	0	0	0	0	0	0	0	12066.698	0	0	0	0	0
Peak_001502	0	0	0	0	0	0	0	0	0	0	0	0	0	0	0	0	0	0	0	0	0	0	0	0	0	0	0	0	0	0	0	0	0	0	0	0	0	0	0	18353.32	0	0	0	0	0	0	0	0	0
Peak_001503	0	0	0	0	0	0	0	0	0	0	0	0	0	0	0	0	0	0	0	0	0	0	0	0	0	0	0	0	0	0	0	0	0	0	0	0	0	0	0	207731.75	0	0	0	0	0	0	0	0	0
Peak_001504	0	0	0	0	0	0	338923.12	0	0	0	0	0	0	0	79579.22	0	0	0	0	0	0	0	0	0	0	0	422924.9	0	0	0	0	0	0	0	0	0	0	0	0	195077.81	0	0	0	0	0	0	0	0	0
Peak_001505	0	0	0	0	0	0	292523.8	0	0	0	0	0	0	0	0	0	0	0	0	0	0	0	0	0	0	0	0	0	0	0	0	0	0	0	0	0	0	0	0	88126.19	0	0	0	0	0	0	0	0	0
Peak_001506	0	0	0	0	0	0	87585.805	0	0	0	0	0	0	0	0	0	0	0	0	0	0	0	0	0	0	0	10993.946	0	0	0	0	0	0	0	0	0	0	0	0	0	0	0	0	0	0	0	0	0	0
Peak_001507	0	0	0	0	0	0	91690.75	0	0	0	0	0	0	0	0	0	0	0	0	0	0	0	0	0	0	0	0	0	0	0	0	0	0	0	0	0	0	0	0	0	0	0	0	0	0	0	0	0	0
Peak_001508	0	0	0	0	0	0	98680.85	0	0	0	0	0	0	0	0	0	0	0	0	0	0	0	0	0	0	0	0	0	0	0	0	0	0	0	0	0	0	0	0	98248.08	0	0	0	0	0	0	0	0	0
Peak_001509	0	0	0	0	0	0	0	0	0	0	0	0	0	0	0	0	0	0	0	0	0	0	0	0	0	0	0	0	0	0	0	0	0	0	0	0	0	0	0	117526.836	0	0	0	0	0	0	0	0	0
Peak_001510	0	0	0	0	0	0	0	0	0	0	0	0	0	0	0	0	0	0	0	0	0	0	0	0	0	0	0	0	0	0	0	0	0	0	0	0	0	0	0	105918.086	0	0	0	0	0	0	0	0	0
Peak_001511	0	0	0	0	0	0	130327.83	0	0	0	0	0	0	0	0	0	0	0	0	0	0	0	0	0	0	0	0	0	0	0	0	0	0	0	0	0	0	0	0	157390.62	0	0	0	0	0	0	0	0	0
Peak_001512	0	0	0	0	0	0	0	0	0	0	0	0	0	0	0	0	0	0	0	0	0	0	0	0	0	0	0	0	0	0	0	0	0	0	0	0	0	0	0	23483.146	0	0	0	0	0	0	0	0	0
Peak_001513	0	0	0	0	0	0	0	0	0	0	0	0	0	0	0	0	0	0	0	0	0	0	0	0	0	0	0	0	0	0	0	0	0	0	0	0	0	0	0	0	0	0	0	0	0	0	0	0	0
Peak_001514	0	0	0	0	0	0	0	0	0	0	0	0	0	0	0	0	0	0	0	0	0	0	0	0	0	0	0	0	0	0	0	0	0	0	0	0	0	0	0	115651.375	0	0	0	0	0	0	0	0	0
Peak_001515	0	0	0	0	0	0	0	0	0	0	0	0	0	0	0	0	0	0	0	0	0	0	0	0	0	0	0	0	0	0	0	0	0	0	0	0	0	0	0	17122.457	0	0	0	0	0	0	0	0	0
Peak_001516	0	0	0	0	0	0	0	0	0	0	0	0	0	0	0	0	0	0	0	0	0	0	0	0	0	0	0	0	0	0	0	0	0	0	0	0	0	0	0	43317.574	0	0	0	0	0	0	0	0	0
Peak_001517	0	0	0	0	0	0	0	0	0	0	0	0	0	0	544920.06	0	0	0	0	0	0	0	0	0	0	184290.36	620590.9	0	0	0	0	0	0	0	0	0	0	0	0	0	0	0	0	524872.1	0	0	0	0	9517.685
Peak_001518	0	0	0	0	0	0	126552.234	0	0	0	0	0	0	0	0	0	0	0	0	0	0	0	0	0	0	0	0	0	0	0	0	0	0	0	0	0	0	0	0	0	0	0	0	0	0	0	0	0	0
Peak_001519	0	0	0	0	0	0	47718.566	0	0	0	0	0	0	0	0	0	0	0	0	0	0	0	0	0	0	0	0	0	0	0	0	0	0	0	0	0	0	0	0	2437.253	0	0	0	0	0	0	0	0	0
Peak_001520	0	0	0	0	0	0	56891.75	0	0	0	0	0	0	0	0	0	0	0	0	0	0	0	0	0	0	0	0	0	0	0	0	0	0	0	0	0	0	0	0	55755.117	0	0	0	0	0	0	0	0	0
Peak_001521	0	0	0	0	0	0	0	0	0	0	0	0	0	0	18934.129	0	0	0	0	0	0	0	0	0	0	0	811.9141	0	0	0	0	0	0	0	0	0	0	0	0	40124.844	0	0	0	1642.5435	0	0	0	0	0
Peak_001522	0	0	0	0	0	0	971129.4	0	0	0	0	0	0	0	17073.205	0	0	0	0	0	0	0	0	0	0	0	142398.17	0	0	0	0	0	0	0	0	0	0	0	0	192746.1	0	0	0	0	0	0	0	0	0
Peak_001523	0	0	0	0	0	0	0	0	0	0	0	0	0	0	0	0	0	0	0	0	0	0	0	0	0	0	0	0	0	0	0	0	0	0	0	0	0	0	0	0	0	0	0	0	0	0	0	0	0
Peak_001524	0	0	0	0	0	0	0	0	0	0	0	0	0	0	0	0	0	0	0	0	0	0	0	0	0	0	0	0	0	0	0	0	0	0	0	0	0	0	0	79376.78	0	0	0	0	0	0	0	0	0
Peak_001525	0	0	0	0	0	0	8259.058	0	0	0	0	0	0	0	0	0	0	0	0	0	0	0	0	0	0	0	0	0	0	0	0	0	0	0	0	0	0	0	0	9954.531	0	0	0	0	0	0	0	0	0
Peak_001526	0	0	0	0	0	0	54989.383	0	0	0	0	0	0	0	0	0	0	0	0	0	0	0	0	0	0	0	0	0	0	0	0	0	0	0	0	0	0	0	0	5326.452	0	0	0	0	0	0	0	0	0
Peak_001527	0	0	0	0	0	0	19686.922	0	0	0	0	0	0	0	0	0	0	0	0	0	0	0	0	0	0	0	0	0	0	0	0	0	0	0	0	0	0	0	0	39489.75	0	0	0	0	0	0	0	0	0
Peak_001528	0	0	0	0	0	0	0	0	0	0	0	0	0	0	193190.48	0	0	0	0	0	0	0	0	0	0	0	167610.94	0	0	0	0	0	0	0	0	0	0	0	0	0	0	0	0	117458.07	0	0	0	0	0
Peak_001529	0	0	0	0	0	0	0	0	0	0	0	0	0	0	0	0	0	0	0	0	0	0	0	0	0	0	0	0	0	0	0	0	0	0	0	0	0	0	0	57285.023	0	0	0	0	0	0	0	0	0
Peak_001530	0	0	0	0	0	0	0	0	0	0	0	0	0	0	0	0	0	0	0	0	0	0	0	0	0	0	0	0	0	0	0	0	0	0	0	0	0	0	0	50710.48	0	0	0	0	0	0	0	0	0
Peak_001531	0	0	0	0	0	0	361150.53	0	0	0	0	0	0	0	0	0	0	0	0	0	0	0	0	0	0	0	0	0	0	0	0	0	0	0	0	0	0	0	0	9244.269	0	0	0	0	0	0	0	0	0
Peak_001532	0	0	0	0	0	0	428229.47	0	0	0	0	0	0	0	0	0	0	0	0	0	0	0	0	0	0	0	0	0	0	0	0	0	0	0	0	0	0	0	0	24841.879	0	0	0	0	0	0	0	0	0
Peak_001533	0	0	0	0	0	0	174940.48	0	0	0	0	0	0	0	0	0	0	0	0	0	0	0	0	0	0	0	0	0	0	0	0	0	0	0	0	0	0	0	0	116650.695	0	0	0	0	0	0	0	0	0
Peak_001534	0	0	0	0	0	0	0	0	0	0	0	0	0	0	0	0	0	0	0	0	0	0	0	0	0	0	0	0	0	0	0	0	0	0	0	0	0	0	0	26797.998	0	0	0	0	0	0	0	0	0
Peak_001535	0	0	0	0	0	0	44426.24	0	0	0	0	0	0	0	0	0	0	0	0	0	0	0	0	0	0	0	0	0	0	0	0	0	0	0	0	0	0	0	0	102663.45	0	0	0	0	0	0	0	0	0
Peak_001536	0	0	0	0	0	0	52353.047	0	0	0	0	0	0	0	0	0	0	0	0	0	0	0	0	0	0	0	0	0	0	0	0	0	0	0	0	0	0	0	0	0	0	0	0	0	0	0	0	0	0
Peak_001537	0	0	0	0	0	0	0	0	0	0	0	0	0	0	0	0	0	0	0	0	0	0	0	0	0	0	0	0	0	0	0	0	0	0	0	0	0	0	0	40973.56	0	0	0	0	0	0	0	0	0
Peak_001538	0	0	0	0	0	0	0	0	0	0	0	0	0	0	0	0	0	0	0	0	0	0	0	0	0	0	0	0	0	0	0	0	0	0	0	0	0	0	0	117714.1	0	0	0	0	0	0	0	0	0
Peak_001539	0	0	0	0	0	0	0	0	0	0	0	0	0	0	0	0	0	0	0	0	0	0	0	0	0	0	3453.36	0	0	0	0	0	0	0	0	0	0	0	0	10911.159	0	0	0	0	0	0	0	0	0
Peak_001540	0	0	0	0	0	0	0	0	0	0	0	0	0	0	23230.182	0	0	0	0	0	0	0	0	0	0	0	278.47754	0	0	0	0	0	0	0	0	0	0	0	0	16814.9	0	0	0	0	0	0	0	0	0
Peak_001541	0	0	0	0	0	0	0	0	0	0	0	0	0	0	0	0	0	0	0	0	0	0	0	0	0	0	0	0	0	0	0	0	0	0	0	0	0	0	0	833.75574	0	0	0	0	0	0	0	0	0
Peak_001542	0	0	0	0	0	0	0	0	0	0	0	0	0	0	0	0	0	0	0	0	0	0	0	0	0	0	0	0	0	0	0	0	0	0	0	0	0	0	0	42716.53	0	0	0	0	0	0	0	0	0
Peak_001543	0	0	0	0	0	0	0	0	0	0	0	0	0	0	0	0	0	0	0	0	0	0	0	0	0	0	0	0	0	0	0	0	0	0	0	0	0	0	0	79736.82	0	0	0	0	0	0	0	0	0
Peak_001544	0	0	0	0	0	0	110240.266	0	0	0	0	0	0	0	0	0	0	0	0	0	0	0	0	0	0	0	0	0	0	0	0	0	0	0	0	0	0	0	0	0	0	0	0	0	0	0	0	0	0
Peak_001545	0	0	0	0	0	0	467547.88	0	0	0	0	0	0	0	0	0	0	0	0	0	0	0	0	0	0	0	59816.125	0	0	0	0	0	0	0	0	0	0	0	0	324741.5	0	0	0	0	0	0	0	0	0
Peak_001546	0	0	0	0	0	0	76317.16	0	0	0	0	0	0	0	0	0	0	0	0	0	0	0	0	0	0	0	0	0	0	0	0	0	0	0	0	0	0	0	0	75024.89	0	0	0	0	0	0	0	0	0
Peak_001547	0	0	0	0	0	0	861330.94	0	0	0	0	0	0	0	0	0	0	0	0	0	0	0	0	0	0	0	0	0	0	0	0	0	0	0	0	0	0	0	0	0	0	0	0	0	0	0	0	0	0
Peak_001548	0	16023.758	8048.548	0	0	0	13949.252	12131.549	0	0	0	0	0	0	0	0	0	0	0	25854.754	18155.014	0	0	0	0	0	0	0	14392.7705	0	0	0	0	0	19702.355	13604.731	0	0	0	22366.648	0	0	0	9620.181	0	0	17248.076	0	0
Peak_001549	0	0	0	0	0	0	0	0	0	0	0	0	0	0	189278.55	0	0	0	0	0	0	0	0	0	0	0	51196.734	0	0	0	0	0	0	0	0	0	0	0	0	0	0	0	0	309311.62	0	0	0	0	0
Peak_001550	0	0	0	0	0	0	0	0	0	0	0	0	0	0	0	0	0	0	0	0	0	0	0	0	0	0	0	0	0	0	0	0	0	0	0	0	0	0	0	0	0	0	0	0	0	0	0	0	0
Peak_001551	0	0	0	0	0	0	418885.28	0	0	0	0	0	0	0	0	0	0	0	0	0	0	0	0	0	0	0	0	0	0	0	0	0	0	0	0	0	0	0	0	118014.16	0	0	0	0	0	0	0	0	0
Peak_001552	0	0	0	0	0	0	0	0	0	0	0	0	0	0	0	0	0	0	0	0	0	0	0	0	0	0	0	0	0	0	0	0	0	0	0	0	0	0	0	0	0	0	0	0	0	0	0	0	0
Peak_001553	0	0	0	0	0	0	0	0	0	0	0	0	0	0	253898.16	0	0	0	0	0	0	0	0	0	0	48960.523	313431.78	0	0	0	0	0	0	0	0	0	0	0	0	0	0	0	0	214640.53	0	0	0	0	0
Peak_001554	0	0	0	0	0	0	0	0	0	0	0	0	0	0	0	0	0	0	0	0	0	0	0	0	0	0	11682.716	0	0	0	0	0	0	0	0	0	0	0	0	2075.908	0	0	0	6873.6255	0	0	0	0	0
Peak_001555	0	0	0	0	0	0	0	0	0	0	0	0	0	0	3576.398	0	0	0	0	0	0	0	0	0	0	0	2074.48	0	0	0	0	0	0	0	0	0	0	0	0	100802.625	0	0	0	0	0	0	0	0	0
Peak_001556	0	0	0	0	0	0	37131.03	0	0	0	0	0	0	0	0	0	0	0	0	0	0	0	0	0	0	0	0	0	0	0	0	0	0	0	0	0	0	0	0	31729.205	0	0	0	0	0	0	0	0	0
Peak_001557	0	0	0	0	0	0	55951.742	0	0	0	0	0	0	0	0	0	0	0	0	0	0	0	0	0	0	0	0	0	0	0	0	0	0	0	0	0	0	0	0	0	0	0	0	0	0	0	0	0	0
Peak_001558	0	0	0	0	0	0	192813.52	0	0	0	0	0	0	0	0	0	0	0	0	0	0	0	0	0	0	0	0	0	0	0	0	0	0	0	0	0	0	0	0	0	0	0	0	0	0	0	0	0	0
Peak_001559	0	0	0	0	0	0	0	0	0	0	0	0	0	0	0	0	0	0	0	0	0	0	0	0	0	0	0	0	0	0	0	0	0	0	0	0	0	0	0	48615.598	0	0	0	0	0	0	0	0	0
Peak_001560	0	0	0	0	0	0	77367.664	0	0	0	0	0	0	0	0	0	0	0	0	0	0	0	0	0	0	0	0	0	0	0	0	0	0	0	0	0	0	0	0	90336.02	0	0	0	0	0	0	0	0	0
Peak_001561	0	0	0	0	0	0	0	0	0	0	0	0	0	0	0	0	0	0	0	0	0	0	0	0	0	0	0	0	0	0	0	0	0	0	0	0	0	0	0	0	0	0	0	0	0	0	0	0	0
Peak_001562	0	0	0	0	0	0	173287.11	0	0	0	0	0	0	0	0	0	0	0	0	0	0	0	0	0	0	0	0	0	0	0	0	0	0	0	0	0	0	0	0	53015.668	0	0	0	0	0	0	0	0	0
Peak_001563	0	0	0	0	0	0	0	0	0	0	0	0	0	0	0	0	0	0	0	0	0	0	0	0	0	0	0	0	0	0	0	0	0	0	0	0	0	0	0	96001.984	0	0	0	0	0	0	0	0	0
Peak_001564	0	0	0	0	0	0	0	0	0	0	0	0	0	0	0	0	0	0	0	0	0	0	0	0	0	0	0	0	0	0	0	0	0	0	0	0	0	0	0	368460.03	0	0	0	0	0	0	0	0	0
Peak_001565	0	0	0	0	0	0	345147.6	0	0	0	0	0	0	0	0	0	0	0	0	0	0	0	0	0	0	0	0	0	0	0	0	0	0	0	0	0	0	0	0	0	0	0	0	0	0	0	0	0	0
Peak_001566	0	0	0	0	0	0	0	0	0	0	0	0	0	0	0	0	0	0	0	0	0	0	0	0	0	0	0	0	0	0	0	0	0	0	0	0	0	0	0	116571.266	0	0	0	0	0	0	0	0	0
Peak_001567	0	0	0	0	0	0	44978.535	0	0	0	0	0	0	0	0	0	0	0	0	0	0	0	0	0	0	0	0	0	0	0	0	0	0	0	0	0	0	0	0	44396.484	0	0	0	0	0	0	0	0	0
Peak_001568	0	0	0	0	0	0	0	0	0	0	0	0	0	0	95913.05	0	0	0	0	0	0	0	0	0	0	31654.195	372022.16	0	0	0	0	0	0	0	0	0	0	0	0	75.330475	0	0	0	99352.305	0	0	0	0	0
Peak_001569	0	0	0	0	0	0	61037.688	0	0	0	0	0	0	0	0	0	0	0	0	0	0	0	0	0	0	0	0	0	0	0	0	0	0	0	0	0	0	0	0	0	0	0	0	0	0	0	0	0	0
Peak_001570	0	0	0	0	0	0	0	0	0	0	0	0	0	0	63939.8	0	0	0	0	0	0	0	0	0	0	0	58067.457	0	0	0	0	0	0	0	0	0	0	0	0	0	0	0	0	114463.48	0	0	0	0	0
Peak_001571	0	0	0	0	0	0	19454.584	0	0	0	0	0	0	0	0	0	0	0	0	0	0	0	0	0	0	0	0	0	0	0	0	0	0	0	0	0	0	0	0	17812.412	0	0	0	0	0	0	0	0	0
Peak_001572	0	0	0	0	0	0	566717	0	0	0	0	0	0	0	0	0	0	0	0	0	0	0	0	0	0	0	0	0	0	0	0	0	0	0	0	0	0	0	0	388936.1	0	0	0	0	0	0	0	0	0
Peak_001573	0	0	0	0	0	0	0	0	0	0	0	0	0	0	0	0	0	0	0	0	0	0	0	0	0	0	0	0	0	0	0	0	0	0	0	0	0	0	0	66820.53	0	0	0	0	0	0	0	0	0
Peak_001574	0	0	0	0	0	0	0	0	0	0	0	0	0	0	0	0	0	0	0	0	0	0	0	0	0	0	0	0	0	0	0	0	0	0	0	0	0	0	0	10954.668	0	0	0	0	0	0	0	0	0
Peak_001575	0	0	0	0	0	0	0	0	0	0	0	0	0	0	0	0	0	0	0	0	0	0	0	0	0	0	0	0	0	0	0	0	0	0	0	0	0	0	0	135878.94	0	0	0	0	0	0	0	0	0
Peak_001576	0	0	0	0	0	0	19557.076	0	0	0	0	0	0	0	0	0	0	0	0	0	0	0	0	0	0	0	0	0	0	0	0	0	0	0	0	0	0	0	0	11535.249	0	0	0	0	0	0	0	0	0
Peak_001577	0	0	0	0	0	0	0	0	0	0	0	0	0	0	3804.0183	0	0	0	0	0	0	0	0	0	0	0	0	0	0	0	0	0	0	0	0	0	0	0	0	12160.065	0	0	0	0	0	0	0	0	0
Peak_001578	0	0	0	0	0	0	192886.8	0	0	0	0	0	0	0	0	0	0	0	0	0	0	0	0	0	0	0	0	0	0	0	0	0	0	0	0	0	0	0	0	38850.95	0	0	0	0	0	0	0	0	0
Peak_001579	0	0	0	0	0	0	64842.625	0	0	0	0	0	0	0	0	0	0	0	0	0	0	0	0	0	0	0	0	0	0	0	0	0	0	0	0	0	0	0	0	15573.168	0	0	0	0	0	0	0	0	0
Peak_001580	0	0	0	0	0	0	0	0	0	0	0	0	0	0	0	0	0	0	0	0	0	0	0	0	0	0	0	0	0	0	0	0	0	0	0	0	0	0	0	14771.424	0	0	0	0	0	0	0	0	0
Peak_001581	0	0	0	0	0	0	666971.1	0	0	0	0	0	0	0	0	0	0	0	0	0	0	0	0	0	0	0	1041412.4	0	0	0	0	0	0	0	0	0	0	0	0	493767.44	0	0	0	0	0	0	0	0	0
Peak_001582	0	0	0	0	0	0	189311	0	0	0	0	0	0	0	0	0	0	0	0	0	0	0	0	0	0	0	0	0	0	0	0	0	0	0	0	0	0	0	0	0	0	0	0	0	0	0	0	0	0
Peak_001583	0	0	0	0	0	0	9172.704	0	0	0	0	0	0	0	0	0	0	0	0	0	0	0	0	0	0	0	0	0	0	0	0	0	0	0	0	0	0	0	0	33559.934	0	0	0	0	0	0	0	0	0
Peak_001584	0	0	0	0	0	0	0	0	0	0	0	0	0	0	0	0	0	0	0	0	0	0	0	0	0	0	0	0	0	0	0	0	0	0	0	0	0	0	0	18494.576	0	0	0	0	0	0	0	0	0
Peak_001585	0	0	0	0	0	0	0	0	0	0	0	0	0	0	167318.48	0	0	0	0	0	0	0	0	0	0	79428.66	20631.078	0	0	0	0	0	0	0	0	0	0	0	0	0	0	0	0	62953.188	0	0	0	0	0
Peak_001586	0	0	0	0	0	0	6037.2607	0	0	0	0	0	0	0	0	0	0	0	0	0	0	0	0	0	0	0	0	0	0	0	0	0	0	0	0	0	0	0	0	36356.773	0	0	0	0	0	0	0	0	0
Peak_001587	0	0	0	0	0	0	0	0	0	0	0	0	0	0	49498.06	0	0	0	0	0	0	0	0	0	0	0	19275.135	0	0	0	0	0	0	0	0	0	0	0	0	0	0	0	0	65836.74	0	0	0	0	0
Peak_001588	0	0	0	0	0	0	1180780.5	0	0	0	0	0	0	0	23795.68	0	0	0	0	0	0	0	0	0	0	0	483409.94	0	0	0	0	0	0	0	0	0	0	0	0	995525.2	0	0	0	0	0	0	0	0	0
Peak_001589	0	0	0	0	0	0	0	0	0	0	0	0	0	0	57926.703	0	0	0	0	0	0	0	0	0	0	0	233559.98	0	0	0	0	0	0	0	0	0	0	0	0	49.027424	0	0	0	3436.602	0	0	0	0	0
Peak_001590	0	0	0	0	0	0	0	0	0	0	0	0	0	0	0	0	0	0	0	0	0	0	0	0	0	0	0	0	0	0	0	0	0	0	0	0	0	0	0	34852.33	0	0	0	0	0	0	0	0	0
Peak_001591	0	0	0	0	0	0	0	0	0	0	0	0	0	0	0	0	0	0	0	0	0	0	0	0	0	0	0	0	0	0	0	0	0	0	0	0	0	0	0	5679.842	0	0	0	0	0	0	0	0	0
Peak_001592	0	0	0	0	0	0	0	0	0	0	0	0	0	0	0	0	0	0	0	0	0	0	0	0	0	0	0	0	0	0	0	0	0	0	0	0	0	0	0	28140.18	0	0	0	0	0	0	0	0	0
Peak_001593	0	0	0	0	0	0	209685.36	0	0	0	0	0	0	0	0	0	0	0	0	0	0	0	0	0	0	0	0	0	0	0	0	0	0	0	0	0	0	0	0	0	0	0	0	0	0	0	0	0	0
Peak_001594	0	0	0	0	0	0	0	0	0	0	0	0	0	0	71371.086	0	0	0	0	0	0	0	0	0	0	0	54462.363	0	0	0	0	0	0	0	0	0	0	0	0	18293.316	0	0	0	0	0	0	0	0	0
Peak_001595	0	0	0	0	0	0	251976.16	0	0	0	0	0	0	0	0	0	0	0	0	0	0	0	0	0	0	0	0	0	0	0	0	0	0	0	0	0	0	0	0	112410.875	0	0	0	0	0	0	0	0	0
Peak_001596	0	0	0	0	0	0	113977.17	0	0	0	0	0	0	0	0	0	0	0	0	0	0	0	0	0	0	0	0	0	0	0	0	0	0	0	0	0	0	0	0	0	0	0	0	0	0	0	0	0	0
Peak_001597	0	0	0	0	0	0	0	0	0	0	0	0	0	0	0	0	0	0	0	0	0	0	0	0	0	0	0	0	0	0	0	0	0	0	0	0	0	0	0	16765.191	0	0	0	0	0	0	0	0	0
Peak_001598	0	0	0	0	0	0	0	0	0	0	0	0	0	0	61824	0	0	0	0	0	0	0	0	0	0	0	54462.363	0	0	0	0	0	0	0	0	0	0	0	0	44281.465	0	0	0	27395.752	0	0	0	0	0
Peak_001599	0	0	0	0	0	0	0	0	0	0	0	0	0	0	0	0	0	0	0	0	0	0	0	0	0	0	0	0	0	0	0	0	0	0	0	0	0	0	0	18642.236	0	0	0	0	0	0	0	0	0
Peak_001600	0	0	0	0	0	0	86609.58	0	0	0	0	0	0	0	0	0	0	0	0	0	0	0	0	0	0	0	0	0	0	0	0	0	0	0	0	0	0	0	0	18728.822	0	0	0	0	0	0	0	0	0
Peak_001601	0	0	0	0	0	0	0	0	0	0	0	0	0	0	0	0	0	0	0	0	0	0	0	0	0	0	0	0	0	0	0	0	0	0	0	0	0	0	0	84315.49	0	0	0	0	0	0	0	0	0
Peak_001602	0	0	0	0	0	0	0	0	0	0	0	0	0	0	0	0	0	0	0	0	0	0	0	0	0	0	0	0	0	0	0	0	0	0	0	0	0	0	0	34353.656	0	0	0	0	0	0	0	0	0
Peak_001603	0	0	0	0	0	0	0	0	0	0	0	0	0	0	0	0	0	0	0	0	0	0	0	0	0	0	0	0	0	0	0	0	0	0	0	0	0	0	0	18412.473	0	0	0	0	0	0	0	0	0
Peak_001604	0	0	0	0	0	0	547575.06	0	0	0	0	0	0	0	0	0	0	0	0	0	0	0	0	0	0	0	0	0	0	0	0	0	0	0	0	0	0	0	0	0	0	0	0	0	0	0	0	0	0
Peak_001605	0	0	0	0	0	0	332270.97	0	0	0	0	0	0	0	0	0	0	0	0	0	0	0	0	0	0	0	0	0	0	0	0	0	0	0	0	0	0	0	0	80191.23	0	0	0	0	0	0	0	0	0
Peak_001606	0	0	0	0	0	0	145289.67	0	0	0	0	0	0	0	0	0	0	0	0	0	0	0	0	0	0	0	0	0	0	0	0	0	0	0	0	0	0	0	0	126006.61	0	0	0	0	0	0	0	0	0
Peak_001607	0	0	0	0	0	0	1617390	0	0	0	0	0	0	0	168292.89	0	0	0	0	0	0	0	0	0	0	0	258991.19	0	0	0	0	0	0	0	0	0	0	0	0	1168259.1	0	0	0	0	0	0	0	0	0
Peak_001608	0	0	0	0	0	0	2134.3325	0	0	0	0	0	0	0	0	0	0	0	0	0	0	0	0	0	0	0	0	0	0	0	0	0	0	0	0	0	0	0	0	67002.234	0	0	0	0	0	0	0	0	0
Peak_001609	0	0	0	0	0	0	5899.509	0	0	0	0	0	0	0	0	16469.527	0	0	22179.168	0	0	6778.428	0	0	0	0	16844.492	0	0	0	0	0	0	0	0	0	0	0	0	0	0	0	0	0	0	0	0	0	0
Peak_001610	0	0	0	0	0	0	0	0	0	0	0	0	0	0	0	0	0	0	0	0	0	0	0	0	0	0	0	0	0	0	0	0	0	0	0	0	0	0	0	40320.715	0	0	0	0	0	0	0	0	0
Peak_001611	0	0	0	0	0	0	119114.305	0	0	0	0	0	0	0	0	0	0	0	0	0	0	0	0	0	0	0	0	0	0	0	0	0	0	0	0	0	0	0	0	0	0	0	0	0	0	0	0	0	0
Peak_001612	240894.62	440950.66	330900.2	286983.28	131449.06	130665.875	224445.78	222303.77	229612.92	295345.75	168605.42	108584.03	149466.89	302623	86671.42	276151.72	137764.77	122474.57	65939.94	306988.75	107720.04	165672.6	56069.348	182941.98	219745.86	78566.234	55994.875	36748.336	97909.92	32965.906	268524.12	52844.926	125801.32	112906.88	97097.664	238190.05	73852.88	224932.95	80197.35	71168.2	153982.45	47316.56	33022.223	34111.46	77850.234	295532.28	339260.88	78350.85	168383.78
Peak_001613	0	0	0	0	0	0	0	0	0	0	0	0	0	0	0	0	0	0	0	0	0	0	0	0	0	0	0	0	0	0	0	0	0	0	0	0	0	0	0	54863.77	0	0	0	0	0	0	0	0	0
Peak_001614	0	0	0	0	0	0	0	0	0	0	0	0	0	0	24297.533	0	0	0	0	0	0	0	0	0	0	0	35285.656	0	0	0	0	0	0	0	0	0	0	0	0	33853.277	0	0	0	0	0	0	0	0	0
Peak_001615	0	0	0	0	0	0	234185.17	0	0	0	0	0	0	0	0	0	0	0	0	0	0	0	0	0	0	0	0	0	0	0	0	0	0	0	0	0	0	0	0	128998.27	0	0	0	0	0	0	0	0	0
Peak_001616	0	0	0	0	0	0	0	0	0	0	0	0	0	0	0	0	0	0	0	0	0	0	0	0	0	0	0	0	0	0	0	0	0	0	0	0	0	0	0	88898.086	0	0	0	0	0	0	0	0	0
Peak_001617	0	0	0	0	0	0	0	0	0	0	0	0	0	0	0	0	0	0	0	0	0	0	0	0	0	0	0	0	0	0	0	0	0	0	0	0	0	0	0	282093.03	0	0	0	0	0	0	0	0	0
Peak_001618	0	0	0	0	0	0	0	0	0	0	0	0	0	0	0	0	0	0	0	0	0	0	0	0	0	0	0	0	0	0	0	0	0	0	0	0	0	0	0	52120.45	0	0	0	0	0	0	0	0	0
Peak_001619	0	0	0	0	0	0	0	0	0	0	0	0	0	0	0	0	0	0	0	0	0	0	0	0	0	0	0	0	0	0	0	0	0	0	0	0	0	0	0	0	0	0	0	26978.03	0	0	0	0	0
Peak_001620	0	0	0	0	0	0	15631.25	0	0	0	0	0	0	0	0	0	0	0	0	0	0	0	0	0	0	0	0	0	0	0	0	0	0	0	0	0	0	0	0	0	0	0	0	0	0	0	0	0	0
Peak_001621	86623.72	40055.85	162266.1	91421.57	65368.094	151582.94	222152.73	101861.74	69380.91	205113.95	195919.27	124200.5	130319.21	116231.53	129229.984	124894.49	119754.875	101928.12	129258.586	109214.31	33126.805	33469.598	110842.03	159783.77	37260.316	179663.14	89264.31	22303.176	91612.945	32355.398	157092.45	159692.19	80996.266	73950.84	52194.805	167981.67	166792.27	140384.17	155803.69	162114.92	124101.93	72796.06	25985.58	125136.08	72485.52	76458	86467.36	0	91856.48
Peak_001622	0	0	0	0	0	0	7198.2944	0	0	0	0	0	0	0	0	0	0	0	0	0	0	0	0	0	0	0	0	0	0	0	0	0	0	0	0	0	0	0	0	0	0	0	0	0	0	0	0	0	0
Peak_001623	0	0	0	0	0	0	0	0	0	0	0	0	0	0	13000.532	0	0	0	0	0	0	0	0	0	0	0	0	0	0	0	0	0	0	0	0	0	0	0	0	1597.9172	0	0	0	36122.438	0	0	0	0	0
Peak_001624	0	0	0	0	0	0	0	0	0	0	0	0	0	0	0	0	0	0	0	0	0	0	0	0	0	0	1433.563	0	0	0	0	0	0	0	0	0	0	0	0	72360.05	0	0	0	0	0	0	0	0	0
Peak_001625	0	0	0	0	0	0	0	0	0	0	0	0	0	0	0	0	0	0	0	0	0	0	0	0	0	0	0	0	0	0	0	0	0	0	0	0	0	0	0	107017.32	0	0	0	0	0	0	0	0	0
Peak_001626	0	0	0	0	0	0	0	0	0	0	0	0	0	0	0	0	0	0	0	0	0	0	0	0	0	0	0	0	0	0	0	0	0	0	0	0	0	0	0	63872.895	0	0	0	0	0	0	0	0	0
Peak_001627	0	0	0	0	0	0	182139.64	0	0	0	0	0	0	0	0	0	0	0	0	0	0	0	0	0	0	0	0	0	0	0	0	0	0	0	0	0	0	0	0	0	0	0	0	0	0	0	0	0	0
Peak_001628	0	0	0	0	0	0	0	0	0	0	0	0	0	0	0	0	0	0	0	0	0	0	0	0	0	0	0	0	0	0	0	0	0	0	0	0	0	0	0	0	0	0	0	19303.176	0	0	0	0	0
Peak_001629	0	0	0	0	0	0	0	0	0	0	0	0	0	0	0	0	0	0	0	0	0	0	0	0	0	0	0	0	0	0	0	0	0	0	0	0	0	0	0	286854.44	0	0	0	0	0	0	0	0	0
Peak_001630	0	0	0	0	0	0	0	0	0	0	0	0	0	0	0	0	0	0	0	0	0	0	0	0	0	0	0	0	0	0	0	0	0	0	0	0	0	0	0	30718.383	0	0	0	0	0	0	0	0	0
Peak_001631	13660.937	38124.914	7764.0337	12664.079	24039.916	8133.5283	14197.506	10380.373	28692.975	0	14254.354	15947.925	8084.297	13390.019	24962.05	0	43532.527	48244.2	0	0	37262.867	0	64112.73	30254.838	22757.98	47444.824	0	0	8582.402	28654.443	29389.066	42238.938	7774.6396	21820.463	42706.9	12804.644	50315.285	16757.758	12944.696	55514.742	27427.637	59958.97	0	46248.594	32901.547	19167.104	27342.074	0	27575.3
Peak_001632	0	0	0	0	0	0	0	0	0	0	0	0	0	0	0	0	0	0	0	0	0	0	0	0	0	0	0	0	0	0	0	0	0	0	0	0	0	0	0	54470.184	0	0	0	0	0	0	0	0	0
Peak_001633	0	0	0	0	0	0	0	0	0	0	0	0	0	0	0	0	0	0	0	0	0	0	0	0	0	0	0	0	0	0	0	0	0	0	0	0	0	0	0	67373.76	0	0	12324.137	0	0	0	0	0	0
Peak_001634	0	0	0	0	0	0	121612.945	0	0	0	0	0	0	0	0	0	0	0	0	0	0	0	0	0	0	0	0	0	0	0	0	0	0	0	0	0	0	0	0	133629.53	0	0	0	0	0	0	0	0	0
Peak_001635	0	0	0	0	0	0	0	0	0	0	0	0	0	0	0	0	0	0	0	0	0	0	0	0	0	0	0	0	0	0	0	0	0	0	0	0	0	0	0	106846.74	0	0	0	0	0	0	0	0	0
Peak_001636	0	0	0	0	0	0	0	0	0	0	0	0	0	0	0	0	0	0	0	0	0	0	0	0	0	0	0	0	0	0	0	0	0	0	0	0	0	0	0	34084.5	0	0	0	0	0	0	0	0	0
Peak_001637	0	0	0	0	0	0	0	0	0	0	0	0	0	0	39601.12	0	0	0	0	0	0	0	0	0	0	0	0	0	0	0	0	0	0	0	0	0	0	0	0	57239.105	0	0	0	0	0	0	0	0	0
Peak_001638	0	0	0	0	0	0	0	0	0	0	0	0	0	0	0	0	0	0	0	0	0	0	0	0	0	0	0	0	0	0	0	0	0	0	0	0	0	0	0	275665.06	0	0	0	0	0	0	0	0	0
Peak_001639	0	0	0	0	0	0	243388.12	0	0	0	0	0	0	0	0	0	0	0	0	0	0	0	0	0	0	0	20483.605	0	0	0	0	0	0	0	0	0	0	0	0	26550.002	0	0	0	0	0	0	0	0	0
Peak_001640	0	0	0	0	0	0	1094.2443	0	0	0	0	0	0	0	0	0	0	0	0	0	0	0	0	0	0	0	2157.2808	0	0	0	0	0	0	0	0	0	0	0	0	0	0	0	0	0	0	0	0	0	0
Peak_001641	0	0	0	0	0	0	0	0	0	0	0	0	0	0	0	0	0	0	0	0	0	0	0	0	0	0	0	0	0	0	0	0	0	0	0	0	0	0	0	77133.27	0	0	0	0	0	0	0	0	0
Peak_001642	0	0	0	0	0	0	0	0	0	0	0	0	0	0	0	0	0	0	0	0	0	0	0	0	0	0	0	0	0	0	0	0	0	0	0	0	0	0	0	27692.951	0	0	0	0	0	0	0	0	0
Peak_001643	0	0	0	0	0	0	164926.86	0	0	0	0	0	0	0	0	0	0	0	0	0	0	0	0	0	0	0	0	0	0	0	0	0	0	0	0	0	0	0	0	0	0	0	0	0	0	0	0	0	0
Peak_001644	0	0	0	0	0	0	0	0	0	0	0	0	0	0	0	0	0	0	0	0	0	0	0	0	0	0	0	0	0	0	0	0	0	0	0	0	0	0	0	201375.36	0	0	0	0	0	0	0	0	0
Peak_001645	0	0	0	0	0	0	0	0	0	0	0	0	0	0	0	0	0	0	0	0	0	0	0	0	0	0	0	0	0	0	0	0	0	0	0	0	0	0	0	31832.795	0	0	0	0	0	0	0	0	0
Peak_001646	0	0	0	0	0	0	87821.586	0	0	0	0	0	0	0	0	0	0	0	0	0	0	0	0	0	0	0	0	0	0	0	0	0	0	0	0	0	0	0	0	82471.63	0	0	0	0	0	0	0	0	0
Peak_001647	0	0	0	0	0	0	90566.96	0	0	0	0	0	0	0	0	0	0	0	0	0	0	0	0	0	0	0	0	0	0	0	0	0	0	0	0	0	0	0	0	64.428856	0	0	0	0	0	0	0	0	0
Peak_001648	0	0	0	0	0	0	310049.97	0	0	0	0	0	0	0	0	0	0	0	0	0	0	0	0	0	0	0	0	0	0	0	0	0	0	0	0	0	0	0	0	0	0	0	0	0	0	0	0	0	0
Peak_001649	0	0	0	0	0	0	2895676.5	0	0	0	0	0	0	0	19851.959	0	0	0	0	0	0	0	0	0	0	0	43799.52	0	0	0	0	0	0	0	0	0	0	0	0	2312324.5	0	0	0	0	0	0	0	0	0
Peak_001650	0	0	0	0	0	0	0	0	0	0	0	0	0	0	0	0	0	0	0	0	0	0	0	0	0	0	0	0	0	0	0	0	0	0	0	0	0	0	0	196707.73	0	0	0	0	0	0	0	0	0
Peak_001651	0	0	0	0	0	0	0	0	0	0	0	0	0	0	0	0	0	0	0	0	0	0	0	0	0	0	0	0	0	0	0	0	0	0	0	0	0	0	0	67269.28	0	0	0	0	0	0	0	0	0
Peak_001652	0	0	0	0	0	0	0	0	0	0	0	0	0	0	0	0	0	0	0	0	0	0	0	0	0	0	0	0	0	0	0	0	0	0	0	0	0	0	0	88945.12	0	0	0	0	0	0	0	0	0
Peak_001653	0	0	0	0	0	0	219191.33	0	0	0	0	0	0	0	22379.848	0	0	0	0	0	0	0	0	0	0	0	16627.707	0	0	0	0	0	0	0	0	0	0	0	0	72187.01	0	0	0	0	0	0	0	0	0
Peak_001654	293968.2	0	0	0	0	0	0	0	0	0	0	0	0	0	0	0	0	0	0	0	0	0	0	0	0	0	0	0	0	0	0	0	0	0	0	0	0	0	0	0	0	0	0	0	0	0	0	0	0
Peak_001655	0	0	0	0	0	0	0	0	0	0	0	0	0	0	0	0	0	0	0	0	0	0	0	0	0	0	0	0	0	0	0	0	0	0	0	0	0	0	0	130434.836	0	0	0	0	0	0	0	0	0
Peak_001656	0	0	0	0	0	0	0	0	0	0	0	0	0	0	0	0	0	0	0	0	0	0	0	0	0	0	0	0	0	0	0	0	0	0	0	0	0	0	0	5829.7314	0	0	0	0	0	0	0	0	0
Peak_001657	0	0	0	0	0	0	175267.89	0	0	0	0	0	0	0	0	0	0	0	0	0	0	0	0	0	0	0	0	0	0	0	0	0	0	0	0	0	0	0	0	66880.55	0	0	0	0	0	0	0	0	0
Peak_001658	0	0	0	0	0	0	110786.55	0	0	0	0	0	0	0	0	0	0	0	0	0	0	0	0	0	0	0	0	0	0	0	0	0	0	0	0	0	0	0	0	0	0	0	0	0	0	0	0	0	0
Peak_001659	0	0	0	0	0	0	0	0	0	0	0	0	0	0	0	0	0	0	0	0	0	0	0	0	0	0	0	0	0	0	0	0	0	0	0	0	0	0	0	53548.895	0	0	0	0	0	0	0	0	0
Peak_001660	0	0	0	0	0	0	158934.3	0	0	0	0	0	0	0	0	0	0	0	0	0	0	0	0	0	0	0	0	0	0	0	0	0	0	0	0	0	0	0	0	0	0	0	0	0	0	0	0	0	0
Peak_001661	138524.22	0	0	0	0	0	0	0	0	0	0	0	0	0	0	0	0	0	0	0	0	0	0	0	0	0	0	0	0	0	0	0	0	0	0	0	0	0	0	0	0	0	0	0	0	0	0	0	0
Peak_001662	0	0	0	0	0	0	0	0	0	0	0	0	0	0	0	0	0	0	0	0	0	0	0	0	0	0	0	0	0	0	0	0	0	0	0	0	0	0	0	99210.67	0	0	0	0	0	0	0	0	0
Peak_001663	0	0	0	0	0	0	0	0	0	0	0	0	0	0	0	0	0	0	0	0	0	0	0	0	0	0	0	0	0	0	0	0	0	0	0	0	0	0	0	166489.88	0	0	0	0	0	0	0	0	0
Peak_001664	0	0	0	0	0	0	448904.28	0	0	0	0	0	0	0	0	0	0	0	0	0	0	0	0	0	0	0	0	0	0	0	0	0	0	0	0	0	0	0	0	598294.4	0	0	0	0	0	0	0	0	0
Peak_001665	0	0	0	0	0	0	0	0	0	0	0	0	0	0	0	0	0	0	57352.098	0	0	1058.2031	0	0	0	21699.049	0	0	0	0	0	0	0	0	0	0	0	0	0	0	0	0	0	0	0	0	0	0	0
Peak_001666	0	0	0	0	0	0	169136.25	0	0	0	0	0	0	0	0	0	0	0	0	0	0	0	0	0	0	0	0	0	0	0	0	0	0	0	0	0	0	0	0	14451.773	0	0	0	0	0	0	0	0	0
Peak_001667	0	0	0	0	0	0	0	0	0	0	0	0	0	0	0	0	0	0	0	0	0	0	0	0	0	0	0	0	0	0	0	0	0	0	0	0	0	0	0	77544.125	0	0	0	0	0	0	0	0	0
Peak_001668	0	0	0	0	0	0	0	0	0	0	0	0	0	0	0	0	0	0	0	0	0	0	0	0	0	0	0	0	0	0	0	0	0	0	0	0	0	0	0	143303.44	0	0	0	0	0	0	0	0	0
Peak_001669	0	0	0	0	0	0	40041.73	0	0	0	0	0	0	0	0	0	0	0	0	0	0	0	0	0	0	0	0	0	0	0	0	0	0	0	0	0	0	0	0	257021.52	0	0	0	0	0	0	0	0	0
Peak_001670	0	0	0	0	0	0	0	0	0	0	0	0	0	0	0	0	0	0	0	0	0	0	0	0	0	0	0	0	0	0	0	0	0	0	0	0	0	0	0	54730.676	0	0	0	0	0	0	0	0	0
Peak_001671	0	0	0	0	0	0	0	0	0	0	0	0	0	0	0	0	0	0	0	0	0	0	0	0	0	0	0	0	0	0	0	0	0	0	0	0	0	0	0	21597.49	0	0	0	0	0	0	0	0	0
Peak_001672	0	0	0	0	0	0	45254.004	0	0	0	0	0	0	0	0	0	0	0	0	0	0	0	0	0	0	0	0	0	0	0	0	0	0	0	0	0	0	0	0	19094.225	0	0	0	0	0	0	0	0	0
Peak_001673	0	0	0	0	0	0	159905.86	0	0	0	0	0	0	0	0	0	0	0	0	0	0	0	0	0	0	0	0	0	0	0	0	0	0	0	0	0	0	0	0	135.02182	0	0	0	0	0	0	0	0	0
Peak_001674	0	0	0	0	0	0	0	0	0	0	0	0	0	0	0	0	0	0	0	0	0	0	0	0	0	0	0	0	0	0	0	0	0	0	0	0	0	0	0	95367.8	0	0	0	0	0	0	0	0	0
Peak_001675	0	0	0	0	0	0	0	0	0	0	0	0	0	0	0	0	0	0	0	0	0	0	0	0	0	0	0	0	0	0	0	0	0	0	0	0	0	0	0	0	0	0	0	0	0	0	0	0	0
Peak_001676	0	0	0	0	0	0	37988.25	0	0	0	0	0	0	0	0	0	0	0	0	0	0	0	0	0	0	0	0	0	0	0	0	0	0	0	0	0	0	0	0	0	0	0	0	0	0	0	0	0	0
Peak_001677	0	0	0	0	0	0	385468.88	0	0	0	0	0	0	0	0	0	0	0	0	0	0	0	0	0	0	0	0	0	0	0	0	0	0	0	0	0	0	0	0	387223.62	0	0	0	0	0	0	0	0	0
Peak_001678	0	0	0	0	0	0	0	0	0	0	0	0	0	0	0	0	0	0	0	0	0	0	0	0	0	0	0	0	0	0	0	0	0	0	0	0	0	0	0	219666.31	0	0	5927.468	0	0	0	0	0	0
Peak_001679	0	0	0	0	0	0	0	0	0	0	0	0	0	0	0	0	0	0	0	0	0	0	0	0	0	0	0	0	0	0	0	0	0	0	0	0	0	0	0	0	0	0	0	0	0	0	0	0	0
Peak_001680	0	0	0	0	0	0	51152.348	0	0	0	0	0	0	0	0	0	0	0	0	0	0	0	0	0	0	0	0	0	0	0	0	0	0	0	0	0	0	0	0	18506.662	0	0	0	0	0	0	0	0	0
Peak_001681	0	0	0	0	0	0	0	0	0	0	0	0	0	0	0	0	0	0	0	0	0	0	0	0	0	0	0	0	0	0	0	0	0	0	0	0	0	0	0	309158.1	0	0	0	0	0	0	0	0	0
Peak_001682	0	0	0	0	0	0	36104.812	0	0	0	0	0	0	0	0	0	0	0	0	0	0	0	0	0	0	0	0	0	0	0	0	0	0	0	0	0	0	0	0	192700.48	0	0	0	0	0	0	0	0	0
Peak_001683	0	0	0	0	0	0	0	0	41095.85	0	0	0	0	0	0	0	0	0	0	0	0	0	0	0	0	23935.727	0	0	0	0	35153.56	0	0	0	0	0	0	0	0	0	0	0	0	0	0	0	0	0	0
Peak_001684	0	0	0	0	0	0	0	0	0	0	0	0	0	0	0	0	0	0	0	0	0	0	0	0	0	0	0	0	0	0	0	0	0	0	0	0	0	0	0	372875.53	0	0	0	0	0	0	0	0	0
Peak_001685	0	0	0	0	0	0	0	0	0	0	0	0	0	0	0	0	0	0	0	0	0	0	0	0	0	0	0	0	0	0	0	0	0	0	0	0	0	0	0	271132.2	0	0	0	0	0	0	0	0	0
Peak_001686	0	0	0	0	0	0	127800.03	0	0	0	0	0	0	0	0	0	0	0	0	0	0	0	0	0	0	0	0	0	0	0	0	0	0	0	0	0	0	0	0	0	0	0	0	0	0	0	0	0	0
Peak_001687	0	0	0	0	0	0	12264.4375	0	0	0	0	0	0	0	0	0	0	0	0	0	0	0	0	0	0	0	0	0	0	0	0	0	0	0	0	0	0	0	0	37510.062	0	0	0	0	0	0	0	0	0
Peak_001688	0	0	0	0	0	0	596664.3	0	0	0	0	0	0	0	0	0	0	0	0	0	0	0	0	0	0	0	0	0	0	0	0	0	0	0	0	0	0	0	0	424977	0	0	0	0	0	0	0	0	0
Peak_001689	0	0	0	0	0	0	15776.923	0	0	0	0	0	0	0	0	0	0	0	0	0	0	0	0	0	0	0	0	0	0	0	0	0	0	0	0	0	0	0	0	0	0	0	0	0	0	0	0	0	0
Peak_001690	0	0	0	0	0	0	0	0	0	0	0	0	0	0	0	0	0	0	0	0	0	0	0	0	0	0	0	0	0	0	0	0	0	0	0	0	0	0	0	101841.6	0	0	0	0	0	0	0	0	0
Peak_001691	0	0	0	0	0	0	205858.2	0	0	0	0	0	0	0	0	0	0	0	0	0	0	0	0	0	0	0	0	0	0	0	0	0	0	0	0	0	0	0	0	29273.445	0	0	0	0	0	0	0	0	0
Peak_001692	0	0	0	0	0	0	6432.2495	0	0	0	0	0	0	0	0	0	0	0	0	0	0	0	0	0	0	0	0	0	0	0	0	0	0	0	0	0	0	0	0	229503.25	0	0	0	0	0	0	0	0	0
Peak_001693	0	0	0	0	0	0	45405.977	0	0	0	0	0	0	0	0	0	0	0	0	0	0	0	0	0	0	0	0	0	0	0	0	0	0	0	0	0	0	0	0	180221.84	0	0	0	0	0	0	0	0	0
Peak_001694	0	0	0	0	0	0	78874.83	0	0	0	0	0	0	0	0	0	0	0	0	0	0	0	0	0	0	0	0	0	0	0	0	0	0	0	0	0	0	0	0	20963.338	0	0	0	0	0	0	0	0	0
Peak_001695	0	0	0	0	0	0	0	0	0	0	0	0	0	0	0	0	0	0	0	0	0	0	0	0	0	0	0	0	0	0	0	0	0	0	0	0	0	0	0	145984.25	0	0	0	0	0	0	0	0	0
Peak_001696	0	0	0	0	0	0	436827.88	0	0	0	0	0	0	0	0	0	0	0	0	0	0	0	0	0	0	0	0	0	0	0	0	0	0	0	0	0	0	0	0	275782.72	0	0	0	0	0	0	0	0	0
Peak_001697	0	0	0	0	0	0	134678.97	0	0	0	0	0	0	0	0	0	0	0	0	0	0	0	0	0	0	0	0	0	0	0	0	0	0	0	0	0	0	0	0	0	0	0	0	0	0	0	0	0	0
Peak_001698	0	0	0	0	0	0	198935.52	0	0	0	0	0	0	0	0	0	0	0	0	0	0	0	0	0	0	0	0	0	0	0	0	0	0	0	0	0	0	0	0	266094.25	0	0	0	0	0	0	0	0	0
Peak_001699	0	0	0	0	0	0	0	0	0	0	0	0	0	0	0	0	0	0	0	0	0	0	0	0	0	0	0	0	0	0	0	0	0	0	0	0	0	0	0	147322.17	0	0	0	0	0	0	0	0	0
Peak_001700	0	0	0	0	0	0	0	0	0	0	0	0	0	0	0	0	0	0	0	0	0	0	0	0	0	0	0	0	0	0	0	0	0	0	0	0	0	0	0	170956.31	0	0	0	0	0	0	0	0	0
Peak_001701	0	0	0	0	0	0	0	0	0	0	0	0	0	0	0	0	0	0	0	0	0	0	0	0	0	0	0	0	0	0	0	0	0	0	0	0	0	0	0	188384.8	0	0	0	0	0	0	0	0	0
Peak_001702	0	0	0	0	0	0	0	0	0	0	0	0	0	0	0	0	0	0	0	0	0	0	0	0	0	0	0	0	0	0	0	0	0	0	0	0	0	0	0	76397.91	0	0	0	0	0	0	0	0	0
Peak_001703	0	0	0	0	0	0	290484.16	0	0	0	0	0	0	0	0	0	0	0	0	0	0	0	0	0	0	0	0	0	0	0	0	0	0	0	0	0	0	0	0	344547.34	0	0	0	0	0	0	0	0	0
Peak_001704	0	0	0	0	0	0	139849.4	0	0	0	0	0	0	0	0	0	0	0	0	0	0	0	0	0	0	0	0	0	0	0	0	0	0	0	0	0	0	0	0	0	0	0	0	0	0	0	0	0	0
Peak_001705	0	0	0	0	0	0	2276655.8	0	0	0	0	0	0	0	0	0	0	0	0	0	0	0	0	0	0	0	0	0	0	0	0	0	0	0	0	0	0	0	0	2221076.8	0	0	0	0	0	0	0	0	0
Peak_001706	0	0	0	0	0	0	0	0	0	0	0	0	0	0	0	0	0	0	0	0	0	0	0	0	0	0	0	0	0	0	0	0	0	0	0	0	0	0	0	158501.73	0	0	0	0	0	0	0	0	0
Peak_001707	0	0	0	0	0	0	305879.03	0	0	0	0	0	0	0	0	0	0	0	0	0	0	0	0	0	0	0	0	0	0	0	0	0	0	0	0	0	0	0	0	84710.55	0	0	0	0	0	0	0	0	0
Peak_001708	0	0	0	0	0	0	118764.93	0	0	0	0	0	0	0	0	0	0	0	0	0	0	0	0	0	0	0	0	0	0	0	0	0	0	0	0	0	0	0	0	0	0	0	0	0	0	0	0	0	0
Peak_001709	0	0	0	0	0	0	73711.65	0	0	0	0	0	0	0	0	0	0	0	0	0	0	0	0	0	0	0	0	0	0	0	0	0	0	0	0	0	0	0	0	77944.64	0	0	0	0	0	0	0	0	0
Peak_001710	0	0	0	0	0	0	0	0	0	0	0	0	0	0	0	0	0	0	0	0	0	0	0	0	0	0	0	0	0	0	0	0	0	0	0	0	0	0	0	267522.8	0	0	0	0	0	0	0	0	0
Peak_001711	0	0	0	0	0	0	0	0	0	0	0	0	0	0	0	0	0	0	0	0	0	0	0	0	0	0	0	0	0	0	0	0	0	0	0	0	0	0	0	172918.4	0	0	0	0	0	0	0	0	0
Peak_001712	0	0	0	0	0	0	0	0	0	0	0	0	0	0	0	0	0	0	0	0	0	0	0	0	0	0	0	0	0	0	0	0	0	0	0	0	0	0	0	56858.395	0	0	0	0	0	0	0	0	0
Peak_001713	0	0	0	0	0	0	0	0	0	0	0	0	0	0	0	0	0	0	0	0	0	0	0	0	0	0	0	0	0	0	0	0	0	0	0	0	0	0	0	87727.875	0	0	0	0	0	0	0	0	0
Peak_001714	0	0	0	0	0	0	0	0	0	0	0	0	0	0	0	0	0	0	0	0	0	0	0	0	0	0	0	0	0	0	0	0	0	0	0	0	0	0	0	32152.719	0	0	0	0	0	0	0	0	0
Peak_001715	0	0	0	0	0	0	0	0	0	0	0	0	0	0	0	0	0	0	0	0	0	0	0	0	0	0	0	0	0	0	0	0	0	0	0	0	0	0	0	382202.5	0	0	0	0	0	0	0	0	0
Peak_001716	0	0	0	0	0	0	0	0	0	0	0	0	0	0	0	0	0	0	0	0	0	0	0	0	0	0	0	0	0	0	0	0	0	0	0	0	0	0	0	96182.77	0	0	0	0	0	0	0	0	0
Peak_001717	0	0	0	0	0	0	0	0	0	0	0	0	0	0	0	0	0	0	0	0	0	0	0	0	0	0	0	0	0	0	0	0	0	0	0	0	0	0	0	86740.195	0	0	0	0	0	0	0	0	0
Peak_001718	0	0	0	0	0	0	27649.93	0	0	0	0	0	0	0	0	0	0	0	0	0	0	0	0	0	0	0	0	0	0	0	0	0	0	0	0	0	0	0	0	120189.12	0	0	0	0	0	0	0	0	0
Peak_001719	0	0	0	0	0	0	171856.98	0	0	0	0	0	0	0	0	0	0	0	0	0	0	0	0	0	0	0	0	0	0	0	0	0	0	0	0	0	0	0	0	185732.27	0	0	0	0	0	0	0	0	0
Peak_001720	0	0	0	0	0	0	0	0	0	0	0	0	0	0	0	0	0	0	0	0	0	0	0	0	0	0	0	0	0	0	0	0	0	0	0	0	0	0	0	156278.56	0	0	0	0	0	0	0	0	0
Peak_001721	0	0	0	0	0	0	0	0	0	0	0	0	0	0	0	0	0	0	0	0	0	0	0	0	0	0	0	0	0	0	0	0	0	0	0	0	0	0	0	156423.48	0	0	0	0	0	0	0	0	0
Peak_001722	0	0	0	0	0	0	0	0	0	0	0	0	0	0	0	0	0	0	0	0	0	0	0	0	0	0	0	0	0	0	0	0	0	0	0	0	0	0	0	293391.44	0	0	0	0	0	0	0	0	0
Peak_001723	0	0	0	0	0	0	98718.17	0	0	0	0	0	0	0	0	0	0	0	0	0	0	0	0	0	0	0	0	0	0	0	0	0	0	0	0	0	0	0	0	79848.914	0	0	0	0	0	0	0	0	0
Peak_001724	0	0	0	0	0	0	66007.27	0	0	0	0	0	0	0	0	0	0	0	0	0	0	0	0	0	0	0	0	0	0	0	0	0	0	0	0	0	0	0	0	91867.96	0	0	0	0	0	0	0	0	0
Peak_001725	0	0	0	0	0	0	0	0	0	0	0	0	0	0	0	0	0	0	0	0	0	0	0	0	0	0	0	0	0	0	0	0	0	0	0	0	0	0	0	201187.3	0	0	0	0	0	0	0	0	0
Peak_001726	0	0	0	0	0	0	0	0	0	0	0	0	0	0	0	0	0	0	0	0	0	0	0	0	0	0	0	0	0	0	0	0	0	0	0	0	0	0	0	218010.16	0	0	0	0	0	0	0	0	0
Peak_001727	0	0	0	0	0	0	383798.9	0	0	0	0	0	0	0	0	0	0	0	0	0	0	0	0	0	0	0	0	0	0	0	0	0	0	0	0	0	0	0	0	141901.97	0	0	0	0	0	0	0	0	0
Peak_001728	0	0	0	0	0	0	0	0	0	0	0	0	0	0	0	0	0	0	0	0	0	0	0	0	0	0	0	0	0	0	0	0	0	0	0	0	0	0	0	32441.082	0	0	0	0	0	0	0	0	0
Peak_001729	0	0	0	0	0	0	0	0	0	0	0	0	0	0	0	0	0	0	0	0	0	0	0	0	0	0	0	0	0	0	0	0	0	0	0	0	0	0	0	335891.06	0	0	0	0	0	0	0	0	0
Peak_001730	0	0	0	0	0	0	0	0	0	0	0	0	0	0	0	0	0	0	0	0	0	0	0	0	0	0	0	0	0	0	0	0	0	0	0	0	0	0	0	165470.3	0	0	0	0	0	0	0	0	0
Peak_001731	0	0	0	0	0	0	66331.914	0	0	0	0	0	0	0	0	0	0	0	0	0	0	0	0	0	0	0	0	0	0	0	0	0	0	0	0	0	0	0	0	22485.553	0	0	0	0	0	0	0	0	0
Peak_001732	0	0	0	0	0	0	0	0	0	0	0	0	0	0	0	0	0	0	0	0	0	0	0	0	0	0	0	0	0	0	0	0	0	0	0	0	0	0	0	129985.03	0	0	0	0	0	0	0	0	0
Peak_001733	0	0	0	0	0	0	0	0	0	0	0	0	0	0	0	0	0	0	0	0	0	0	0	0	0	0	0	0	0	0	0	0	0	0	0	0	0	0	0	185451.36	0	0	0	0	0	0	0	0	0
Peak_001734	0	0	0	0	0	0	0	0	0	0	0	0	0	0	0	0	0	0	0	0	0	0	0	0	0	0	0	0	0	0	0	0	0	0	0	0	0	0	0	241837.2	0	0	0	0	0	0	0	0	0
Peak_001735	0	0	0	0	0	0	0	0	0	0	0	0	0	0	0	0	0	0	0	0	0	0	0	0	0	0	0	0	0	0	0	0	0	0	0	0	0	0	0	37902.633	0	0	0	0	0	0	0	0	0
Peak_001736	0	0	0	0	0	0	104947.63	0	0	0	0	0	0	0	0	0	0	0	0	0	0	0	0	0	0	0	0	0	0	0	0	0	0	0	0	0	0	0	0	70087.31	0	0	0	0	0	0	0	0	0
Peak_001737	0	0	0	0	0	0	61409.92	0	0	0	0	0	0	0	0	0	0	0	0	0	0	0	0	0	0	0	0	0	0	0	0	0	0	0	0	0	0	0	0	64585.133	0	0	0	0	0	0	0	0	0
Peak_001738	0	0	0	0	0	0	191698.89	0	0	0	0	0	0	0	0	0	0	0	0	0	0	0	0	0	0	0	0	0	0	0	0	0	0	0	0	0	0	0	0	237285	0	0	0	0	0	0	0	0	0
Peak_001739	0	0	0	0	0	0	41482.137	0	0	0	0	0	0	0	0	0	0	0	0	0	0	0	0	0	0	0	0	0	0	0	0	0	0	0	0	0	0	0	0	0	0	0	0	0	0	0	0	0	0
Peak_001740	0	0	0	0	0	0	0	0	0	0	0	0	0	0	0	0	0	0	0	0	0	0	0	0	0	0	0	0	0	0	0	0	0	0	0	0	0	0	0	103054	0	0	0	0	0	0	0	0	0
Peak_001741	0	0	0	0	0	0	99628.03	0	0	0	0	0	0	0	0	0	0	0	0	0	0	0	0	0	0	0	0	0	0	0	0	0	0	0	0	0	0	0	0	97263.22	0	0	0	0	0	0	0	0	0
Peak_001742	0	0	0	0	0	0	0	0	0	0	0	0	0	0	0	0	0	0	0	0	0	0	0	0	0	0	0	0	0	0	0	0	0	0	0	0	0	0	0	85003.22	0	0	0	0	0	0	0	0	0
Peak_001743	0	0	0	0	0	0	0	0	0	0	0	0	0	0	0	0	0	0	0	0	0	0	0	0	0	0	0	0	0	0	0	0	0	0	0	0	0	0	0	404838.38	0	0	0	0	0	0	0	0	0
Peak_001744	0	0	0	0	0	0	984551.5	0	0	0	0	0	0	0	0	0	0	0	0	0	0	0	0	0	0	0	0	0	0	0	0	0	0	0	0	0	0	0	0	889846.4	0	0	0	0	0	0	0	0	0
Peak_001745	0	0	0	0	0	0	0	0	0	0	0	0	0	0	0	0	0	0	0	0	0	0	0	0	0	0	0	0	0	0	0	0	0	0	0	0	0	0	0	203242.33	0	0	0	0	0	0	0	0	0
Peak_001746	0	0	0	0	0	0	81670.94	0	0	0	0	0	0	0	0	0	0	0	0	0	0	0	0	0	0	0	0	0	0	0	0	0	0	0	0	0	0	0	0	43119.043	0	0	0	0	0	0	0	0	0
Peak_001747	0	0	0	0	0	0	0	0	0	0	0	0	0	0	0	0	0	0	0	0	0	0	0	0	0	0	0	0	0	0	0	0	0	0	0	0	0	0	0	91625.305	0	0	0	0	0	0	0	0	0
Peak_001748	0	0	0	0	0	0	69171.695	0	0	0	0	0	0	0	0	0	0	0	0	0	0	0	0	0	0	0	0	0	0	0	0	0	0	0	0	0	0	0	0	133034.64	0	0	0	0	0	0	0	0	0
Peak_001749	0	0	0	0	0	0	0	0	0	0	0	0	0	0	0	0	0	0	0	0	0	0	0	0	0	0	0	0	0	0	0	0	0	0	0	0	0	0	0	132915.95	0	0	0	0	0	0	0	0	0
Peak_001750	62113.57	0	0	0	0	0	0	0	0	0	0	0	0	0	0	0	0	0	0	0	0	0	0	0	0	0	0	0	0	0	0	0	0	0	0	0	0	0	0	0	0	0	0	0	0	0	0	0	0
Peak_001751	0	0	0	0	0	0	0	0	0	0	0	0	0	0	0	0	0	0	0	0	0	0	0	0	0	0	0	0	0	0	0	0	0	0	0	0	0	0	0	302560.47	0	0	0	0	0	0	0	0	0
Peak_001752	0	0	0	0	0	0	238516.47	0	0	0	0	0	0	0	0	0	0	0	0	0	0	0	0	0	0	0	0	0	0	0	0	0	0	0	0	0	0	0	0	150181.17	0	0	0	0	0	0	0	0	0
Peak_001753	0	0	0	0	0	0	0	0	0	0	0	0	0	0	0	0	0	0	0	0	0	0	0	0	0	0	0	0	0	0	0	0	0	0	0	0	0	0	0	32761.639	0	0	0	0	0	0	0	0	0
Peak_001754	0	0	0	0	0	0	681616.9	0	0	0	0	0	0	0	0	0	0	0	0	0	0	0	0	0	0	0	0	0	0	0	0	0	0	0	0	0	0	0	0	1027177.94	0	0	0	0	0	0	0	0	0
Peak_001755	0	0	0	0	0	0	40177.695	0	0	0	0	0	0	0	0	0	0	0	0	0	0	0	0	0	0	0	0	0	0	0	0	0	0	0	0	0	0	0	0	0	0	0	0	0	0	0	0	0	0
Peak_001756	0	0	0	0	0	0	555231	0	0	0	0	0	0	0	0	0	0	0	0	0	0	0	0	0	0	0	0	0	0	0	0	0	0	0	0	0	0	0	0	583223.6	0	0	0	0	0	0	0	0	0
Peak_001757	0	0	0	0	0	0	289003.38	0	0	0	0	0	0	0	0	0	0	0	0	0	0	0	0	0	0	0	0	0	0	0	0	0	0	0	0	0	0	0	0	518365.38	0	0	0	0	0	0	0	0	0
Peak_001758	0	0	0	0	0	0	30518.781	0	0	0	0	0	0	0	0	0	0	0	0	0	0	0	0	0	0	0	0	0	0	0	0	0	0	0	0	0	0	0	0	0	0	0	0	0	0	0	0	0	0
Peak_001759	0	0	0	0	0	0	0	0	0	0	0	0	0	0	0	0	0	0	0	0	0	0	0	0	0	0	0	0	0	0	0	0	0	0	0	0	0	0	0	33568.355	0	0	0	0	0	0	0	0	0
Peak_001760	0	0	0	0	0	0	0	0	0	0	0	0	0	0	0	0	0	0	0	0	0	0	0	0	0	0	0	0	0	0	0	0	0	0	0	0	0	0	0	171650.5	0	0	0	0	0	0	0	0	0
Peak_001761	0	0	0	0	0	0	310433.7	0	0	0	0	0	0	0	0	0	0	0	0	0	0	0	0	0	0	0	0	0	0	0	0	0	0	0	0	0	0	0	0	747165.44	0	0	0	0	0	0	0	0	0
Peak_001762	0	0	0	0	0	0	0	0	0	0	0	0	0	0	0	0	0	0	0	0	0	0	0	0	0	0	0	0	0	0	0	0	0	0	0	0	0	0	0	57720.656	0	0	0	0	0	0	0	0	0
Peak_001763	0	0	0	0	0	0	304539.1	0	0	0	0	0	0	0	0	0	0	0	0	0	0	0	0	0	0	0	0	0	0	0	0	0	0	0	0	0	0	0	0	396818.47	0	0	0	0	0	0	0	0	0
Peak_001764	0	0	0	0	0	0	0	0	0	0	0	0	0	0	0	0	0	0	0	0	0	0	0	0	0	0	0	0	0	0	0	0	0	0	0	0	0	0	0	69791.29	0	0	0	0	0	0	0	0	0
Peak_001765	0	0	0	0	0	0	0	0	0	0	0	0	0	0	0	0	0	0	0	0	0	0	0	0	0	0	0	0	0	0	0	0	0	0	0	0	0	0	0	31124.205	0	0	0	0	0	0	0	0	0
Peak_001766	0	0	0	0	0	0	0	0	0	0	0	0	0	0	0	0	0	0	0	0	0	0	0	0	0	0	0	0	0	0	0	0	0	0	0	0	0	0	0	530465.06	0	0	9649.791	0	0	0	0	0	0
Peak_001767	0	0	0	0	0	0	0	0	0	0	0	0	0	0	0	0	0	0	0	0	0	0	0	0	0	0	0	0	0	0	0	0	0	0	0	0	0	0	0	28851.654	0	0	0	0	0	0	0	0	0
Peak_001768	0	0	0	0	0	0	581774.44	0	0	0	0	0	0	0	0	0	0	0	0	0	0	0	0	0	0	0	0	0	0	0	0	0	0	0	0	0	0	0	0	370312.16	0	0	0	0	0	0	0	0	0
Peak_001769	0	0	0	0	0	0	0	0	0	0	0	0	0	0	0	0	0	0	0	0	0	0	0	0	0	0	0	0	0	0	0	0	0	0	0	0	0	0	0	85084.34	0	0	0	0	0	0	0	0	0
Peak_001770	0	0	0	0	0	0	0	0	0	0	0	0	0	0	0	0	0	0	0	0	0	0	0	0	0	0	0	0	0	0	0	0	0	0	0	0	0	0	0	499969.6	0	0	0	0	0	0	0	0	0
Peak_001771	0	0	0	0	0	0	67230.805	0	0	0	0	0	0	0	0	0	0	0	0	0	0	0	0	0	0	0	0	0	0	0	0	0	0	0	0	0	0	0	0	0	0	0	0	0	0	0	0	0	0
Peak_001772	0	0	0	0	0	0	410169.25	0	0	0	0	0	0	0	0	0	0	0	0	0	0	0	0	0	0	0	0	0	0	0	0	0	0	0	0	0	0	0	0	868127.4	0	0	0	0	0	0	0	0	0
Peak_001773	0	0	0	0	0	0	0	0	0	0	0	0	0	0	0	0	0	0	0	0	0	0	0	0	0	0	0	0	0	0	0	0	0	0	0	0	0	0	0	65982.08	0	0	0	0	0	0	0	0	0
Peak_001774	0	0	0	0	0	0	0	0	0	0	0	0	0	0	0	0	0	0	0	0	0	0	0	0	0	0	0	0	0	0	0	0	0	0	0	0	0	0	0	321675.9	0	0	0	0	0	0	0	0	0
Peak_001775	0	0	30686.885	0	35412.09	0	61472.77	0	0	0	0	0	0	0	30670.637	19379.576	79780.99	0	0	29846.268	38962.625	0	13299.94	0	0	0	21574.799	0	0	0	0	50925.773	0	0	17979.596	15591.685	0	0	0	0	0	0	0	0	18958.436	0	0	0	0
Peak_001776	0	0	0	0	0	0	152349.47	0	0	0	0	0	0	0	0	0	0	0	0	0	0	0	0	0	0	0	0	0	0	0	0	0	0	0	0	0	0	0	0	437507.9	0	0	0	0	0	0	0	0	0
Peak_001777	0	0	0	0	16970.516	0	947.354	0	19031.32	8759.882	0	0	0	15914.603	16475.05	0	42124.902	10378.132	0	0	0	25466.404	0	0	3747.1692	0	31657.621	0	23735.41	25693.25	0	0	0	16065.493	9467.698	0	0	25776.348	0	90736.09	0	0	0	0	0	0	6640.063	0	0
Peak_001778	0	0	0	0	0	0	0	0	16602.39	0	0	0	0	0	4064.2166	20588.213	4946.439	0	0	0	39961.668	0	0	0	896.5503	0	0	0	0	0	11914.148	0	0	478.687	0	0	0	0	0	11190.995	0	0	0	7833.1113	0	0	0	0	0
Peak_001779	0	0	0	0	0	0	0	0	0	0	0	0	0	0	0	0	0	0	0	0	0	0	0	0	0	0	0	0	0	0	0	0	0	0	0	0	0	0	0	175443.23	0	0	0	0	0	0	0	0	0
Peak_001780	0	0	0	0	0	0	0	0	0	0	0	0	0	0	0	0	0	0	0	0	0	0	0	0	0	0	0	0	0	0	0	0	0	0	0	0	0	0	0	338945.4	0	0	0	0	0	0	0	0	0
Peak_001781	0	25434.309	22004.184	35115.582	38078.188	25718.752	29669.709	25405.648	23433.719	22568.14	44932.934	53575.2	37391.934	16285.446	27464.242	34545.07	22919.281	33515.277	29397.656	28297.396	25791.166	27532.203	24073.418	22339.896	23499.186	25827.521	42170.926	43834.79	24240.184	29645.975	18930.137	26915.643	28810.617	24849.41	0	29740.133	24720.186	19285.273	28452.188	36144.99	31218.967	28763.117	30142.23	33249.957	29948.428	21462.865	18934.02	21634.197	31896.168
Peak_001782	0	0	0	0	0	0	0	0	0	0	0	0	0	0	0	0	0	0	0	0	0	0	0	0	0	0	0	0	0	0	0	0	0	0	0	0	0	0	0	314870.97	0	0	0	0	0	0	0	0	0
Peak_001783	11477.391	23016.088	32271.146	11528.362	5841.3916	5443.527	82966.266	13020.085	11103.986	39191.77	13390.707	6737.316	6013.777	7964.1406	10910.062	8926.179	11458.447	0	7941.8433	12723.649	0	0	28695.928	26990.225	0	11859.67	8175.556	0	0	0	18309.63	15719.553	0	0	0	31441.383	18641.176	21361.51	15000.53	11839.974	14847.348	0	0	0	0	14851.387	15146.107	0	10498.81
Peak_001784	0	0	0	0	0	0	0	0	0	0	0	0	0	0	0	0	0	0	0	0	0	0	0	0	0	0	0	0	0	0	0	0	0	0	0	0	0	0	0	183025.2	0	0	0	0	0	0	0	0	0
Peak_001785	0	0	0	0	0	0	0	0	0	0	0	0	0	0	0	0	0	0	0	0	0	0	0	0	0	0	0	0	0	0	0	0	0	0	0	0	0	0	0	205770.86	0	0	0	0	0	0	0	0	0
Peak_001786	0	0	0	0	0	0	215059.73	0	0	0	0	0	0	0	0	0	0	0	0	0	0	0	0	0	0	0	0	0	0	0	0	0	0	0	0	0	0	0	0	314463.2	0	0	0	0	0	0	0	0	0
Peak_001787	0	0	0	0	0	0	0	0	0	0	0	0	0	0	0	0	0	0	0	0	0	0	0	0	0	0	0	0	0	0	0	0	0	0	0	0	0	0	0	90264.68	0	0	0	0	0	0	0	0	0
Peak_001788	0	0	0	0	0	0	0	0	0	0	0	0	0	0	0	0	0	0	0	0	0	0	0	0	0	0	0	0	0	0	0	0	0	0	0	0	0	0	0	139036.92	0	0	0	0	0	0	0	0	0
Peak_001789	0	0	0	0	0	0	122171.516	0	0	0	0	0	0	0	0	0	0	0	0	0	0	0	0	0	0	0	0	0	0	0	0	0	0	0	0	0	0	0	0	94952.47	0	0	0	0	0	0	0	0	0
Peak_001790	0	0	0	0	0	0	0	0	0	0	0	0	0	0	0	0	0	0	0	0	0	0	0	0	0	0	0	0	0	0	0	0	0	0	0	0	0	0	0	61957.38	0	0	0	0	0	0	0	0	0
Peak_001791	154724.36	0	0	0	0	0	0	0	0	0	0	0	0	0	0	0	0	0	0	0	0	0	0	0	0	0	0	0	0	0	0	0	0	0	0	0	0	0	0	0	0	0	0	0	0	0	0	0	0
Peak_001792	0	0	0	0	0	0	0	0	0	0	0	0	0	0	0	0	0	0	0	0	0	0	0	0	0	0	0	0	0	0	0	0	0	0	0	0	0	0	0	131651.11	0	0	0	0	0	0	0	0	0
Peak_001793	0	0	0	0	0	0	7945.128	0	0	0	0	0	7255.25	0	0	0	0	0	0	0	0	0	0	0	0	0	0	0	0	0	0	0	0	0	0	0	0	0	0	0	0	0	0	0	0	0	0	0	0
Peak_001794	36321.082	26226.475	120324.84	37665.54	0	25163.521	42363.668	0	0	31856.014	139143.84	95591.766	190385.7	78093.02	41805.312	122098.61	51775.637	119247.836	0	69708.82	72985.305	19120.719	71845.95	99185.97	27809.846	63491.125	86507.914	33138.25	25264.785	107765.375	8680.556	12518.225	70677.8	76250.875	11090.893	52658.926	97187.45	140240.38	60280.17	141662.14	12054.038	51688.293	81374.85	20010.25	50709.902	27725.729	52456.49	45606.266	0
Peak_001795	650104	317765.22	381882.8	369226.2	1285722.8	229035.03	3862408.8	1451044.6	3696425.8	1862660.5	2427940.2	2062191.5	1946540	923806.3	1880795	1202020.1	2816074.5	993916.2	1823768.6	816142.44	849233.8	1450528.8	3334567.2	1990438.6	201317.16	3087163.2	3286135.2	296935.34	1524503.9	815687.6	2477593	2737540	752714.7	412669.8	1062604	1023697.44	1750432.1	1775066	2736721	2854234	564882.06	1143499.6	1455423.2	2147683.5	373246.38	611785.9	966134.44	251514.05	2095562.6
Peak_001796	0	0	35285.125	8507.259	0	23500.205	8921.683	34430.8	19756.324	28899.896	26811.168	17012.44	15384.181	35705.473	16146.021	47997.137	76895.55	35899.297	36850.77	51637.723	43039.766	38423.01	48501.02	8651.146	25357.854	9412.405	19180.008	25780.83	53894.56	43838.18	72691.78	57158.105	35426.316	44738.555	67928.19	29117.08	36927.203	42533.605	0	16331.696	9590.458	0	7496.616	0	12099.326	0	25775.52	6080.1084	11370.42
Peak_001797	45998.1	0	0	0	0	0	0	0	0	0	0	0	0	0	0	0	0	0	0	0	0	0	0	0	0	0	0	0	0	0	0	0	0	0	0	0	0	0	0	0	0	0	0	0	0	0	0	0	0
Peak_001798	0	0	0	0	0	0	0	0	35689.652	0	0	0	0	0	0	0	34568.574	0	0	0	0	13476.615	0	0	0	25621.695	0	0	22144.562	0	27289.291	36552.01	15105.271	0	0	0	0	21613.578	43719.668	0	0	0	0	21369.037	0	0	0	0	0
Peak_001799	0	0	0	0	0	0	0	0	0	0	0	0	0	0	0	0	0	0	0	0	0	0	0	0	0	0	0	0	0	0	0	0	0	0	0	0	3154.8137	0	0	18925.926	0	0	0	18527.23	0	0	0	0	0
Peak_001800	250938	141504.56	34890.59	74694.28	155488.9	100391.08	88259.6	149666.86	162816.27	57315.64	47688.23	184948.89	139766.95	72423.39	113428.89	204286.61	109536.34	114708.57	145904.98	191916.03	143751.84	217481.47	77267.99	103011.15	109137.336	265656.9	142662.6	17826.191	67610.016	142061.88	185852.66	142884.44	137432.55	65791.55	223802.56	143072.4	47297.973	85200.97	90821.95	240871.38	35460.848	155068.02	57422.25	177886.52	95417.49	100732.72	112450.586	45445.21	0
Peak_001801	32468.975	14980.101	22615.508	65314.344	43023.293	45260.074	0	0	14077.472	62581.22	46654.31	31239.957	16373.748	0	0	21417.918	17414.652	0	66978.82	52542.5	79015.95	0	26111.1	37766.87	19962.684	0	29348.436	14864.688	0	38138.53	12197.952	32061.773	20077.643	31641.371	25801.828	15006.256	30802.385	0	0	0	20625.998	0	21212.371	0	0	0	0	33535.426	0
Peak_001802	0	0	0	0	0	0	0	0	0	0	0	0	0	0	0	0	0	0	0	0	0	0	0	0	6994.5776	0	0	0	0	0	0	7749.0986	0	9633.711	0	0	0	0	0	14581.778	18317.633	0	0	0	0	0	0	0	8853.129
Peak_001803	0	0	0	0	0	0	0	0	0	0	0	0	0	0	0	0	0	0	0	0	0	0	0	0	0	0	0	0	0	0	0	0	0	0	0	0	0	0	0	0	0	0	0	0	0	0	0	0	0
Peak_001804	0	0	0	0	0	0	0	0	0	0	0	0	0	0	0	0	0	0	0	0	0	0	0	0	6994.5776	0	0	0	0	0	0	7749.0986	0	12956.562	0	0	0	0	0	10229.886	18317.633	0	0	0	0	0	0	0	8853.129
Peak_001805	0	0	0	0	0	0	0	0	0	0	0	0	0	0	0	0	0	0	0	0	0	0	0	0	0	0	0	0	0	0	0	0	0	0	0	0	0	0	0	0	0	0	0	0	0	0	0	0	0
Peak_001806	53928.9	55711.863	65225.05	46596.16	65607.984	42709.8	70737.94	43505.496	68152.75	57905.62	79933.42	76145.96	84398.76	64859.586	76268.24	84465.05	72389.27	66236.82	55117.773	61552.887	35667.293	54832.35	45752.8	65043.824	50786.887	58765.754	52754.87	34928.42	56679.094	46094.176	70994.81	49608.555	48465.477	46399.21	19109.18	38882.99	71577.74	29836.438	60024.684	86662.14	41361.85	56927.656	52191.926	69532.85	57563.617	62876.105	67335.67	47569.66	84014.2
Peak_001807	69445.39	36424.56	34635.277	51728.723	41243.926	57427.75	60243.797	55381.707	63701.68	83777.34	70461.37	77969.34	81783.18	48677.875	59601.39	74606.766	74065.09	57275.055	41558.2	86902.266	64051.656	42079.03	70257.11	34267.16	42004.86	0	64275.67	83958.94	83640.46	62608.953	62508.52	52699.613	54863.39	71405.99	96713.58	65206.094	46809.695	63394.746	49520.65	29106.389	63969.88	41966.875	72151.76	76319.26	0	67872.36	28978.062	62095.223	64911.22
Peak_001808	68138.055	63234.242	81184.75	63035.08	71926.25	36059.047	55566.195	27533.414	51615.14	49662.61	61654.477	68575.914	82366.9	38142.56	34831.055	73633.305	38697.645	67474.83	64755.76	90506.875	19625.328	73277.89	57472.977	31446.637	31260.83	66862.68	34536.02	37465.336	43720.79	35877.336	81931.63	34245.402	36762.65	101051.55	23311.47	10968.654	34417.176	22211.002	47028.92	80026.24	57008.07	91557.96	125631.49	137210.02	95407.03	87271.28	118163.71	49142.43	93258.26
Peak_001809	6210.8755	7043.568	13282.192	12486.55	0	0	12481.528	13004.414	29044.457	16091.745	31223.916	20731.193	36393.56	33401.68	18894.664	20112.822	56092.105	36626.38	26813.156	29044.42	31164.248	54360.6	50098.242	33218.04	33655.742	28414.93	54850.434	40840.516	47714.88	95046.25	85241.734	71877.54	82350.21	27375.998	78805.945	18426.77	46960.293	39101.895	77260.5	45584.887	20355.594	21450.533	40038.434	27856.314	8230.416	12642.269	16757.303	0	27835.863
Peak_001810	195469.53	303754.44	995922.9	185031.78	3783787.5	320017.56	4205162	880522	304278.75	481921.22	1234687.9	1940905.6	1899017.4	830731.06	3289809.8	843188.06	1998854.9	865224	495800.88	1044850.3	1073424.9	200585.55	1703916.6	3009753	196285.7	879678.25	2057783.9	190869.98	200539.69	1431179.5	415737.88	3054071.2	444211.75	202155.11	1046466.9	622992.6	1165408.1	495518.9	1850966.9	2175982.8	241573.94	1227962.2	24178.611	2626095.5	2761577.2	205201.28	339281.44	92990.59	1992086
Peak_001811	81008.82	137046.1	198675.23	69917.414	307030.1	100890.38	296851.75	258645.77	220826.61	220173.39	266479.22	329678.16	399878.78	225638.16	393461.6	531998.2	156427.98	246612.84	281611.8	391414.44	194557.16	262179.4	367511.06	397275.12	145020.56	285990.34	736386.25	100179.04	112852.805	322150.9	149146.03	329922.28	283108.94	139244.61	261811.97	171110.92	282474.9	240800.55	323990.88	312577.97	173906.75	336216.28	22777.91	417223.12	379148.03	107561.91	131603.45	120862.89	356294.7
Peak_001812	22841.15	105898.52	59983.742	18843.316	86963.18	27287.025	121309.195	63296.758	162325.67	55248.645	148794.44	118028.586	84515.5	77289.71	112147.92	75358.68	92437.19	103777.4	100180.03	100631.52	75765.08	71201.96	122349.2	92953.41	59311.734	121072.78	99647.79	12290.13	76105.75	59744.426	80310.45	99296.125	46618.277	60669.27	72191.414	75462.914	123353.97	82237.88	108136.66	131782.08	34746.46	122608.12	63029.527	91694.46	74433.35	42910.45	70786.24	17180.41	134433.36
Peak_001813	206320.83	246854.9	146300.44	246111.36	263158	156383.97	279381.72	141409.14	301053	110192.35	337403.22	288878.44	243651.61	277677.8	215551.66	151323.58	230407.66	258039	68951.56	156439.61	158465.73	143588.72	272851.38	327730.72	118175.99	288823	206877.25	0	53501.926	170683.1	263730.34	234775.75	153432.53	62517.36	159117.1	219706.2	266716.72	192002.31	238483.5	316925.34	135552.69	319170.56	98707.93	152577.53	269590.3	193149.06	225407.05	0	203331.45
Peak_001814	3734794.5	2691004	2942390.8	3117209.5	3034630.2	3342494	3180021	2537390.2	3199836.5	2615734.5	3434589.8	3177467.2	3239581.8	2434789	3014721.5	2660911.8	3158805	3293213.5	1780466.4	2050680.9	3361923.5	3005650.8	3892194.2	3735705	3336413.5	3113472	2422947.8	4686978.5	3838588.2	3963503.2	3069092.2	2755505.5	2828915.5	3070852.2	2610601.2	3095207.8	3227615.8	2485613.2	3581935.5	3444897.8	3185115.5	4095078.2	1492514.5	3345544.8	3278472	2914873.5	3138967.5	3608543.5	3786746.2
Peak_001815	66714.66	481795.84	156344.94	256435.62	463913.53	35512.777	388667.22	195116.39	56384.59	135881.44	405345.88	281406.53	213810.11	304639.2	309685.25	241960.92	94299.8	88368.64	79495.234	251241.25	73111.24	62625.934	57414.613	352177.7	35063.344	33446.973	196682.25	88555.12	14066.966	15900.447	80750.95	41494.957	32235.781	15271.238	84933.56	174706.6	34874.504	114025.43	60910.44	49722.203	80919.71	35224.684	94954.79	51190.176	127073.1	157554.6	105672.07	15623.3955	409787.25
Peak_001816	47144.758	115899.94	143606.83	94191.55	196918.48	57544.35	269558.34	84276.55	161803.9	83076.61	172473.52	174115.05	202751.06	99813.945	198654.48	77714.57	158935.95	278707.72	133204.8	51659.59	113914.09	85941.29	207582.1	307728.44	154443.4	428955.4	259595.11	92673.47	118482.19	151417.95	180158.69	139619.86	115176.11	132334.23	58260.16	73743.23	157102.98	88191.28	280713.6	497388.12	68292.9	289017.8	194154.47	277533.97	195441.45	96449.4	130831.39	128884.12	284952.28
Peak_001817	46768.527	4310.1855	0	33555.96	0	40083.055	4878.6646	0	4986.7593	0	0	0	0	0	0	0	0	0	0	0	0	7557.09	0	7612.138	8882.594	0	0	84318.7	44349.98	1484.8702	0	0	0	44696.074	0	12669.963	0	0	0	0	35404.65	8057.532	0	0	0	13713.257	0	34471.4	0
Peak_001818	164807.53	35293.188	37036.758	190983.94	34659.88	18170.617	301053.97	26243.46	59605.95	231771.52	0	59213.395	334527.56	76239.86	142299.83	795221.4	110267.88	86276.3	1920182.5	575006.06	61563.793	2293378.8	22993.998	164768.58	338760.38	60025.234	1905576	1216839	1011829.3	157190.34	69317.67	114672.88	461572.16	70726.3	0	208793.16	70129.43	222564.08	939935.8	33289.473	39903.035	64959.586	2556296.8	189853.78	55633.49	20059.87	107431.5	1346276.2	116427.71
Peak_001819	21447.863	13468.49	16384.47	15527.649	19354.273	15161.749	20961.71	0	0	5047.386	18971.502	18313.492	26146.287	0	19658.871	0	13898.022	25403.377	0	0	17597.674	19282.17	25566.477	35217.74	29322.527	45705.7	22133.07	0	8337.528	32315.209	11818.879	18138.484	0	18893.654	0	11418.809	20047.346	0	46429.992	44282.43	24552.281	45678.945	0	24960.273	27847.627	8064.8047	15247.75	15156.224	21914.67
Peak_001820	0	0	0	0	0	0	0	0	0	0	0	0	0	0	0	0	0	8199.534	0	0	0	0	0	0	0	7752.3374	0	0	0	0	0	0	0	0	0	0	7307.7915	0	0	8161.0503	0	9028.762	0	0	0	0	0	0	0
Peak_001821	0	0	0	0	0	0	0	0	0	0	0	0	0	0	0	0	0	0	0	0	0	0	0	0	7200.0757	0	0	0	0	2618.629	0	0	0	0	0	0	0	0	0	0	0	2763.6223	0	0	0	0	0	0	0
Peak_001822	48343.94	0	0	37894.113	0	64526.2	8463.022	0	8990.284	0	0	0	0	0	0	0	0	0	0	0	0	0	6089.2935	0	0	14578.059	0	85431.875	66154.68	0	0	0	0	69565.555	0	0	0	0	7730.2373	9009.501	27306.365	0	0	0	0	0	0	52464.844	0
Peak_001823	0	25324.014	0	9378.937	0	0	0	0	0	0	0	0	0	8721.08	0	0	0	0	0	0	0	0	0	0	0	0	0	0	0	0	0	0	0	0	0	0	0	0	0	0	0	0	0	0	0	0	0	0	0
Peak_001824	0	8752.427	0	0	0	0	0	0	6921.322	0	0	0	0	0	0	0	0	5302.4243	0	0	1802.2504	0	12384.289	0	0	23504.97	0	0	0	10444.836	4488.742	9003.208	0	0	0	0	12054.003	0	0	31991.027	0	29355.254	0	0	7247.921	0	0	0	0
Peak_001825	0	0	0	0	0	0	0	0	0	0	0	0	0	0	0	0	0	0	0	0	0	0	0	0	0	0	0	0	0	0	0	0	0	0	0	0	0	0	0	0	0	0	0	0	0	0	0	0	0
Peak_001826	0	0	0	0	0	0	0	0	0	0	0	0	0	0	0	0	0	0	6152.324	0	0	27594.844	0	0	0	0	0	0	0	0	0	0	0	0	0	0	0	0	0	0	0	0	20367.398	0	0	0	0	0	0
Peak_001827	0	0	0	0	0	0	0	0	4159.7793	0	0	0	0	0	0	0	0	0	0	0	0	0	13443.5625	0	0	0	0	0	0	18547.549	0	0	0	0	0	0	4568.8716	0	0	0	0	0	0	0	0	0	0	0	0
Peak_001828	87818.984	62532.92	144942.84	93982.875	107644.695	120993.44	147247.86	63689.918	136725.7	130396.25	120762.4	124918.81	164825.66	106763.22	87527.586	136538.17	89231.26	132810.66	84614.484	130694.875	62589.43	74521.055	82972.125	129812.71	99821.94	114820.83	102433.52	77520.92	114007.99	67096.96	119194.34	70776.91	101454.37	92425.12	55189.246	108675.19	105683.49	89000.03	86853.51	122657.664	70379.9	86053.76	80881.46	121847.195	87212.516	126252.96	127344.58	86046.71	137658.55
Peak_001829	1478853.2	2086689.2	1599527.2	1449000.1	1624215.4	916442.7	2359945.5	1321805.8	2487261.8	1610175.2	2404868.5	1775333.8	1727387	1579109.8	1503627.9	1574583.9	926153.25	1541483.2	1015503.94	1778302.5	794823.25	890772.7	1160390.8	2065379	1102680.6	1177365.6	1144427.9	410676.66	667338.7	750362.2	1527047.5	908198.6	829624.8	696693.3	677957.5	1274262.8	1147842.5	1395710.1	1231820.5	1087665.8	930816.5	907058.4	666853.6	915819.4	1061022.4	1381707.2	1535698.1	566820.75	2017788.2
Peak_001830	0	24171.414	16730.986	35504.016	7513.2925	39596.055	21177.666	22464.021	13094.525	23359.316	58823.246	26923.021	8250.143	12764.344	12944.303	15294.389	0	8727.103	7291.8423	17612.25	15374.449	44103.324	20557.863	48289.39	28781.316	13522.8955	0	24106.74	15296.469	53870.04	20735.643	0	27005.936	19475.508	40217.055	20063.527	0	15610.46	48791.13	48909.766	59235.465	52788.09	0	30668.342	0	39759.223	39423.473	40469.98	43278.703
Peak_001831	676583.25	838586.6	896526.44	883291.44	617583.4	1542589.4	1620014.2	1300265.6	1548936.8	1507052.1	1551294.6	1678036.6	1615011.4	1274204.4	980682.3	1370240.1	1398909.9	1546049.5	1769604.6	1548658.1	1102952.4	1697377	1257047.9	1412292.2	1688501.2	1988036.1	1879557.2	2210248.5	2080378.9	2038156.1	2348982.8	2208020	2407515.2	3059931.8	1575188.9	1741373.4	1830411	2034716.6	2299637	2614735	877882.8	1498554.8	1557201.5	1331935.5	1275751.2	1089329.4	997805.1	818848.1	743723.8
Peak_001832	834216.1	1447858	1042695.06	880234.1	710557.1	520065.97	1200139.6	886174.8	724827.75	1140379.4	622884	736681.3	768768.5	1087904.5	634091.7	889120.94	935692.9	895963.94	989870.6	1216416.1	1319950.1	1511837.5	1011398.44	1054228	1374642.1	886682.94	1020197.8	1193368	642023.06	1083166.8	995104.7	1028315.8	1139374.5	1038525.75	1129198	685762.56	910329.56	1057563.2	1003987.2	807229.2	863253	701056.7	664444.94	734819.7	1108980	1055809	1078427.9	818849	930700.5
Peak_001833	22037.512	26125.371	8901.562	30790.05	21321.574	5365.4683	18994.176	0	21865.422	0	31589.553	31449.396	21136.863	12836.824	14203.136	18935.242	6932.353	20892.404	0	46835.824	12856.2705	34355.29	18234.213	22784.738	32267.883	0	29283.814	8388.753	19089.266	18454.387	8076.929	5392.207	24107.467	14599.255	6939.1	31484.613	14929.041	20342.727	48782.613	14975.498	14779.365	31351.508	21201.473	11004.659	20141.332	23175.17	25299.19	26278	42218.49
Peak_001834	381094.7	404955.44	658929.56	457116.3	153407.19	475953.56	662844.7	296608.44	439353.34	254424.89	284542.66	262680.53	506540.06	225444.72	294322.22	375270.94	502241.2	750896.4	460023.12	259976.64	330589.22	501981.6	449978.84	428410.3	439619.12	634457	286157.1	519720.88	661988.3	306484	780897.44	133847.31	389951.22	652943.56	173756.05	337719	449926.78	463703.5	577808.1	714699.9	421566.88	578788.4	519161.62	430147.03	485900.34	627750.3	748859.7	584748.8	455374.9
Peak_001835	22386.818	42899.23	17168.502	27622.297	41614.547	0	77227.33	25611.742	0	26649.412	52023.906	35509.934	54957.69	24553.184	34436.52	24111.81	34239.9	45577.094	33800.62	16441.389	0	44138.32	29560.373	55654.277	41167.152	89795.71	33840.87	0	35375.676	78061.336	0	46303.434	21824.889	0	23273.918	29340.762	36000.773	35797.742	61071.42	75132.69	0	26913.479	42155.184	54487.34	41788.707	13708.697	12658.571	0	43532.723
Peak_001836	9508.93	0	0	13940.972	0	58772.727	0	0	0	0	0	0	0	0	0	0	0	0	0	0	0	0	0	0	0	0	0	29323.5	0	0	0	0	0	0	0	982.6195	0	0	0	0	11628.963	0	0	0	0	0	0	0	0
Peak_001837	0	44637.734	55309.105	8724.565	0	0	10536.088	9814.341	0	33687.96	0	4986.9517	16005.394	25098.21	4751.798	15550.076	9824.956	47587.97	22261.611	9246.04	0	17590	19972.229	12240.916	9449.625	57479.496	9130.3	13525.412	16116.164	9662.648	38284.133	10144.541	19602.479	17683.9	0	0	15076.407	0	48955.13	44073.88	0	153774.06	16114.034	15172.729	31837.03	0	20829.234	23307.02	6676.784
Peak_001838	0	0	0	0	16781.172	0	0	0	1992.4469	0	14415.482	9797.702	23294.453	0	8208.33	0	0	0	0	0	0	0	0	16473.434	0	0	8746.752	0	0	438.90604	0	0	0	0	0	0	119.81984	0	10219.347	0	0	2781.505	0	10875.258	0	0	0	0	0
Peak_001839	0	4894.565	8241.133	0	300.7061	0	0	0	14776.68	11490.573	0	0	289.41476	12607.967	0	22139.031	15918.08	0	0	16349.747	16295.294	8017.3506	0	0	7693.8687	0	0	0	0	13570.359	10752.695	0	7809.464	0	14973.347	0	15906.086	6559.9297	0	0	0	0	0	0	0	0	10692.112	0	0
Peak_001840	32618.592	0	0	42278.35	0	33570.49	0	0	0	0	0	0	0	0	0	0	0	0	0	0	3136.6768	0	0	0	18858.064	0	0	10680.186	10037.188	0	0	0	0	23281.127	0	14280.621	0	0	0	0	31404.502	0	0	0	0	34437.38	0	12968.367	0
Peak_001841	155018.3	127493.38	139964.75	133547.08	74612.836	130943.055	325756.97	115224.46	190346.42	145662.56	80583.36	84718.19	139778.38	93122.445	98953.75	148848.38	180618.95	203963.23	97989.29	125517.25	73216.29	185540.67	140228.23	153843.45	207021.4	155365.92	112169.24	156372.3	262025.25	109837.83	186663.39	70600.46	102847.92	193382.2	31855.95	144488.64	170797.62	113716.18	161076.69	154373.45	122608.73	139850.78	98913.9	105631.73	98741.33	157414.38	139503.45	154772.08	134900.9
Peak_001842	316824.47	358632.4	328540.5	226109.62	339632.4	306471.44	413253.75	305738.9	400135.1	265804.47	256504.47	373871.75	373621	197935.7	301528.66	315878.22	291145.16	178462.9	461400.75	438936.03	424609.38	407681.9	244583.2	442534.1	388401.75	479262.84	471966	424956.84	369283.34	369991.1	410051.8	274272.2	282718.94	330662.8	303699.44	369229.47	250259.47	134515.44	436497.9	384462.88	281830.2	284164.78	365359.06	375882.97	398318.44	356012.3	329145.22	125357.836	353111.7
Peak_001843	0	0	0	0	0	0	0	0	0	0	0	0	9479.85	0	0	0	0	0	0	0	0	0	0	0	0	0	0	0	15459.319	0	0	0	0	0	0	0	12938.145	0	0	21476.83	9284.589	0	19054.904	0	0	16511.13	0	0	0
Peak_001844	0	0	0	0	0	0	0	0	0	0	0	0	0	0	0	0	0	0	0	0	0	0	0	0	0	0	0	0	0	0	0	0	0	0	0	0	0	0	0	0	0	0	0	0	0	0	0	0	0
Peak_001845	0	0	0	0	0	0	19873.61	0	0	5139.729	0	0	0	0	0	16335.065	0	0	98458.016	36847.11	0	134976.88	0	0	0	0	57352.496	43371.13	0	0	0	0	0	0	0	0	0	0	5151.786	0	0	0	30134.262	0	0	0	0	33441.586	0
Peak_001846	0	0	0	0	0	0	0	0	0	0	0	0	0	0	0	0	0	0	0	0	0	0	0	0	0	0	0	0	14675.06	0	0	0	0	25197.441	0	10446.423	0	0	0	0	4856.802	0	0	0	0	10995.873	0	0	0
Peak_001847	28389.475	9544.604	0	47881.316	0	0	37431.66	0	0	68610.4	0	0	40592.617	8329.811	0	74411.97	0	27667.924	573748.94	88819.13	0	1126949.9	0	23725.613	120928.48	0	323299.3	316646.75	182324.44	33357.51	0	0	87191.86	36527.36	39907.66	0	0	25898.082	228564.61	0	0	40722.23	650711.8	0	0	5082.312	8855.688	649153.8	9377.699
Peak_001848	0	0	0	0	0	0	0	0	0	0	0	0	0	0	0	0	0	0	0	0	0	0	0	0	0	0	0	0	0	0	0	0	0	0	0	0	0	0	0	0	0	0	0	0	0	0	0	0	0
Peak_001849	21100000	22100000	25800000	20700000	2.70E+07	20400000	28600000	20400000	26600000	23800000	30300000	30300000	30800000	26100000	27500000	2.80E+07	25400000	27600000	25400000	26600000	19700000	22700000	23700000	27700000	20900000	28900000	26300000	20100000	23200000	23200000	29900000	22500000	2.40E+07	23800000	18300000	2.10E+07	26100000	22600000	2.90E+07	33700000	19600000	25400000	27500000	27600000	23700000	24100000	27800000	20900000	30100000
Peak_001850	342464.75	1423409.4	1596419.9	1273776.8	1407447.2	1306929.2	1362571.1	1559928	1703768.8	1657095.1	1484597.2	1325970	1487981.9	1572883.8	1259110.4	1770105.4	1343703.5	1686704.4	1692646.1	1642387.9	1305291.6	1652657	1642965.4	1385100.4	1643024.1	1145050.6	1335003.9	1042930.2	1678174.2	1443124.4	1629028.2	1599541.2	1500586.8	1479889.2	1190406.6	1650243.4	1745070.4	1748837.8	1232638.8	1289037.1	1051760.1	1690951.9	1307729.6	1379871	1657805.9	1547981.8	1593054.6	1204821.2	1702941.5
Peak_001851	53513.914	0	0	36643.94	0	28019.467	18419.717	0	137223.4	65153.625	97607.09	47563.098	109253.77	0	0	24665.498	87368.46	198363.94	94775.23	112747.22	62244.33	128639.59	114246.1	103393.695	95575.71	317267.16	241342.5	108800.375	126445.78	298004.38	216218.11	227328.34	177659.33	129323.71	118098.445	82697.195	164522.16	116239.766	391330.6	250897.83	40556.266	133431.7	230988.69	136654.39	61066.008	37842.637	0	25142.293	0
Peak_001852	0	0	60648.086	0	84503.1	22544.268	109207.61	38458.984	23052.72	0	23948.281	20556.812	45992.62	0	86788.836	37898.637	40952.145	42995.582	43256.777	26951.643	49434.332	15959.73	49909.832	28959.719	0	64074.973	39724.934	0	28698.953	15714.434	40244.84	18589.82	44415.004	19303.541	6358.9824	22393.99	0	16947.8	0	36640.684	0	0	33288.062	38195.934	26968.312	13960.067	43728.15	0	49831.492
Peak_001853	0	0	0	0	0	0	0	0	8019.2466	6598.8267	0	0	0	0	0	0	0	2685.2808	0	0	0	17185.63	17812.158	0	7430.774	8170.508	0	0	10940.238	0	19146.682	0	0	0	17254.777	0	0	0	0	0	0	0	0	0	0	16035.126	0	0	0
Peak_001854	0	0	0	0	0	0	0	0	0	0	0	0	0	0	0	0	0	0	0	0	0	0	0	0	0	0	0	0	0	0	0	0	0	0	0	0	0	0	0	0	0	0	0	0	0	0	0	0	0
Peak_001855	180598.38	400549.7	239010.88	252577.95	197438.5	274293.7	362975.53	393509.28	537431.56	440494.44	614467.2	478868.34	572472.9	694555.1	582012.56	730797.94	694895.9	843668.8	716300.5	1178219.6	728482.8	1053893.8	974042.8	851809.44	1171873.4	843146.56	1277524.2	1184464.9	1009957.7	1106100.2	948093.94	852770.6	1025543.44	963579.25	1111122.2	871305.5	980396.06	804581.94	1158815.1	832731.44	175436.6	415081.5	281397.97	295750.6	229042.69	222820.75	251303.33	321933.22	285985.28
Peak_001856	0	0	28183.125	20069.184	62032.918	30921.564	19861.795	51191.01	43699.41	35253.176	83741.83	101718.59	96974.95	3278.7014	0	0	84145.805	58631.8	62694.043	24717.096	43098.094	38057.992	0	36280.625	0	90570.734	69109.805	24146.066	0	46667.152	10.229828	10164.265	48864.395	39136.152	32317.805	18840.473	0	0	41698.67	28389.322	0	32061.252	31070.494	105921.79	38642.305	0	26550.457	25078.234	138731.78
Peak_001857	0	18858.709	0	0	0	0	36232.008	0	20962.123	0	38759.598	0	0	202.44153	37714.223	10318.847	0	9549.297	0	19407.184	0	29986.068	0	31181.31	0	17549.475	8632.193	0	0	0	0	0	47826.9	0	6320.0415	0	0	0	0	0	0	0	0	18474.918	0	0	0	0	0
Peak_001858	0	0	0	0	0	0	0	0	0	0	0	0	0	0	0	0	0	0	0	0	0	0	0	0	0	0	0	0	0	0	0	0	0	0	0	0	0	0	0	0	0	0	0	0	0	0	0	0	0
Peak_001859	289241.16	147741.42	246999.66	251749.16	171982.47	118327.125	242328.08	145369.84	208925.95	140023.52	290158.47	213384.39	209698.95	203433.4	162799.27	155244.4	211244.16	235588.25	215669.75	226459.06	296663.4	456047.6	319866.5	327997.7	441777.12	369886.3	304078.06	403796.06	406285.44	289475.62	361220.7	240483.58	305384.4	481853	206134.33	312148.5	307351.03	271101.97	324139.25	361707.2	241775.12	238395.44	159586.22	255827.39	264009.72	331992.47	295018.94	261271.5	172917.48
Peak_001860	336952.84	380407.47	279999.25	298881.6	352737.12	344352.47	559150.25	344761.5	480000.3	419177.5	786068.6	652172.8	649297.6	462315.06	552485.4	527914.1	552337.56	475310.56	517920.2	581907.56	434525.12	466328.84	432157.5	563211.1	434565.06	490476.25	597381.3	388758.62	343149.8	462602.34	411417.22	560559.56	436735.16	336210.28	248982.95	353622.56	388907.62	403640.2	573629.4	587249.25	421278.3	460536.84	504956.16	578817.56	394179.7	343060.53	440253.94	347460.3	474976.06
Peak_001861	0	0	0	0	0	0	23945.72	8679.899	30229.287	16179.6875	8200.418	7041.0737	12630.787	0	9991.211	0	18203.738	32344.05	0	0	0	0	17990.934	5608.067	16106.003	44447.395	19336.744	0	46567.074	10411.034	25501.762	19625.383	25919.486	0	0	0	25754.697	14327.089	25809.096	35749.41	0	17347.4	26991.234	7114.1616	7899.0283	0	19934.807	0	30070.195
Peak_001862	0	0	0	0	0	0	0	0	0	0	0	0	0	0	0	0	0	0	0	0	0	0	0	0	0	0	0	0	0	0	0	23154.082	0	0	0	0	0	0	0	0	0	0	0	0	0	0	0	0	0
Peak_001863	309335.66	228402.12	206652.27	89491.98	87673.914	153791.6	221856.47	185903.84	228728.5	284979.72	240913.22	292790.97	296661.44	194866.88	178903.9	339076.97	331552.53	471293.72	401439.47	503144.78	278064.16	590864.2	296215.8	373326.4	454569.16	425699.6	517513.12	393457.88	432058.66	354791.84	403405.62	215589.9	402864.53	340887.34	211590.08	228384.81	276867.25	359668.34	570588.7	406929.5	145344.55	366240.12	334411.5	215449.39	178940.19	209259.9	240577.06	255996.17	128129.66
Peak_001864	32214.738	48447.37	69674.914	41625.89	57001.89	10700.371	33724.008	14535.383	42774.12	0	119751.516	116638.14	42965.117	21642.574	18215.662	23014.727	20368.812	14004.577	29777.625	4776.143	18930.371	47836.77	36196.06	122086.25	48233.93	78722.75	39881.09	56918.082	22288.293	48251.293	36122.355	15579.951	92332.125	34769.965	0	17737.736	15241.719	24749.395	34694.312	92242.58	13646.17	39572.504	63188.957	21580.693	87687.945	61295.355	82354.086	43164.766	102557.78
Peak_001865	0	0	0	0	0	0	0	0	0	0	0	0	0	0	0	18331.408	0	0	0	65167.14	0	0	0	0	0	22486.719	0	0	0	0	0	0	0	0	0	0	0	0	0	463938.47	0	0	0	0	0	0	0	0	0
Peak_001866	1082604.1	1992011.6	1428173.2	1689454.8	971081.8	628563.2	1633750.2	1184926.9	1981334.4	1464149.5	766944.6	763738.2	1168282.9	921127.44	603765	1004234.8	1572886.1	792357.44	1022713.94	902199.8	769853	1230994.2	654477.1	1964151.1	1807566.9	987933.56	1442605.9	1049242.2	1750735.2	782493.25	1227327.2	1440582.8	1306953.6	899235.56	620069.25	1748040.5	1818043.4	1791266.6	1666830	1159027.5	1209025.5	1530058.5	633906.75	1034665.8	1320698.1	1675461.5	1165447.6	1138478.5	1498797.4
Peak_001867	719390.1	900342.44	709114.75	1091889.9	389722.47	210347.14	1862312.4	777931.3	1268044	749767.25	455793.66	353656.78	447639.5	1200668.2	285130.4	505016.28	1345883.9	576473.8	989077.7	1195261.6	1005417.5	1105124	681842.75	682276.7	1780701	537775.94	693328.25	471734.7	1231959.1	992313.06	2037274.4	1423595	629097.4	2235592.8	955180.6	2950524	1569966.6	1455811.6	2701667.2	1677697.1	879688.94	1582174	236647	976933.3	935619.1	2221469.8	1119493.2	1234313	1493145.9
Peak_001868	0	0	0	0	0	5371.8335	0	0	0	0	0	0	0	0	0	0	0	0	0	0	0	0	0	0	0	0	0	37635.434	0	0	0	0	0	0	0	0	0	0	0	0	0	0	0	0	0	0	0	0	0
Peak_001869	0	0	13203.186	0	9885.227	0	0	0	0	0	15902.558	31982.957	0	0	0	4587.717	0	0	0	0	0	15945.673	0	32617.248	24008.232	13350.189	0	311.9355	0	0	0	0	0	0	0	0	0	0	0	0	0	0	6585.6274	0	21758.5	0	4319.049	0	0
Peak_001870	0	0	0	0	0	0	0	0	0	0	0	0	0	0	0	0	0	0	0	0	0	0	0	0	0	0	0	0	0	0	0	0	0	0	0	0	0	0	0	0	0	0	0	0	0	0	0	0	0
Peak_001871	1151409.8	959082	1003416.44	905050.7	1175566.4	547073.06	826580.94	797912.8	2036069.1	1235799.9	1102539	1007275.56	452058.47	654111.06	1407104.4	1004006.2	1359200.1	1691547.8	681525.4	1234535.6	1652492.8	955592.4	3540588.8	1210332.9	1171336.4	2435874.8	2277301.8	1934463.2	1865609.5	1765508.2	1664191	2341532.2	1415719.2	1715773.9	102747.375	3426431.5	3327256	1922862.8	1819635.5	3331653.8	1821552.6	1376884.6	1214535	2485675.8	907802.44	1732045.9	759375.75	1154302.1	1159081.4
Peak_001872	0	0	0	0	0	0	0	0	0	0	0	0	0	0	0	0	0	0	0	0	0	0	0	0	0	0	0	0	0	0	0	0	0	0	0	0	0	0	0	0	0	0	0	0	0	0	0	0	0
Peak_001873	0	0	0	0	10417.306	0	0	0	0	0	7853.0234	0	0	0	0	0	0	0	0	0	0	0	0	41121.53	21044.416	9478.437	0	5844.916	0	0	0	0	0	0	0	9356.382	0	0	0	0	0	0	9531.458	0	0	22964.74	0	0	0
Peak_001874	4822.3257	0	0	41840.19	0	0	0	0	0	0	0	0	0	0	0	0	0	0	13805.461	0	0	0	0	0	0	0	0	0	0	0	0	0	0	0	0	0	0	0	0	0	5271.607	0	0	0	0	0	7148.1113	4338.912	0
Peak_001875	0	0	0	12351.523	0	0	0	0	0	0	0	0	0	0	0	0	0	0	11707.879	0	0	0	0	0	0	0	0	0	0	0	0	0	0	0	0	0	0	0	0	0	0	0	0	0	0	0	0	0	0
Peak_001876	87761.21	16359.464	0	0	0	0	0	0	0	0	19954.545	12004.7705	5793.668	0	9753.765	0	0	0	24553.297	0	0	42555.45	40238.56	10720.269	5893.635	26724.258	21175.674	21605.773	11288.201	8335.467	0	9897.225	0	7590.58	15796.837	0	0	0	0	0	0	26754.148	8744.7	0	0	131191.95	110952.13	15750.38	23272.043
Peak_001877	0	0	0	0	0	0	0	0	0	0	0	0	0	0	0	0	0	0	0	0	0	0	0	0	0	0	0	0	0	0	0	0	0	0	0	0	0	0	0	0	0	0	0	0	0	7203.6304	0	0	0
Peak_001878	122863.945	64001.582	23950.875	40813.2	41426.86	0	102331.805	0	56642.074	0	503328.78	378136.84	243391.73	0	23670.385	0	18397.986	13026.499	367668.66	24981.941	118603.75	136200.17	45631.137	73531.484	10897.592	685911.75	116513.664	116846.52	0	424161.3	27271.791	47625.242	112892.62	21974.023	0	20599.264	21284.701	17123.91	26339.49	121879.414	30188.033	249849.02	64743.01	170791.52	76766.92	99432.586	362150.56	67776.305	196158.2
Peak_001879	0	0	0	0	0	0	0	0	0	0	0	0	0	0	0	0	0	0	0	0	0	0	0	0	0	0	0	0	15416.651	0	0	0	0	0	0	0	0	0	0	0	0	0	0	0	0	0	0	0	0
Peak_001880	135979.31	71082.48	11023.28	18713.676	0	0	15526.238	0	0	0	91101.85	41514.848	58233.035	0	0	0	8751.739	4026.3179	105977.47	0	79226.5	65732.23	34915.08	12682.043	20274.615	91114.305	32487.639	71621.63	15270.399	140322.38	2413.7346	0	21106.764	59156.973	0	16129.094	0	0	0	21729.438	62207.402	43799.99	12806.873	36561.746	0	156976.25	135934.73	61047.96	47305.324
Peak_001881	0	0	0	0	0	0	0	0	0	0	0	4059.7754	0	0	0	0	0	0	0	0	0	0	0	0	0	0	0	0	0	0	0	0	0	0	0	0	0	0	0	0	0	0	0	0	0	0	0	0	0
Peak_001882	101936.06	0	0	0	0	0	0	0	0	0	0	0	0	0	0	0	0	0	0	0	0	0	0	0	0	0	0	90696.734	95342.78	0	0	0	0	0	0	0	0	0	0	0	26296.92	0	0	0	0	0	0	0	0
Peak_001883	26579.758	0	0	0	0	0	0	0	0	0	0	0	0	0	0	0	0	0	0	0	0	0	0	0	40.558765	0	0	0	145371.33	0	0	0	0	0	0	0	0	0	0	0	21345.152	0	0	0	0	17271.59	0	0	0
Peak_001884	0	0	0	0	0	0	0	0	0	0	0	0	0	0	0	0	0	0	0	0	0	10256.449	0	0	20057.002	0	0	0	0	0	0	0	0	0	0	0	0	0	0	0	0	0	0	0	0	268.01105	0	0	0
Peak_001885	43753.094	31818.822	0	0	0	0	0	0	22834.684	0	32478.553	28077.828	6068.475	0	0	0	0	0	62319.543	0	12137.786	71019.06	57824.348	0	16724.904	60777.336	17912.371	14004.349	17246.086	75243.805	0	0	4798.6035	0	0	0	0	0	0	0	0	57477.89	0	0	0	84271.57	80606.81	0	26919.178
Peak_001886	67286.81	61947.844	0	13996.429	12710.929	0	0	0	33703.473	0	236381.12	94289.65	70325.45	8679.268	8160.8037	0	0	0	129834.875	17331.863	69030.125	165088.61	73821.6	19581.848	26565.305	207398.58	43091.21	50381.734	19569.988	295517	11114.338	0	41917.043	41952.06	0	0	0	17489.996	0	37757.93	23159.508	91649.266	10398.285	31553.041	26021.15	80973.39	104304.695	10592.095	104327.13
Peak_001887	25257.662	210250.7	0	0	0	0	15799.609	0	31206.531	0	67383.38	33511.2	33321.88	0	0	0	0	0	67896.12	0	165293.66	108098.85	59223.66	18438.81	35783.8	77860.17	12718.479	12786.175	16213.776	103429.94	0	0	0	57088.324	0	0	8549.296	0	7312.214	48660.43	0	78633.625	7270.2334	10754.641	9396.598	35357.48	39054.848	0	57287.99
Peak_001888	0	27369.861	0	0	0	0	0	0	0	0	7502.46	0	0	0	0	0	0	0	0	0	24318.018	0	0	0	0	0	0	0	0	0	0	0	0	0	0	0	0	0	0	0	0	0	0	0	0	0	7662.5234	0	0
Peak_001889	14169.896	11287.132	0	0	0	0	0	0	7610.3286	0	49235.773	0	0	0	0	0	0	0	47484.027	0	19627.441	38685.395	18244.89	0	0	49076.555	0	0	0	55383.574	0	0	0	9498.011	0	0	0	0	0	11726.295	0	27087.438	0	0	0	41035.566	33467.91	0	0
Peak_001890	14649.5625	0	0	0	0	0	0	0	0	0	15647.382	0	0	0	0	0	0	0	19140.527	0	0	21580.592	0	0	0	12490.043	0	0	0	11862.795	0	0	0	0	0	0	0	0	0	0	0	0	0	0	0	20542.709	19608.062	0	0
Peak_001891	572514.9	123113.17	14850.738	104725.56	53317.19	55404.81	143417.95	0	205851.53	49679.215	524121.72	369713.94	302289.12	73661.195	122845.33	17507.71	31017.684	25384.19	710452.25	134792.7	176983.61	660789.6	629320.3	227667.06	191758.62	662286.2	277816.56	250626.34	256785.75	599463.75	120487.734	106211.35	184755.66	191701.31	117275.39	53415.31	177720.94	112365.16	49062.45	234632.47	139720.67	711317.4	63085.016	127749.664	73141.31	929744.1	878059.2	222170.52	356861.62
Peak_001892	102682.7	28241.863	0	19069.445	0	0	0	0	32632.162	0	166651.78	82404.43	69050.24	0	0	0	0	0	221301.83	0	25092.688	172327.9	92163.95	10242.3955	30857.021	177362.81	55391.68	55019.94	53974.293	202499.17	8813.66	0	32639.213	46120.46	0	0	18453.082	0	0	41797.82	26504.451	161645.48	0	8865.963	0	178018.22	157921.78	28287.053	56318
Peak_001893	0	0	0	0	0	41712.47	0	0	0	0	0	0	0	0	0	0	0	0	29536.697	0	0	0	32032.926	0	0	0	0	145645.39	0	6460.7783	0	210235.66	0	20034.414	0	0	25614.055	0	0	0	0	0	0	14748.534	0	0	0	0	0
Peak_001894	0	0	0	0	0	0	0	0	4233.6934	0	0	0	0	0	0	0	0	8110.183	0	0	0	21117.21	7056.7065	0	0	18560.965	0	0	25324.701	0	0	0	0	5876.687	0	0	9480.043	0	13761.428	8885.132	0	7836.578	0	0	0	0	13322.843	0	0
Peak_001895	19114.932	0	49465.203	0	0	32014.951	15904.801	21892.164	0	39537.293	0	0	9598.618	0	15544.579	29214.91	19024.947	0	70290.016	33883.688	13805.793	53517.82	43577.125	25211.916	0	14015.37	28690.514	0	28861.135	10271.303	0	119081.76	0	0	0	35656.008	26074.4	26922.094	39724.74	9693.921	45431.195	6948.307	0	19263.135	0	9307.111	16060.155	0	4716.1904
Peak_001896	0	0	0	0	0	0	14474.64	0	0	31647.947	13858.033	6758.475	5821.556	0	0	26688.982	9085.01	11267.767	31669.582	35988.965	0	43060.766	13465.935	8027.643	24255.48	28311.797	44799.61	0	20687.867	6608.819	25687.027	14251.934	14761.788	14620.288	0	9875.019	0	27373.635	35885.39	10394.723	0	17080.61	0	0	7620.5767	8372.1875	0	3762.3865	0
Peak_001897	0	0	0	0	0	23315.559	0	0	0	0	0	0	0	0	0	0	0	0	0	0	0	0	0	0	0	0	0	24635.346	0	0	0	0	0	0	0	0	0	0	0	0	0	0	0	0	0	0	0	0	0
Peak_001898	149942.06	83857.305	109932.48	135197.3	96687.51	77984.13	138888.52	54561.035	122190.6	71414.03	128300.18	120713.83	74645.35	108043.195	43881.234	102883.45	128589.13	69683.54	65743.12	59546.594	85028.63	111889.09	99614.48	131902.34	130451.59	102007.43	64219.26	123166.68	105368.94	95764.88	85955.81	67635.77	90336.414	132132.44	13204.462	85674.86	105498.336	86595.68	86068.27	115011.586	100623.81	155756.02	65752.484	84150.83	91479.62	181932.73	156592.75	113732.91	157805.95
Peak_001899	0	0	0	0	0	0	0	0	0	0	0	0	0	0	0	0	0	0	0	0	0	0	0	0	0	0	0	0	0	0	0	0	0	0	0	0	0	0	0	0	0	0	0	0	0	0	0	0	0
Peak_001900	0	0	0	0	0	0	0	0	0	0	0	0	0	0	0	0	0	4101.7563	0	0	0	0	0	9661.599	0	0	0	0	0	0	0	0	0	0	0	0	0	0	17432.783	0	0	12137.999	0	0	0	0	0	0	0
Peak_001901	0	0	0	0	0	0	0	0	0	0	0	0	0	0	0	0	0	0	0	0	0	0	0	0	0	0	0	0	0	0	0	0	0	0	0	0	0	0	0	0	0	0	0	0	0	0	0	0	0
Peak_001902	0	0	0	0	0	0	0	0	0	0	0	0	0	0	0	0	0	0	0	0	0	0	0	0	0	3033.1726	0	0	0	0	0	0	0	0	0	0	0	0	0	5495.8447	0	0	0	0	0	0	0	0	10687.476
Peak_001903	0	0	0	0	0	0	0	0	0	0	0	0	0	0	0	0	0	0	0	0	0	0	0	0	0	0	0	0	0	0	0	0	0	0	0	0	0	0	0	0	0	0	0	0	0	0	0	0	0
Peak_001904	4976.7354	0	0	0	0	0	0	0	0	0	6782.1626	8265.339	0	0	0	0	0	0	0	0	0	0	0	12289.272	5760.793	0	0	0	0	9013.937	0	0	0	6162.8037	0	0	0	0	0	0	0	0	12581.657	0	16407.195	0	0	0	0
Peak_001905	0	0	0	0	0	0	0	0	0	0	0	0	0	0	0	0	0	0	0	0	0	0	0	0	0	0	0	0	6938.0854	0	0	0	0	0	0	0	0	0	0	0	0	0	0	0	0	0	0	0	0
Peak_001906	112194.58	41928.992	33173.53	30937.715	57453.332	28421.959	72760.984	36998.984	66192.27	48376.496	51717.105	55363.953	53786.37	51560.34	53558.812	75024.125	53170.676	47222.844	45072.152	55353.84	41983.195	37151.82	39431.01	42304.84	33455.46	46950.45	64631.59	16005.468	41719.14	36610.49	33869.62	48859.363	37519.164	20015.709	37603.145	48903.477	64961.324	29391.916	39461.344	45759.836	14966.729	47966.51	51145.543	39210.992	36855.98	23567.14	25485.39	21680.701	61247.418
Peak_001907	38617.54	10178.077	4202.587	0	0	0	0	0	0	0	0	0	0	0	0	0	0	0	0	0	0	0	0	0	7482.1772	0	0	0	0	0	0	0	0	0	0	0	0	0	0	0	0	0	0	0	0	0	0	0	0
Peak_001908	117977.05	92764.98	148215.1	114733.555	162134.92	140566.61	204030.34	105616.04	170213.39	150509	163352.83	177314.4	186386.4	128735.13	131908.31	173808.53	120170.1	156956.95	88531.59	147011	79309.99	112459.125	123573.39	149032.5	130344.625	141994.45	77110.59	81855.19	137552.94	85853.72	129469.16	91889.805	129739.57	130566.34	79332.08	142328.67	107379.22	106222.38	165178.08	183913.33	107829.086	90436.57	150282.42	152713.83	96988.94	180432.02	179506.58	140606.72	219750.77
Peak_001909	152646.86	0	0	0	0	0	0	0	0	0	0	0	0	0	0	0	0	0	0	0	0	0	0	0	0	0	0	0	0	0	0	0	0	0	0	0	0	0	0	0	0	0	0	0	0	0	0	0	0
Peak_001910	129907.54	0	0	0	0	0	0	0	0	0	0	0	0	0	0	0	0	0	0	0	0	0	0	0	0	0	0	0	0	0	0	0	0	0	0	0	0	0	0	0	0	0	0	0	0	0	0	0	0
Peak_001911	31045.814	0	0	0	0	0	0	0	0	0	0	0	0	0	0	0	0	0	0	0	0	0	0	0	0	0	0	0	0	0	0	0	0	0	0	0	0	0	0	0	0	0	0	0	0	0	0	0	0
Peak_001912	35491.79	0	0	0	0	0	0	0	0	0	0	0	0	0	0	0	0	0	0	0	0	0	0	0	0	0	0	0	0	0	0	0	0	0	0	0	0	0	0	0	0	0	0	0	0	0	0	0	0
Peak_001913	22688.607	0	0	0	0	0	0	0	0	0	0	0	0	0	0	0	0	0	0	0	0	0	0	0	0	0	0	0	0	0	0	0	0	0	0	0	0	0	0	0	0	0	0	0	0	0	0	0	0
Peak_001914	23088.945	0	0	0	0	0	0	0	0	0	0	0	0	0	0	0	0	0	0	0	0	0	0	0	0	0	0	0	0	0	0	0	0	0	0	0	0	0	0	0	0	0	0	0	0	0	0	0	0
Peak_001915	60404.047	0	0	0	0	0	0	0	0	0	0	0	0	0	0	0	0	0	0	0	0	0	0	0	0	0	0	0	0	0	0	0	0	0	0	0	0	0	0	0	0	0	0	0	0	0	0	0	0
Peak_001916	7956.7	0	0	0	0	0	0	0	0	0	0	0	0	0	0	0	0	0	0	0	0	0	0	0	0	0	0	0	0	0	0	0	0	0	0	0	0	0	0	0	0	0	0	0	0	0	0	0	0
Peak_001917	226869.9	0	0	0	0	0	0	0	0	0	0	0	0	0	0	0	0	0	0	0	0	0	0	0	0	0	0	0	0	0	0	0	0	0	0	0	0	0	0	0	0	0	0	0	0	0	0	0	0
Peak_001918	21434.406	0	0	0	0	0	0	0	0	0	0	0	0	0	0	0	0	0	12749.463	0	0	26116.494	0	0	0	0	0	0	0	0	0	0	0	0	0	0	0	0	0	0	0	0	0	0	0	63808.176	52915.76	0	0
Peak_001919	49899.01	0	0	0	0	0	0	0	0	0	0	0	0	0	0	0	0	0	0	0	0	0	0	0	0	0	0	0	0	0	0	0	0	0	0	0	0	0	0	0	0	0	0	0	0	0	0	0	0
Peak_001920	272907.9	0	0	0	0	0	0	0	0	0	0	0	0	0	0	0	0	0	0	0	0	0	0	0	0	0	0	0	0	0	0	0	0	0	0	0	0	0	0	0	0	0	0	0	0	0	0	0	0
Peak_001921	278498.88	0	0	0	0	0	0	0	0	0	0	0	0	0	0	0	0	0	0	0	0	0	0	0	0	0	0	0	0	0	0	0	0	0	0	0	0	0	0	0	0	0	0	0	0	0	0	0	0
Peak_001922	64553.875	0	0	0	0	0	0	0	0	0	0	0	0	0	0	0	0	0	0	0	0	0	0	0	0	0	0	0	0	0	0	0	0	0	0	0	0	0	0	0	0	0	0	0	0	0	0	0	0
Peak_001923	4562.56	0	0	0	0	0	0	0	0	0	62722.484	17954.31	0	0	0	0	0	0	30107.469	0	0	37923.633	7928.6006	0	0	49060.17	0	0	0	85218.68	0	0	0	0	0	0	0	0	0	0	0	14051.298	0	0	0	17132.459	23158.816	0	0
Peak_001924	262165.28	0	0	0	0	0	0	0	0	0	0	0	0	0	0	0	0	0	0	0	0	0	0	0	0	0	0	0	0	0	0	0	0	0	0	0	0	0	0	0	0	0	0	0	0	0	0	0	0
Peak_001925	181697.28	0	0	0	0	0	0	0	0	0	0	0	0	0	0	0	0	0	0	0	0	0	0	0	0	0	0	0	0	0	0	0	0	0	0	0	0	0	0	0	0	0	0	0	0	0	0	0	0
Peak_001926	25079.174	0	0	0	0	0	0	0	0	0	0	0	0	0	0	0	0	0	0	0	0	0	0	0	0	0	0	0	0	0	0	0	0	0	0	0	0	0	0	0	0	0	0	0	0	0	0	0	0
Peak_001927	41873.715	9316.149	32694.184	19675.494	41205.863	46876.406	38495.82	12180.165	20925.861	13875.055	12751.494	29714.795	8064.2676	22802.467	23431.225	21512.518	8344.884	10192.93	12543.231	13958.921	5988.915	8131.0503	5591.343	31517.176	20034.3	18282.578	19010.348	27514.652	16507.387	4776.164	49149.59	22305.086	35402.656	34590.734	67360.56	40038.906	25236.7	22683.5	28796.037	35751.406	22900.318	17271.068	46516.71	39744.9	24163.988	56025.04	37310.07	38552.402	100791.09
Peak_001928	0	0	0	0	0	0	0	0	0	0	0	0	0	0	0	0	0	0	0	0	0	0	0	0	0	0	0	0	0	0	0	0	0	0	0	0	0	0	0	0	0	0	0	0	0	0	0	0	0
Peak_001929	0	0	0	0	0	0	0	0	0	0	0	0	0	0	0	0	0	0	0	0	0	0	0	0	0	0	0	0	0	0	0	0	0	0	0	0	0	0	0	0	0	0	0	0	0	0	0	0	0
Peak_001930	53173.3	55835.703	70244.695	56557.33	68211.79	48867.96	87638.98	51089.383	69868.06	60350.566	72605.766	85592.48	68273.7	71891.64	74828.42	87703.95	66456.27	64269.06	66739.484	61358.066	40269.707	60853.14	56448.047	67888.22	38752.934	69110.79	47733.645	43433.094	57642.01	40614.81	75807.53	47892.184	51981.95	34041.227	21318.219	40725.01	64823.7	50776.527	78274.16	79081.16	38812.363	64403.887	58055.47	75343.21	54775.34	61425.938	73579.016	58426.004	94484.08
Peak_001931	0	0	0	0	0	0	0	0	0	0	0	0	0	0	0	0	0	0	0	0	0	0	0	0	0	0	0	0	0	0	0	0	0	0	0	0	0	0	0	0	0	0	0	0	0	0	0	0	0
Peak_001932	0	0	0	0	0	0	0	0	0	0	0	0	0	0	0	0	0	0	0	0	0	0	0	0	0	0	0	0	0	0	0	0	0	0	0	0	0	0	0	0	0	0	0	0	0	0	0	0	0
Peak_001933	24004.873	63487.117	0	9910.179	5091.712	0	172734.25	0	0	0	0	0	0	0	0	0	0	4482.9976	8064.322	0	78047.93	21682.602	12171.482	0	8281.469	16202.528	20557.264	0	0	0	0	0	0	62844.5	10048.261	0	0	0	0	0	0	43772.848	0	0	4257.832	15086.69	37443.42	0	0
Peak_001934	46445.08	104474.14	74880.34	50690.332	96981.48	52382.008	79085.016	98188.34	124607.61	93283.195	76733.35	63037.918	69924.57	65389.934	97431.734	90863.36	64275.28	109648.38	54076.508	63278.92	74474.85	85127.17	113549.18	87196.336	94376.516	82276.484	79161.49	39363.566	58107.562	67640.49	83465.14	64589.184	81816.13	52273.336	24090.096	79678.22	77395.516	75597.69	84322.79	108160.33	53022.184	111389.41	100946.42	77709.125	71414.99	86442.51	113860.84	76437.64	126475.3
Peak_001935	0	0	0	0	0	0	0	0	14351.442	0	0	0	0	0	0	0	0	0	0	0	0	0	47722.547	0	0	0	0	0	0	9235.622	0	0	0	0	0	0	55998.48	0	0	0	0	19503.56	0	0	0	0	0	0	0
Peak_001936	0	0	0	0	0	0	6065.416	0	0	0	0	0	0	0	0	0	0	0	0	0	0	0	0	0	0	0	0	0	0	0	0	0	0	0	0	0	0	0	0	0	0	0	0	0	0	0	0	0	0
Peak_001937	0	0	0	0	0	0	0	0	0	0	8651.179	6363.6753	0	0	0	0	0	0	8923.264	0	0	0	0	0	0	0	6391.518	0	0	0	0	0	0	0	0	0	5546.727	0	0	0	0	0	0	0	0	0	0	0	0
Peak_001938	0	0	0	0	0	0	0	0	0	0	0	4259.532	0	0	0	0	0	0	0	0	0	0	0	0	0	10819.742	16131.049	0	0	0	0	0	0	0	0	0	0	0	0	0	0	0	0	0	0	0	0	0	0
Peak_001939	0	0	0	0	0	0	0	0	0	0	0	0	0	0	0	0	0	0	0	0	0	0	0	0	0	5909.7095	0	0	0	0	0	0	0	0	0	0	0	0	0	0	0	0	0	0	0	0	0	0	0
Peak_001940	0	0	0	0	0	0	0	0	0	0	0	0	0	0	0	0	0	0	0	0	0	0	0	0	0	0	0	0	0	0	0	0	0	0	0	0	0	0	0	11746.176	0	0	0	8656.961	0	0	0	0	0
Peak_001941	9946.507	0	0	0	0	0	0	0	0	0	0	0	0	0	0	7486.5845	0	0	0	0	0	0	0	0	0	0	0	0	0	16102.6	0	0	0	0	0	0	0	0	0	0	0	0	0	0	0	0	0	0	0
Peak_001942	133079.19	110901.97	134730.81	133584.7	404398.16	88794.16	308407.53	146855.97	340358.62	146543.6	359699.94	397330.06	322110.03	119676.61	316228.38	100242.34	122593.58	305862.62	384434.12	148593.31	107033.82	138463.86	342812.62	337487.97	108886.69	329253.28	403224.53	125043.62	134018.5	302602.56	106694.69	366085.5	91928.12	133100.03	121636.62	96845.16	333237.16	93588.33	296707.84	351099.84	134063.14	279161.97	503777.7	341557.22	280119.3	148399.67	121855.36	167629.5	350905.62
Peak_001943	0	0	0	0	0	0	0	0	90155.09	0	0	20314.484	0	0	0	0	0	0	0	0	0	0	27685.992	0	0	0	0	0	0	19348.973	0	0	0	0	0	0	14469.472	0	6124.5874	0	0	16598.234	0	8819.27	0	0	0	0	8037.1323
Peak_001944	0	0	0	0	0	0	0	0	0	0	0	0	0	0	0	0	0	0	0	0	0	0	82.49812	0	0	0	0	0	0	0	0	0	0	0	0	0	0	24526.947	8438.177	0	0	0	439.19824	23926.861	0	0	0	0	0
Peak_001945	0	0	0	0	7808.3037	0	13717.783	0	0	0	0	0	0	0	0	0	0	0	0	0	0	0	16241.143	0	0	0	0	0	0	12835.226	0	0	0	0	0	0	15388.15	0	0	0	0	0	6267.722	14039.847	0	0	0	0	17627.598
Peak_001946	0	0	0	0	0	0	0	0	12900.71	0	0	0	0	0	0	0	0	0	0	0	0	0	0	0	0	0	0	0	0	0	0	0	0	0	0	0	0	0	0	0	0	0	0	0	0	0	0	0	0
Peak_001947	0	0	0	0	0	0	0	0	0	0	0	0	0	0	0	0	0	0	0	0	0	0	0	0	0	0	0	0	0	0	0	0	0	0	0	0	17693.727	0	0	0	0	0	0	0	0	0	0	0	0
Peak_001948	0	0	0	0	0	0	42640.758	0	0	0	0	0	0	0	0	0	0	0	0	0	0	0	0	0	0	0	0	0	0	0	0	0	0	0	0	0	0	0	0	0	0	0	0	27359.324	0	0	0	0	0
Peak_001949	0	0	0	0	0	0	0	0	0	0	0	0	0	0	0	0	0	0	0	0	0	0	0	0	0	14582.999	0	0	0	0	0	0	0	0	0	0	0	0	0	0	0	0	0	0	0	0	0	0	0
Peak_001950	0	0	0	0	0	0	0	0	0	0	0	0	0	0	0	0	0	0	0	0	0	0	0	0	0	0	0	0	0	0	0	0	0	0	0	0	0	0	0	0	0	0	0	0	0	0	0	0	0
Peak_001951	0	0	0	0	0	0	0	0	0	0	0	0	0	0	0	0	0	0	0	0	0	0	0	0	0	632.7401	0	0	0	0	0	0	0	0	0	0	0	0	0	0	0	0	0	0	0	0	0	0	0
Peak_001952	0	0	0	0	0	0	0	0	0	0	0	0	0	0	0	0	0	0	0	0	0	0	0	0	0	0	0	0	0	0	0	0	0	0	0	0	0	0	0	0	0	0	0	0	0	0	0	0	0
Peak_001953	0	0	0	0	0	0	0	0	0	0	0	0	0	0	17522.129	0	0	0	0	0	0	0	0	0	0	0	0	0	0	0	0	0	0	0	0	0	0	0	12372.455	0	0	0	0	0	0	0	0	0	0
Peak_001954	0	0	0	0	0	0	0	0	0	0	0	0	0	0	6205.2163	0	0	0	10315.556	0	0	0	0	0	0	0	1202.0549	0	0	0	0	0	0	0	0	0	8483.393	0	0	0	0	8958.804	0	0	0	0	0	0	0
Peak_001955	0	0	0	0	0	0	0	0	0	0	0	0	0	0	2260.6372	0	0	0	0	0	0	0	0	0	0	0	1124.8903	0	0	0	0	0	0	0	0	0	0	0	0	0	0	0	0	0	0	0	0	0	0
Peak_001956	0	0	0	0	0	0	0	0	0	0	0	18137.098	0	0	0	0	0	0	0	0	0	0	0	0	0	0	0	0	0	0	0	0	0	0	0	0	0	0	7292.714	0	0	0	0	0	0	0	0	0	0
Peak_001957	0	0	0	0	0	0	0	0	0	0	0	0	0	0	0	0	0	0	0	0	0	0	0	0	0	0	0	0	0	1558.1277	0	0	0	0	0	0	0	0	0	13876.164	0	0	0	0	0	0	0	0	16687.28
Peak_001958	0	0	0	0	0	0	0	0	0	0	0	19714.195	0	0	8917.822	0	0	0	0	0	0	0	0	0	0	0	0	0	0	0	0	0	0	0	0	0	0	0	8820.037	0	0	0	0	0	0	0	0	0	0
Peak_001959	0	0	0	0	20788.023	0	0	0	58295.438	0	8876.593	0	0	0	0	0	0	0	14430.929	0	0	0	19493.361	0	0	0	11698.884	0	0	39214.87	0	29418.21	0	0	0	0	7419.4917	0	18957.168	0	0	31178.598	21221.422	0	25414.11	0	0	0	0
Peak_001960	0	0	0	0	0	0	0	0	0	0	0	0	0	0	0	0	0	0	0	0	0	0	0	0	0	0	0	0	0	0	0	0	0	0	0	0	0	0	0	0	0	0	0	0	0	0	4596.9565	0	0
Peak_001961	0	0	0	0	0	0	0	0	0	0	0	0	0	0	0	0	0	0	0	0	0	0	0	0	0	0	0	0	0	0	0	0	0	0	0	0	0	0	0	0	0	0	0	0	0	0	0	0	0
Peak_001962	0	0	0	0	0	0	0	0	0	0	0	0	0	0	0	0	0	0	0	0	0	0	0	0	0	0	0	15535.902	0	0	0	0	0	0	0	0	0	0	0	0	0	0	0	0	0	0	0	0	0
Peak_001963	0	0	0	0	0	0	0	0	0	0	0	0	0	0	0	0	0	0	0	0	0	0	0	0	0	0	0	0	0	0	0	0	0	0	0	0	0	0	0	0	0	0	0	0	0	0	0	0	0
Peak_001964	22183.328	0	0	46305.293	0	26041.781	0	0	0	0	0	0	0	0	0	0	0	0	0	0	0	0	0	0	18784.777	0	0	17503.277	0	0	0	0	0	24186.027	0	9801.607	0	0	0	0	15883.702	0	0	0	0	24135.57	0	13549.96	0
Peak_001965	0	0	0	0	0	0	0	0	0	0	0	0	0	0	0	0	0	0	0	0	0	0	0	0	0	0	0	0	0	0	0	0	0	0	0	0	0	0	0	0	0	0	0	4537.863	0	0	0	0	22283.953
Peak_001966	832468.8	944631.4	625232.1	1443679.1	1259264.5	948379.4	670091.2	811289.2	1146689.9	1286280.1	799085	913731.7	735984	964028.6	956521.06	1289684.2	1190695.2	666443.9	920015.1	1127897.5	1061503.8	781407.6	814071.9	727416.9	817087.9	385275.38	916379.2	830921.75	703931.8	305420.9	756440.5	577119	481435.06	564058.2	946327.8	665256.8	721320.1	730091.4	651379.2	253738.36	919693.8	553036	603698.56	532328.6	491771.75	890715.2	818155.44	760254.2	616261.6
Peak_001967	0	0	0	0	0	0	0	0	0	0	0	0	0	0	0	0	0	0	0	0	0	0	0	0	0	0	0	0	0	0	0	0	0	0	0	0	0	0	0	0	0	0	0	0	0	0	0	0	26837.018
Peak_001968	0	54178.574	53287.51	81481.1	48912.312	16280.533	103330.86	15024.375	77570.94	27753.348	86486.15	144556.16	151538.94	71709.49	49275.117	38753.766	97823.44	199456.97	10629.872	0	115502.31	20507.904	336481.62	184891.64	131872.48	229270.16	42390.703	18658.693	95296.86	147708	124142	85739.28	67905.4	100148.84	10712.498	25112.342	213800.36	84357.25	233358.47	214605.27	11329.33	261687.58	0	93348.17	91054.37	86406.04	130849.914	24183.123	120727.52
Peak_001969	0	31171.188	39496.277	0	28295.549	0	14476.059	48878.664	29244.17	50263.25	22182.799	22617.902	22665.65	48907.41	19519.959	52286.305	57559.832	29439.697	13344.157	35756.496	20756.346	25338.904	31449.02	25682.854	15434.077	29183.127	25181.906	0	0	26228.74	54188.477	12201.25	56128.96	0	46277.81	13053.609	31654.717	26575.098	17836.477	14499.306	0	20573.523	14154.698	12999.273	12893.248	18805.152	58832.97	0	21397.904
Peak_001970	0	0	0	0	0	0	0	0	0	0	0	0	0	0	0	0	0	0	0	0	0	0	0	0	0	0	0	0	0	0	0	0	0	0	0	0	0	0	0	0	0	0	0	0	0	0	0	0	29996.844
Peak_001971	0	0	0	0	0	0	0	0	0	0	0	0	0	0	0	0	0	0	0	0	0	0	0	0	0	0	0	0	0	0	0	0	0	0	0	0	0	0	0	0	0	0	0	0	0	0	0	0	0
Peak_001972	0	0	0	0	0	0	0	0	0	0	0	0	0	0	0	0	0	0	0	0	0	0	0	0	0	0	0	0	0	0	0	0	0	0	0	0	0	0	0	0	0	0	0	0	0	0	0	0	39403.188
Peak_001973	0	0	0	0	25108.764	0	0	0	0	0	70.57477	0	0	0	0	0	0	0	0	0	0	0	0	0	0	0	0	0	0	0	0	0	0	0	0	0	0	0	0	0	0	0	0	0	0	0	0	0	0
Peak_001974	0	0	0	0	0	0	0	0	0	0	0	0	0	0	0	0	0	0	0	0	0	0	0	0	0	0	0	0	0	0	0	0	0	0	0	0	0	0	0	0	0	0	0	0	0	0	0	0	50451.57
Peak_001975	0	0	0	0	0	0	0	0	0	0	0	0	0	0	0	0	0	0	0	0	0	0	0	0	0	0	0	0	0	0	0	0	0	0	0	0	0	0	0	0	0	0	0	0	0	0	0	0	0
Peak_001976	0	0	0	0	0	0	0	0	0	0	0	0	0	0	0	0	0	0	0	0	0	0	0	0	0	0	0	0	0	0	0	0	0	0	0	0	0	0	0	0	0	0	0	0	0	0	0	0	12154.9375
Peak_001977	0	0	0	0	0	0	0	0	0	0	0	0	0	0	0	0	0	0	0	0	0	0	0	0	0	0	0	0	0	0	0	0	0	0	0	0	0	0	0	0	0	0	0	0	0	0	0	0	0
Peak_001978	0	0	0	0	0	0	0	0	0	0	0	0	0	0	0	0	0	0	0	0	0	0	0	0	0	0	0	0	0	0	0	0	0	0	0	0	0	0	0	0	0	0	0	0	0	0	0	0	0
Peak_001979	0	0	0	0	0	0	0	0	0	0	0	0	0	0	0	0	0	0	0	0	0	0	0	0	0	0	0	0	0	0	0	0	0	0	0	0	0	0	0	0	0	0	0	0	0	0	0	0	0
Peak_001980	0	0	0	0	0	0	0	0	0	0	0	25534.395	0	0	0	0	0	0	0	0	0	0	0	0	0	0	0	0	0	0	0	0	0	0	0	0	0	0	0	0	0	0	0	0	0	0	0	0	0
Peak_001981	0	0	0	0	0	0	0	0	0	0	0	0	0	0	0	0	0	0	0	0	0	0	0	0	0	0	0	0	0	0	0	0	0	0	0	0	0	0	0	0	0	0	0	0	0	0	0	0	1614.7025
Peak_001982	0	0	0	0	0	0	0	0	0	0	0	0	0	0	0	0	0	0	0	0	0	0	0	0	0	0	0	0	0	0	0	0	0	0	0	0	0	0	0	0	0	0	0	0	0	0	0	0	0
Peak_001983	0	0	0	0	0	0	0	0	0	0	0	0	0	0	0	0	0	0	0	0	0	0	0	0	0	0	0	0	0	0	0	0	0	0	0	0	0	0	0	0	0	0	0	0	0	0	0	0	0
Peak_001984	0	0	0	0	0	0	0	0	0	0	0	0	0	0	0	0	0	0	0	0	0	0	0	0	0	0	0	0	0	0	0	0	0	0	0	0	0	0	0	0	0	0	0	0	0	0	0	0	6245.7397
Peak_001985	0	0	0	0	0	0	0	0	0	0	0	0	0	0	0	0	0	0	0	0	0	0	0	0	0	0	0	0	0	0	0	0	0	0	0	0	0	0	0	0	0	0	0	0	0	0	0	0	19250.04
Peak_001986	0	0	0	0	0	0	0	0	0	0	0	0	0	0	0	0	0	0	0	0	0	0	0	0	0	0	0	0	0	0	0	0	0	0	0	0	0	0	0	0	0	0	0	2949.432	0	0	0	0	0
Peak_001987	0	0	0	0	0	0	0	0	0	0	0	0	0	0	0	0	0	0	0	0	0	0	0	0	0	0	0	0	0	0	0	0	0	0	0	0	0	0	0	0	0	0	0	10641.227	0	0	0	0	0
Peak_001988	0	0	0	0	0	0	0	0	0	0	0	0	0	0	0	0	0	0	0	0	0	0	0	895.5002	0	0	0	0	0	0	0	0	0	0	0	0	0	0	0	0	0	0	0	0	0	0	0	0	25000.252
Peak_001989	0	0	0	0	0	0	0	0	0	0	0	0	0	0	0	0	0	0	0	0	0	0	0	0	0	0	0	0	0	0	0	0	0	0	0	0	0	0	0	0	0	0	0	0	0	0	0	0	0
Peak_001990	0	0	0	0	0	0	0	0	0	0	0	0	0	0	0	0	0	0	0	0	0	0	0	0	0	0	0	5643.981	0	0	0	0	0	0	0	0	0	0	0	0	0	0	0	0	0	0	0	0	0
Peak_001991	0	0	0	0	0	0	0	0	0	0	0	0	0	0	0	0	0	0	0	0	0	0	0	0	0	0	0	0	0	0	0	0	0	0	0	0	0	0	0	0	0	0	0	0	0	0	0	0	0
Peak_001992	0	0	0	0	0	0	0	0	0	0	0	0	0	0	0	0	0	0	0	0	0	0	0	0	0	0	0	0	0	0	0	0	0	0	0	0	0	0	0	0	0	0	0	0	0	0	0	0	0
Peak_001993	0	0	0	0	0	0	0	0	0	0	0	0	0	0	0	0	0	0	0	0	0	0	0	0	0	0	0	0	0	0	0	0	0	0	0	0	0	0	0	0	0	0	0	0	0	0	0	0	0
Peak_001994	0	0	0	0	0	0	0	0	0	0	0	0	0	0	0	0	0	0	0	0	0	0	0	0	0	0	0	0	0	0	0	0	0	0	0	0	0	0	0	0	0	0	0	0	0	0	0	0	158.59552
Peak_001995	0	0	0	0	0	0	0	0	0	0	23855.922	0	0	0	0	0	0	0	0	0	0	0	0	0	0	0	0	0	0	0	0	0	0	0	0	0	0	0	0	0	0	0	0	0	0	0	0	0	6472.763
Peak_001996	0	0	0	0	0	0	0	0	0	0	0	0	0	0	0	0	0	0	0	0	0	0	0	0	0	0	0	0	0	0	0	0	0	0	0	0	0	0	0	0	0	0	0	15104.621	0	0	0	0	0
Peak_001997	0	0	0	0	0	0	0	0	0	0	0	0	0	0	0	0	0	0	0	0	0	0	0	0	0	0	0	0	0	0	0	0	0	0	0	0	0	0	0	0	0	0	0	0	0	0	0	0	26236.31
Peak_001998	0	0	0	0	0	0	0	0	0	0	4620.0903	0	0	0	0	0	0	0	0	0	0	0	0	0	0	0	0	0	0	0	0	0	0	0	0	0	0	0	0	0	0	0	0	0	0	0	0	0	0
[truncated: 243,043 more rows]
[truncated: 6 more columns]
