# Supplementary material for: Proteogenic Dipeptides Are Characterized by Diel Fluctuations and Target of Rapamycin Complex-Signaling Dependency in the Model Plant Arabidopsis thaliana
Source: Front Plant Sci. 2021 Dec 22;12:758933. doi: 10.3389/fpls.2021.758933 (PMC8727597; doi:10.3389/fpls.2021.758933)
Supplement: Supplementary file 9 [file Data_Sheet_3.ZIP]

Archive with 1 entries (1 files):
- Dataset S4 part2.csv
