# Supplementary material for: Proteogenic Dipeptides Are Characterized by Diel Fluctuations and Target of Rapamycin Complex-Signaling Dependency in the Model Plant Arabidopsis thaliana
Source: Front Plant Sci. 2021 Dec 22;12:758933. doi: 10.3389/fpls.2021.758933 (PMC8727597; doi:10.3389/fpls.2021.758933)
Supplement: Supplementary file 9 [file Data_Sheet_3.ZIP › Dataset S4 part2.csv]

Supplementary dataset S4. LC-MS measurements of polar fraction from the MTBE-extraction in Col-0 and raptor1b A. thaliana along a diel cycle under LD condition. Raw chromatograms were processed using Expressionist Refiner MS as described in Methods section. n biological replicates = 3-5. Part 2
Peak.ID	raptor1b_0h_1	raptor1b_0h_2	raptor1b_0h_3	raptor1b_0h_4	raptor1b_0h_5	raptor1b_1h_1	raptor1b_1h_2	raptor1b_1h_3	raptor1b_1h_4	raptor1b_1h_5	raptor1b_2h_1	raptor1b_2h_2	raptor1b_2h_3	raptor1b_2h_4	raptor1b_4h_1	raptor1b_4h_2	raptor1b_4h_3	raptor1b_4h_4	raptor1b_4h_5	raptor1b_8h_1	raptor1b_8h_2	raptor1b_8h_3	raptor1b_8h_4	raptor1b_8h_5	raptor1b_12h_1	raptor1b_12h_2	raptor1b_12h_3	raptor1b_12h_4	raptor1b_12h_5	raptor1b_15h_1	raptor1b_15h_2	raptor1b_15h_3	raptor1b_15h_4	raptor1b_16h_1	raptor1b_16h_2	raptor1b_16h_3	raptor1b_16h_4	raptor1b_16h_5	raptor1b_20h_1	raptor1b_20h_2	raptor1b_20h_3	raptor1b_20h_4	raptor1b_20h_5	raptor1b_23h_1	raptor1b_23h_2	raptor1b_23h_3	raptor1b_23h_4	raptor1b_23h_5	raptor1b_24h_1
Peak_000001	46090.9	8991.881	0	29694.523	344763.56	41544.137	106004.266	304387.03	0	110811.086	5895.8784	37895.78	0	118166.42	54281.09	24073.385	122530.93	264897.2	54789.953	50794.652	0	68490.43	74969.08	314559.2	9354.068	0	345.08426	973.6626	0	196431.92	5195.1953	0	9971.207	1058.9324	38912.99	171854.16	375.62366	147399.62	32917.805	144628.5	1577.8605	96531.125	57984.555	77739.78	199996.86	27889.322	498533.56	49016.438	134795.8
Peak_000002	237022.02	116622.95	40961.406	178422.75	56687.18	140080.05	140365.69	262026.67	219586.67	233673.62	221440.31	222579.88	105192.56	236398.44	115007.82	217247.55	260313.77	16821.232	121873.08	112975.73	209116.56	195740.03	193435.89	206650.83	232300.58	148611.1	267032.6	285421.9	92859.33	263735.1	258471.45	221462.7	298675.75	121152.45	197116.92	104464	182815.56	275985.25	170707.3	175679.48	202531.84	286160.1	140273.89	200453.27	150929.31	246292.53	312211.1	63054.637	14939.506
Peak_000003	385594.97	450538.4	57753.91	263239.56	319846	425784.6	251843.83	252933.39	406082.1	355069.3	333494.53	335410.75	283561.9	408834.06	223407.56	433591.47	534878.94	318734.53	348249.22	283986.66	362528.56	539007.8	285643.56	432701.53	645421.5	462431.34	678906.06	765364.5	580898	939393.5	859458.5	623441.4	727642.8	383643.2	377232.28	648305.6	755425.94	719781.5	376458.56	440071.3	438176	426054.47	242440.75	338870.6	230281.06	352026.47	421181.34	50865.875	76151.3
Peak_000004	52631.785	75397.96	11230.513	61667.207	53953.77	55159.902	85570.06	74237.305	87573.87	47169.07	58818.008	116527.45	59924.516	60404.883	32937.977	66133.01	61199.16	42406.113	54520.39	22613.766	64065.76	71840.69	61276.047	66968.516	51784.85	47038.48	60982.848	24777.613	83673.8	67797.984	80287.26	45501.727	50986.523	65957.97	45880.36	46274.9	82412.02	85379.17	57028.41	74573.54	51802.082	37547.797	91418.6	83621.086	56438.082	28714.34	64070.703	16741.941	84655.69
Peak_000005	0	0	0	0	13364.173	40252.94	15593.747	29563.191	39661.188	18916.477	19944.133	19601.838	0	0	53589.94	0	41387.652	17919.756	0	36560.2	48347.367	0	29832.924	0	10714.462	28713.844	0	29959.523	26270.383	38522.586	36715.38	37490.742	18151.172	37396.805	37967.125	17407.31	75873.49	56079.383	0	24007.168	37592.105	61357.71	85731.336	32048.592	20009.605	50641.434	0	19276.426	18922.805
Peak_000006	0	0	0	0	0	0	0	0	0	0	0	6954.3413	0	0	0	0	0	0	0	0	0	0	0	0	0	0	0	0	0	0	0	0	0	0	0	0	0	0	0	0	0	0	0	0	0	0	0	0	8726.729
Peak_000007	0	14619.647	0	0	0	37248.18	0	6613.341	35603.33	21395.924	17861.47	18218.799	22085.502	7660.839	0	31154.72	15376.149	21928.219	33025.656	82276.11	34581.37	15144.362	22892.645	31507.48	52766.91	9595.742	32351.777	57943.66	50129.97	8461.436	28122.666	26746.605	30150.164	79186.11	0	26911.066	46624.5	10639.441	0	10304.229	17218.678	10806.067	25400.984	17444.623	0	17246.457	0	0	0
Peak_000008	77648.08	203643.12	11157.612	40503.402	40848.043	386404.88	57382.53	51557.754	238899.9	400632.84	116684.98	99350.2	353507.12	36343.71	227822.6	33507.348	30805.795	556026.44	80584.35	410550.03	254503.97	24063.879	5430.4785	15544.296	53789.41	540968.8	67096.07	653935.4	98009.99	84137.85	130199.31	396318	106973.67	93209.83	0	333133.62	29654.607	137043.4	195935.7	0	213066.38	316046.25	243121.38	0	0	25401.879	26604.658	169327.53	0
Peak_000009	0	0	0	0	0	0	0	0	0	7834.8345	0	0	0	0	0	0	0	21960.432	0	23091.307	0	0	0	0	0	41081.523	0	35846.105	0	0	0	0	0	0	0	8892.273	0	0	0	0	0	0	0	0	0	0	0	0	0
Peak_000010	0	76148.67	0	0	0	133319.7	0	0	53350.918	221894.22	10626.801	6325.5728	75905.18	0	60387.992	0	0	290804.62	22608.754	379774.94	134919.4	0	0	0	7419.13	395562.88	0	511118.06	9427.7295	20640.45	27849.846	173195.36	15515.625	49171.61	0	228073.11	0	45796.973	62243.49	0	97237.96	141725.02	85512.86	0	0	0	0	63961.17	0
Peak_000011	0	0	18790.637	24076.229	69693.17	0	12669.795	40131.918	56860.652	58641.02	21892.72	0	0	24525.38	82155.3	71970.01	0	21293.24	0	17937.371	20799.404	26622.12	24302.443	70678.766	0	70030.32	45120.33	0	13159.202	0	0	0	20582.07	0	7183.3574	21331.924	0	0	0	16782.713	26415.59	20969.07	0	0	12640.399	0	0	0	67116.56
Peak_000012	0	0	0	0	0	0	0	0	0	0	0	0	0	0	0	0	0	0	0	0	0	0	0	0	0	0	0	0	0	0	0	0	0	0	0	0	0	0	0	0	0	0	0	0	0	0	0	0	0
Peak_000013	0	0	0	0	0	17724.99	17549.037	0	0	0	0	0	0	0	0	0	0	0	0	5747.951	5243.8286	0	13606.457	6605.5195	6268.4946	0	0	7541.0356	0	0	0	11986.727	0	24339.15	0	0	11618.712	11704.126	0	0	0	0	0	13125.47	0	6668.159	0	0	0
Peak_000014	15039.867	23671.797	0	0	16958.545	27251.922	17041.12	16565.479	10910.204	19673.21	12704.53	19325.273	18257.314	17591.03	28154.332	26891.668	5103.9834	6423.2144	9386.757	23482.703	25390.66	23170.7	21930.31	21865.293	15814.028	19039.424	18773.068	21010.58	19446.184	11833.711	16162.955	19286.877	13770.088	29670.812	0	24553.701	20627.018	19066.957	9070.958	10430.818	29330.895	32147.77	9579.976	31898.45	0	25024.844	25635.805	0	0
Peak_000015	0	0	0	0	0	0	0	0	0	0	0	0	0	0	0	0	0	0	0	0	0	0	0	0	0	0	0	0	0	0	0	0	0	0	0	0	0	0	0	0	0	0	0	0	0	0	0	0	0
Peak_000016	0	0	0	0	0	0	0	0	0	0	0	0	0	0	0	0	0	0	0	0	0	0	0	0	0	0	0	4995.3564	0	0	0	0	0	0	0	0	0	0	0	0	0	0	0	0	0	0	0	0	0
Peak_000017	0	0	0	0	0	0	0	0	0	0	0	0	0	0	0	0	0	0	0	0	0	0	0	0	0	0	0	0	0	0	0	0	0	0	0	0	0	0	0	0	0	0	0	0	0	0	0	0	0
Peak_000018	0	0	0	0	0	0	0	0	0	0	0	0	9698.687	2877.8232	0	0	0	0	13470.994	0	0	0	0	0	0	0	0	0	0	0	0	0	0	11124.249	0	0	11664.711	0	0	0	0	0	9750.907	0	0	0	0	0	0
Peak_000019	0	0	0	0	0	0	0	0	0	0	0	0	0	0	0	0	0	0	0	0	0	0	0	6992.0757	0	0	0	9194.304	0	0	0	0	7488.1865	0	0	0	0	25350.342	0	0	0	0	0	0	0	7611.8984	0	0	0
Peak_000020	0	11131.131	0	0	0	0	0	0	0	0	0	0	0	0	0	0	0	0	7276.093	0	0	0	0	0	0	0	0	0	0	0	0	0	0	0	0	0	0	11405.738	0	0	0	0	0	0	0	0	0	0	0
Peak_000021	0	0	0	0	0	0	0	0	0	0	0	0	0	0	0	0	0	0	0	0	0	0	0	0	0	0	0	0	0	0	0	0	0	0	0	0	0	0	0	0	0	0	0	0	0	0	0	0	0
Peak_000022	0	0	0	0	0	0	0	0	0	0	0	0	0	0	0	0	0	0	0	0	0	0	0	0	0	0	0	0	0	0	25578.246	0	0	0	0	0	0	0	0	0	0	0	0	0	0	0	0	0	0
Peak_000023	0	10520.363	0	0	0	0	0	0	0	6394.436	0	0	0	0	0	0	0	0	0	0	0	0	0	0	0	0	0	0	0	0	0	0	0	4772.066	0	0	0	0	0	0	0	0	0	0	0	0	0	0	0
Peak_000024	76691.42	165329.92	36877.62	49494.465	68892.86	54397.652	29069.39	43827.426	102642.73	76438.38	49045.21	78140.22	75273.42	75468.48	36035.07	75571.586	47915.55	46033.832	106434.22	112457.53	70997.03	93076.81	27631.008	123257.54	101751.98	123722.96	86050.79	127940.484	88108.78	90773.5	130333.55	60772.305	95547.59	200795.1	0	116621.62	116917.07	220674.36	70342.35	72178.125	129939.21	77804.66	104588.664	85386.055	65781.09	86107.4	142239.97	16692.041	15567.959
Peak_000025	0	0	0	6871.1	0	0	0	21485.506	0	15446.18	0	0	0	0	0	0	0	0	0	0	0	0	0	21827.695	0	0	0	0	0	10413.753	0	0	0	0	0	0	0	0	22518.986	0	0	0	0	0	7229.6665	10991.658	0	0	0
Peak_000026	2980924.8	1749493.6	685748.6	1873870.5	2243877.8	1622277.8	1238251.5	2117149.5	2833153.2	2477946.5	2532539	2304519.5	926982.25	1716609.2	2433872.5	2807149.8	2737251.8	1996363.1	1373828.8	1401417.5	2113476.5	2014759.9	1766701.9	2830567	4061222.5	2072557.9	3481610.5	4552760	2065153.1	3577959	3977252	3398145.2	2749796.8	1777947.5	1621078.6	2671174.8	1625719.8	2439044.5	2450584.5	1690068.4	1774814.5	2773910.5	1149630.5	2274305	1665661.2	2666142.5	1981785.8	1165281.5	1189339.5
Peak_000027	0	0	0	0	0	0	0	0	0	0	0	0	0	0	0	5487.8447	0	0	0	0	0	0	0	0	0	0	0	0	0	0	0	0	0	12184.678	0	7240.421	0	0	0	0	0	0	0	0	0	0	0	0	0
Peak_000028	0	0	0	0	0	5616.812	0	0	0	0	0	0	0	0	0	0	0	0	0	8430.605	0	13792.342	0	5349.295	0	0	0	0	0	0	0	0	0	0	0	0	0	0	0	0	0	0	0	0	0	0	7250.0054	0	0
Peak_000029	4863.876	0	0	0	8847.949	6059.429	4845.0615	14444.143	0	14678.287	0	4578.7627	5802.669	0	14127.778	0	0	6812.4814	0	12153.175	0	0	0	11612.826	12043.827	0	8401.526	12679.337	0	0	0	12553.588	0	0	0	16863.297	0	11759.406	0	9539.759	0	10230.703	0	9010.42	0	0	0	0	0
Peak_000030	0	6779.9326	0	0	0	0	0	0	0	0	0	0	0	0	0	0	0	0	0	0	3519.8538	0	0	0	0	0	0	3425.6365	0	0	0	0	0	0	0	0	0	0	0	0	0	0	0	0	0	0	0	0	0
Peak_000031	141292.52	142738.83	22662.783	115837.07	78617.25	181766.2	130888.37	151214.86	193414.61	220843.81	131387.94	122750.38	145002.78	142132.72	140473.33	194705.17	146859.94	82889.79	173970.14	94497.37	167608.97	163307.44	137915.58	187511.12	202021.61	83193.08	130123.805	139547.67	106408.914	138260.55	129513.83	117008.71	121093.59	120286.34	170853.56	111153.12	85048.695	206165.64	148675.16	116974.19	139935.7	165122.31	147707.5	147269.28	47232.1	93559.71	167268.5	22817.506	21540.56
Peak_000032	7464.7744	21988.965	0	0	7520.706	8222.697	0	0	0	0	0	0	11096.149	9292.169	0	4839.236	10170.907	0	0	14466.343	4150.9683	15709.297	3670.1956	9231.29	5571.763	8781.571	0	11447.323	16832.104	8162.1655	12795.063	0	8680.485	16269.4795	0	17243.344	0	32803.527	15164.313	0	16235.225	20701.396	0	20158.47	0	9616.114	37000.73	0	0
Peak_000033	0	0	0	0	0	0	0	0	0	0	0	0	0	0	0	0	0	0	0	0	0	0	0	0	0	0	0	0	0	0	0	0	0	0	0	0	0	0	0	0	0	10992.803	0	0	0	0	0	0	0
Peak_000034	0	0	118293.28	0	0	0	0	0	0	0	0	0	133109.02	0	0	0	0	0	0	40215.54	0	50305.027	48699.566	0	0	0	0	0	0	0	0	0	0	17511.53	0	0	0	13047.604	0	0	0	0	37811.51	0	0	0	0	0	0
Peak_000035	0	0	0	0	12632.119	0	0	47529.8	0	5285.794	0	0	0	0	6223.0654	0	0	0	0	0	0	22911.6	6377.793	0	0	0	0	0	0	0	0	0	0	0	0	42254.484	0	0	0	0	0	0	0	0	0	0	0	0	0
Peak_000036	0	0	0	0	2054.4536	0	0	0	0	0	0	0	0	0	0	0	0	0	0	0	0	0	0	0	0	0	0	0	0	0	0	0	0	0	0	0	0	0	0	0	0	34497.098	0	0	0	0	0	0	0
Peak_000037	0	0	0	0	0	0	0	0	0	0	0	0	0	0	0	0	0	0	0	0	0	0	0	0	0	0	0	0	0	0	0	0	0	0	0	0	0	0	0	0	0	0	0	0	0	0	0	0	0
Peak_000038	1309299	1986254.8	1213287.9	873888.9	1812114	1488585.9	1227597.5	1630811.2	1366588.6	1596436.8	1214136.5	1290569.1	1361033.6	1309025.2	1204412.1	1349663.2	1320667.5	1904211.1	1280479.5	1186154.5	1401357.5	1696307	1517343.6	1092673.4	1288336	914078.1	1259779.9	1107703.9	1297616	886295.56	1467063.1	1114874.5	1630377.1	1257870.8	967845.5	2165868.8	1435469	1167585.2	1402401.1	1090406	1521131.9	1407634.2	1342060	1554129.1	1130497.8	1194490.6	1315555.9	823648.25	1201561.1
Peak_000039	2331815.5	2639862.5	691670.8	1492433.1	1505212.1	3969910.8	3987441	2275192	2424507	2342070	3408218.5	2470482.2	2468618.8	2846277.2	2334554.5	2430053.2	2265119.2	1487404.5	2023325.9	2425047	1957804.6	1482503	2567308.8	2631965	3050989.2	2083248.1	1960195.8	3057780.5	3278726.5	3067809.8	2846020	3103611.8	1492961.8	3330261.2	0	1451051.5	3240398.8	2226370.2	2051155.2	2294171.5	3874598.8	3019270.8	2067822.9	2971486.8	921462.4	3034468.5	2782394.2	652015.1	739934.5
Peak_000040	995199.2	1007883.3	436176.6	589257.25	1175527	1693385.8	2569953.2	1219405	839196.44	1330798.6	1528598.4	670525.44	790567	1538858.1	1409639.2	1068399	1387922.8	748201.9	1113996	1165000.2	769120.8	640492.4	1606233.8	1465140.5	1178054.8	714942.2	761048.25	894535.25	1416118	1448955.4	922099.06	1447865.9	412070.97	1667462.8	0	758252.8	1090774.5	873438.7	938338.5	1669397.6	1543584	1455126.1	863685.44	1757078.6	701165.1	1514786.2	1438777.2	440688.03	463191.56
Peak_000041	340399.78	751725.1	574251	77197.13	109429.06	62059.887	47203.99	7365.6187	114605.805	31998.709	0	0	0	106402.95	0	177921	34358.18	13338.355	238193.75	537049.3	303299.2	182927.89	21500.62	725313	209105.84	79796.336	193126.78	171744.08	81436.87	129744.26	333204.6	67266.56	266453.03	582297.6	0	62467.74	0	591906.3	470173.94	154197.61	288697.62	591167.2	273614.2	591670.56	479163.03	472823.6	579994.9	13487.506	0
Peak_000042	0	0	15447.307	0	0	0	0	0	0	0	0	0	0	0	0	0	0	0	0	0	0	0	0	0	0	0	0	0	0	0	0	0	0	0	0	0	0	0	0	0	0	0	0	0	0	0	43570.98	22135.344	0
Peak_000043	218208.42	37340.098	159285.08	242422.03	561345.9	13154.87	65751.77	608566.25	12746.738	713632.94	18873.574	614400.8	100907.445	11430.721	410813.9	426900.62	7475.0347	674905.94	20417.809	56656.195	424213.38	833939.75	1180096.9	25638.607	55906.414	14435.797	300344.7	19710.76	11603.051	26661.281	106477.72	81413.8	551519.3	18950.482	24830.97	570780.3	33818.12	10322.442	243154.48	0	26875.87	521142.1	33213.684	514517.2	17958.066	0	33796.04	561677	18193.922
Peak_000044	0	26166.787	15231.506	0	0	57908.03	57173.586	19702.318	80087.195	0	11793.566	0	7163.707	20849.188	0	23488.877	40235.55	10434.001	0	0	28678.994	0	0	18707.803	55006.438	33634.09	30316.234	47190.28	0	21039.527	36815.242	18232.664	14990.722	29042.781	32231.82	12560.447	21341.654	74027.91	0	26853.355	34463.043	0	0	19347.11	11412.924	33360.652	49024.74	0	0
Peak_000045	0	0	0	0	0	0	0	0	0	0	0	0	0	0	0	0	0	0	0	0	0	0	0	0	0	0	0	18032.797	0	0	0	0	0	0	0	0	0	0	0	0	0	0	0	0	0	0	0	0	0
Peak_000046	44178.832	101634.336	9808.072	0	46113.902	102302.21	98709.445	31408.697	73914.97	34037.598	59036.617	33826.582	56779.055	104476.01	70943.94	52065.523	90203.05	24114.291	72182.086	45541.805	41535.53	40011.723	46466.24	69266.93	29088.176	51260.72	45792.438	39361.56	75994.96	85687.125	77047.71	47261.2	21690.234	52550.277	60783.84	29544.662	42929.305	48034.184	14328.69	55997.605	73325.664	55017.316	21362.625	74744.42	43786.617	104287.97	88931.45	0	0
Peak_000047	52621.742	81911.11	0	17929.154	30411.37	56620.203	30174.066	39524.887	12067.891	48137.28	33227.258	39961.75	26777.805	51664.66	50631.133	54939.375	71977.14	13149.998	68854.98	28793.953	40120.547	35211.98	52543.074	28731.53	49359.445	70919.77	31204.908	24915.37	74494.234	60798.11	71888.94	36205.414	49382.523	36585.38	31245.383	23575.877	99198.234	58398.86	51140.777	37353.867	82188.77	48900.6	27547.742	86768.5	23782.32	50401.5	101100.46	6008.911	0
Peak_000048	68533.33	158355.72	0	0	80909.23	103651.17	133786.38	0	0	52926.324	107329.95	88887.48	112615.65	149026.12	0	103458.2	225786.92	0	132159.47	150479.52	0	16101.375	61738.96	18162.459	96353.61	88491.55	0	98333.59	260679.27	84952.04	96208.984	84339.32	119302.04	146576.38	124798.6	61143.953	227468.05	60689.89	124057.39	81075.555	129218.22	20437.691	135533.53	73645.41	42944.156	174043.22	57784.31	13606.159	15061.715
Peak_000049	183850.2	380465.8	264643.56	89031.58	93785.484	8786.19	6154.582	0	25871.227	38767.92	0	22699.904	47529.57	97451.945	91989.92	180887.58	28472.246	26596.21	539116.94	651531.44	819627.8	79879.484	0	146745.81	135336.6	15621.556	60138.8	245951.78	16508.123	39920.49	41568.46	0	20585.902	527170.9	58640.46	180285.73	10693.298	455391.84	65574.2	77154.766	0	224462	130384.42	240613.73	49261.32	261410.84	207333.4	0	0
Peak_000050	0	0	0	0	0	0	0	0	0	0	0	0	5119.858	0	0	0	0	0	0	0	0	0	0	0	0	0	0	13962.114	0	0	0	0	0	0	0	0	0	0	0	0	7826.8115	0	0	0	0	0	0	0	0
Peak_000051	0	0	0	0	0	0	0	5310.5356	0	0	0	0	0	0	0	0	0	0	0	0	0	0	0	19161.623	0	0	0	0	0	0	0	0	0	0	0	0	0	0	0	0	0	0	0	0	0	0	24275.846	0	3645.93
Peak_000052	0	23153.525	0	0	0	47242.832	41466.465	24622.477	14009.4	0	0	0	5722.4404	36300.434	0	2962.0154	0	0	7844.895	6943.0347	0	0	0	31165.758	0	14542.737	0	0	24044.496	9469.424	10501.982	0	5102.588	0	0	0	0	0	0	12272.319	41373.25	0	17537.477	8811.317	13311.772	21155.762	50025.723	0	9577.151
Peak_000053	0	0	0	0	0	22743.502	0	7272.8887	0	7940.0713	13256.455	8035.456	40992.414	0	21214.2	0	0	0	7843.2007	0	0	0	19354.941	15758.505	0	0	7351.356	0	0	0	0	0	0	0	0	0	0	0	0	0	0	0	5241.4736	12331.112	0	0	16730.873	0	0
Peak_000054	10117.363	0	0	0	0	0	7400.759	0	0	0	0	0	0	8920.461	6095.1836	7912.7695	5631.696	0	0	0	0	0	7363.5874	0	0	0	0	0	0	7503.5244	7942.921	0	0	0	0	0	0	0	0	0	0	7513.8857	0	0	0	0	9369.631	0	0
Peak_000055	189278.3	167624.61	229348.7	84339.14	235510.44	313250.28	259986.38	339173.25	143638.17	348510.97	196890.17	211488.72	193739.9	326527.38	281210.44	292217.22	251235.6	94183.12	126451.21	261537.66	255531.44	245379.62	292949.4	453431.94	73259.33	113075.414	66035.734	82681.29	153581.8	92488.875	77838.29	213460.34	153410.45	170446.61	0	205565.5	160982.12	273985.28	134966.42	139282.55	201140.27	239665.58	127537.22	223544.19	149050.56	129766.47	299217.7	59526.64	18483.666
Peak_000056	76649.28	94284.45	74965.01	31903.502	72011.49	61193.137	29585.488	62813.51	58937.69	70861.414	53516.473	61250.473	65516.77	41726.645	50237.332	37233.22	48514.062	94667.82	77268.03	66261.164	89934.32	70817.87	49286.184	63071.715	60299.855	44782.586	47222.656	75371.34	51524.344	56921.156	47198.496	64829.996	74720.516	100970.914	0	92676.75	61044.355	80179.945	77575.99	54676.156	55092.42	74410.28	59531.465	38192.86	43211.543	78144.586	48792.69	47127.484	64102.426
Peak_000057	0	0	0	0	0	2828.167	0	0	0	0	0	0	0	0	0	0	0	0	0	0	0	0	0	0	0	0	0	0	0	0	0	0	0	0	0	0	0	0	0	0	9526.716	0	0	0	0	0	0	0	0
Peak_000058	0	0	0	0	0	0	0	0	0	0	0	0	0	0	0	0	0	0	0	0	0	0	0	0	0	0	0	0	0	0	0	0	0	16580.518	0	0	0	0	0	0	0	0	0	0	0	0	0	0	0
Peak_000059	5476328.5	10300000	6019002	1397148.8	8509837	342063.16	161164.73	732530.75	1110463.5	3231461	261363.81	561127.3	364097.97	976314.06	325564.06	2785553.8	557805.9	3501887.8	5581744.5	7291180.5	6389950	8469539	1927231	7481082	2102808.2	937804.2	2407106.2	2309969.5	1120178.1	2159450.5	3592708.2	562009.94	3141882.8	7974997.5	0	6649310	0	7120818.5	4842420	2191313.8	2932574.5	11700000	3253900	8186593	4333229.5	6473652.5	7759077	2027388.9	18891.184
Peak_000060	0	0	0	0	0	0	0	0	0	0	0	0	0	0	0	0	9745.027	0	0	0	0	0	0	0	0	0	0	0	0	0	0	0	0	0	0	0	0	0	0	0	0	0	0	0	0	0	0	0	0
Peak_000061	9478.57	46065.754	0	0	19226.02	28817.94	27338.926	11678.585	0	9177.589	10464.941	0	0	14454.15	16983.832	0	9350.695	10811.423	12220.024	33730.836	0	8699.553	0	14868.819	8771.074	16525.611	0	46380.754	14661.686	18596.35	11494.215	33232.652	0	29224.986	0	19465.209	0	22947.408	12046.408	14673.327	25889.85	29534.027	0	28506.682	0	0	38337.773	0	0
Peak_000062	0	0	0	0	0	0	0	0	0	0	0	0	0	0	0	0	0	0	0	0	0	0	0	0	0	0	0	0	0	0	16570.69	0	0	0	0	0	0	0	0	0	0	0	0	0	0	0	0	0	0
Peak_000063	94408.52	97428.54	66966.91	87261	64464.363	13915.812	51540.914	50925.85	45942.266	21332.303	39737.06	96273.625	69313.3	38293.81	56333.195	58685.688	42989.07	32055.297	108143.47	11292.326	86230.57	74096.445	77040.414	37555.938	67941.625	20769.672	81968.734	34698.617	91363.44	53581.023	143513.55	30291.596	129701.14	70890.484	0	37640.305	136140.78	80482.77	62088.676	71010.23	52613.516	24221.168	102828.12	66921.36	66686.78	44979.496	65206.812	0	104855.51
Peak_000064	0	0	14940.703	0	0	0	0	0	6741.154	0	0	0	0	7104.1196	0	0	0	0	0	0	0	13824.97	0	43189.047	21013.057	0	0	0	0	9126.863	27917.33	12608.866	13318.654	15127.225	0	0	0	21233.127	9094.036	0	0	11527.365	0	39036.367	8973.698	22365.498	15861.663	0	0
Peak_000065	0	0	0	0	0	0	0	0	0	0	0	0	0	0	0	0	0	0	0	0	0	0	0	0	0	0	0	0	0	0	0	0	0	0	0	0	0	0	0	0	0	0	0	14129.393	5478.9087	0	0	0	0
Peak_000066	0	21816.893	23500.6	0	0	42913.777	43003.28	0	16275.7	0	19529.014	0	15384.401	34572.26	0	8358.896	37699.88	0	40994.64	58366.605	0	0	0	20252.172	39983.35	27742.344	0	30427.86	0	0	13328.846	26384.469	14148.898	19039.482	0	0	68088.94	24770.86	18404.809	33023.01	15742.916	0	55979.547	16175.118	26935.836	23797.326	23870.719	0	376.42047
Peak_000067	0	0	0	0	13036.737	0	0	16472.977	0	0	0	0	0	0	0	0	0	0	0	0	0	0	0	12958.456	0	0	0	0	0	0	0	0	0	0	0	0	0	0	0	0	0	0	0	0	0	0	41172.54	0	11706.862
Peak_000068	10137.416	0	0	0	155652.22	91965.78	90719.96	240555.89	0	40365.11	0	7561.033	0	65195.484	0	0	53077.83	66969.29	0	0	0	0	17892.63	132559.3	0	0	0	0	0	150513.61	0	0	0	0	0	0	0	0	0	26252.064	0	7414.0054	0	0	20595.098	0	310204.78	0	112710.6
Peak_000069	848780.56	1023523.1	123755.664	636123.25	501654.25	934055.94	742064.5	943918.1	1040656.75	743223.75	1009675.2	1082933.9	1088447.8	789269.1	780754.8	763340.8	698972.8	455809	882309.06	475647.47	792552	488919.06	559072.4	456374.8	818537.25	684195.06	544476.3	1214290.4	741365.56	470915.97	924299.9	787570.44	431656.38	621384.4	0	415460.6	777723.06	406928.56	747731.06	447048.8	960110.75	668406.06	697037.9	803406.56	227164.86	998300.75	667291.6	51285.082	217494.23
Peak_000070	0	0	0	0	0	0	0	0	0	0	0	0	0	0	0	0	0	0	0	0	0	0	0	11609.639	0	0	0	0	0	0	0	0	0	0	0	0	0	11963.471	0	0	0	0	0	0	12542.956	0	0	0	0
Peak_000071	79654.484	117678.086	0	54212.188	101514.75	87264.625	14134.118	178969.06	73549.94	54619.594	70280.31	168945.36	139962.83	60179.156	48114.348	18063.68	55493.805	134948.61	111921.695	7510.5796	86364.89	58035.65	15425.126	16930.666	26076.145	72405.2	33534.42	48676.918	48895.85	13067.519	47825.406	12668.073	9690.371	25040.36	0	58475.617	57948.74	34886.816	28348.951	0	52271.953	18045.473	68560.9	25913.12	3283.0745	32082.988	148794.4	0	103290.234
Peak_000072	15001.687	23592.219	0	24422.635	8759.736	42012.117	41814.59	20372.76	0	21579.559	0	0	0	72873.43	10312.286	0	48802.18	0	25459.592	23828.65	5592.492	0	4790.488	15634.886	31948.3	36146.5	0	0	0	0	0	0	27977.264	0	0	0	0	0	29143.24	25328.844	32500.715	16863.258	28244.002	34409.24	0	57028.65	64447.92	0	0
Peak_000073	0	0	0	0	0	0	0	0	0	0	0	0	0	0	0	0	0	0	0	0	0	0	0	0	0	0	0	0	0	0	0	0	0	0	0	0	0	0	0	0	0	0	0	0	0	0	9243.88	0	0
Peak_000074	155010.4	294909.6	78816.05	77524.34	145746.06	286363.12	237992.14	237619.98	202140.69	137303.58	156647.19	182103.14	134522.2	69708.95	125453.914	192716.47	200059.81	155176.66	148035.19	184106.77	192605.67	249824.33	154224.62	230418.23	239612.08	115010.97	166960.84	156450.78	151274.8	174070.17	321178.56	178220.27	165890.6	209663.17	0	136515.83	244658.67	185898.1	161500.48	86931.37	208335.28	134243.38	215503.86	179959.86	131495.31	204057.03	218287.72	26544.807	62154.65
Peak_000075	0	0	0	0	0	0	17004.123	0	0	0	0	0	0	0	0	0	0	0	0	0	0	0	0	0	0	0	0	0	0	0	0	0	0	0	0	0	11607.8125	0	0	0	0	0	983.2549	0	0	0	0	0	0
Peak_000076	0	0	0	0	0	0	0	0	0	0	0	0	0	0	0	0	0	0	0	0	0	0	0	0	23454.37	0	0	0	0	0	0	0	0	0	0	0	0	0	0	0	0	0	1204.9021	0	0	0	10643.529	0	0
Peak_000077	0	0	0	21629.367	0	0	13414.302	0	0	0	0	0	0	0	0	0	0	0	0	0	0	0	0	0	0	0	0	0	27486.627	0	0	0	17601.951	0	0	0	0	0	0	16038.172	0	0	31944.285	0	0	0	0	0	0
Peak_000078	0	0	0	0	0	0	0	0	0	0	0	0	0	24092.77	0	17577.39	0	0	0	0	0	0	0	0	0	0	0	0	21157.625	0	0	0	0	0	0	0	0	0	0	32343.629	10101.962	0	0	0	0	0	0	0	0
Peak_000079	0	0	0	0	0	0	0	0	0	0	0	0	0	0	0	0	0	0	0	0	0	0	0	0	0	0	0	0	0	0	0	0	0	0	0	0	0	0	0	0	0	0	2544.339	7503.321	0	0	0	0	0
Peak_000080	0	0	0	25179.139	0	0	0	0	18268.385	0	0	0	30611.395	25330.213	0	0	0	0	0	0	0	0	0	0	0	0	0	16338.532	13695.723	0	24398.672	0	9995.329	0	0	0	0	28412.916	0	0	9246.892	0	0	0	0	0	0	0	0
Peak_000081	0	9109.077	0	19907.344	0	0	14900.045	0	0	0	0	0	0	55785.613	0	0	0	0	27647.018	0	0	0	0	30196.19	0	0	0	0	11641.286	0	0	0	0	35905.35	0	0	0	2750.421	8491.658	24382.898	0	0	0	0	0	13490.632	0	0	0
Peak_000082	0	7820.3794	0	23686.988	0	0	0	0	0	0	0	0	0	0	0	0	19154.527	0	0	0	0	0	0	10924.393	12894.798	0	0	8944.36	0	0	0	0	0	0	0	0	0	0	0	10716.773	0	0	0	0	0	0	0	0	0
Peak_000083	0	3883.6963	0	0	0	30507.143	25371.371	11759.336	82526.73	20609.967	40074.91	13490.935	10934.069	14509.207	0	16427.05	22166.355	11195.203	0	0	12560.341	0	19521.98	18924.545	36365.64	10378.202	14083.958	60922.48	7837.3125	65377.75	18346.357	0	13465.281	15814.714	0	11377.25	20693.553	40575.89	16565.621	54509.547	15512.753	0	16768.736	0	15490.72	35221.508	30472.908	0	0
Peak_000084	0	0	0	5415.352	0	0	16162.79	0	10212.738	0	4385.6846	0	0	0	0	13482.065	37195.152	0	0	0	0	0	0	12547.414	14859.953	14016.373	0	11946.393	0	25435.266	24654.084	16449.482	16659.197	0	0	0	11717.513	3026.6428	0	30446.928	10914.665	0	7046.233	10866.502	10349.265	10079.573	0	0	0
Peak_000085	0	9621.327	0	0	0	0	0	0	0	0	0	0	0	0	0	14320.904	0	0	0	23598.73	0	0	0	11263.154	17765.72	0	0	19539.832	0	0	34065.496	0	9692.531	0	0	0	0	13963.524	24740.92	0	0	0	0	29990.64	19045.027	30341.848	22331.49	0	0
Peak_000086	0	8412.124	0	27863.225	0	2884.2415	16455.303	0	15649.83	0	21880.021	0	38905.13	30829.346	0	62182.03	43974.566	0	0	17364.986	0	0	0	0	29581.963	0	0	32593.42	0	12954.671	33410.42	28573.656	41418.223	0	0	0	0	18276.865	25825.625	27611.209	0	0	22599.252	34499.38	34970.793	20218.766	13198.536	0	0
Peak_000087	0	0	0	17999.785	0	27172.395	0	0	0	0	26155.797	0	0	0	0	43156.035	7376.1323	0	0	0	0	0	0	0	7057.871	673.749	0	0	0	0	31020.256	0	20941.906	0	0	0	0	0	17057.65	0	6971.323	0	9503.332	0	28484.936	0	0	0	0
Peak_000088	0	0	0	0	0	0	0	0	2890.5874	0	0	0	0	0	0	0	0	0	0	0	0	0	0	0	0	0	0	0	0	0	0	0	0	0	0	0	0	0	4915.6426	0	0	0	16676.312	0	0	0	0	0	0
Peak_000089	0	0	0	0	0	0	0	0	10966.338	0	6120.582	0	0	0	0	10121.406	0	0	0	0	0	0	0	0	10797.035	0	0	0	0	0	0	0	6065.976	0	0	0	0	5950.9326	13177.066	0	0	0	0	10722.836	0	0	0	0	0
Peak_000090	0	0	0	0	0	0	0	0	0	0	0	0	0	0	0	0	0	0	0	0	0	0	0	0	0	0	0	0	0	0	0	0	7222.2104	0	0	0	0	0	0	0	0	0	0	0	0	0	0	0	0
Peak_000091	47899.07	54711.273	0	33840.848	0	41594.844	56843.086	27061.309	21339.172	9882.244	17700.33	12568.023	19649.957	19361.729	0	6559.9873	14514.391	0	7521.029	18414.066	0	0	24808.877	0	0	0	0	0	0	11602.6875	8677.508	0	0	6436.384	0	0	7460.6475	0	0	0	5357.3667	23123.385	13903.373	13522.724	0	19227.443	15614.201	0	0
Peak_000092	0	0	0	0	0	0	0	0	0	0	0	0	5021.2036	0	0	27353.58	5637.6104	0	0	8997.231	0	0	0	0	0	0	0	0	0	0	12616.492	0	0	0	0	0	6938.358	0	0	0	0	0	0	10402.272	0	0	0	0	0
Peak_000093	0	0	0	0	0	0	0	0	12323.114	0	0	0	0	0	0	0	13581.453	0	12914.473	6910.6313	0	0	0	0	9649.345	8064.4536	0	17640.38	0	8798.769	8510.72	6257.33	0	0	0	0	0	0	0	10431.515	0	0	0	13649.084	4943.12	9090.889	6474.962	0	0
Peak_000094	0	5233.618	0	0	0	8034.7534	0	0	0	0	0	0	0	12806.346	0	0	11250.86	0	0	0	0	0	0	0	0	10426.634	0	0	0	0	0	0	5148.943	0	0	0	0	0	0	11082.961	0	0	39229.934	0	6948.7656	8970.011	0	0	0
Peak_000095	0	0	0	0	0	0	0	0	0	0	0	0	0	0	0	0	0	0	0	8899.417	0	0	0	0	0	0	0	32529.37	0	0	0	12900.228	0	0	0	0	0	0	0	0	0	0	7001.67	0	0	0	0	0	0
Peak_000096	0	0	0	0	0	0	0	0	0	0	8040.4185	0	0	0	0	7847.779	0	0	0	4897.8823	0	0	0	8198.468	0	0	0	0	0	0	0	0	0	10927.348	0	0	0	0	0	0	0	0	9135.72	5363.627	0	0	0	0	0
Peak_000097	0	0	0	0	0	0	0	0	34825.742	0	15101.215	0	0	0	0	11381.617	12380.558	0	0	8834.622	0	0	0	24497.533	0	0	0	0	0	13372.1875	0	0	9451.366	0	0	0	0	23831.398	0	0	0	0	0	0	0	6543.709	18744.969	0	0
Peak_000098	0	0	0	0	0	0	0	0	0	0	0	0	0	0	0	0	0	0	10237.596	0	0	0	0	0	0	0	0	0	0	0	0	0	0	0	0	0	0	10622.071	0	0	0	0	8452.155	0	0	0	6443.5156	0	0
Peak_000099	0	0	0	0	0	0	0	0	0	0	0	0	0	0	0	28090.934	16308.262	0	0	7815.33	0	0	0	12568.355	28739.293	0	0	10340.47	0	26798.986	0	61844.777	0	0	0	0	0	0	0	0	0	0	0	6753.625	0	0	12233.48	0	0
Peak_000100	0	0	0	0	0	0	0	0	0	0	0	0	0	8609.181	0	0	0	0	0	0	0	0	0	0	0	0	0	0	0	10655.609	10180.593	0	11828.747	0	0	0	0	0	0	0	0	0	0	0	0	0	0	0	0
Peak_000101	0	0	0	0	0	13944.479	31941.02	0	27912.332	0	24891.832	0	0	0	0	0	18996.652	0	15106.659	0	0	0	0	0	12569.632	21840.521	0	26740.143	0	11217.201	11376.127	19594.305	22527.86	0	0	0	0	0	0	24675.998	0	0	9273.424	0	13421.69	0	0	0	0
Peak_000102	0	0	0	0	0	0	0	0	0	0	0	0	0	0	0	0	0	0	0	0	0	0	0	0	0	0	0	0	0	0	0	0	0	0	0	0	0	0	0	0	0	0	0	0	0	0	0	0	0
Peak_000103	0	16491.746	0	0	0	0	0	0	0	0	0	0	0	0	0	0	0	0	0	7614.9917	0	16092.395	0	0	0	0	0	0	0	0	0	0	0	5393.592	0	0	0	0	0	0	0	32129.83	0	8056.3013	0	6611.9985	4591.547	0	0
Peak_000104	0	3788.034	0	0	0	0	0	0	0	0	0	0	0	0	0	0	0	0	0	0	0	0	0	0	0	0	0	0	0	0	0	0	0	0	0	0	0	0	0	0	0	13825.663	0	0	0	0	0	0	0
Peak_000105	0	0	0	0	0	0	0	0	0	0	0	0	0	0	0	0	0	0	0	0	0	0	0	0	0	0	0	0	0	0	0	0	0	0	0	0	0	0	0	0	0	0	0	0	0	0	0	0	0
Peak_000106	47433.543	53634.17	0	16286.997	38695.72	66942.95	55341.797	49873.05	62844.38	50438.918	46490.64	52334.484	59821.79	43748.08	48776.246	38830.43	53440.04	53529.938	46847.832	29468.498	28820.621	26053.072	53493.86	66455.086	45984.535	29301.273	37367.76	62417.914	77273.69	73360.805	49984.418	71674.734	29994.98	68598.42	0	49133.395	94282.93	67846.75	26554.04	42758.137	49468.23	24374.066	33633.277	30613.68	0	44293.555	41923.266	0	14762.749
Peak_000107	359332.1	601932.7	160300.95	205715.98	380768.44	408666.72	338750.28	376822.72	391982.44	367244.5	395716.88	381381.66	392230.84	349837.66	322686.72	390690.3	437550.3	336241.72	417928.88	458404.88	478310.34	470956.06	416914.2	636812.7	617506.44	422789.3	454848.38	720332.7	702260.75	654912.56	671050.06	697538.06	464561.38	730512.1	0	632669.6	750000.3	742288.75	426572.1	408969.34	666925.94	439012.75	392816.88	475709.06	205901.89	539249.25	465749.06	114255.57	124847.875
Peak_000108	0	0	0	0	0	0	0	0	0	0	0	0	0	5364.92	0	0	0	0	0	0	0	0	0	0	0	0	0	0	0	0	0	0	0	0	0	0	0	0	0	0	0	0	0	0	0	0	0	0	0
Peak_000109	0	0	0	0	34417.664	0	0	24517.707	0	0	0	0	0	0	0	0	0	15617.945	0	0	0	14721.972	0	0	0	0	0	0	0	0	0	0	0	0	0	36590.348	0	0	0	0	0	0	0	0	0	0	0	0	0
Peak_000110	0	8665.134	0	0	13226.182	3925.3772	0	6692.127	7535.4146	0	0	0	4621.9434	0	0	0	0	16897.652	0	0	0	7680.0083	10444.238	6908.8286	0	0	0	0	5511.5513	9891.428	4770.9897	0	0	11604.541	0	13279.303	6311.5547	8748.552	0	0	6085.913	9689.252	0	12701.415	0	9249.493	8135.4204	0	0
Peak_000111	0	0	0	0	0	0	0	0	0	0	0	0	0	0	0	0	0	0	0	0	0	0	0	0	0	0	0	0	0	0	0	0	0	0	0	0	0	0	0	0	0	0	0	0	0	0	0	0	0
Peak_000112	0	0	0	0	0	0	0	0	0	0	0	0	0	0	0	0	0	20400.764	0	0	0	0	0	0	0	0	0	0	0	0	0	0	0	0	0	0	0	0	0	0	0	0	0	0	0	0	0	0	18310.896
Peak_000113	0	0	0	0	31614.47	0	0	33659.473	0	0	0	0	0	0	0	0	0	0	0	0	0	58871.47	12310.019	0	0	0	0	0	0	0	0	0	0	0	0	66823.984	0	0	0	0	0	0	0	0	0	0	0	0	0
Peak_000114	0	0	0	0	31892.84	0	0	49269.465	0	0	0	0	0	0	0	0	0	0	0	0	0	49751.168	9061.361	0	0	0	0	0	0	0	0	0	0	0	0	60163.92	0	0	0	0	0	0	0	0	0	0	0	0	0
Peak_000115	0	0	0	0	5254.253	0	11680.854	0	0	0	0	0	4816.489	0	0	0	0	0	5667.2305	10193.014	0	0	12872.096	16986.95	0	0	0	0	0	0	0	7481.0225	0	5353.968	0	9821.371	0	0	0	4970.477	0	0	0	0	0	0	0	0	0
Peak_000116	16155.723	46930.63	0	0	14595.767	39029.184	22683.332	17159.871	25523.133	21928.447	16474.432	15022.815	31655.275	33285	10109.076	14075.125	15595.561	0	20599.016	58820.99	12110.513	9446.105	22977.775	23078.588	22675.14	38110.25	10827.439	45990.18	56543.254	50037.28	22899.654	20082.195	18089.545	62056.086	0	30184.783	63499.473	34506.707	10728.539	34571	47460.43	23966.354	17020.223	28262.998	6465.1475	21923.346	37675.133	0	0
Peak_000117	0	0	0	0	0	0	0	0	0	0	0	0	0	0	0	0	0	0	0	0	0	0	0	0	0	0	0	0	0	0	0	0	0	0	0	0	0	0	0	0	0	0	0	0	0	0	0	0	0
Peak_000118	0	0	0	0	0	0	0	0	0	0	0	0	0	0	0	0	0	0	0	0	0	0	0	0	0	0	0	0	0	0	0	0	0	0	0	5751.293	0	0	0	0	0	0	0	0	0	0	0	0	0
Peak_000119	0	0	0	0	0	0	0	0	0	0	0	0	0	0	0	0	0	0	0	0	0	0	0	0	0	0	0	0	52357.543	0	0	0	0	0	0	0	0	0	0	0	0	0	0	0	0	0	0	0	0
Peak_000120	21837.168	25030.5	14655.767	11985.623	20370.682	10263.194	9928.307	14139.003	21306.955	11567.509	14962.656	17433.018	19811.826	17428.62	12729.78	11331.089	14030.647	18016.271	19963.994	28253.535	14949.563	18147.992	14906.725	23001.652	11480.261	23997.514	11970.521	29411.88	28626.803	27185.309	0	7419.7656	13007.344	19151.928	0	18175.822	13225.243	25699.064	13430.273	23563.139	14181.733	8674.566	19165.553	15280.881	15066.264	13260.796	18926.934	15460.448	0
Peak_000121	5843.3916	18874.83	0	0	0	7959.141	0	0	5779.0815	0	0	7787.8315	8131.5063	4910.9937	0	3688.3677	4712.4688	0	6374.7324	7989.5127	0	0	0	6873.442	0	9030.713	0	0	14534.83	14361.429	0	0	5993.562	8220.311	0	0	8306.699	11850.811	0	0	14811.419	0	0	0	0	0	0	0	0
Peak_000122	0	8345.739	0	0	0	0	0	0	0	0	0	0	0	0	0	0	0	0	0	0	0	0	0	0	0	0	0	0	4460.7563	0	0	0	0	0	0	0	0	0	0	0	6892.0444	0	0	0	0	0	0	0	0
Peak_000123	0	0	0	0	0	0	0	0	0	0	0	0	0	0	0	0	0	0	0	0	0	0	0	0	0	0	0	0	0	0	0	0	0	0	0	0	0	0	0	0	0	0	0	0	0	0	0	0	0
Peak_000124	0	0	0	0	0	0	0	0	0	0	0	0	0	0	0	0	0	0	0	0	0	0	0	0	0	0	0	0	36161.13	0	0	0	0	0	0	0	0	0	0	0	0	0	0	0	0	0	0	0	0
Peak_000125	0	9897.824	0	0	0	0	0	0	0	0	0	0	0	0	0	0	0	0	0	0	0	0	0	0	0	0	0	0	0	0	0	0	0	0	0	0	0	0	0	0	0	0	0	0	0	0	0	0	0
Peak_000126	0	0	0	0	0	0	0	0	0	0	0	0	0	0	0	0	0	0	0	0	0	0	0	0	0	0	0	0	0	0	0	0	0	0	0	0	0	0	0	0	0	0	0	0	0	0	0	0	0
Peak_000127	0	0	0	0	0	0	0	0	0	0	0	0	0	0	0	0	0	0	0	0	0	0	0	0	0	0	0	0	39177.035	0	0	0	0	0	0	0	0	0	0	0	0	0	0	0	0	0	0	0	0
Peak_000128	0	0	0	0	0	0	0	0	0	0	0	0	0	0	0	0	0	0	0	0	0	0	0	0	0	0	0	0	37215.168	0	0	0	0	0	0	0	0	0	0	0	0	0	0	0	0	0	0	0	0
Peak_000129	0	0	0	0	0	0	0	0	0	0	0	0	0	0	0	0	0	0	0	0	0	0	0	0	0	0	0	0	18158.229	0	0	0	0	0	0	0	0	0	0	0	0	0	0	0	0	0	0	0	0
Peak_000130	0	0	0	0	0	0	0	0	0	0	0	0	0	0	0	0	0	0	0	0	0	0	0	0	0	0	0	0	7476.8604	0	0	0	0	0	0	0	0	0	0	0	0	0	0	0	0	0	0	0	0
Peak_000131	0	0	0	0	0	0	0	0	0	0	0	0	0	0	0	0	0	0	0	0	0	0	0	0	0	0	0	0	0	0	0	0	0	0	0	0	0	0	0	0	0	0	0	0	0	0	0	0	0
Peak_000132	0	0	0	0	0	0	0	0	0	0	0	0	0	0	0	0	0	0	0	0	0	0	0	0	0	0	0	0	30380.922	0	0	0	0	0	0	0	0	0	0	0	0	0	0	0	0	0	0	0	0
Peak_000133	0	0	0	0	0	0	0	0	0	0	0	0	0	0	0	0	0	0	0	0	0	0	0	0	0	0	0	0	24471.67	0	0	0	0	0	0	0	0	0	0	0	0	0	0	0	0	0	0	0	0
Peak_000134	0	0	0	0	0	0	0	0	0	0	0	0	0	0	0	0	0	0	0	0	0	0	0	0	0	0	0	0	26351.803	0	0	0	0	0	0	0	0	0	0	0	0	0	0	0	0	0	0	0	0
Peak_000135	106948.06	140376.44	41994.17	57049.29	54372.61	132866.92	90561.945	85816.87	71347.34	73349.41	79058.56	91771.08	94179.04	101889.29	55789.137	107567.59	117430.414	76353.16	68094.195	100025.88	47159.367	50653.027	102045.5	119689.39	125159.25	109449.4	66247.47	113292.805	119884.67	0	93991.77	55606.93	95825.17	66822.48	82141.06	98879.49	110264.664	130645.17	61781.12	66436.33	61175.97	73777.516	76243.9	85704.53	85911.02	101418.77	52421.918	0	30911.104
Peak_000136	0	0	0	0	0	0	0	0	0	0	0	0	0	0	0	0	0	0	0	0	0	0	0	0	0	0	0	0	0	0	0	0	0	0	0	0	0	0	0	0	0	0	0	0	0	0	0	0	0
Peak_000137	0	0	0	0	0	0	0	0	0	0	0	0	0	0	0	0	0	0	0	0	0	0	0	0	0	0	0	0	21827.498	0	0	0	0	0	0	0	0	0	0	0	0	0	0	0	0	0	0	0	0
Peak_000138	0	0	0	0	0	0	0	0	0	0	0	0	0	0	0	0	0	0	0	0	0	0	0	0	0	0	0	0	22347.375	0	0	0	0	0	0	0	0	0	0	0	0	0	0	0	0	0	0	0	0
Peak_000139	0	0	0	0	0	0	0	0	0	0	0	0	0	0	0	0	0	0	0	0	0	0	0	0	0	0	0	0	14026.121	0	0	0	0	24307.664	0	0	0	0	0	0	0	0	0	0	0	0	0	0	0
Peak_000140	0	0	0	0	0	0	0	0	0	0	0	0	0	0	0	0	0	0	0	0	0	0	0	0	0	0	0	0	24739.777	0	0	0	0	0	0	0	0	0	0	0	0	0	0	0	0	0	0	0	0
Peak_000141	0	0	0	0	0	0	0	0	0	0	0	0	0	0	0	0	0	0	0	0	0	0	0	0	0	0	0	0	0	0	0	0	0	0	0	0	0	0	0	0	6718.792	0	0	0	0	0	0	0	0
Peak_000142	0	0	0	0	0	0	0	0	0	0	0	0	0	0	0	0	0	0	0	0	0	0	0	0	0	0	0	0	19453.43	0	0	0	0	0	0	0	0	0	0	0	0	0	0	0	0	0	0	0	0
Peak_000143	0	0	0	0	0	0	0	0	0	0	0	0	0	0	0	0	0	0	0	0	0	0	0	0	0	0	0	0	0	0	0	0	0	0	0	0	0	0	0	0	6718.792	0	0	0	0	0	0	0	0
Peak_000144	0	0	0	0	0	0	0	0	0	0	0	0	0	0	0	0	0	0	0	0	0	0	0	0	0	0	0	0	35902.184	0	0	0	0	0	0	0	0	0	0	0	2334.3018	0	0	0	0	0	0	0	0
Peak_000145	0	0	0	0	0	0	0	0	0	0	0	0	0	0	0	0	0	4271.6836	0	5972.333	0	0	0	0	0	6552.254	0	0	0	0	0	0	0	0	0	0	0	5329.839	0	0	0	0	0	0	0	0	0	0	0
Peak_000146	0	0	0	0	0	0	0	0	0	0	0	0	0	0	0	0	0	0	0	0	0	0	0	0	0	0	0	0	0	0	0	0	0	6801.649	0	0	0	0	0	0	3335.7524	0	0	0	0	0	0	0	0
Peak_000147	0	0	0	0	0	0	0	0	0	0	0	0	0	0	0	0	0	0	0	0	0	0	0	0	0	0	0	0	40497.25	0	0	0	0	0	0	0	10464.555	0	0	0	8668.068	0	0	0	0	0	0	0	0
Peak_000148	0	0	0	0	0	0	0	0	0	0	0	0	0	0	0	0	0	0	0	0	0	0	0	0	0	0	0	0	55558.67	0	0	0	0	0	0	0	0	0	0	0	0	0	0	0	0	0	0	0	0
Peak_000149	0	0	0	0	0	0	0	0	0	0	0	0	0	0	0	0	0	0	0	0	0	0	0	0	0	0	0	0	9865.747	0	0	0	0	0	0	0	0	0	0	0	10815.518	0	0	0	0	0	0	0	0
Peak_000150	0	0	0	0	0	0	0	0	0	0	0	0	0	0	0	0	0	0	0	0	0	0	0	0	0	0	0	0	38676.047	0	0	0	0	3859.8718	0	0	0	0	0	0	0	0	0	0	0	0	0	0	0
Peak_000151	0	0	0	0	0	0	0	0	0	0	0	0	0	0	0	0	0	0	0	0	0	0	0	0	0	0	0	0	42555.83	0	0	0	0	0	0	0	0	0	0	0	0	0	0	0	0	0	0	0	0
Peak_000152	0	0	0	0	0	0	0	0	0	0	0	0	0	0	0	0	0	0	0	0	0	0	0	0	0	0	0	0	10797.625	0	0	0	0	0	0	0	0	0	0	0	0	0	0	0	0	0	0	0	0
Peak_000153	0	0	0	0	0	0	0	0	0	0	0	0	0	0	0	0	0	0	0	0	0	0	0	0	0	0	0	0	36370.97	0	0	0	0	0	0	0	0	0	0	0	0	0	0	0	0	0	0	0	0
Peak_000154	0	0	0	0	0	0	0	0	0	0	0	0	0	0	0	0	0	0	0	0	0	0	0	0	0	0	0	0	54010.43	0	0	0	0	0	0	0	0	0	0	0	0	0	0	0	0	0	0	0	0
Peak_000155	0	0	0	0	0	0	0	0	0	0	0	0	0	0	0	0	0	0	0	0	0	0	0	0	0	0	0	0	0	0	0	0	0	6099.7314	0	0	0	0	0	0	0	0	0	0	0	0	0	0	0
Peak_000156	0	0	0	0	0	0	0	0	0	0	0	0	0	0	0	0	0	0	0	0	0	0	0	0	0	0	0	0	27664.568	0	0	0	0	0	0	0	0	0	0	0	0	0	0	0	0	0	0	0	0
Peak_000157	0	0	0	0	0	0	0	0	0	0	0	0	0	0	0	0	0	0	0	0	0	0	0	0	0	0	0	0	28319.127	0	0	0	0	0	0	0	0	0	0	0	0	0	0	0	0	0	0	0	0
Peak_000158	0	0	0	0	0	0	0	0	0	0	0	0	0	0	0	0	0	0	0	0	0	0	0	0	0	0	0	0	16016.923	0	0	0	0	0	0	0	0	0	0	0	0	0	0	0	0	0	0	0	0
Peak_000159	0	0	0	0	0	0	0	0	0	0	0	0	0	0	0	0	0	0	0	0	0	0	0	0	0	0	0	0	41068.17	0	0	0	0	0	0	0	0	0	0	0	0	0	0	0	0	0	0	0	0
Peak_000160	0	0	0	0	0	0	0	0	0	0	0	0	0	0	0	0	0	0	0	0	0	0	0	0	0	0	0	0	41068.17	0	0	0	0	0	0	0	0	0	0	0	0	0	0	0	0	0	0	0	0
Peak_000161	0	0	0	0	0	0	0	0	0	0	0	0	0	0	0	0	0	0	0	0	0	0	0	0	0	0	0	0	0	0	0	0	0	0	0	0	0	0	0	0	0	0	0	0	0	0	0	0	0
Peak_000162	0	0	0	0	0	0	0	0	0	0	0	0	0	0	0	0	0	0	0	0	0	0	0	0	0	0	0	0	0	0	0	0	0	0	0	0	0	0	0	0	0	0	0	0	0	0	0	0	0
Peak_000163	0	0	0	0	0	0	0	0	0	0	0	0	0	0	0	0	0	0	0	0	0	0	0	0	0	0	0	0	0	0	0	0	0	0	0	0	0	0	0	0	0	0	0	0	0	0	0	0	0
Peak_000164	0	0	0	0	0	0	0	0	0	0	0	0	0	0	0	0	0	0	0	0	0	0	0	0	0	0	0	0	0	0	0	0	0	0	0	0	0	0	0	0	0	0	0	0	0	0	0	0	0
Peak_000165	0	0	0	0	0	0	0	0	0	0	0	0	0	0	0	0	0	0	0	0	0	0	0	0	0	0	0	0	0	0	0	0	0	0	0	0	0	0	0	0	0	0	0	0	0	0	0	0	0
Peak_000166	0	0	0	0	0	0	0	0	0	0	0	0	0	0	0	0	0	0	0	0	0	0	0	0	0	0	0	0	0	0	0	0	0	2892.2004	0	0	0	0	0	0	0	0	0	0	0	0	0	0	0
Peak_000167	0	0	0	0	0	0	0	0	0	0	0	0	0	0	0	0	0	0	0	0	0	0	0	0	0	0	0	0	0	0	0	0	0	0	0	0	0	0	0	0	0	0	0	0	0	0	0	0	0
Peak_000168	0	0	0	0	0	0	0	0	0	0	0	0	0	0	0	0	0	0	0	0	0	0	0	0	0	0	0	0	0	0	0	0	0	0	0	0	0	0	0	0	0	0	0	0	0	0	0	0	0
Peak_000169	0	0	0	0	0	0	0	0	0	0	0	0	0	0	0	0	0	0	0	0	0	0	0	0	0	0	0	0	30563.361	0	0	0	0	0	0	0	0	0	0	0	0	0	0	0	0	0	0	0	0
Peak_000170	0	0	0	0	0	0	0	0	0	0	0	0	0	0	0	0	0	0	0	0	0	0	0	0	0	0	0	0	81649.37	0	0	0	0	0	0	0	0	0	0	0	0	0	0	0	0	0	0	0	0
Peak_000171	0	6495.728	9371.788	0	0	0	0	0	0	0	0	0	0	0	0	0	0	0	0	0	0	0	0	0	0	0	0	0	18181.643	0	0	0	0	0	0	0	0	0	0	0	0	0	0	0	0	0	0	0	0
Peak_000172	0	0	0	0	0	0	0	0	0	0	0	0	0	0	0	0	0	0	0	0	0	0	0	0	0	0	0	0	56378.87	0	0	0	0	0	0	0	0	0	0	0	0	0	0	0	0	0	0	0	0
Peak_000173	0	0	0	0	0	0	0	0	0	0	0	0	0	0	0	0	0	0	0	0	0	0	0	0	0	0	0	0	0	0	0	0	0	0	0	0	0	0	0	0	0	0	0	0	0	0	0	0	0
Peak_000174	0	0	0	0	0	0	0	0	0	0	0	0	0	0	0	0	0	0	0	0	0	0	0	0	0	0	0	0	111358.63	0	0	0	0	0	0	0	0	0	0	0	0	0	0	0	0	0	0	0	0
Peak_000175	0	0	0	0	0	0	0	0	0	0	0	0	0	0	0	0	0	0	0	0	0	0	0	0	0	0	0	0	29708.56	0	0	0	0	0	0	0	2308.4587	0	0	0	7621.1724	0	0	0	0	0	0	0	0
Peak_000176	0	0	0	0	0	0	0	0	0	0	0	0	0	0	0	0	0	0	0	0	0	0	0	0	0	0	0	0	0	0	0	0	0	0	0	0	0	0	0	0	0	0	0	0	0	0	0	0	0
Peak_000177	0	0	0	0	0	0	0	0	0	0	0	0	0	0	0	0	0	0	0	0	0	0	0	0	0	0	0	0	0	0	0	0	0	4946.358	0	0	0	0	0	0	0	0	0	0	0	0	0	0	0
Peak_000178	0	0	0	0	0	0	0	0	0	0	0	0	0	0	0	0	0	0	0	0	0	0	0	0	0	0	0	0	49406.223	0	0	0	0	0	0	0	0	0	0	0	0	0	0	0	0	0	0	0	0
Peak_000179	0	0	0	0	0	0	0	0	0	0	0	0	0	0	0	0	0	0	0	0	0	0	0	0	0	0	0	0	0	0	0	0	0	38945.98	0	0	0	0	0	0	0	0	0	0	0	0	0	0	0
Peak_000180	0	0	0	0	0	0	0	0	0	0	0	0	0	0	0	0	0	0	0	0	0	0	0	0	0	0	0	0	41385.26	0	0	0	0	0	0	0	0	0	0	0	0	0	0	0	0	0	0	0	0
Peak_000181	0	0	4733.571	0	0	0	0	0	0	0	0	0	0	0	0	0	0	0	0	0	0	0	0	0	0	0	0	0	82259	0	0	0	0	0	0	0	5180.863	0	0	0	0	0	0	0	0	0	0	0	0
Peak_000182	0	0	0	0	0	0	0	0	0	0	0	0	0	0	0	0	0	0	0	0	0	0	0	0	0	0	0	0	0	0	0	0	0	0	0	0	0	0	0	0	0	0	0	0	0	0	0	0	0
Peak_000183	0	0	0	0	0	0	0	0	0	0	0	0	0	0	0	0	0	0	0	0	0	0	0	0	0	0	0	0	0	0	0	0	0	0	0	0	0	0	0	0	0	0	0	0	0	0	0	0	0
Peak_000184	0	0	0	0	0	0	0	0	0	0	0	0	10593.826	0	0	0	0	0	0	0	0	32801.637	65030.953	0	0	0	0	0	0	0	0	0	0	0	0	0	0	0	0	0	0	0	0	0	0	0	0	0	0
Peak_000185	0	0	0	0	0	0	0	0	0	0	0	0	0	0	0	0	0	0	0	0	0	0	0	0	0	0	0	0	0	0	0	0	0	0	0	0	0	0	0	0	0	0	0	0	0	0	0	0	0
Peak_000186	0	0	0	0	0	0	0	0	0	0	0	0	0	0	0	0	0	0	0	0	0	0	0	0	0	0	0	0	0	0	0	0	0	0	0	0	0	0	0	0	0	0	0	0	0	0	0	0	0
Peak_000187	0	0	0	0	0	0	0	0	0	0	0	0	0	0	0	0	0	0	0	0	0	0	0	0	0	0	0	0	17324.064	0	0	0	0	0	0	0	0	0	0	0	0	0	0	0	0	0	0	0	0
Peak_000188	0	0	0	0	0	0	0	0	0	0	0	0	0	0	0	0	0	0	0	0	0	0	0	0	0	0	0	0	55812.938	0	0	0	0	0	0	0	0	0	0	0	0	0	0	0	0	0	0	0	0
Peak_000189	0	0	0	0	0	0	0	0	0	0	0	0	0	0	0	0	0	0	0	0	0	0	0	0	0	0	0	0	0	0	0	0	0	0	0	0	0	0	0	0	0	0	0	0	0	0	0	0	0
Peak_000190	0	0	0	0	0	0	0	0	0	0	0	0	0	0	0	0	0	0	0	0	0	0	0	0	0	0	0	0	41272.65	0	0	0	0	0	0	0	0	0	0	0	0	0	0	0	0	0	0	0	0
Peak_000191	0	0	0	0	0	0	0	0	0	0	0	0	0	0	0	0	0	0	0	0	0	0	0	0	0	0	0	0	0	0	0	0	0	0	0	0	0	0	0	0	0	0	0	0	0	0	0	0	0
Peak_000192	0	0	0	0	0	0	0	0	0	0	0	0	0	0	0	0	0	0	0	0	0	0	0	0	0	0	0	0	76029.75	0	0	0	0	0	0	0	0	0	0	0	0	0	0	0	0	0	0	0	0
Peak_000193	0	0	0	0	0	0	0	0	0	0	0	0	0	0	0	0	0	0	0	0	0	0	0	0	0	0	0	0	0	0	0	0	0	0	0	0	0	0	0	0	0	0	0	0	0	0	0	0	0
Peak_000194	0	0	0	0	0	0	0	0	0	0	0	0	0	0	0	0	0	0	0	0	0	0	0	0	0	0	0	0	0	0	0	0	0	0	0	0	0	0	0	0	0	0	0	0	0	0	0	0	0
Peak_000195	0	0	0	0	0	0	0	0	0	0	0	0	0	0	0	0	0	0	0	0	0	0	0	0	0	0	0	0	0	0	0	0	0	0	0	0	0	0	0	0	0	0	0	0	0	0	0	0	0
Peak_000196	0	0	0	0	0	0	0	0	0	0	0	0	0	0	0	0	0	0	0	0	0	0	0	0	0	0	0	0	0	0	0	0	0	0	0	0	0	0	0	0	0	0	0	0	0	0	0	0	0
Peak_000197	0	0	0	0	0	0	0	0	0	0	0	0	0	0	0	0	0	0	0	0	0	0	0	0	0	0	0	0	0	0	0	0	0	0	0	0	0	0	0	0	0	0	0	0	0	0	0	0	0
Peak_000198	0	0	0	0	0	0	0	0	0	0	0	0	0	0	0	0	0	0	0	0	0	0	0	0	0	0	0	0	0	0	0	0	0	0	0	0	0	0	0	0	0	0	0	0	0	0	0	0	0
Peak_000199	0	0	0	0	0	0	0	0	0	0	0	0	0	0	0	0	0	0	0	0	0	0	0	0	0	0	0	0	0	0	0	0	0	0	0	0	0	0	0	0	0	0	0	0	0	0	0	0	0
Peak_000200	0	0	0	0	0	0	0	0	0	0	0	0	0	0	0	0	0	0	0	0	0	0	0	0	0	0	0	0	0	0	0	0	0	0	0	0	0	0	0	0	0	0	0	0	0	0	0	0	0
Peak_000201	0	0	0	0	0	0	0	0	0	0	0	0	0	0	0	0	0	0	0	0	0	0	0	0	0	0	0	0	28161.754	0	0	0	0	0	0	0	0	0	0	0	0	0	0	0	0	0	0	0	0
Peak_000202	0	0	0	0	0	0	0	0	0	0	0	0	0	0	0	0	0	0	0	0	0	0	0	0	0	0	0	0	34765.49	0	0	0	0	0	0	0	0	0	0	0	0	0	0	0	0	0	0	0	0
Peak_000203	0	0	0	0	0	0	0	0	0	0	0	0	0	0	0	0	0	0	0	0	0	0	0	0	0	0	0	0	0	0	0	0	0	2432.4092	0	0	0	0	0	0	31657.37	0	0	0	0	0	0	0	0
Peak_000204	0	0	0	0	0	0	0	0	0	0	0	0	0	0	0	0	0	0	0	0	0	0	0	0	0	0	0	0	0	0	0	0	0	0	0	0	0	0	0	0	0	0	0	0	0	0	0	0	0
Peak_000205	0	0	0	0	0	0	0	0	0	0	0	0	0	0	0	0	0	0	0	0	0	0	0	0	0	0	0	0	0	0	0	0	0	0	0	0	0	0	0	0	0	0	0	0	0	0	0	0	0
Peak_000206	0	0	0	0	0	0	0	0	0	0	0	0	0	0	0	0	0	0	0	0	0	0	0	0	0	0	0	0	0	0	0	0	0	0	0	0	10491.006	0	0	0	0	0	0	0	0	0	0	0	0
Peak_000207	0	0	0	0	0	0	0	0	0	0	0	0	0	0	0	0	0	0	0	0	0	0	0	0	0	0	0	0	17498.07	0	0	0	0	0	0	0	0	0	0	0	0	0	0	0	0	0	0	0	0
Peak_000208	0	0	0	0	0	0	0	0	0	0	0	0	0	0	0	0	0	0	0	0	0	0	0	0	0	0	0	0	49650.406	0	0	0	0	0	0	0	0	0	0	0	12660.605	0	0	0	0	0	0	0	0
Peak_000209	0	0	376.16064	0	0	0	0	0	0	0	0	0	0	0	0	0	0	0	0	0	0	0	0	0	0	0	0	0	1040.4774	0	0	0	0	0	0	0	0	0	0	0	0	0	0	0	0	0	0	0	0
Peak_000210	0	0	0	0	0	0	0	0	0	0	0	0	0	0	0	0	0	0	0	0	0	0	0	0	0	0	0	0	0	0	0	0	0	15191.532	0	0	0	0	0	0	0	0	0	0	0	0	0	0	0
Peak_000211	0	0	0	0	0	0	0	0	0	0	0	0	0	0	0	0	0	0	0	0	0	0	0	0	0	0	0	0	50702.08	0	0	0	0	0	0	0	0	0	0	0	0	0	0	0	0	0	0	0	0
Peak_000212	0	0	0	0	0	0	0	0	0	0	0	0	0	0	0	0	0	0	0	0	0	0	0	0	0	0	0	0	0	0	0	0	0	0	0	0	0	0	0	0	0	0	0	0	0	0	0	0	0
Peak_000213	0	0	0	0	0	0	0	0	0	0	0	0	0	0	0	0	0	0	0	0	0	0	0	0	0	0	0	0	0	0	0	0	0	32516.385	0	0	0	0	0	0	8285.85	0	0	0	0	0	0	0	0
Peak_000214	0	0	0	0	0	0	0	0	0	0	0	0	0	0	0	0	0	0	0	0	0	0	0	0	0	0	0	0	0	0	0	0	0	0	0	0	0	0	0	0	0	0	0	0	0	0	0	0	0
Peak_000215	0	0	0	0	0	0	0	0	0	0	0	0	0	0	0	0	0	0	0	0	0	0	0	0	0	0	0	0	36004.406	0	0	0	0	0	0	0	0	0	0	0	0	0	0	0	0	0	0	0	0
Peak_000216	0	0	0	0	0	0	0	0	0	0	0	0	0	0	0	0	0	0	0	0	0	0	0	0	0	0	0	0	14880.78	0	0	0	0	0	0	0	8089.516	0	0	0	0	0	0	0	0	0	0	0	0
Peak_000217	0	0	0	0	0	0	0	0	0	0	0	0	0	0	0	0	0	0	0	0	0	0	0	0	0	0	0	0	0	0	0	0	0	0	0	0	0	0	0	0	0	0	0	0	0	0	0	0	0
Peak_000218	0	0	5825.93	0	0	0	0	0	0	0	0	0	0	0	0	0	0	0	0	0	0	0	0	0	0	0	0	0	0	0	0	0	0	0	0	0	0	0	0	0	0	0	0	0	0	0	0	0	0
Peak_000219	0	0	5825.93	0	0	0	0	0	0	0	0	0	0	0	0	0	0	0	0	0	0	0	0	0	0	0	0	0	0	0	0	0	0	0	0	0	0	0	0	0	0	0	0	0	0	0	0	0	0
Peak_000220	0	0	0	0	0	0	0	0	0	0	0	0	0	0	0	0	0	0	0	0	0	0	0	0	0	0	0	0	88633.125	0	0	0	0	0	0	0	0	0	0	0	3820.071	0	0	0	0	0	0	0	0
Peak_000221	0	0	0	0	0	0	0	0	0	0	0	0	0	0	0	0	0	0	0	0	0	0	0	0	0	0	0	0	0	0	0	0	0	0	0	0	0	0	0	0	0	0	0	0	0	0	0	0	0
Peak_000222	0	0	0	0	0	0	0	0	0	0	0	0	0	0	0	0	0	0	0	0	0	0	0	0	0	0	0	0	0	0	0	0	0	0	0	0	729148.9	0	0	0	0	0	0	0	0	0	0	0	0
Peak_000223	0	0	0	0	0	0	0	0	0	0	0	0	0	0	0	0	0	0	0	0	0	0	0	0	0	0	0	0	0	0	0	0	0	0	0	0	0	0	0	0	0	0	0	0	0	0	0	0	0
Peak_000224	0	0	0	0	0	0	0	0	0	0	0	0	0	0	0	0	0	0	0	0	0	0	0	0	0	0	0	0	104976.86	0	0	0	0	0	0	0	0	0	0	0	19318.521	0	0	0	0	0	0	0	0
Peak_000225	0	0	0	0	0	0	0	0	0	0	0	0	0	0	0	0	0	0	0	0	0	0	0	0	0	0	0	0	11973.537	0	0	0	0	11367.66	0	0	0	0	0	0	0	0	0	0	0	0	0	0	0
Peak_000226	0	0	0	0	0	0	0	0	0	0	0	0	0	0	0	0	0	0	0	0	0	0	0	0	0	0	0	0	0	0	0	0	0	0	0	0	0	0	0	0	0	0	0	0	0	0	0	0	0
Peak_000227	0	0	0	0	0	0	0	0	0	0	0	0	0	0	0	0	0	0	0	0	0	0	0	0	0	0	0	0	0	0	0	0	0	0	0	0	0	0	0	0	0	0	0	0	0	0	0	0	0
Peak_000228	0	0	0	0	0	0	0	0	0	0	0	0	0	0	0	0	0	0	0	0	0	0	0	0	0	0	0	0	28209.611	0	0	0	0	0	0	0	0	0	0	0	0	0	0	0	0	0	0	0	0
Peak_000229	0	0	0	0	0	0	0	0	0	0	0	0	0	0	0	0	0	0	0	0	0	0	0	0	0	0	0	0	0	0	0	0	0	0	0	0	0	0	0	0	0	0	0	0	0	0	0	0	0
Peak_000230	0	0	0	0	0	0	0	0	0	0	0	0	0	0	0	0	0	0	0	0	0	0	0	0	0	0	0	0	0	0	0	0	0	0	0	0	0	0	0	0	0	0	0	0	0	0	0	0	0
Peak_000231	0	0	0	0	0	0	0	0	0	0	0	0	0	0	0	0	0	0	0	0	0	0	0	0	0	0	0	0	38740.207	0	0	0	0	0	0	0	0	0	0	0	0	0	0	0	0	0	0	0	0
Peak_000232	0	0	0	0	0	0	0	0	0	0	0	0	0	0	0	0	0	0	0	0	0	0	0	0	0	0	0	0	0	0	0	0	0	0	0	0	0	0	0	0	0	0	0	0	0	0	0	0	0
Peak_000233	0	0	0	0	0	0	0	0	0	0	0	0	0	0	0	0	0	0	0	0	0	0	0	0	0	0	0	0	0	0	0	0	0	0	0	0	0	0	0	0	4589.0303	0	0	0	0	0	0	0	0
Peak_000234	0	0	0	0	0	0	0	0	0	0	0	0	0	0	0	0	0	0	0	0	0	0	0	0	0	0	0	0	0	0	0	0	0	0	0	0	0	0	0	0	0	0	0	0	0	0	0	0	0
Peak_000235	0	0	0	0	0	0	0	0	0	0	0	0	0	0	0	0	0	0	0	0	0	0	0	0	0	0	0	0	38023.03	0	0	0	0	0	0	0	0	0	0	0	0	0	0	0	0	0	0	0	0
Peak_000236	0	0	0	0	0	0	0	0	0	0	0	0	0	0	0	0	0	0	0	0	0	0	0	0	0	0	0	0	37764.547	0	0	0	0	0	0	0	0	0	0	0	0	0	0	0	0	0	0	0	0
Peak_000237	0	0	0	0	0	0	0	0	0	0	0	0	0	0	0	0	0	0	0	0	0	0	0	0	0	0	0	0	0	0	0	0	0	0	0	0	0	0	0	0	0	0	0	0	0	0	0	0	0
Peak_000238	0	0	0	0	0	0	0	0	0	0	0	0	0	0	0	0	0	0	0	0	0	0	0	0	0	0	0	0	0	0	0	0	0	0	0	0	0	0	0	0	0	0	0	0	0	0	0	0	0
Peak_000239	0	0	0	0	0	0	0	0	0	0	0	0	0	0	0	0	0	0	0	0	0	0	0	0	0	0	0	0	66690.48	0	0	0	0	0	0	0	0	0	0	0	0	0	0	0	0	0	0	0	0
Peak_000240	0	0	0	0	0	0	0	0	0	0	0	0	0	0	0	0	0	0	0	0	0	0	0	0	0	0	0	0	0	0	0	0	0	0	0	0	117.75623	0	0	0	0	0	0	0	0	0	0	0	0
Peak_000241	0	0	0	0	0	0	0	0	0	0	0	0	0	0	0	0	0	0	0	0	0	0	0	0	0	0	0	0	34581.094	0	0	0	0	0	0	0	0	0	0	0	19587.535	0	0	0	0	0	0	0	0
Peak_000242	0	0	0	0	0	0	0	0	0	0	0	0	0	0	0	0	0	0	0	0	0	0	0	0	0	0	0	0	0	0	0	0	0	0	0	0	0	0	0	0	0	0	0	0	0	0	0	0	0
Peak_000243	0	0	0	0	0	0	0	0	0	0	0	0	0	0	0	0	0	0	0	0	0	0	0	0	0	0	0	0	0	0	0	0	0	0	0	0	0	0	0	0	0	0	0	0	0	0	0	0	0
Peak_000244	0	0	0	0	0	0	0	0	0	0	0	0	0	0	0	0	0	0	0	0	0	0	0	0	0	0	0	0	0	0	0	0	0	0	0	0	0	0	0	0	0	0	0	0	0	0	0	0	0
Peak_000245	0	0	0	0	0	0	0	0	0	0	0	0	0	0	0	0	0	0	0	0	0	0	0	0	0	0	0	0	0	0	0	0	0	0	0	0	0	0	0	0	19560.207	0	0	0	0	0	0	0	0
Peak_000246	0	0	0	0	0	0	0	0	0	0	0	0	0	0	0	0	0	0	0	0	0	0	0	0	0	0	0	0	0	0	0	0	0	0	0	0	117.75623	0	0	0	0	0	0	0	0	0	0	0	0
Peak_000247	0	0	0	0	0	0	0	0	0	0	0	0	0	0	0	0	0	0	0	0	0	0	0	0	0	0	0	0	22836.807	0	0	0	0	0	0	0	10049.746	0	0	0	0	0	0	0	0	0	0	0	0
Peak_000248	0	0	0	0	0	0	0	0	0	0	0	0	0	0	0	0	0	0	0	0	0	0	0	0	0	0	0	0	69347.34	0	0	0	0	0	0	0	0	0	0	0	4477.7935	0	0	0	0	0	0	0	0
Peak_000249	0	0	0	0	0	0	0	0	0	0	0	0	0	0	0	0	0	0	0	0	0	0	0	0	0	0	0	0	0	0	0	0	0	0	0	0	0	0	0	0	19587.535	0	0	0	0	0	0	0	0
Peak_000250	0	0	0	0	0	0	0	0	0	0	0	0	0	0	0	0	0	0	0	0	0	0	0	0	0	0	0	0	0	0	0	0	0	27912.098	0	0	0	0	0	0	43065.7	0	0	0	0	0	0	0	0
Peak_000251	0	0	0	0	0	0	0	0	0	0	0	0	0	0	0	0	0	0	0	0	0	0	0	0	0	0	0	0	38205.598	0	0	0	0	0	0	0	0	0	0	0	0	0	0	0	0	0	0	0	0
Peak_000252	106541.87	0	12510.152	0	4548.82	0	14503.153	46367.7	57223.28	128032.76	111165.08	69676.11	57550.664	182112.22	16237.272	5730.819	86036.055	22600.205	94277.18	9522.154	103338.12	27847.145	0	27452.826	10629.464	52504.617	3714.3142	0	0	27042.047	30038.564	10850.034	0	116204.94	0	43217.63	121495.016	148539.08	0	113502.06	0	0	30321.078	23641.295	86091.26	6221.262	14155.757	14737.518	0
Peak_000253	0	0	0	0	0	0	0	0	0	0	0	0	0	0	0	0	0	0	0	0	0	0	0	0	0	0	0	0	0	0	0	0	0	0	0	0	0	0	0	0	0	0	0	0	0	0	0	0	0
Peak_000254	0	0	0	0	0	0	0	0	0	0	0	0	0	0	0	0	0	0	0	0	0	0	0	0	0	0	0	0	0	0	0	0	0	0	0	0	0	0	0	0	0	0	0	0	0	0	0	0	0
Peak_000255	0	0	0	0	0	0	0	0	0	0	0	0	0	0	0	0	0	0	0	0	0	0	0	0	0	0	0	0	64442.21	0	0	0	0	0	0	0	0	0	0	0	0	0	0	0	0	0	0	0	0
Peak_000256	0	0	0	0	0	0	0	0	0	0	0	0	0	0	0	0	0	0	0	0	0	0	0	0	0	0	0	0	36254.953	0	0	0	0	0	0	0	0	0	0	0	0	0	0	0	0	0	0	0	0
Peak_000257	0	0	3780.5032	0	0	0	0	0	0	0	0	0	0	0	0	0	0	0	0	0	0	0	0	0	0	0	0	0	0	0	0	0	0	0	0	0	0	0	0	0	0	0	0	0	0	0	0	0	0
Peak_000258	0	0	0	0	0	0	0	0	0	0	0	0	0	0	0	0	0	0	0	0	0	0	0	0	0	0	0	0	97251.055	0	0	0	0	0	0	0	13.88295	0	0	0	12472.078	0	0	0	0	0	0	0	0
Peak_000259	0	0	0	0	0	0	0	0	0	0	0	0	0	0	0	0	0	0	0	0	0	0	0	0	0	0	0	0	24894.35	0	0	0	0	0	0	0	891.90674	0	0	0	1649.186	0	0	0	0	0	0	0	0
Peak_000260	0	0	0	0	0	0	0	0	0	0	0	0	0	0	0	0	0	0	0	0	0	0	0	0	0	0	0	0	0	0	0	0	0	63764.586	0	0	0	0	0	0	0	0	0	0	0	0	0	0	0
Peak_000261	0	0	0	0	0	0	0	0	0	0	0	0	0	0	0	0	0	0	0	0	0	0	0	0	0	0	0	0	0	0	0	0	0	0	0	0	0	0	0	0	0	0	0	0	0	0	0	0	0
Peak_000262	0	0	0	0	0	0	0	0	0	0	0	0	0	0	0	0	0	0	0	0	0	0	0	0	0	0	0	0	0	0	0	0	0	35752.188	0	0	0	0	0	0	0	0	0	0	0	0	0	0	0
Peak_000263	0	0	0	0	0	0	0	0	0	0	0	0	0	0	0	0	0	0	0	0	0	0	0	0	0	0	0	0	34794.47	0	0	0	0	0	0	0	1944.8429	0	0	0	0	0	0	0	0	0	0	0	0
Peak_000264	0	0	0	0	0	0	0	0	0	0	0	0	0	0	0	0	0	0	0	0	0	0	0	0	0	0	0	0	15710.161	0	0	0	0	0	0	0	0	0	0	0	0	0	0	0	0	0	0	0	0
Peak_000265	0	0	0	0	0	0	0	0	0	0	0	0	0	0	0	0	0	0	0	0	0	0	0	0	0	0	0	0	15710.161	0	0	0	0	0	0	0	0	0	0	0	0	0	0	0	0	0	0	0	0
Peak_000266	0	0	0	0	0	0	0	0	0	0	0	0	0	0	0	0	0	0	0	0	0	0	0	0	0	0	0	0	0	0	0	0	0	0	0	0	4552.746	0	0	0	0	0	0	0	0	0	0	0	0
Peak_000267	0	0	0	0	0	0	0	0	0	0	0	0	0	0	0	0	0	0	0	0	0	0	0	0	0	0	0	0	0	0	0	0	0	0	0	0	0	0	0	0	0	0	0	0	0	0	0	0	0
Peak_000268	0	0	0	0	0	0	0	0	0	0	0	0	0	0	0	0	0	0	0	0	0	0	0	0	0	0	0	0	20851.559	0	0	0	0	0	0	0	0	0	0	0	0	0	0	0	0	0	0	0	0
Peak_000269	0	0	0	0	0	0	0	0	0	0	0	0	0	0	0	0	0	0	0	0	0	0	0	0	0	0	0	0	0	0	0	0	0	16970.031	0	0	0	0	0	0	3854.1355	0	0	0	0	0	0	0	0
Peak_000270	0	0	0	0	0	0	0	0	0	0	0	0	0	0	0	0	0	0	0	0	0	0	0	0	0	0	0	0	0	0	0	0	0	0	0	0	0	0	0	0	0	0	0	0	0	0	0	0	0
Peak_000271	0	0	0	0	0	0	0	0	0	0	0	0	0	0	0	0	0	0	0	0	0	0	0	0	0	0	0	0	0	0	0	0	0	9611.671	0	0	0	0	0	0	0	0	0	0	0	0	0	0	0
Peak_000272	0	0	0	0	0	0	0	0	0	0	0	0	0	0	0	0	0	0	0	0	0	0	0	0	0	0	0	0	29895.88	0	0	0	0	0	0	0	21557.72	0	0	0	0	0	0	0	0	0	0	0	0
Peak_000273	0	0	0	0	0	0	0	0	0	0	0	0	0	0	0	0	0	0	0	0	0	0	0	0	0	0	0	0	0	0	0	0	0	0	0	0	0	0	0	0	0	0	0	0	0	0	0	0	0
Peak_000274	0	0	0	0	0	0	0	0	0	0	0	0	0	0	0	0	0	0	0	0	0	0	0	0	0	0	0	0	0	0	0	0	0	0	0	0	0	0	0	0	0	0	0	0	0	0	0	0	0
Peak_000275	0	0	0	0	0	0	0	0	0	0	0	0	0	0	0	0	0	0	0	0	0	0	0	0	0	0	0	0	0	0	0	0	0	0	0	0	0	0	0	0	220.2308	0	0	0	0	0	0	0	0
Peak_000276	0	0	0	0	0	0	0	0	0	0	0	0	0	0	0	0	0	0	0	0	0	0	0	0	0	0	0	0	11828.042	0	0	0	0	0	0	0	0	0	0	0	0	0	0	0	0	0	0	0	0
Peak_000277	0	0	0	0	0	0	0	0	0	0	0	0	0	0	0	0	0	0	0	0	0	0	0	0	0	0	0	0	3815.3096	0	0	0	0	0	0	0	4964.857	0	0	0	0	0	0	0	0	0	0	0	0
Peak_000278	0	8544.1875	0	0	0	0	0	0	0	0	0	0	0	0	0	0	0	0	0	0	0	0	0	0	0	0	0	0	5748.7095	0	0	0	0	0	0	0	3236.8364	0	0	0	0	0	0	0	0	0	0	0	0
Peak_000279	0	20307.91	0	0	0	0	0	0	0	0	0	0	0	0	0	0	0	0	0	0	0	0	0	0	0	0	0	0	22699.693	0	0	0	0	0	0	0	8685.5625	0	0	0	15744.475	0	0	0	0	0	0	0	0
Peak_000280	0	0	0	0	0	0	0	0	0	0	0	0	0	0	0	0	0	0	0	0	0	0	0	0	0	0	0	0	50418.63	0	0	0	0	0	0	0	0	0	0	0	0	0	0	0	0	0	0	0	0
Peak_000281	0	0	0	0	0	0	0	0	0	0	0	0	0	0	0	0	0	0	0	0	0	0	0	0	0	0	0	0	0	0	0	0	0	25820.01	0	0	0	0	0	0	0	0	0	0	0	0	0	0	0
Peak_000282	0	0	0	0	0	0	0	0	0	0	0	0	0	0	0	0	0	0	0	0	0	0	0	0	0	0	0	0	0	0	0	0	0	0	0	0	9058.608	0	0	0	0	0	0	0	0	0	0	0	0
Peak_000283	0	0	0	0	0	0	0	0	0	0	0	0	0	0	0	0	0	0	0	0	0	0	0	0	0	0	0	0	0	0	0	0	0	4307.1055	0	0	0	0	0	0	0	0	0	0	0	0	0	0	0
Peak_000284	0	0	0	0	0	0	0	0	0	0	0	0	0	0	0	0	0	0	0	0	0	0	0	0	0	0	0	0	0	0	0	0	0	0	0	0	0	0	0	0	0	0	0	0	0	0	0	0	0
Peak_000285	0	0	0	0	0	0	0	0	0	0	0	0	0	0	0	0	0	0	0	0	0	0	0	0	0	0	0	0	13841.606	0	0	0	0	24250.139	0	0	0	0	0	0	14724.3955	0	0	0	0	0	0	0	0
Peak_000286	0	0	9749.907	0	0	0	0	0	0	0	0	0	0	0	0	0	0	0	0	0	0	0	0	0	0	0	0	0	0	0	0	0	0	8543.618	0	0	0	0	0	0	0	0	0	0	0	0	0	0	0
Peak_000287	0	0	0	0	0	0	0	0	0	0	0	0	0	0	0	0	0	0	0	0	0	0	0	0	0	0	0	0	0	0	0	0	0	0	0	0	0	0	0	0	0	0	0	0	0	0	0	0	0
Peak_000288	0	0	0	0	0	0	0	0	0	0	0	0	0	0	0	0	0	0	0	0	0	0	0	0	0	0	0	0	0	0	0	0	0	0	0	0	0	0	0	0	0	0	0	0	0	0	0	0	0
Peak_000289	0	0	0	0	0	0	0	0	0	0	0	0	0	0	0	0	0	0	0	0	0	0	0	0	0	0	0	0	78038.56	0	0	0	0	0	0	0	0	0	0	0	0	0	0	0	0	0	0	0	0
Peak_000290	0	0	0	0	0	0	0	0	0	0	0	0	0	0	0	0	0	0	0	0	0	0	0	0	0	0	0	0	0	0	0	0	0	0	0	0	0	0	0	0	0	0	0	0	0	0	0	0	0
Peak_000291	0	0	0	0	0	0	0	0	0	0	0	0	0	0	0	0	0	0	0	0	0	0	0	0	0	0	0	0	0	0	0	0	0	11512.643	0	0	0	0	0	0	0	0	0	0	0	0	0	0	0
Peak_000292	0	9350.19	21502.762	0	0	0	0	0	0	0	0	0	0	0	0	0	0	0	0	0	0	0	0	0	0	0	0	0	0	0	0	0	0	0	0	0	0	0	0	0	0	0	0	0	0	0	0	0	0
Peak_000293	0	21578.248	0	0	0	0	0	0	0	0	0	0	0	0	0	0	0	0	0	0	0	0	0	0	0	0	0	0	32893.766	0	0	0	0	0	0	0	3500.9695	0	0	0	16665.996	0	0	0	0	0	0	0	0
Peak_000294	0	0	0	0	0	0	0	0	0	0	0	0	0	0	0	0	0	0	0	0	0	0	0	0	0	0	0	0	0	0	0	0	0	0	0	0	0	0	0	0	13739.388	0	0	0	0	0	0	0	0
Peak_000295	0	0	0	0	0	0	0	0	0	0	0	0	0	0	0	0	0	0	0	0	0	0	0	0	0	0	0	0	0	0	0	0	0	15184.756	0	0	0	0	0	0	0	0	0	0	0	0	0	0	0
Peak_000296	0	0	0	0	0	0	0	0	0	0	0	0	0	0	0	0	0	0	0	0	0	0	0	0	0	0	0	0	0	0	0	0	0	0	0	0	0	0	0	0	0	0	0	0	0	0	0	0	0
Peak_000297	0	0	60264.793	0	0	0	0	0	0	0	0	0	0	0	0	0	0	0	0	0	0	0	0	0	0	0	0	0	27172.19	0	0	0	0	0	0	0	0	0	0	0	0	0	0	0	0	0	0	0	0
Peak_000298	0	6505.4004	0	0	0	0	0	0	0	0	0	0	0	0	0	0	0	0	0	0	0	0	0	0	0	0	0	0	63622.805	0	0	0	0	0	0	0	5369.809	0	0	0	362.82715	0	0	0	0	0	0	0	0
Peak_000299	0	0	0	0	0	0	0	0	0	0	0	0	0	0	0	0	0	0	0	0	0	0	0	0	0	0	0	0	0	0	0	0	0	16954.055	0	0	0	0	0	0	0	0	0	0	0	0	0	0	0
Peak_000300	0	0	14970.725	0	0	0	0	0	0	0	0	0	0	0	0	0	0	0	0	0	0	0	0	0	0	0	0	0	0	0	0	0	0	0	0	0	0	0	0	0	0	0	0	0	0	0	0	0	0
Peak_000301	0	0	0	0	0	0	0	0	0	0	0	0	0	0	0	0	0	0	0	0	0	0	0	0	0	0	0	0	0	0	0	0	0	0	0	0	0	0	0	0	0	0	0	0	0	0	0	0	0
Peak_000302	0	0	0	0	0	0	0	0	0	0	0	0	0	0	0	0	0	0	0	0	0	0	0	0	0	0	0	0	47295.812	0	0	0	0	16683.672	0	0	27557.098	0	0	0	30576.912	0	0	0	0	0	0	0	0
Peak_000303	0	0	6317.531	0	0	0	0	0	0	0	0	0	0	0	0	0	0	0	0	0	0	0	0	0	0	0	0	0	0	0	0	0	0	0	0	0	10016.045	0	0	0	0	0	0	0	0	0	0	0	0
Peak_000304	0	0	0	0	0	0	0	0	0	0	0	0	0	0	0	0	0	0	0	0	0	0	0	0	0	0	0	0	0	0	0	0	0	0	0	0	0	0	0	0	0	0	0	0	0	0	0	0	0
Peak_000305	0	0	0	0	0	0	0	0	0	0	0	0	7668.491	0	0	0	0	0	0	0	0	0	0	0	0	0	0	0	0	0	0	0	0	14171.392	0	0	0	0	0	0	0	0	0	0	0	0	0	0	0
Peak_000306	0	0	0	0	0	0	0	0	0	0	0	0	0	0	0	0	0	0	0	0	0	0	0	0	0	0	0	0	0	0	0	0	0	0	0	0	0	0	0	0	0	0	0	0	0	0	0	0	0
Peak_000307	0	0	0	0	0	0	0	0	0	0	0	0	0	0	0	0	0	0	0	0	0	0	0	0	0	0	0	0	0	0	0	0	0	0	0	0	0	0	0	0	0	0	0	0	0	0	0	0	0
Peak_000308	0	0	0	0	0	0	0	0	0	0	0	0	0	0	0	0	0	0	0	0	0	0	0	0	0	0	0	0	12387.22	0	0	0	0	0	0	0	0	0	0	0	0	0	0	0	0	0	0	0	0
Peak_000309	0	10844.651	0	0	0	0	0	0	0	0	0	0	0	0	0	0	0	0	0	0	0	0	0	0	0	0	0	0	33640.195	0	0	0	0	15163.058	0	0	0	0	0	0	41351.97	0	0	0	0	0	0	0	0
Peak_000310	0	5750.998	0	0	0	0	0	0	0	0	0	0	0	0	0	0	0	0	0	0	0	0	0	0	0	0	0	0	20205.29	0	0	0	0	0	0	0	0	0	0	0	0	0	0	0	0	0	0	0	0
Peak_000311	0	0	0	0	0	0	0	0	0	0	0	0	0	0	0	0	0	0	0	0	0	0	0	0	0	0	0	0	10259.877	0	0	0	0	14153.0625	0	0	0	0	0	0	0	0	0	0	0	0	0	0	0
Peak_000312	0	0	5399.2305	0	0	0	0	0	0	0	0	0	0	0	0	0	0	0	0	0	0	0	0	0	0	0	0	0	0	0	0	0	0	0	0	0	14703.042	0	0	0	0	0	0	0	0	0	0	0	0
Peak_000313	0	0	0	0	0	0	0	0	0	0	0	0	0	0	0	0	0	0	0	0	0	0	0	0	0	0	0	0	0	0	0	0	0	0	0	0	0	0	0	0	17763.916	0	0	0	0	0	0	0	0
Peak_000314	0	0	0	0	0	0	0	0	0	0	0	0	0	0	0	0	0	0	0	0	0	0	0	0	0	0	0	0	0	0	0	0	0	11723.456	0	0	0	0	0	0	15938.897	0	0	0	0	0	0	0	0
Peak_000315	0	0	0	0	0	0	0	0	0	0	0	0	0	0	0	0	0	0	0	0	0	0	0	0	0	0	0	0	47212.336	0	0	0	0	0	0	0	0	0	0	0	32759.674	0	0	0	0	0	0	0	0
Peak_000316	0	0	0	0	0	0	0	0	0	0	0	0	0	0	0	0	0	0	0	0	0	0	0	0	0	0	0	0	19739.594	0	0	0	0	0	0	0	0	0	0	0	0	0	0	0	0	0	0	0	0
Peak_000317	0	0	0	0	0	0	0	0	0	0	0	0	0	0	0	0	0	0	0	0	0	0	0	0	0	0	0	0	0	0	0	0	0	40395.26	0	0	0	0	0	0	0	0	0	0	0	0	0	0	0
Peak_000318	0	5735.757	0	0	0	0	0	0	0	0	0	0	0	0	0	0	0	0	0	0	0	0	0	0	0	0	0	0	3580.517	0	0	0	0	24331.373	0	0	0	0	0	0	29556.57	0	0	0	0	0	0	0	0
Peak_000319	0	0	0	0	0	0	0	0	0	0	0	0	0	0	0	0	0	0	0	0	0	0	0	0	0	0	0	0	0	0	0	0	0	0	0	0	0	0	0	0	0	0	0	0	0	0	0	0	0
Peak_000320	0	0	0	0	0	0	0	0	0	0	0	0	0	0	0	0	0	0	0	0	0	0	0	0	0	0	0	0	0	0	0	0	0	0	0	0	0	0	0	0	0	0	0	0	0	0	0	0	0
Peak_000321	0	0	0	0	0	0	0	0	0	0	0	0	0	0	0	0	0	0	0	0	0	0	0	0	0	0	0	0	0	0	0	0	0	0	0	0	0	0	0	0	47010.223	0	0	0	0	0	0	0	0
Peak_000322	0	0	0	0	0	0	0	0	0	0	0	0	0	0	0	0	0	0	0	0	0	0	0	0	0	0	0	0	0	0	0	0	0	19774.867	0	0	0	0	0	0	0	0	0	0	0	0	0	0	0
Peak_000323	0	0	0	0	0	0	0	0	0	0	0	0	0	0	0	0	0	0	0	0	0	0	0	0	0	0	0	0	22350.676	0	0	0	0	0	0	0	0	0	0	0	0	0	0	0	0	0	0	0	0
Peak_000324	0	4656.305	2275.456	0	0	0	0	0	0	0	0	0	0	0	0	0	0	0	0	0	0	0	0	0	0	0	0	0	45503.434	0	0	0	0	4343.1445	0	0	3323.2236	0	0	0	0	0	0	0	0	0	0	0	0
Peak_000325	0	0	0	0	0	0	0	0	0	0	0	0	11008.613	0	0	0	0	0	0	0	0	0	0	0	0	0	0	0	0	0	0	0	0	0	0	0	0	0	0	0	12381.108	0	0	0	0	0	0	0	0
Peak_000326	0	0	0	0	0	0	0	0	0	0	0	0	0	0	0	0	0	0	0	0	0	0	0	0	0	0	0	0	0	0	0	0	0	47855.664	0	0	0	0	0	0	12400.232	0	0	0	0	0	0	0	0
Peak_000327	0	0	0	0	0	0	0	0	0	0	0	0	20637.582	0	0	0	0	0	0	0	0	0	0	0	0	0	0	0	10156.31	0	0	0	0	0	0	0	23045.693	0	0	0	4.243688	0	0	0	0	0	0	0	0
Peak_000328	0	0	0	0	0	0	0	0	0	0	0	0	0	0	0	0	0	0	0	0	0	0	0	0	0	0	0	0	0	0	0	0	0	0	0	0	0	0	0	0	0	0	0	0	0	0	0	0	0
Peak_000329	0	0	0	0	0	0	0	0	0	0	0	0	0	0	0	0	0	0	0	0	0	0	0	0	0	0	0	0	0	0	0	0	0	0	0	0	0	0	0	0	0	0	0	0	0	0	0	0	0
Peak_000330	0	0	0	0	0	0	0	0	0	0	0	0	31261.275	0	0	0	0	0	0	0	0	0	0	0	0	0	0	0	0	0	0	0	0	0	0	0	0	0	0	0	0	0	0	0	0	0	0	0	0
Peak_000331	0	0	0	0	0	0	0	0	0	0	0	0	0	0	0	0	0	0	0	0	0	0	0	0	0	0	0	0	0	0	0	0	0	0	0	0	0	0	0	0	0	0	0	0	0	0	0	0	0
Peak_000332	0	0	0	0	0	0	0	0	0	0	0	0	0	0	0	0	0	0	0	0	0	0	0	0	0	0	0	0	3730.2866	0	0	0	0	0	0	0	0	0	0	0	23555.906	0	0	0	0	0	0	0	0
Peak_000333	0	0	0	0	0	0	0	0	0	0	0	0	0	0	0	0	0	0	0	0	0	0	0	0	0	0	0	0	55559.07	0	0	0	0	13323.95	0	0	0	0	0	0	17157.258	0	0	0	0	0	0	0	0
Peak_000334	0	0	0	0	0	0	0	0	0	0	0	0	0	0	0	0	0	0	0	0	0	0	0	0	0	0	0	0	0	0	0	0	0	0	0	0	0	0	0	0	0	0	0	0	0	0	0	0	0
Peak_000335	0	0	9491.438	0	0	0	0	0	0	0	0	0	0	0	0	0	0	0	0	0	0	0	0	0	0	0	0	0	0	0	0	0	0	9681.892	0	0	0	0	0	0	0	0	0	0	0	0	0	0	0
Peak_000336	0	0	30852.4	0	0	0	0	0	0	0	0	0	0	0	0	0	0	0	0	0	0	0	0	0	0	0	0	0	0	0	0	0	0	23680.928	0	0	0	0	0	0	0	0	0	0	0	0	0	0	0
Peak_000337	0	0	0	0	0	0	0	0	0	0	0	0	0	0	0	0	0	0	0	0	0	0	0	0	0	0	0	0	0	0	0	0	0	22423.121	0	0	0	0	0	0	0	0	0	0	0	0	0	0	0
Peak_000338	0	0	0	0	0	0	0	0	0	0	0	0	0	0	0	0	0	0	0	0	0	0	0	0	0	0	0	0	16558.5	0	0	0	0	0	0	0	0	0	0	0	0	0	0	0	0	0	0	0	0
Peak_000339	0	0	0	0	0	0	0	0	0	0	0	0	0	0	0	0	0	0	0	0	0	0	0	0	0	0	0	0	0	0	0	0	0	0	0	0	0	0	0	0	0	0	0	0	0	0	0	0	0
Peak_000340	0	0	0	0	0	0	0	0	0	0	0	0	0	0	0	0	0	0	0	0	0	0	0	0	0	0	0	0	34633.21	0	0	0	0	6759.7656	0	0	9735.963	0	0	0	0	0	0	0	0	0	0	0	0
Peak_000341	0	0	0	0	0	0	0	0	0	0	0	0	0	0	0	0	0	0	0	0	0	0	0	0	0	0	0	0	20884.842	0	0	0	0	38708.496	0	0	0	0	0	0	34605.797	0	0	0	0	0	0	0	0
Peak_000342	0	0	0	0	0	0	0	0	0	0	0	0	0	0	0	0	0	0	0	0	0	0	0	0	0	0	0	0	0	0	0	0	0	7421.046	0	0	0	0	0	0	9836.952	0	0	0	0	0	0	0	0
Peak_000343	0	0	0	0	0	0	0	0	0	0	0	0	0	0	0	0	0	0	0	0	0	0	0	0	0	0	0	0	0	0	0	0	0	13244.788	0	0	0	0	0	0	0	0	0	0	0	0	0	0	0
Peak_000344	0	0	0	0	0	0	0	0	0	0	0	0	0	0	0	0	0	0	0	0	0	0	0	0	0	0	0	0	3379.025	0	0	0	0	0	0	0	0	0	0	0	0	0	0	0	0	0	0	0	0
Peak_000345	0	0	0	0	0	0	0	0	0	0	0	0	0	0	0	0	0	0	0	0	0	0	0	0	0	0	0	0	66820.68	0	0	0	0	16824.146	0	0	0	0	0	0	63167.305	0	0	0	0	0	0	0	0
Peak_000346	0	0	0	0	0	0	0	0	0	0	0	0	19024.281	0	0	0	0	0	0	0	0	0	0	0	0	0	0	0	0	0	0	0	0	85391.64	0	0	0	0	0	0	0	0	0	0	0	0	0	0	0
Peak_000347	0	0	0	0	0	0	0	0	0	0	0	0	0	0	0	0	0	0	0	0	0	0	0	0	0	0	0	0	115308.39	0	0	0	0	0	0	0	0	0	0	0	0	0	0	0	0	0	0	0	0
Peak_000348	0	0	0	0	0	0	0	0	0	0	0	0	0	0	0	0	0	0	0	0	0	0	0	0	0	0	0	0	15852.004	0	0	0	0	0	0	0	0	0	0	0	0	0	0	0	0	0	0	0	0
Peak_000349	0	13071.23	24380.443	0	0	0	0	0	0	0	0	0	12885.043	0	0	0	0	0	0	0	0	0	0	0	0	0	0	0	240132.58	0	0	0	0	0	0	0	0	0	0	0	43539.457	0	0	0	0	0	0	0	0
Peak_000350	0	0	0	0	0	0	0	0	0	0	0	0	0	0	0	0	0	0	0	0	0	0	0	0	0	0	0	0	0	0	0	0	0	8786.329	0	0	0	0	0	0	8796.695	0	0	0	0	0	0	0	0
Peak_000351	0	0	0	0	0	0	0	0	0	0	0	0	0	0	0	0	0	0	0	0	0	0	0	0	0	0	0	0	0	0	0	0	0	69251.484	0	0	0	0	0	0	2217.9128	0	0	0	0	0	0	0	0
Peak_000352	0	6054.949	0	0	0	0	0	0	0	0	0	0	0	0	0	0	0	0	0	0	0	0	0	0	0	0	0	0	0	0	0	0	0	19378.85	0	0	0	0	0	0	0	0	0	0	0	0	0	0	0
Peak_000353	0	0	0	0	0	0	0	0	0	0	0	0	0	0	0	0	0	0	0	0	0	0	0	0	0	0	0	0	61056.4	0	0	0	0	42389.49	0	0	21131.258	0	0	0	42596.05	0	0	0	0	0	0	0	0
Peak_000354	0	18777.168	0	0	0	0	0	0	0	0	0	0	0	0	0	0	0	0	0	0	0	0	0	0	0	0	0	0	0	0	0	0	0	0	0	0	0	0	0	0	42530.305	0	0	0	0	0	0	0	0
Peak_000355	0	0	0	0	0	0	0	0	0	0	0	0	0	0	0	0	0	0	0	0	0	0	0	0	0	0	0	0	82747.31	0	0	0	0	0	0	0	0	0	0	0	10637.712	0	0	0	0	0	0	0	0
Peak_000356	0	0	0	0	0	0	0	0	0	0	0	0	0	0	0	0	0	0	0	0	0	0	0	0	0	0	0	0	0	0	0	0	0	13973.482	0	0	0	0	0	0	0	0	0	0	0	0	0	0	0
Peak_000357	0	0	0	0	0	0	0	0	0	0	0	0	16456.889	0	0	0	0	0	0	0	0	0	0	0	0	0	0	0	10120.09	0	0	0	0	0	0	0	0	0	0	0	75231.15	0	0	0	0	0	0	0	0
Peak_000358	0	0	0	0	0	0	0	0	0	0	0	0	0	0	0	0	0	0	0	0	0	0	0	0	0	0	0	0	75558.52	0	0	0	0	0	0	0	0	0	0	0	7384.956	0	0	0	0	0	0	0	0
Peak_000359	0	0	0	0	0	0	0	0	0	0	0	0	0	0	0	0	0	0	0	0	0	0	0	0	0	0	0	0	64935.25	0	0	0	0	9927.74	0	0	0	0	0	0	2661.2764	0	0	0	0	0	0	0	0
Peak_000360	0	0	0	0	0	0	0	0	0	0	0	0	0	0	0	0	0	0	0	0	0	0	0	0	0	0	0	0	0	0	0	0	0	0	0	0	0	0	0	0	0	0	0	0	0	0	0	0	0
Peak_000361	0	0	0	0	0	0	0	0	0	0	0	0	0	0	0	0	0	0	0	0	0	0	0	0	0	0	0	0	78514.53	0	0	0	0	0	0	0	9836.67	0	0	0	0	0	0	0	0	0	0	0	0
Peak_000362	0	4428.9272	0	0	0	0	0	0	0	0	0	0	0	0	0	0	0	0	0	0	0	0	0	0	0	0	0	0	14979.594	0	0	0	0	8588.673	0	0	0	0	0	0	63435.32	0	0	0	0	0	0	0	0
Peak_000363	0	0	0	0	0	0	0	0	0	0	0	0	0	0	0	0	0	0	0	0	0	0	0	0	0	0	0	0	0	0	0	0	0	0	0	0	0	0	0	0	0	0	0	0	0	0	0	0	0
Peak_000364	0	0	45465.535	0	0	0	0	0	0	0	0	0	0	0	0	0	0	0	0	0	0	0	0	0	0	0	0	0	23429.303	0	0	0	0	68306.57	0	0	0	0	0	0	18256.176	0	0	0	0	0	0	0	0
Peak_000365	0	0	45465.535	0	0	0	0	0	0	0	0	0	0	0	0	0	0	0	0	0	0	0	0	0	0	0	0	0	26505.389	0	0	0	0	68533.586	0	0	0	0	0	0	18256.176	0	0	0	0	0	0	0	0
Peak_000366	0	0	0	0	0	0	0	0	0	0	0	0	0	0	0	0	0	0	0	0	0	0	0	0	0	0	0	0	7837.7935	0	0	0	0	0	0	0	26696.83	0	0	0	15320.146	0	0	0	0	0	0	0	0
Peak_000367	0	0	0	0	0	0	0	0	0	0	0	0	0	0	0	0	0	0	0	0	0	0	0	0	0	0	0	0	0	0	0	0	0	23191.621	0	0	0	0	0	0	0	0	0	0	0	0	0	0	0
Peak_000368	0	0	0	0	0	0	0	0	0	0	0	0	0	0	0	0	0	0	0	0	0	0	0	0	0	0	0	0	0	0	0	0	0	0	0	0	0	0	0	0	0	0	0	0	0	0	0	0	0
Peak_000369	0	0	0	0	0	0	0	0	0	0	0	0	0	0	0	0	0	0	0	0	0	0	0	0	0	0	0	0	0	0	0	0	0	0	0	0	0	0	0	0	0	0	0	0	0	0	0	0	0
Peak_000370	0	0	0	0	0	0	0	0	0	0	0	0	0	0	0	0	0	0	0	0	0	0	0	0	0	0	0	0	0	0	0	0	0	22396.299	0	0	0	0	0	0	0	0	0	0	0	0	0	0	0
Peak_000371	0	0	11803.33	0	0	0	0	0	0	0	0	0	0	0	0	0	0	0	0	0	0	0	0	0	0	0	0	0	0	0	0	0	0	12178.256	0	0	0	0	0	0	0	0	0	0	0	0	0	0	0
Peak_000372	0	0	0	0	0	0	0	0	0	0	0	0	13055.214	0	0	0	0	0	0	0	0	0	0	0	0	0	0	0	0	0	0	0	0	0	0	0	0	0	0	0	28494.328	0	0	0	0	0	0	0	0
Peak_000373	0	0	0	0	0	0	0	0	0	0	0	0	0	0	0	0	0	0	0	0	0	0	0	0	0	0	0	0	0	0	0	0	0	0	0	0	0	0	0	0	5688.3765	0	0	0	0	0	0	0	0
Peak_000374	0	0	0	0	0	0	0	0	0	0	0	0	0	0	0	0	0	0	0	0	0	0	0	0	0	0	0	0	0	0	0	0	0	0	0	0	0	0	0	0	18868.357	0	0	0	0	0	0	0	0
Peak_000375	0	0	0	0	0	0	0	0	0	0	0	0	0	0	0	0	0	0	0	0	0	0	0	0	0	0	0	0	0	0	0	0	0	0	0	0	0	0	0	0	0	0	0	0	0	0	0	0	0
Peak_000376	0	0	1381.9635	0	0	0	0	0	0	0	0	0	0	0	0	0	0	0	0	0	0	0	0	0	0	0	0	0	197693.64	0	0	0	0	0	0	0	14693.472	0	0	0	14305.931	0	0	0	0	0	0	0	0
Peak_000377	0	0	0	0	0	0	0	0	0	0	0	0	0	0	0	0	0	0	0	0	0	0	0	0	0	0	0	0	0	0	0	0	0	0	0	0	0	0	0	0	0	0	0	0	0	0	0	0	0
Peak_000378	0	0	0	0	0	0	0	0	0	0	0	0	0	0	0	0	0	0	0	0	0	0	0	0	0	0	0	0	68920.766	0	0	0	0	0	0	0	1501.9861	0	0	0	25998.92	0	0	0	0	0	0	0	0
Peak_000379	0	0	0	0	0	0	0	0	0	0	0	0	0	0	0	0	0	0	0	0	0	0	0	0	0	0	0	0	0	0	0	0	0	0	0	0	16148	0	0	0	0	0	0	0	0	0	0	0	0
Peak_000380	0	0	0	0	0	0	0	0	0	0	0	0	38786.14	0	0	0	0	0	0	0	0	0	0	0	0	0	0	0	0	0	0	0	0	0	0	0	0	0	0	0	0	0	0	0	0	0	0	0	0
Peak_000381	0	0	0	0	0	0	0	0	0	0	0	0	0	0	0	0	0	0	0	0	0	0	0	0	0	0	0	0	20480.967	0	0	0	0	0	0	0	0	0	0	0	0	0	0	0	0	0	0	0	0
Peak_000382	0	0	0	0	0	0	0	0	0	0	0	0	0	0	0	0	0	0	0	0	0	0	0	0	0	0	0	0	0	0	0	0	0	15315.292	0	0	0	0	0	0	0	0	0	0	0	0	0	0	0
Peak_000383	0	0	0	0	0	0	0	0	0	0	0	0	26016.504	0	0	0	0	0	0	0	0	0	0	0	0	0	0	0	0	0	0	0	0	0	0	0	0	0	0	0	0	0	0	0	0	0	0	0	0
Peak_000384	0	0	0	0	0	0	0	0	0	0	0	0	0	0	0	0	0	0	0	0	0	0	0	0	0	0	0	0	0	0	0	0	0	0	0	0	0	0	0	0	0	0	0	0	0	0	0	0	0
Peak_000385	0	6830.221	0	0	0	0	0	0	0	0	0	0	0	0	0	0	0	0	0	0	0	0	0	0	0	0	0	0	40345.82	0	0	0	0	10979.796	0	0	0	0	0	0	99541.48	0	0	0	0	0	0	0	0
Peak_000386	0	0	0	0	0	0	0	0	0	0	0	0	0	0	0	0	0	0	0	0	0	0	0	0	0	0	0	0	0	0	0	0	0	0	0	0	0	0	0	0	0	0	0	0	0	0	0	0	0
Peak_000387	0	0	0	0	0	0	0	0	0	0	0	0	0	0	0	0	0	0	0	0	0	0	0	0	0	0	0	0	0	0	0	0	0	0	0	0	0	0	0	0	37340.2	0	0	0	0	0	0	0	0
Peak_000388	0	0	3021.6873	0	0	0	0	0	0	0	0	0	0	0	0	0	0	0	0	0	0	0	0	0	0	0	0	0	98509.305	0	0	0	0	39045.086	0	0	0	0	0	0	20294.104	0	0	0	0	0	0	0	0
Peak_000389	0	0	0	0	0	0	0	0	0	0	0	0	26016.504	0	0	0	0	0	0	0	0	0	0	0	0	0	0	0	0	0	0	0	0	0	0	0	0	0	0	0	0	0	0	0	0	0	0	0	0
Peak_000390	0	0	0	0	0	0	0	0	0	0	0	0	0	0	0	0	0	0	0	0	0	0	0	0	0	0	0	0	0	0	0	0	0	0	0	0	0	0	0	0	0	0	0	0	0	0	0	0	0
Peak_000391	0	0	0	0	0	0	0	0	0	0	0	0	11643.736	0	0	0	0	0	0	0	0	0	0	0	0	0	0	0	16294.798	0	0	0	0	0	0	0	2141.8772	0	0	0	0	0	0	0	0	0	0	0	0
Peak_000392	0	0	0	0	0	0	0	0	0	0	0	0	11643.736	0	0	0	0	0	0	0	0	0	0	0	0	0	0	0	1814.9222	0	0	0	0	0	0	0	37946.723	0	0	0	0	0	0	0	0	0	0	0	0
Peak_000393	0	0	0	0	0	0	0	0	0	0	0	0	39202.33	0	0	0	0	0	0	0	0	0	0	0	0	0	0	0	0	0	0	0	0	4114.3286	0	0	0	0	0	0	7595.039	0	0	0	0	0	0	0	0
Peak_000394	0	0	0	0	0	0	0	0	0	0	0	0	13052.699	0	0	0	0	0	0	0	0	0	0	0	0	0	0	0	0	0	0	0	0	0	0	0	0	0	0	0	3843.893	0	0	0	0	0	0	0	0
Peak_000395	0	0	0	0	0	0	0	0	0	0	0	0	0	0	0	0	0	0	0	0	0	0	0	0	0	0	0	0	42739.793	0	0	0	0	20823.656	0	0	29458.936	0	0	0	6239.547	0	0	0	0	0	0	0	0
Peak_000396	0	0	0	0	0	0	0	0	0	0	0	0	0	0	0	0	0	0	0	0	0	0	0	0	0	0	0	0	0	0	0	0	0	19367.896	0	0	0	0	0	0	10494.508	0	0	0	0	0	0	0	0
Peak_000397	0	0	0	0	0	0	0	0	0	0	0	0	0	0	0	0	0	0	0	0	0	0	0	0	0	0	0	0	33611.69	0	0	0	0	0	0	0	0	0	0	0	0	0	0	0	0	0	0	0	0
Peak_000398	0	0	0	0	0	0	0	0	0	0	0	0	16083.889	0	0	0	0	0	0	0	0	0	0	0	0	0	0	0	0	0	0	0	0	0	0	0	0	0	0	0	21251.45	0	0	0	0	0	0	0	0
Peak_000399	0	0	0	0	0	0	0	0	0	0	0	0	0	0	0	0	0	0	0	0	0	0	0	0	0	0	0	0	0	0	0	0	0	0	0	0	0	0	0	0	66266.12	0	0	0	0	0	0	0	0
Peak_000400	0	3943.6716	0	0	0	0	0	0	0	0	0	0	0	0	0	0	0	0	0	0	0	0	0	0	0	0	0	0	0	0	0	0	0	0	0	0	0	0	0	0	38824.004	0	0	0	0	0	0	0	0
Peak_000401	0	8110.7686	0	0	0	0	0	0	0	0	0	0	8241.09	0	0	0	0	0	0	0	0	0	0	0	0	0	0	0	11749.492	0	0	0	0	23826.041	0	0	0	0	0	0	0	0	0	0	0	0	0	0	0
Peak_000402	0	7600.731	0	0	0	0	0	0	0	0	0	0	0	0	0	0	0	0	0	0	0	0	0	0	0	0	0	0	62195.65	0	0	0	0	0	0	0	0	0	0	0	0	0	0	0	0	0	0	0	0
Peak_000403	0	0	0	0	0	0	0	0	0	0	0	0	17840.426	0	0	0	0	0	0	0	0	0	0	0	0	0	0	0	0	0	0	0	0	0	0	0	0	0	0	0	0	0	0	0	0	0	0	0	0
Peak_000404	0	0	0	0	0	0	0	0	0	0	0	0	0	0	0	0	0	0	0	0	0	0	0	0	0	0	0	0	40888.3	0	0	0	0	42939.805	0	0	7119.6064	0	0	0	25090.756	0	0	0	0	0	0	0	0
Peak_000405	0	0	0	0	0	0	0	0	0	0	0	0	0	0	0	0	0	0	0	0	0	0	0	0	0	0	0	0	0	0	0	0	0	30124.963	0	0	0	0	0	0	0	0	0	0	0	0	0	0	0
Peak_000406	0	0	0	0	0	0	0	0	0	0	0	0	0	0	0	0	0	0	0	0	0	0	0	0	0	0	0	0	14411.013	0	0	0	0	14357.473	0	0	0	0	0	0	0	0	0	0	0	0	0	0	0
Peak_000407	0	0	0	0	0	0	0	0	0	0	0	0	0	0	0	0	0	0	0	0	0	0	0	0	0	0	0	0	0	0	0	0	0	14488.263	0	0	0	0	0	0	0	0	0	0	0	0	0	0	0
Peak_000408	0	0	0	0	0	0	0	0	0	0	0	0	0	0	0	0	0	0	0	0	0	0	0	0	0	0	0	0	0	0	0	0	0	0	0	0	0	0	0	0	29652.057	0	0	0	0	0	0	0	0
Peak_000409	0	0	0	0	0	0	0	0	0	0	0	0	0	0	0	0	0	0	0	0	0	0	0	0	0	0	0	0	0	0	0	0	0	0	0	0	0	0	0	0	0	0	0	0	0	0	0	0	0
Peak_000410	0	0	0	0	0	0	0	0	0	0	0	0	0	0	0	0	0	0	0	0	0	0	0	0	0	0	0	0	0	0	0	0	0	0	0	0	0	0	0	0	0	0	0	0	0	0	0	0	0
Peak_000411	0	0	0	0	0	0	0	0	0	0	0	0	3966.6096	0	0	0	0	0	0	0	0	0	0	0	0	0	0	0	81504.31	0	0	0	0	30591.766	0	0	0	0	0	0	23157.555	0	0	0	0	0	0	0	0
Peak_000412	0	0	0	0	0	0	0	0	0	0	0	0	0	0	0	0	0	0	0	0	0	0	0	0	0	0	0	0	947.8782	0	0	0	0	2133.7932	0	0	0	0	0	0	6131.748	0	0	0	0	0	0	0	0
Peak_000413	0	0	0	0	0	0	0	0	0	0	0	0	0	0	0	0	0	0	0	0	0	0	0	0	0	0	0	0	0	0	0	0	0	43893.902	0	0	0	0	0	0	0	0	0	0	0	0	0	0	0
Peak_000414	0	0	0	0	0	0	0	0	0	0	0	0	0	0	0	0	0	0	0	0	0	0	0	0	0	0	0	0	0	0	0	0	0	0	0	0	0	0	0	0	0	0	0	0	0	0	0	0	0
Peak_000415	0	15505.389	0	0	0	0	0	0	0	0	0	0	0	0	0	0	0	0	0	0	0	0	0	0	0	0	0	0	0	0	0	0	0	11289.552	0	0	0	0	0	0	38264.992	0	0	0	0	0	0	0	0
Peak_000416	0	0	0	0	0	0	0	0	0	0	0	0	31809.295	0	0	0	0	0	0	0	0	0	0	0	0	0	0	0	0	0	0	0	0	51926.098	0	0	0	0	0	0	21687.521	0	0	0	0	0	0	0	0
Peak_000417	0	0	0	0	0	0	0	0	0	0	0	0	10853.934	0	0	0	0	0	0	0	0	0	0	0	0	0	0	0	38718.723	0	0	0	0	0	0	0	0	0	0	0	0	0	0	0	0	0	0	0	0
Peak_000418	0	0	15901.7	0	0	0	0	0	0	0	0	0	0	0	0	0	0	0	0	0	0	0	0	0	0	0	0	0	0	0	0	0	0	0	0	0	0	0	0	0	24894.764	0	0	0	0	0	0	0	0
Peak_000419	0	0	0	0	0	0	0	0	0	0	0	0	0	0	0	0	0	0	0	0	0	0	0	0	0	0	0	0	0	0	0	0	0	14210.637	0	0	0	0	0	0	0	0	0	0	0	0	0	0	0
Peak_000420	0	0	0	0	0	0	0	0	0	0	0	0	0	0	0	0	0	0	0	0	0	0	0	0	0	0	0	0	4999.3105	0	0	0	0	0	0	0	0	0	0	0	33665.35	0	0	0	0	0	0	0	0
Peak_000421	0	0	0	0	0	0	0	0	0	0	0	0	0	0	0	0	0	0	0	0	0	0	0	0	0	0	0	0	0	0	0	0	0	0	0	0	0	0	0	0	0	0	0	0	0	0	0	0	0
Peak_000422	0	0	10909.014	0	0	0	0	0	0	0	0	0	6099.555	0	0	0	0	0	0	0	0	0	0	0	0	0	0	0	0	0	0	0	0	31637.533	0	0	0	0	0	0	0	0	0	0	0	0	0	0	0
Peak_000423	0	0	0	0	0	0	0	0	0	0	0	0	0	0	0	0	0	0	0	0	0	0	0	0	0	0	0	0	14255.385	0	0	0	0	0	0	0	0	0	0	0	0	0	0	0	0	0	0	0	0
Peak_000424	0	0	0	0	0	0	0	0	0	0	0	0	0	0	0	0	0	0	0	0	0	0	0	0	0	0	0	0	0	0	0	0	0	0	0	0	0	0	0	0	0	0	0	0	0	0	0	0	0
Peak_000425	0	0	0	0	0	0	0	0	0	0	0	0	0	0	0	0	0	0	0	0	0	0	0	0	0	0	0	0	0	0	0	0	0	0	0	0	15743.647	0	0	0	43122.223	0	0	0	0	0	0	0	0
Peak_000426	0	0	0	0	0	0	0	0	0	0	0	0	0	0	0	0	0	0	0	0	0	0	0	0	0	0	0	0	0	0	0	0	0	0	0	0	0	0	0	0	0	0	0	0	0	0	0	0	0
Peak_000427	0	0	0	0	0	0	0	0	0	0	0	0	10328.872	0	0	0	0	0	0	0	0	0	0	0	0	0	0	0	0	0	0	0	0	0	0	0	0	0	0	0	0	0	0	0	0	0	0	0	0
Peak_000428	0	0	0	0	0	0	0	0	0	0	0	0	0	0	0	0	0	0	0	0	0	0	0	0	0	0	0	0	5501.6396	0	0	0	0	17527.766	0	0	0	0	0	0	0	0	0	0	0	0	0	0	0
Peak_000429	0	0	0	0	0	0	0	0	0	0	0	0	9774.519	0	0	0	0	0	0	0	0	0	0	0	0	0	0	0	0	0	0	0	0	0	0	0	0	0	0	0	0	0	0	0	0	0	0	0	0
Peak_000430	0	5581.9736	0	0	0	0	0	0	0	0	0	0	0	0	0	0	0	0	0	0	0	0	0	0	0	0	0	0	177078.48	0	0	0	0	74209.914	0	0	0	0	0	0	61566.207	0	0	0	0	0	0	0	0
Peak_000431	0	0	12550.5	0	0	0	0	0	0	0	0	0	0	0	0	0	0	0	0	0	0	0	0	0	0	0	0	0	0	0	0	0	0	43388.547	0	0	0	0	0	0	0	0	0	0	0	0	0	0	0
Peak_000432	0	8177.3022	0	0	0	0	0	0	0	0	0	0	0	0	0	0	0	0	0	0	0	0	0	0	0	0	0	0	18167.9	0	0	0	0	0	0	0	0	0	0	0	0	0	0	0	0	0	0	0	0
Peak_000433	0	0	0	0	0	0	0	0	0	0	0	0	25008.578	0	0	0	0	0	0	0	0	0	0	0	0	0	0	0	0	0	0	0	0	13575.943	0	0	0	0	0	0	0	0	0	0	0	0	0	0	0
Peak_000434	0	7517.9243	0	0	0	0	0	0	0	0	0	0	0	0	0	0	0	0	0	0	0	0	0	0	0	0	0	0	39272.37	0	0	0	0	96897.8	0	0	0	0	0	0	47919.996	0	0	0	0	0	0	0	0
Peak_000435	0	0	0	0	0	0	0	0	0	0	0	0	0	0	0	0	0	0	0	0	0	0	0	0	0	0	0	0	0	0	0	0	0	0	0	0	0	0	0	0	0	0	0	0	0	0	0	0	0
Peak_000436	0	0	0	0	0	0	0	0	0	0	0	0	0	0	0	0	0	0	0	0	0	0	0	0	0	0	0	0	110811.914	0	0	0	0	40620.016	0	0	0	0	0	0	30905.85	0	0	0	0	0	0	0	0
Peak_000437	0	0	0	0	0	0	0	0	0	0	0	0	0	0	0	0	0	0	0	0	0	0	0	0	0	0	0	0	0	0	0	0	0	45465.664	0	0	0	0	0	0	0	0	0	0	0	0	0	0	0
Peak_000438	0	0	0	0	0	0	0	0	0	0	0	0	0	0	0	0	0	0	0	0	0	0	0	0	0	0	0	0	29603.934	0	0	0	0	4358.133	0	0	0	0	0	0	0	0	0	0	0	0	0	0	0
Peak_000439	0	0	0	0	0	0	0	0	0	0	0	0	0	0	0	0	0	0	0	0	0	0	0	0	0	0	0	0	0	0	0	0	0	0	0	0	0	0	0	0	0	0	0	0	0	0	0	0	0
Peak_000440	0	0	0	0	0	0	0	0	0	0	0	0	7887.833	0	0	0	0	0	0	0	0	0	0	0	0	0	0	0	0	0	0	0	0	52999.766	0	0	0	0	0	0	19296.05	0	0	0	0	0	0	0	0
Peak_000441	20080.83	0	0	0	0	0	0	0	0	33199.04	20925.031	8857.066	0	46076.74	0	0	0	0	24264.299	0	20573.533	0	0	0	0	0	0	0	0	0	0	0	0	30657.379	0	0	30346.3	40279.19	0	0	0	0	0	0	0	0	0	0	0
Peak_000442	0	0	0	0	0	0	0	0	0	0	0	0	0	0	0	0	0	0	0	0	0	0	0	0	0	0	0	0	60238.598	0	0	0	0	19083.291	0	0	0	0	0	0	59523.848	0	0	0	0	0	0	0	0
Peak_000443	0	0	0	0	0	0	0	0	0	0	0	0	0	0	0	0	0	0	0	0	0	0	0	0	0	0	0	0	0	0	0	0	0	0	0	0	0	0	0	0	0	0	0	0	0	0	0	0	0
Peak_000444	0	19616.436	0	0	0	0	0	0	0	0	0	0	0	0	0	0	0	0	0	0	0	0	0	0	0	0	0	0	72055.11	0	0	0	0	0	0	0	0	0	0	0	0	0	0	0	0	0	0	0	0
Peak_000445	0	0	0	0	0	0	0	0	0	0	0	0	0	0	0	0	0	0	0	0	0	0	0	0	0	0	0	0	0	0	0	0	0	0	0	0	0	0	0	0	0	0	0	0	0	0	0	0	0
Peak_000446	0	0	0	0	0	0	0	0	0	0	0	0	0	0	0	0	0	0	0	0	0	0	0	0	0	0	0	0	0	0	0	0	0	47594.94	0	0	0	0	0	0	0	0	0	0	0	0	0	0	0
Peak_000447	0	0	19674.615	0	0	0	0	0	0	0	0	0	0	0	0	0	0	0	0	0	0	0	0	0	0	0	0	0	0	0	0	0	0	0	0	0	0	0	0	0	0	0	0	0	0	0	0	0	0
Peak_000448	0	0	0	0	0	0	0	0	0	0	0	0	0	0	0	0	0	0	0	0	0	0	0	0	0	0	0	0	2785.1614	0	0	0	0	0	0	0	0	0	0	0	50560.98	0	0	0	0	0	0	0	0
Peak_000449	0	0	0	0	0	0	0	0	0	0	0	0	0	0	0	0	0	0	0	0	0	0	0	0	0	0	0	0	0	0	0	0	0	15230.179	0	0	0	0	0	0	0	0	0	0	0	0	0	0	0
Peak_000450	0	0	0	0	0	0	0	0	0	0	0	0	0	0	0	0	0	0	0	0	0	0	0	0	0	0	0	0	18205.523	0	0	0	0	0	0	0	0	0	0	0	85662.65	0	0	0	0	0	0	0	0
Peak_000451	0	0	0	0	0	0	0	0	0	0	0	0	0	0	0	0	0	0	0	0	0	0	0	0	0	0	0	0	0	0	0	0	0	0	0	0	0	0	0	0	13635.872	0	0	0	0	0	0	0	0
Peak_000452	0	0	0	0	0	0	0	0	0	0	0	0	0	0	0	0	0	0	0	0	0	0	0	0	0	0	0	0	0	0	0	0	0	6628.7603	0	0	0	0	0	0	0	0	0	0	0	0	0	0	0
Peak_000453	0	0	0	0	0	0	0	0	0	0	0	0	0	0	0	0	0	0	0	0	0	0	0	0	0	0	0	0	0	0	0	0	0	0	0	0	0	0	0	0	0	0	0	0	0	0	0	0	0
Peak_000454	0	0	0	0	0	0	0	0	0	0	0	0	0	0	0	0	0	0	0	0	0	0	0	0	0	0	0	0	14193.285	0	0	0	0	0	0	0	0	0	0	0	12941.367	0	0	0	0	0	0	0	0
Peak_000455	0	0	0	0	0	0	0	0	0	0	0	0	0	0	0	0	0	0	0	0	0	0	0	0	0	0	0	0	78700.6	0	0	0	0	0	0	0	0	0	0	0	0	0	0	0	0	0	0	0	0
Peak_000456	0	0	0	0	0	0	0	0	0	0	0	0	0	0	0	0	0	0	0	0	0	0	0	0	0	0	0	0	0	0	0	0	0	7446.9976	0	0	0	0	0	0	0	0	0	0	0	0	0	0	0
Peak_000457	0	0	0	0	0	0	0	0	0	0	0	0	0	0	0	0	0	0	0	0	0	0	0	0	0	0	0	0	0	0	0	0	0	0	0	0	0	0	0	0	0	0	0	0	0	0	0	0	0
Peak_000458	0	0	0	0	0	0	0	0	0	0	0	0	0	0	0	0	0	0	0	0	0	0	0	0	0	0	0	0	0	0	0	0	0	0	0	0	0	0	0	0	0	0	0	0	0	0	0	0	0
Peak_000459	0	0	0	0	0	0	0	0	0	0	0	0	0	0	0	0	0	0	0	0	0	0	0	0	0	0	0	0	57773.367	0	0	0	0	0	0	0	0	0	0	0	26528.172	0	0	0	0	0	0	0	0
Peak_000460	0	0	0	0	0	0	0	0	0	0	0	0	0	0	0	0	0	0	0	0	0	0	0	0	0	0	0	0	0	0	0	0	0	4216.514	0	0	0	0	0	0	46387.957	0	0	0	0	0	0	0	0
Peak_000461	0	0	0	0	0	0	0	0	0	0	0	0	0	0	0	0	0	0	0	0	0	0	0	0	0	0	0	0	19726.127	0	0	0	0	0	0	0	0	0	0	0	33114.13	0	0	0	0	0	0	0	0
Peak_000462	0	0	0	0	0	0	0	0	0	0	0	0	10935.876	0	0	0	0	0	0	0	0	0	0	0	0	0	0	0	0	0	0	0	0	64369.59	0	0	0	0	0	0	0	0	0	0	0	0	0	0	0
Peak_000463	0	0	0	0	0	0	0	0	0	0	0	0	29627.945	0	0	0	0	0	0	0	0	0	0	0	0	0	0	0	0	0	0	0	0	67006.33	0	0	0	0	0	0	0	0	0	0	0	0	0	0	0
Peak_000464	0	0	0	0	0	0	0	0	0	0	0	0	0	0	0	0	0	0	0	0	0	0	0	0	0	0	0	0	1594.11	0	0	0	0	0	0	0	0	0	0	0	74932.27	0	0	0	0	0	0	0	0
Peak_000465	0	0	0	0	0	0	0	0	0	0	0	0	0	0	0	0	0	0	0	0	0	0	0	0	0	0	0	0	3690.3025	0	0	0	0	20422.979	0	0	0	0	0	0	114914.35	0	0	0	0	0	0	0	0
Peak_000466	0	0	0	0	0	0	0	0	0	0	0	0	0	0	0	0	0	0	0	0	0	0	0	0	0	0	0	0	0	0	0	0	0	12534.251	0	0	0	0	0	0	0	0	0	0	0	0	0	0	0
Peak_000467	0	8339.501	0	0	0	0	0	0	0	0	0	0	0	0	0	0	0	0	0	0	0	0	0	0	0	0	0	0	61945.535	0	0	0	0	0	0	0	0	0	0	0	0	0	0	0	0	0	0	0	0
Peak_000468	0	0	0	0	0	0	0	0	0	0	0	0	0	0	0	0	0	0	0	0	0	0	0	0	0	0	0	0	29182.86	0	0	0	0	0	0	0	0	0	0	0	0	0	0	0	0	0	0	0	0
Peak_000469	0	0	19671.531	0	0	0	0	0	0	0	0	0	0	0	0	0	0	0	0	0	0	0	0	0	0	0	0	0	0	0	0	0	0	22035.896	0	0	0	0	0	0	0	0	0	0	0	0	0	0	0
Peak_000470	0	0	0	0	0	0	0	0	0	0	0	0	0	0	0	0	0	0	0	0	0	0	0	0	0	0	0	0	0	0	0	0	0	0	0	0	0	0	0	0	0	0	0	0	0	0	0	0	0
Peak_000471	0	41138.07	0	0	0	0	0	0	0	0	0	0	0	0	0	0	0	0	0	0	0	0	0	0	0	0	0	0	59982.035	0	0	0	0	12792.822	0	0	0	0	0	0	89640.164	0	0	0	0	0	0	0	0
Peak_000472	0	0	0	0	0	0	0	0	0	0	0	0	0	0	0	0	0	0	0	0	0	0	0	0	0	0	0	0	0	0	0	0	0	0	0	0	0	0	0	0	0	0	0	0	0	0	0	0	0
Peak_000473	0	0	0	0	0	0	0	0	0	0	0	0	0	0	0	0	0	0	0	0	0	0	0	0	0	0	0	0	5049.1274	0	0	0	0	8478.665	0	0	0	0	0	0	0	0	0	0	0	0	0	0	0
Peak_000474	0	0	0	0	0	0	0	0	0	0	0	0	0	0	0	0	0	0	0	0	0	0	0	0	0	0	0	0	0	0	0	0	0	0	0	0	0	0	0	0	0	0	0	0	0	0	0	0	0
Peak_000475	0	0	0	0	0	0	0	0	0	0	0	0	0	0	0	0	0	0	0	0	0	0	0	0	0	0	0	0	0	0	0	0	0	0	0	0	0	0	0	0	2738.747	0	0	0	0	0	0	0	0
Peak_000476	0	45495.9	0	0	0	0	0	0	0	0	0	0	0	0	0	0	0	0	0	0	0	0	0	0	0	0	0	0	76613.01	0	0	0	0	71382.77	0	0	8563.886	0	0	0	43373.406	0	0	0	0	0	0	0	0
Peak_000477	0	0	0	0	0	0	0	0	0	0	0	0	0	0	0	0	0	0	0	0	0	0	0	0	0	0	0	0	125796.63	0	0	0	0	0	0	0	0	0	0	0	32601.762	0	0	0	0	0	0	0	0
Peak_000478	0	0	4235.3594	0	0	0	0	0	0	0	0	0	29120.742	0	0	0	0	0	0	0	0	0	0	0	0	0	0	0	54246.22	0	0	0	0	28689.855	0	0	0	0	0	0	76833.37	0	0	0	0	0	0	0	0
Peak_000479	0	0	0	0	0	0	0	0	0	0	0	0	0	0	0	0	0	0	0	0	0	0	0	0	0	0	0	0	41065.94	0	0	0	0	39338.656	0	0	0	0	0	0	54401.664	0	0	0	0	0	0	0	0
Peak_000480	0	0	0	0	0	0	0	0	0	0	0	0	0	0	0	0	0	0	0	0	0	0	0	0	0	0	0	0	43927.668	0	0	0	0	0	0	0	0	0	0	0	0	0	0	0	0	0	0	0	0
Peak_000481	0	0	0	0	0	0	0	0	0	0	0	0	0	0	0	0	0	0	0	0	0	0	0	0	0	0	0	0	0	0	0	0	0	0	0	0	0	0	0	0	0	0	0	0	0	0	0	0	0
Peak_000482	0	0	0	0	0	0	0	0	0	0	0	0	0	0	0	0	0	0	0	0	0	0	0	0	0	0	0	0	1021.98944	0	0	0	0	0	0	0	0	0	0	0	29546.48	0	0	0	0	0	0	0	0
Peak_000483	0	0	0	0	0	0	0	0	0	0	0	0	10725.347	0	0	0	0	0	0	0	0	0	0	0	0	0	0	0	0	0	0	0	0	57721.598	0	0	0	0	0	0	0	0	0	0	0	0	0	0	0
Peak_000484	0	0	0	0	0	0	0	0	0	0	0	0	0	0	0	0	0	0	0	0	0	0	0	0	0	0	0	0	0	0	0	0	0	0	0	0	0	0	0	0	86.57244	0	0	0	0	0	0	0	0
Peak_000485	0	13732.226	16086.513	0	0	0	0	0	0	0	0	0	0	0	0	0	0	0	0	0	0	0	0	0	0	0	0	0	153318.6	0	0	0	0	74866.28	0	0	0	0	0	0	288712.4	0	0	0	0	0	0	0	0
Peak_000486	0	0	0	0	0	0	0	0	0	0	0	0	0	0	0	0	0	0	0	0	0	0	0	0	0	0	0	0	7096.278	0	0	0	0	0	0	0	0	0	0	0	0	0	0	0	0	0	0	0	0
Peak_000487	0	0	0	0	0	0	0	0	0	0	0	0	0	0	0	0	0	0	0	0	0	0	0	0	0	0	0	0	0	0	0	0	0	0	0	0	0	0	0	0	0	0	0	0	0	0	0	0	0
Peak_000488	0	2615.0398	0	0	0	0	0	0	0	0	0	0	5446.5	0	0	0	0	0	0	0	0	0	0	0	0	0	0	0	16575.879	0	0	0	0	0	0	0	0	0	0	0	0	0	0	0	0	0	0	0	0
Peak_000489	0	3082.8723	0	0	0	0	0	0	0	0	0	0	0	0	0	0	0	0	0	0	0	0	0	0	0	0	0	0	0	0	0	0	0	24510.08	0	0	0	0	0	0	0	0	0	0	0	0	0	0	0
Peak_000490	0	0	0	0	0	0	0	0	0	0	0	0	0	0	0	0	0	0	0	0	0	0	0	0	0	0	0	0	57209.047	0	0	0	0	0	0	0	0	0	0	0	0	0	0	0	0	0	0	0	0
Peak_000491	0	0	0	0	0	0	0	0	0	0	0	0	0	0	0	0	0	0	0	0	0	0	0	0	0	0	0	0	27597.264	0	0	0	0	0	0	0	0	0	0	0	0	0	0	0	0	0	0	0	0
Peak_000492	0	0	0	0	0	0	0	0	0	0	0	0	0	0	0	0	0	0	0	0	0	0	0	0	0	0	0	0	0	0	0	0	0	0	0	0	0	0	0	0	0	0	0	0	0	0	0	0	0
Peak_000493	0	0	0	0	0	0	0	0	0	0	0	0	0	0	0	0	0	0	0	0	0	0	0	0	0	0	0	0	81685.78	0	0	0	0	0	0	0	0	0	0	0	0	0	0	0	0	0	0	0	0
Peak_000494	0	0	0	0	0	0	0	0	0	0	0	0	0	0	0	0	0	0	0	0	0	0	0	0	0	0	0	0	29130.398	0	0	0	0	14284.703	0	0	9584.312	0	0	0	51446.242	0	0	0	0	0	0	0	0
Peak_000495	0	0	0	0	0	0	0	0	0	0	0	0	0	0	0	0	0	0	0	0	0	0	0	0	0	0	0	0	96253.234	0	0	0	0	0	0	0	0	0	0	0	68365.55	0	0	0	0	0	0	0	0
Peak_000496	0	0	19581.467	0	0	0	0	0	0	0	0	0	11182.446	0	0	0	0	0	0	0	0	0	0	0	0	0	0	0	0	0	0	0	0	16260.487	0	0	0	0	0	0	23119.707	0	0	0	0	0	0	0	0
Peak_000497	0	0	0	0	0	0	0	0	0	0	0	0	367.11243	0	0	0	0	0	0	0	0	0	0	0	0	0	0	0	0	0	0	0	0	0	0	0	0	0	0	0	0	0	0	0	0	0	0	0	0
Peak_000498	0	0	0	0	0	0	0	0	0	0	0	0	64396.996	0	0	0	0	0	0	0	0	0	0	0	0	0	0	0	34289.004	0	0	0	0	22366.775	0	0	0	0	0	0	20520.025	0	0	0	0	0	0	0	0
Peak_000499	0	16202.733	0	0	0	0	0	0	0	0	0	0	0	0	0	0	0	0	0	0	0	0	0	0	0	0	0	0	47567.58	0	0	0	0	29436.957	0	0	0	0	0	0	40711.418	0	0	0	0	0	0	0	0
Peak_000500	0	0	0	0	0	0	0	0	0	0	0	0	0	0	0	0	0	0	0	0	0	0	0	0	0	0	0	0	0	0	0	0	0	0	0	0	0	0	0	0	0	0	0	0	0	0	0	0	0
Peak_000501	0	5623.5415	57056.96	0	0	0	0	0	0	0	0	0	0	0	0	0	0	0	0	0	0	0	0	0	0	0	0	0	189315.25	0	0	0	0	79248.52	0	0	0	0	0	0	105980.33	0	0	0	0	0	0	0	0
Peak_000502	0	0	0	0	0	0	0	0	0	0	0	0	0	0	0	0	0	0	0	0	0	0	0	0	0	0	0	0	20444.357	0	0	0	0	0	0	0	0	0	0	0	0	0	0	0	0	0	0	0	0
Peak_000503	0	0	0	0	0	0	0	0	0	0	0	0	0	0	0	0	0	0	0	0	0	0	0	0	0	0	0	0	91273.65	0	0	0	0	25095.906	0	0	7985.3955	0	0	0	9485.426	0	0	0	0	0	0	0	0
Peak_000504	0	0	0	0	0	0	0	0	0	0	0	0	0	0	0	0	0	0	0	0	0	0	0	0	0	0	0	0	0	0	0	0	0	0	0	0	0	0	0	0	0	0	0	0	0	0	0	0	0
Peak_000505	0	18225.64	0	0	0	0	0	0	0	0	0	0	0	0	0	0	0	0	0	0	0	0	0	0	0	0	0	0	235717.75	0	0	0	0	63302.137	0	0	19806.443	0	0	0	87441.15	0	0	0	0	0	0	0	0
Peak_000506	0	0	22074.494	0	0	0	0	0	0	0	0	0	32230.002	0	0	0	0	0	0	0	0	0	0	0	0	0	0	0	7787.1006	0	0	0	0	80994.98	0	0	0	0	0	0	0	0	0	0	0	0	0	0	0
Peak_000507	0	0	2053.2983	0	0	0	0	0	0	0	0	0	0	0	0	0	0	0	0	0	0	0	0	0	0	0	0	0	0	0	0	0	0	241.25833	0	0	0	0	0	0	0	0	0	0	0	0	0	0	0
Peak_000508	0	50136.195	67602.17	0	0	0	0	0	0	0	0	0	91987.39	0	0	0	0	0	0	0	0	0	0	0	0	0	0	0	567397.7	0	0	0	0	105609.984	0	0	211393.52	0	0	0	146793.3	0	0	0	0	0	0	0	0
Peak_000509	0	0	0	0	0	0	0	0	0	0	0	0	0	0	0	0	0	0	0	0	0	0	0	0	0	0	0	0	0	0	0	0	0	52369.867	0	0	0	0	0	0	0	0	0	0	0	0	0	0	0
Peak_000510	0	0	0	0	0	0	0	0	0	0	0	0	0	0	0	0	0	0	0	0	0	0	0	0	0	0	0	0	0	0	0	0	0	0	0	0	0	0	0	0	10284.866	0	0	0	0	0	0	0	0
Peak_000511	0	0	0	0	0	0	0	0	0	0	0	0	0	0	0	0	0	0	0	0	0	0	0	0	0	0	0	0	0	0	0	0	0	45643.39	0	0	0	0	0	0	24820.852	0	0	0	0	0	0	0	0
Peak_000512	0	0	0	0	0	0	0	0	0	0	0	0	0	0	0	0	0	0	0	0	0	0	0	0	0	0	0	0	126992.984	0	0	0	0	0	0	0	0	0	0	0	0	0	0	0	0	0	0	0	0
Peak_000513	0	0	0	0	0	0	0	0	0	0	0	0	0	0	0	0	0	0	0	0	0	0	0	0	0	0	0	0	46943.07	0	0	0	0	0	0	0	0	0	0	0	10925.026	0	0	0	0	0	0	0	0
Peak_000514	0	0	0	0	0	0	0	0	0	0	0	0	0	0	0	0	0	0	0	0	0	0	0	0	0	0	0	0	121789.55	0	0	0	0	0	0	0	0	0	0	0	33801.086	0	0	0	0	0	0	0	0
Peak_000515	0	0	0	0	0	0	0	0	0	0	0	0	0	0	0	0	0	0	0	0	0	0	0	0	0	0	0	0	3174.4265	0	0	0	0	0	0	0	0	0	0	0	49416.965	0	0	0	0	0	0	0	0
Peak_000516	0	0	0	0	0	0	0	0	0	0	0	0	0	0	0	0	0	0	0	0	0	0	0	0	0	0	0	0	25049.963	0	0	0	0	55509.785	0	0	0	0	0	0	25199.303	0	0	0	0	0	0	0	0
Peak_000517	0	7909.1436	0	0	0	0	0	0	0	0	0	0	0	0	0	0	0	0	0	0	0	0	0	0	0	0	0	0	72306.62	0	0	0	0	39832.992	0	0	0	0	0	0	81449.11	0	0	0	0	0	0	0	0
Peak_000518	0	0	0	0	0	0	0	0	0	0	0	0	0	0	0	0	0	0	0	0	0	0	0	0	0	0	0	0	652.0781	0	0	0	0	0	0	0	0	0	0	0	16519.566	0	0	0	0	0	0	0	0
Peak_000519	0	0	0	0	0	0	0	0	0	0	0	0	0	0	0	0	0	0	0	0	0	0	0	0	0	0	0	0	0	0	0	0	0	0	0	0	0	0	0	0	0	0	0	0	0	0	0	0	0
Peak_000520	0	21999.893	0	0	0	0	0	0	0	0	0	0	31946.611	0	0	0	0	0	0	0	0	0	0	0	0	0	0	0	0	0	0	0	0	48914.86	0	0	0	0	0	0	35072.895	0	0	0	0	0	0	0	0
Peak_000521	0	0	0	0	0	0	0	0	0	0	0	0	0	0	0	0	0	0	0	0	0	0	0	0	0	0	0	0	0	0	0	0	0	0	0	0	0	0	0	0	0	0	0	0	0	0	0	0	0
Peak_000522	0	0	0	0	0	0	0	0	0	0	0	0	0	0	0	0	0	0	0	0	0	0	0	0	0	0	0	0	0	0	0	0	0	21945.697	0	0	0	0	0	0	0	0	0	0	0	0	0	0	0
Peak_000523	0	0	0	0	0	0	0	0	0	0	0	0	38524.613	0	0	0	0	0	0	0	0	0	0	0	0	0	0	0	0	0	0	0	0	0	0	0	0	0	0	0	10189.07	0	0	0	0	0	0	0	0
Peak_000524	0	0	0	0	0	0	0	0	0	0	0	0	0	0	0	0	0	0	0	0	0	0	0	0	0	0	0	0	0	0	0	0	0	0	0	0	0	0	0	0	0	0	0	0	0	0	0	0	0
Peak_000525	0	0	0	0	0	0	0	0	0	0	0	0	15154.246	0	0	0	0	0	0	0	0	0	0	0	0	0	0	0	5353.303	0	0	0	0	31529.324	0	0	0	0	0	0	3576.9934	0	0	0	0	0	0	0	0
Peak_000526	0	0	0	0	0	0	0	0	0	0	0	0	0	0	0	0	0	0	0	0	0	0	0	0	0	0	0	0	0	0	0	0	0	22145.844	0	0	0	0	0	0	7508.5537	0	0	0	0	0	0	0	0
Peak_000527	0	0	0	0	0	0	0	0	0	0	0	0	8654.032	0	0	0	0	0	0	0	0	0	0	0	0	0	0	0	0	0	0	0	0	0	0	0	0	0	0	0	0	0	0	0	0	0	0	0	0
Peak_000528	0	0	22686.709	0	0	0	0	0	0	0	0	0	15150.12	0	0	0	0	0	0	0	0	0	0	0	0	0	0	0	6367.331	0	0	0	0	104282.45	0	0	0	0	0	0	0	0	0	0	0	0	0	0	0
Peak_000529	0	0	0	0	0	0	0	0	0	0	0	0	0	0	0	0	0	0	0	0	0	0	0	0	0	0	0	0	913.9076	0	0	0	0	30071.13	0	0	0	0	0	0	0	0	0	0	0	0	0	0	0
Peak_000530	0	0	0	0	0	0	0	0	0	0	0	0	38362.9	0	0	0	0	0	0	0	0	0	0	0	0	0	0	0	0	0	0	0	0	0	0	0	0	0	0	0	15042.439	0	0	0	0	0	0	0	0
Peak_000531	0	0	16181.556	0	0	0	0	0	0	0	0	0	0	0	0	0	0	0	0	0	0	0	0	0	0	0	0	0	68219.35	0	0	0	0	9757.483	0	0	0	0	0	0	57734.227	0	0	0	0	0	0	0	0
Peak_000532	0	0	0	0	0	0	0	0	0	0	0	0	0	0	0	0	0	0	0	0	0	0	0	0	0	0	0	0	11079.62	0	0	0	0	0	0	0	0	0	0	0	0	0	0	0	0	0	0	0	0
Peak_000533	0	0	0	0	0	0	0	0	0	0	0	0	5116.0312	0	0	0	0	0	0	0	0	0	0	0	0	0	0	0	0	0	0	0	0	15027.452	0	0	0	0	0	0	0	0	0	0	0	0	0	0	0
Peak_000534	0	0	22171.342	0	0	0	0	0	0	0	0	0	0	0	0	0	0	0	0	0	0	0	0	0	0	0	0	0	0	0	0	0	0	20931.488	0	0	0	0	0	0	0	0	0	0	0	0	0	0	0
Peak_000535	0	0	0	0	0	0	0	0	0	0	0	0	0	0	0	0	0	0	0	0	0	0	0	0	0	0	0	0	57940.316	0	0	0	0	0	0	0	0	0	0	0	59906.79	0	0	0	0	0	0	0	0
Peak_000536	0	0	0	0	0	0	0	0	0	0	0	0	3978.032	0	0	0	0	0	0	0	0	0	0	0	0	0	0	0	26664.678	0	0	0	0	0	0	0	0	0	0	0	0	0	0	0	0	0	0	0	0
Peak_000537	0	0	0	0	0	0	0	0	0	0	0	0	0	0	0	0	0	0	0	0	0	0	0	0	0	0	0	0	80469.85	0	0	0	0	15848.2295	0	0	0	0	0	0	0	0	0	0	0	0	0	0	0
Peak_000538	0	34784.81	0	0	0	0	0	0	0	0	0	0	10713.255	0	0	0	0	0	0	0	0	0	0	0	0	0	0	0	81914.21	0	0	0	0	5696.8735	0	0	0	0	0	0	5997.673	0	0	0	0	0	0	0	0
Peak_000539	0	0	0	0	0	0	0	0	0	0	0	0	18987.152	0	0	0	0	0	0	0	0	0	0	0	0	0	0	0	224607.61	0	0	0	0	40695.574	0	0	52253.234	0	0	0	184795.11	0	0	0	0	0	0	0	0
Peak_000540	0	0	0	0	0	0	0	0	0	0	0	0	0	0	0	0	0	0	0	0	0	0	0	0	0	0	0	0	14267.395	0	0	0	0	0	0	0	0	0	0	0	33082.016	0	0	0	0	0	0	0	0
Peak_000541	0	0	0	0	0	0	0	0	0	0	0	0	0	0	0	0	0	0	0	0	0	0	0	0	0	0	0	0	12060.001	0	0	0	0	0	0	0	0	0	0	0	11226.29	0	0	0	0	0	0	0	0
Peak_000542	0	0	0	0	0	0	0	0	0	0	0	0	9317.107	0	0	0	0	0	0	0	0	0	0	0	0	0	0	0	0	0	0	0	0	71800.01	0	0	0	0	0	0	40925.13	0	0	0	0	0	0	0	0
Peak_000543	0	0	0	0	0	0	0	0	0	0	0	0	9574.159	0	0	0	0	0	0	0	0	0	0	0	0	0	0	0	0	0	0	0	0	20783.238	0	0	0	0	0	0	0	0	0	0	0	0	0	0	0
Peak_000544	0	0	0	0	0	0	0	0	0	0	0	0	0	0	0	0	0	0	0	0	0	0	0	0	0	0	0	0	0	0	0	0	0	0	0	0	0	0	0	0	0	0	0	0	0	0	0	0	0
Peak_000545	0	0	0	0	0	0	0	0	0	0	0	0	5962.671	0	0	0	0	0	0	0	0	0	0	0	0	0	0	0	0	0	0	0	0	11537.187	0	0	0	0	0	0	0	0	0	0	0	0	0	0	0
Peak_000546	0	1325.6887	0	0	0	0	0	0	0	0	0	0	34003.36	0	0	0	0	0	0	0	0	0	0	0	0	0	0	0	29377.086	0	0	0	0	102275.875	0	0	0	0	0	0	48818.35	0	0	0	0	0	0	0	0
Peak_000547	0	0	0	0	0	0	0	0	0	0	0	0	0	0	0	0	0	0	0	0	0	0	0	0	0	0	0	0	0	0	0	0	0	0	0	0	0	0	0	0	0	0	0	0	0	0	0	0	0
Peak_000548	0	0	0	0	0	0	0	0	0	0	0	0	0	0	0	0	0	0	0	0	0	0	0	0	0	0	0	0	79709.4	0	0	0	0	0	0	0	0	0	0	0	0	0	0	0	0	0	0	0	0
Peak_000549	0	15684.053	0	0	0	0	0	0	0	0	0	0	0	0	0	0	0	0	0	0	0	0	0	0	0	0	0	0	79701.31	0	0	0	0	0	0	0	0	0	0	0	0	0	0	0	0	0	0	0	0
Peak_000550	0	0	0	0	0	0	0	0	0	0	0	0	112681.5	0	0	0	0	0	0	0	0	0	0	0	0	0	0	0	42595.613	0	0	0	0	42787.887	0	0	0	0	0	0	62594.82	0	0	0	0	0	0	0	0
Peak_000551	0	0	0	0	0	0	0	0	0	0	0	0	0	0	0	0	0	0	0	0	0	0	0	0	0	0	0	0	0	0	0	0	0	10386.309	0	0	0	0	0	0	0	0	0	0	0	0	0	0	0
Peak_000552	0	0	0	0	0	0	0	0	0	0	0	0	2669.898	0	0	0	0	0	0	0	0	0	0	0	0	0	0	0	23358.518	0	0	0	0	16896.574	0	0	0	0	0	0	25244.307	0	0	0	0	0	0	0	0
Peak_000553	0	11118.782	0	0	0	0	0	0	0	0	0	0	0	0	0	0	0	0	0	0	0	0	0	0	0	0	0	0	43696.695	0	0	0	0	0	0	0	2130.6587	0	0	0	36530.242	0	0	0	0	0	0	0	0
Peak_000554	0	0	0	0	0	0	0	0	0	0	0	0	0	0	0	0	0	0	0	0	0	0	0	0	0	0	0	0	0	0	0	0	0	129108.33	0	0	0	0	0	0	0	0	0	0	0	0	0	0	0
Peak_000555	0	0	56380.645	0	0	0	0	0	0	0	0	0	0	0	0	0	0	0	0	0	0	0	0	0	0	0	0	0	11816.142	0	0	0	0	0	0	0	0	0	0	0	0	0	0	0	0	0	0	0	0
Peak_000556	0	0	0	0	0	0	0	0	0	0	0	0	0	0	0	0	0	0	0	0	0	0	0	0	0	0	0	0	29822.805	0	0	0	0	16904.252	0	0	0	0	0	0	0	0	0	0	0	0	0	0	0
Peak_000557	0	0	0	0	0	0	0	0	0	0	0	0	0	0	0	0	0	0	0	0	0	0	0	0	0	0	0	0	0	0	0	0	0	0	0	0	0	0	0	0	0	0	0	0	0	0	0	0	0
Peak_000558	0	8529.056	3181.9758	0	0	0	0	0	0	0	0	0	1310.9131	0	0	0	0	0	0	0	0	0	0	0	0	0	0	0	192226.77	0	0	0	0	0	0	0	4149.294	0	0	0	4818.0093	0	0	0	0	0	0	0	0
Peak_000559	0	0	0	0	0	0	0	0	0	0	0	0	0	0	0	0	0	0	0	0	0	0	0	0	0	0	0	0	0	0	0	0	0	40477.77	0	0	0	0	0	0	0	0	0	0	0	0	0	0	0
Peak_000560	0	0	0	0	0	0	0	0	0	0	0	0	0	0	0	0	0	0	0	0	0	0	0	0	0	0	0	0	0	0	0	0	0	13932.931	0	0	0	0	0	0	0	0	0	0	0	0	0	0	0
Peak_000561	0	0	0	0	0	0	0	0	0	0	0	0	0	0	0	0	0	0	0	0	0	0	0	0	0	0	0	0	0	0	0	0	0	0	0	0	0	0	0	0	0	0	0	0	0	0	0	0	0
Peak_000562	0	0	0	0	0	0	0	0	0	0	0	0	0	0	0	0	0	0	0	0	0	0	0	0	0	0	0	0	0	0	0	0	0	0	0	0	0	0	0	0	0	0	0	0	0	0	0	0	0
Peak_000563	0	0	0	0	0	0	0	0	0	0	0	0	0	0	0	0	0	0	0	0	0	0	0	0	0	0	0	0	0	0	0	0	0	1928.5883	0	0	0	0	0	0	0	0	0	0	0	0	0	0	0
Peak_000564	0	0	15969.714	0	0	0	0	0	0	0	0	0	10274.939	0	0	0	0	0	0	0	0	0	0	0	0	0	0	0	0	0	0	0	0	0	0	0	0	0	0	0	8648.611	0	0	0	0	0	0	0	0
Peak_000565	0	0	0	0	0	0	0	0	0	0	0	0	0	0	0	0	0	0	0	0	0	0	0	0	0	0	0	0	34879.61	0	0	0	0	0	0	0	0	0	0	0	15600.1	0	0	0	0	0	0	0	0
Peak_000566	0	0	9472.735	0	0	0	0	0	0	0	0	0	0	0	0	0	0	0	0	0	0	0	0	0	0	0	0	0	0	0	0	0	0	42342.89	0	0	0	0	0	0	0	0	0	0	0	0	0	0	0
Peak_000567	0	1983.094	0	0	0	0	0	0	0	0	0	0	0	0	0	0	0	0	0	0	0	0	0	0	0	0	0	0	84298.19	0	0	0	0	0	0	0	0	0	0	0	0	0	0	0	0	0	0	0	0
Peak_000568	0	3170.0132	0	0	0	0	0	0	0	0	0	0	39793.332	0	0	0	0	0	0	0	0	0	0	0	0	0	0	0	0	0	0	0	0	9669.625	0	0	0	0	0	0	11841.319	0	0	0	0	0	0	0	0
Peak_000569	0	5596.3545	0	0	0	0	0	0	0	0	0	0	0	0	0	0	0	0	0	0	0	0	0	0	0	0	0	0	64078.535	0	0	0	0	8851.651	0	0	10287.494	0	0	0	76209.58	0	0	0	0	0	0	0	0
Peak_000570	0	0	0	0	0	0	0	0	0	0	0	0	0	0	0	0	0	0	0	0	0	0	0	0	0	0	0	0	0	0	0	0	0	17627.654	0	0	0	0	0	0	8373.403	0	0	0	0	0	0	0	0
Peak_000571	0	0	0	0	0	0	0	0	0	0	0	0	0	0	0	0	0	0	0	0	0	0	0	0	0	0	0	0	0	0	0	0	0	16905.455	0	0	0	0	0	0	0	0	0	0	0	0	0	0	0
Peak_000572	0	0	0	0	0	0	0	0	0	0	0	0	0	0	0	0	0	0	0	0	0	0	0	0	0	0	0	0	0	0	0	0	0	0	0	0	0	0	0	0	0	0	0	0	0	0	0	0	0
Peak_000573	0	0	0	0	0	0	0	0	0	0	0	0	0	0	0	0	0	0	0	0	0	0	0	0	0	0	0	0	0	0	0	0	0	0	0	0	0	0	0	0	0	0	0	0	0	0	0	0	0
Peak_000574	0	0	0	0	0	0	0	0	0	0	0	0	0	0	0	0	0	0	0	0	0	0	0	0	0	0	0	0	0	0	0	0	0	0	0	0	0	0	0	0	0	0	0	0	0	0	0	0	0
Peak_000575	33583.785	55980.832	0	6632.7153	46293.465	33901.83	34212.168	44592.23	9334.757	56923.203	25424.09	18367.693	16924.613	42703.91	31369.65	73632.1	51077.047	13718.648	49706.453	62316.66	41886.766	37716.855	52866.363	73389.29	55054.996	24117.955	28543.05	40711.746	46163.395	56932.355	35577.098	31843.377	9401.656	109632.95	0	47568.027	22166.566	42651.15	36653.66	33797.727	75000.47	92745.95	19065.262	89590.67	11968.54	79693.766	76342.11	0	0
Peak_000576	0	0	0	0	0	42632.945	84011.836	12355.566	6290.88	6095.179	8252.166	0	0	9778.122	0	4889.9233	12885.11	0	0	6762.2705	0	0	29110.494	26723.49	31200.152	0	0	0	18164.352	18376.16	4677.3423	40117.44	0	19222.195	0	0	16994.096	0	0	0	59751.47	0	0	9005.838	0	26430.814	17703.268	0	0
Peak_000577	0	0	0	0	0	0	0	0	0	0	0	0	0	0	0	0	0	0	0	0	0	0	0	0	0	0	0	0	117925.195	0	0	0	0	0	0	0	0	0	0	0	0	0	0	0	0	0	0	0	0
Peak_000578	0	0	0	0	0	0	0	0	0	0	0	0	0	0	0	0	0	0	0	0	0	0	0	0	0	0	0	0	47954.746	0	0	0	0	0	0	0	0	0	0	0	0	0	0	0	0	0	0	0	0
Peak_000579	0	0	0	0	0	0	0	0	0	0	0	0	0	0	0	0	0	0	0	0	0	0	0	0	0	0	0	0	0	0	0	0	0	0	0	0	0	0	0	0	0	0	0	0	0	0	0	0	0
Peak_000580	0	0	0	0	0	0	0	0	0	0	0	0	0	0	0	0	0	0	0	0	0	0	0	0	0	0	0	0	0	0	0	0	0	0	0	0	0	0	0	0	15935.304	0	0	0	0	0	0	0	0
Peak_000581	0	0	0	0	0	0	0	0	0	0	0	0	0	0	0	0	0	0	0	0	0	0	0	0	0	0	0	0	0	0	0	0	0	0	0	0	0	0	0	0	0	0	0	0	0	0	0	0	0
Peak_000582	0	0	0	0	0	0	0	0	0	0	0	0	448.31168	0	0	0	0	0	0	0	0	0	0	0	0	0	0	0	0	0	0	0	0	38538.64	0	0	0	0	0	0	14606.911	0	0	0	0	0	0	0	0
Peak_000583	0	16090.384	0	0	0	0	0	0	0	0	0	0	0	0	0	0	0	0	0	0	0	0	0	0	0	0	0	0	44834.688	0	0	0	0	0	0	0	0	0	0	0	0	0	0	0	0	0	0	0	0
Peak_000584	0	0	0	0	0	0	0	0	0	0	0	0	0	0	0	0	0	0	0	0	0	0	0	0	0	0	0	0	78765.414	0	0	0	0	0	0	0	0	0	0	0	0	0	0	0	0	0	0	0	0
Peak_000585	0	0	0	0	0	0	0	0	0	0	0	0	0	0	0	0	0	0	0	0	0	0	0	0	0	0	0	0	115472.41	0	0	0	0	3096.2937	0	0	0	0	0	0	39818.79	0	0	0	0	0	0	0	0
Peak_000586	0	0	0	0	0	0	0	0	0	0	0	0	0	0	0	0	0	0	0	0	0	0	0	0	0	0	0	0	0	0	0	0	0	0	0	0	0	0	0	0	14939.814	0	0	0	0	0	0	0	0
Peak_000587	0	0	0	0	0	0	0	0	0	0	0	0	0	0	0	0	0	0	0	0	0	0	0	0	0	0	0	0	5007.4688	0	0	0	0	0	0	0	0	0	0	0	37147.184	0	0	0	0	0	0	0	0
Peak_000588	0	0	0	0	0	0	0	0	0	0	0	0	0	0	0	0	0	0	0	0	0	0	0	0	0	0	0	0	8929.128	0	0	0	0	66601.92	0	0	0	0	0	0	0	0	0	0	0	0	0	0	0
Peak_000589	0	0	0	0	0	0	0	0	0	0	0	0	0	0	0	0	0	0	0	0	0	0	0	0	0	0	0	0	29529.154	0	0	0	0	2923.1802	0	0	0	0	0	0	0	0	0	0	0	0	0	0	0
Peak_000590	0	0	0	0	0	0	0	0	0	0	0	0	0	0	0	0	0	0	0	0	0	0	0	0	0	0	0	0	29603.346	0	0	0	0	0	0	0	0	0	0	0	0	0	0	0	0	0	0	0	0
Peak_000591	0	0	0	0	0	0	0	0	0	0	0	0	0	0	0	0	0	0	0	0	0	0	0	0	0	0	0	0	12336.943	0	0	0	0	12195.826	0	0	0	0	0	0	90105.46	0	0	0	0	0	0	0	0
Peak_000592	0	9841.699	8555.922	0	0	0	0	0	0	0	0	0	1499.1722	0	0	0	0	0	0	0	0	0	0	0	0	0	0	0	51125.99	0	0	0	0	54841.99	0	0	0	0	0	0	177493.58	0	0	0	0	0	0	0	0
Peak_000593	0	0	0	0	0	0	0	0	0	0	0	0	0	0	0	0	0	0	0	0	0	0	0	0	0	0	0	0	68561.484	0	0	0	0	0	0	0	0	0	0	0	0	0	0	0	0	0	0	0	0
Peak_000594	0	0	0	0	0	0	0	0	0	0	0	0	5982.137	0	0	0	0	0	0	0	0	0	0	0	0	0	0	0	0	0	0	0	0	0	0	0	0	0	0	0	18750.098	0	0	0	0	0	0	0	0
Peak_000595	0	5022.644	0	0	0	0	0	0	0	0	0	0	0	0	0	0	0	0	0	0	0	0	0	0	0	0	0	0	0	0	0	0	0	33342.43	0	0	0	0	0	0	27117.213	0	0	0	0	0	0	0	0
Peak_000596	0	0	0	0	0	0	0	0	0	0	0	0	0	0	0	0	0	0	0	0	0	0	0	0	0	0	0	0	0	0	0	0	0	0	0	0	0	0	0	0	2186.7478	0	0	0	0	0	0	0	0
Peak_000597	0	0	0	0	0	0	0	0	0	0	0	0	0	0	0	0	0	0	0	0	0	0	0	0	0	0	0	0	87600.78	0	0	0	0	0	0	0	0	0	0	0	0	0	0	0	0	0	0	0	0
Peak_000598	0	0	0	0	0	0	0	0	0	0	0	0	0	0	0	0	0	0	0	0	0	0	0	0	0	0	0	0	0	0	0	0	0	0	0	0	0	0	0	0	0	0	0	0	0	0	0	0	0
Peak_000599	0	0	0	0	0	0	0	0	0	0	0	0	20355.84	0	0	0	0	0	0	0	0	0	0	0	0	0	0	0	0	0	0	0	0	0	0	0	0	0	0	0	32190.994	0	0	0	0	0	0	0	0
Peak_000600	0	0	0	0	0	0	0	0	0	0	0	0	0	0	0	0	0	0	0	0	0	0	0	0	0	0	0	0	0	0	0	0	0	61231.832	0	0	0	0	0	0	16.744467	0	0	0	0	0	0	0	0
Peak_000601	0	0	0	0	0	0	0	0	0	0	0	0	0	0	0	0	0	0	0	0	0	0	0	0	0	0	0	0	6234.506	0	0	0	0	0	0	0	0	0	0	0	0	0	0	0	0	0	0	0	0
Peak_000602	0	0	0	0	0	0	0	0	0	0	0	0	0	0	0	0	0	0	0	0	0	0	0	0	0	0	0	0	0	0	0	0	0	24487.271	0	0	0	0	0	0	0	0	0	0	0	0	0	0	0
Peak_000603	0	0	0	0	0	0	0	0	0	0	0	0	9267.044	0	0	0	0	0	0	0	0	0	0	0	0	0	0	0	0	0	0	0	0	71702.35	0	0	0	0	0	0	0	0	0	0	0	0	0	0	0
Peak_000604	0	12141.578	0	0	0	0	0	0	0	0	0	0	15528.54	0	0	0	0	0	0	0	0	0	0	0	0	0	0	0	0	0	0	0	0	94745.32	0	0	0	0	0	0	86839.945	0	0	0	0	0	0	0	0
Peak_000605	0	0	0	0	0	0	0	0	0	0	0	0	0	0	0	0	0	0	0	0	0	0	0	0	0	0	0	0	83015.56	0	0	0	0	0	0	0	0	0	0	0	14404.8545	0	0	0	0	0	0	0	0
Peak_000606	0	0	0	0	0	0	0	0	0	0	0	0	0	0	0	0	0	0	0	0	0	0	0	0	0	0	0	0	0	0	0	0	0	0	0	0	0	0	0	0	0	0	0	0	0	0	0	0	0
Peak_000607	0	0	0	0	0	0	0	0	0	0	0	0	0	0	0	0	0	0	0	0	0	0	0	0	0	0	0	0	57960.703	0	0	0	0	0	0	0	0	0	0	0	0	0	0	0	0	0	0	0	0
Peak_000608	0	0	0	0	0	0	0	0	0	0	0	0	0	0	0	0	0	0	0	0	0	0	0	0	0	0	0	0	9652.302	0	0	0	0	14533.36	0	0	0	0	0	0	0	0	0	0	0	0	0	0	0
Peak_000609	0	0	0	0	0	0	0	0	0	0	0	0	0	0	0	0	0	0	0	0	0	0	0	0	0	0	0	0	12496.359	0	0	0	0	0	0	0	0	0	0	0	0	0	0	0	0	0	0	0	0
Peak_000610	0	0	11383.571	0	0	0	0	0	0	0	0	0	22382.38	0	0	0	0	0	0	0	0	0	0	0	0	0	0	0	0	0	0	0	0	0	0	0	0	0	0	0	55326.88	0	0	0	0	0	0	0	0
Peak_000611	0	0	0	0	0	0	0	0	0	0	0	0	0	0	0	0	0	0	0	0	0	0	0	0	0	0	0	0	0	0	0	0	0	0	0	0	0	0	0	0	0	0	0	0	0	0	0	0	0
Peak_000612	0	0	25894.582	0	0	0	0	0	0	0	0	0	26012.984	0	0	0	0	0	0	0	0	26852.805	0	0	8931.81	8070.9087	0	11562.154	58376.035	16219.107	0	9415.499	16655.615	73650.77	63910.746	0	35749.336	39599.09	0	11480.105	61386.105	0	0	0	0	0	0	0	0
Peak_000613	0	10422.548	0	0	0	0	0	0	0	0	0	0	0	0	0	0	0	0	0	0	0	0	0	0	0	0	0	0	24899.654	0	0	0	0	6468.694	0	0	0	0	0	0	36117.523	0	0	0	0	0	0	0	0
Peak_000614	0	0	17952.43	0	0	0	0	0	0	0	0	0	0	0	0	0	0	0	0	0	0	0	0	0	0	0	0	0	0	0	0	0	0	71525.33	0	0	0	0	0	0	0	0	0	0	0	0	0	0	0
Peak_000615	0	0	0	0	0	0	0	0	0	0	0	0	0	0	0	0	0	0	0	0	0	0	0	0	0	0	0	0	0	0	0	0	0	6372.1313	0	0	0	0	0	0	0	0	0	0	0	0	0	0	0
Peak_000616	0	64055.92	0	0	0	0	0	0	0	0	0	0	0	0	0	0	0	0	0	0	0	0	0	0	0	0	0	0	63709.29	0	0	0	0	0	0	0	0	0	0	0	8263.81	0	0	0	0	0	0	0	0
Peak_000617	0	0	0	0	0	0	0	0	0	0	0	0	0	0	0	0	0	0	0	0	0	0	0	0	0	0	0	0	69829.64	0	0	0	0	0	0	0	0	0	0	0	0	0	0	0	0	0	0	0	0
Peak_000618	0	0	0	0	0	0	0	0	0	0	0	0	0	0	0	0	0	0	0	0	0	0	0	0	0	0	0	0	79320.34	0	0	0	0	144882.06	0	0	7317.4873	0	0	0	144475.3	0	0	0	0	0	0	0	0
Peak_000619	0	0	0	0	0	0	0	0	0	0	0	0	0	0	0	0	0	0	0	0	0	0	0	0	0	0	0	0	94608.58	0	0	0	0	0	0	0	0	0	0	0	0	0	0	0	0	0	0	0	0
Peak_000620	0	0	71898.11	0	0	0	0	0	0	0	0	0	0	0	0	0	0	0	0	0	0	0	0	0	0	0	0	0	13368.301	0	0	0	0	16036.271	0	0	0	0	0	0	38496.055	0	0	0	0	0	0	0	0
Peak_000621	0	0	0	0	0	0	0	0	0	0	0	0	0	0	0	0	0	0	0	0	0	0	0	0	0	0	0	0	10359.177	0	0	0	0	38951.37	0	0	0	0	0	0	16663.332	0	0	0	0	0	0	0	0
Peak_000622	0	0	0	0	0	0	0	0	0	0	0	0	0	0	0	0	0	0	0	0	0	0	0	0	0	0	0	0	0	0	0	0	0	0	0	0	0	0	0	0	0	0	0	0	0	0	0	0	0
Peak_000623	0	0	0	0	0	0	0	0	0	0	0	0	0	0	0	0	0	0	0	0	0	0	0	0	0	0	0	0	25005.926	0	0	0	0	0	0	0	0	0	0	0	40466.54	0	0	0	0	0	0	0	0
Peak_000624	0	6013.6484	0	0	0	0	0	0	0	0	0	0	0	0	0	0	0	0	0	0	0	0	0	0	0	0	0	0	6225.473	0	0	0	0	13935.607	0	0	0	0	0	0	11632.146	0	0	0	0	0	0	0	0
Peak_000625	0	0	0	0	0	0	0	0	0	0	0	0	0	0	0	0	0	0	0	0	0	0	0	0	0	0	0	0	365381.94	0	0	0	0	0	0	0	0	0	0	0	20225.387	0	0	0	0	0	0	0	0
Peak_000626	0	0	0	0	0	0	0	0	0	0	0	0	0	0	0	0	0	0	0	0	0	0	0	0	0	0	0	0	0	0	0	0	0	0	0	0	0	0	0	0	0	0	0	0	0	0	0	0	0
Peak_000627	0	0	0	0	0	0	0	0	0	0	0	0	23183.168	0	0	0	0	0	0	44731.375	0	0	0	29309.664	0	0	0	0	6887.6514	0	0	0	0	65490.81	0	37729.53	11597.774	0	0	26373.363	0	0	0	0	0	0	0	0	0
Peak_000628	0	0	0	0	0	0	0	0	0	0	0	0	0	0	0	0	0	0	0	0	0	0	0	0	0	0	0	0	0	0	0	0	0	49911.223	0	0	0	0	0	0	0	0	0	0	0	0	0	0	0
Peak_000629	0	0	0	0	0	0	0	0	0	0	0	0	0	0	0	0	0	0	0	0	0	0	0	0	0	0	0	0	53145.51	0	0	0	0	0	0	0	0	0	0	0	0	0	0	0	0	0	0	0	0
Peak_000630	0	3668.5254	0	0	0	0	0	0	0	0	0	0	14043.977	0	0	0	0	0	0	0	0	0	0	0	0	0	0	0	0	0	0	0	0	16105.586	0	0	0	0	0	0	0	0	0	0	0	0	0	0	0
Peak_000631	0	0	0	0	0	0	0	0	0	0	0	0	0	0	0	0	0	0	0	0	0	0	0	0	0	0	0	0	10670.478	0	0	0	0	0	0	0	0	0	0	0	48746.11	0	0	0	0	0	0	0	0
Peak_000632	0	0	4614.587	0	0	0	0	0	0	0	0	0	0	0	0	0	0	0	0	0	0	0	0	0	0	0	0	0	0	0	0	0	0	0	0	0	0	0	0	0	0	0	0	0	0	0	0	0	0
Peak_000633	0	0	38694.184	0	0	0	0	0	0	0	0	0	16683.28	0	0	0	0	0	0	0	0	0	0	0	0	0	0	0	0	0	0	0	0	1192.9653	0	0	0	0	0	0	0	0	0	0	0	0	0	0	0
Peak_000634	0	0	0	0	0	0	0	0	0	0	0	0	0	0	0	0	0	0	0	0	0	0	0	0	0	0	0	0	41346.84	0	0	0	0	7801.672	0	0	0	0	0	0	27019.025	0	0	0	0	0	0	0	0
Peak_000635	0	34960.336	0	0	0	0	0	0	0	0	0	0	24567.225	0	0	0	0	0	0	0	0	0	0	0	0	0	0	0	138703.19	0	0	0	0	0	0	0	0	0	0	0	93206.57	0	0	0	0	0	0	0	0
Peak_000636	0	0	0	0	0	0	0	0	0	0	0	0	0	0	0	0	0	0	0	0	0	0	0	0	0	0	0	0	44964.496	0	0	0	0	84563.48	0	0	0	0	0	0	0	0	0	0	0	0	0	0	0
Peak_000637	0	0	0	0	0	0	0	0	0	0	0	0	0	0	0	0	0	0	0	0	0	0	0	0	0	0	0	0	20214.205	0	0	0	0	0	0	0	0	0	0	0	27574.096	0	0	0	0	0	0	0	0
Peak_000638	0	0	0	0	0	0	0	0	0	0	0	0	0	0	0	0	0	0	0	0	0	0	0	0	0	0	0	0	0	0	0	0	0	17868.742	0	0	0	0	0	0	36077.92	0	0	0	0	0	0	0	0
Peak_000639	0	0	15467.125	0	0	0	0	0	0	0	0	0	0	0	0	0	0	0	0	0	0	0	0	0	0	0	0	0	28667.191	0	0	0	0	32806.6	0	0	0	0	0	0	22775.682	0	0	0	0	0	0	0	0
Peak_000640	0	0	0	0	0	0	0	0	0	0	0	0	0	0	0	0	0	0	0	0	0	0	0	0	0	0	0	0	17104.4	0	0	0	0	0	0	0	0	0	0	0	0	0	0	0	0	0	0	0	0
Peak_000641	0	0	0	0	0	0	0	0	0	0	0	0	0	0	0	0	0	0	0	0	0	0	0	0	0	0	0	0	7192.7773	0	0	0	0	36774.93	0	0	0	0	0	0	0	0	0	0	0	0	0	0	0
Peak_000642	0	0	0	0	0	0	0	0	0	0	0	0	29772.078	0	0	0	0	0	0	0	0	0	0	0	0	0	0	0	29522.148	0	0	0	0	33187.746	0	0	0	0	0	0	0	0	0	0	0	0	0	0	0
Peak_000643	0	0	0	0	0	0	0	0	0	0	0	0	0	0	0	0	0	0	0	0	0	0	0	0	0	0	0	0	0	0	0	0	0	0	0	0	0	0	0	0	0	0	0	0	0	0	0	0	0
Peak_000644	0	0	8225.4795	0	0	0	0	0	0	0	0	0	0	0	0	0	0	0	0	0	0	0	0	0	0	0	0	0	0	0	0	0	0	0	0	0	0	0	0	0	0	0	0	0	0	0	0	0	0
Peak_000645	0	0	17717.02	0	0	0	0	0	0	0	0	0	32163.875	0	0	0	0	0	0	0	0	0	0	0	0	0	0	0	0	0	0	0	0	53979.715	0	0	0	0	0	0	12258.375	0	0	0	0	0	0	0	0
Peak_000646	0	0	0	0	0	0	0	0	0	0	0	0	0	0	0	0	0	0	0	0	0	0	0	0	0	0	0	0	0	0	0	0	0	3542.479	0	0	0	0	0	0	0	0	0	0	0	0	0	0	0
Peak_000647	0	0	10133.526	0	0	0	0	0	0	0	0	0	0	0	0	0	0	0	0	0	0	0	0	0	0	0	0	0	18714.867	0	0	0	0	70923.15	0	0	0	0	0	0	0	0	0	0	0	0	0	0	0
Peak_000648	0	0	0	0	0	0	0	0	0	0	0	0	0	0	0	0	0	0	0	0	0	0	0	0	0	0	0	0	103988.56	0	0	0	0	0	0	0	0	0	0	0	28945.002	0	0	0	0	0	0	0	0
Peak_000649	0	0	0	0	0	0	0	0	0	0	0	0	0	0	0	0	0	0	0	0	0	0	0	0	0	0	0	0	44721.027	0	0	0	0	0	0	0	0	0	0	0	0	0	0	0	0	0	0	0	0
Peak_000650	0	0	0	0	0	0	0	0	0	0	0	0	0	0	0	0	0	0	0	0	0	0	0	0	0	0	0	0	0	0	0	0	0	49861.195	0	0	0	0	0	0	226401.69	0	0	0	0	0	0	0	0
Peak_000651	0	0	0	0	0	0	0	0	0	0	0	0	0	0	0	0	0	0	0	0	0	0	0	0	0	0	0	0	14505.306	0	0	0	0	0	0	0	0	0	0	0	0	0	0	0	0	0	0	0	0
Peak_000652	0	0	0	0	0	0	0	0	0	0	0	0	0	0	0	0	0	0	0	0	0	0	0	0	0	0	0	0	152715.08	0	0	0	0	0	0	0	0	0	0	0	20225.387	0	0	0	0	0	0	0	0
Peak_000653	0	2005.23	0	0	0	0	0	0	0	0	0	0	10393.504	0	0	0	0	0	0	0	0	0	0	0	0	0	0	0	0	0	0	0	0	0	0	0	0	0	0	0	56733.926	0	0	0	0	0	0	0	0
Peak_000654	0	0	0	0	0	0	0	0	0	0	0	0	0	0	0	0	0	0	0	0	0	0	0	0	0	0	0	0	53199.004	0	0	0	0	0	0	0	0	0	0	0	13950.355	0	0	0	0	0	0	0	0
Peak_000655	0	0	0	0	0	0	0	0	0	0	0	0	0	0	0	0	0	0	0	0	0	0	0	0	0	0	0	0	0	0	0	0	0	7464.81	0	0	0	0	0	0	0	0	0	0	0	0	0	0	0
Peak_000656	0	26845.287	0	0	0	0	0	0	0	0	0	0	141171.06	0	0	0	0	0	0	0	0	0	0	0	0	0	0	0	69186.44	0	0	0	0	216951.67	0	0	0	0	0	0	99811.74	0	0	0	0	0	0	0	0
Peak_000657	0	0	0	0	0	0	0	0	0	0	0	0	0	0	0	0	0	0	0	0	0	0	0	0	0	0	0	0	192.35141	0	0	0	0	12895.7295	0	0	0	0	0	0	0	0	0	0	0	0	0	0	0
Peak_000658	542741.6	954864.75	467204.16	345937	546095	439142.78	252174.33	445381.06	691007.6	557697.94	350299.62	614887.56	572536.3	516350.44	353409.75	500732.62	450194.25	403302.3	746410.94	798306.25	731670.25	745537.25	286431.06	769426.3	697008.3	689953.1	588277.25	889313.75	684282.7	642362.56	841046.44	463324.4	726915.7	1196651	0	773759.6	701831.25	1311953.9	655976.1	478793.06	840774.6	530642.7	796646.1	597288.5	526319.4	616544.6	791936.25	195460.78	236928.62
Peak_000659	0	0	0	0	0	0	0	0	0	0	0	0	0	0	0	0	0	0	0	0	0	0	0	0	0	0	0	0	140453.03	0	0	0	0	0	0	0	0	0	0	0	0	0	0	0	0	0	0	0	0
Peak_000660	0	0	21537.871	0	0	0	0	0	0	0	0	0	0	0	0	0	0	0	0	0	0	0	0	0	0	0	0	0	0	0	0	0	0	0	0	0	0	0	0	0	0	0	0	0	0	0	0	0	0
Peak_000661	0	14107.419	14254.392	0	0	0	0	0	0	0	0	0	0	0	0	0	0	0	0	0	0	0	0	0	0	0	0	0	0	0	0	0	0	0	0	0	0	0	0	0	1827.5048	0	0	0	0	0	0	0	0
Peak_000662	0	7540.0996	5904.691	0	0	0	0	0	0	0	0	0	9190.518	0	0	0	0	0	0	0	0	0	0	0	0	0	0	0	9896.427	0	0	0	0	82577.75	0	0	0	0	0	0	7802.5767	0	0	0	0	0	0	0	0
Peak_000663	0	0	16660.22	0	0	0	0	0	0	0	0	0	47091.38	0	0	0	0	0	0	0	0	0	0	0	0	0	0	0	26587.387	0	0	0	0	16599.629	0	0	0	0	0	0	39317.63	0	0	0	0	0	0	0	0
Peak_000664	0	0	0	0	0	0	0	0	0	0	0	0	0	0	0	0	0	0	0	0	0	0	0	0	0	0	0	0	33629.45	0	0	0	0	81111.44	0	0	0	0	0	0	195.21158	0	0	0	0	0	0	0	0
Peak_000665	0	0	0	0	0	0	0	0	0	0	0	0	0	0	0	0	0	0	0	0	0	0	0	0	0	0	0	0	22661.467	0	0	0	0	41539.19	0	0	0	0	0	0	0	0	0	0	0	0	0	0	0
Peak_000666	0	0	0	0	0	0	0	0	0	0	0	0	0	0	0	0	0	0	0	0	0	0	0	0	0	0	0	0	0	0	0	0	0	0	0	0	0	0	0	0	0	0	0	0	0	0	0	0	0
Peak_000667	0	0	7485.06	0	0	0	0	0	0	0	0	0	14971.912	0	0	0	0	0	0	0	0	0	0	0	0	0	0	0	0	0	0	0	0	43699.895	0	0	0	0	0	0	7151.0854	0	0	0	0	0	0	0	0
Peak_000668	0	0	0	0	0	0	0	0	0	0	0	0	0	0	0	0	0	0	0	0	0	0	0	0	0	0	0	0	0	0	0	0	0	0	0	0	0	0	0	0	0	0	0	0	0	0	0	0	0
Peak_000669	0	12819.334	0	0	0	0	0	0	0	0	0	0	0	0	0	0	0	0	0	0	0	0	0	0	0	0	0	0	245701.77	0	0	0	0	156131.48	0	0	0	0	0	0	230168.23	0	0	0	0	0	0	0	0
Peak_000670	0	0	0	0	0	0	0	0	0	0	0	0	0	0	0	0	0	0	0	0	0	0	0	0	0	0	0	0	36563.492	0	0	0	0	62683.645	0	0	0	0	0	0	0	0	0	0	0	0	0	0	0
Peak_000671	0	15461.674	24070.662	0	0	0	0	0	0	0	0	0	0	0	0	0	0	0	0	0	0	0	0	0	0	0	0	0	0	0	0	0	0	0	0	0	0	0	0	0	15750.013	0	0	0	0	0	0	0	0
Peak_000672	0	0	0	0	0	0	0	0	0	0	0	0	0	0	0	0	0	0	0	0	0	0	0	0	0	0	0	0	42632.22	0	0	0	0	0	0	0	0	0	0	0	74858.81	0	0	0	0	0	0	0	0
Peak_000673	0	0	0	0	0	0	0	0	0	0	0	0	0	0	0	0	0	0	0	0	0	0	0	0	0	0	0	0	170614	0	0	0	0	0	0	0	0	0	0	0	19834.014	0	0	0	0	0	0	0	0
Peak_000674	0	0	0	0	0	0	0	0	0	0	0	0	0	0	0	0	0	0	0	0	0	0	0	0	0	0	0	0	21410.947	0	0	0	0	0	0	0	0	0	0	0	0	0	0	0	0	0	0	0	0
Peak_000675	0	0	0	0	0	0	0	0	0	0	0	0	0	0	0	0	0	0	0	0	0	0	0	0	0	0	0	0	24396.137	0	0	0	0	10095.996	0	0	0	0	0	0	0	0	0	0	0	0	0	0	0
Peak_000676	0	0	0	0	0	0	0	0	0	0	0	0	0	0	0	0	0	0	0	0	0	0	0	0	0	0	0	0	0	0	0	0	0	0	0	0	0	0	0	0	0	0	0	0	0	0	0	0	0
Peak_000677	0	0	0	0	0	0	0	0	0	0	0	0	0	0	0	0	0	0	0	0	0	0	0	0	0	0	0	0	19218.354	0	0	0	0	63538.863	0	0	0	0	0	0	89078.86	0	0	0	0	0	0	0	0
Peak_000678	0	0	0	0	0	0	0	0	0	0	0	0	0	0	0	0	0	0	0	0	0	0	0	0	0	0	0	0	66616.94	0	0	0	0	0	0	0	13048.861	0	0	0	19292.496	0	0	0	0	0	0	0	0
Peak_000679	0	0	0	0	0	0	0	0	0	0	0	0	16181.381	0	0	0	0	0	0	0	0	0	0	0	0	0	0	0	109202.805	0	0	0	0	123811.06	0	0	0	0	0	0	0	0	0	0	0	0	0	0	0
Peak_000680	0	0	0	0	0	0	0	0	0	0	0	0	0	0	0	0	0	0	0	0	0	0	0	0	0	0	0	0	0	0	0	0	0	7334.2065	0	0	0	0	0	0	0	0	0	0	0	0	0	0	0
Peak_000681	0	0	0	0	0	0	0	0	0	0	0	0	7170.937	0	0	0	0	0	0	0	0	0	0	0	0	0	0	0	0	0	0	0	0	0	0	0	0	0	0	0	0	0	0	0	0	0	0	0	0
Peak_000682	0	0	1570.8119	0	0	0	0	0	0	0	0	0	23884.062	0	0	0	0	0	0	0	0	0	0	0	0	0	0	0	69922.66	0	0	0	0	0	0	0	0	0	0	0	4398.038	0	0	0	0	0	0	0	0
Peak_000683	0	10007.412	0	0	0	0	0	0	0	0	0	0	0	0	0	0	0	0	0	0	0	0	0	0	0	0	0	0	31474.88	0	0	0	0	0	0	0	0	0	0	0	0	0	0	0	0	0	0	0	0
Peak_000684	0	0	0	0	0	0	0	0	0	0	0	0	0	0	0	0	0	0	0	0	0	0	0	0	0	0	0	0	0	0	0	0	0	0	0	0	0	0	0	0	0	0	0	0	0	0	0	0	0
Peak_000685	0	0	0	0	0	0	0	0	0	0	0	0	0	0	0	0	0	0	0	0	0	0	0	0	0	0	0	0	0	0	0	0	0	23244.258	0	0	0	0	0	0	0	0	0	0	0	0	0	0	0
Peak_000686	0	14515.975	0	0	0	0	0	0	0	0	0	0	0	0	0	0	0	0	0	0	0	0	0	0	0	0	0	0	4738.815	0	0	0	0	0	0	0	0	0	0	0	0	0	0	0	0	0	0	0	0
Peak_000687	0	5379.928	0	0	0	0	0	0	0	0	0	0	0	0	0	0	0	0	0	0	0	0	0	0	0	0	0	0	0	0	0	0	0	34402.535	0	0	0	0	0	0	18642.822	0	0	0	0	0	0	0	0
Peak_000688	0	0	0	0	0	0	0	0	0	0	0	0	46914.125	0	0	0	0	0	0	0	0	0	0	0	0	0	0	0	0	0	0	0	0	0	0	0	0	0	0	0	3679.7585	0	0	0	0	0	0	0	0
Peak_000689	0	0	0	0	0	0	0	0	0	0	0	0	0	0	0	0	0	0	0	0	0	0	0	0	0	0	0	0	59730.332	0	0	0	0	0	0	0	9229.431	0	0	0	15083.467	0	0	0	0	0	0	0	0
Peak_000690	0	0	0	0	0	0	0	0	0	0	0	0	0	0	0	0	0	0	0	0	0	0	0	0	0	0	0	0	39344.363	0	0	0	0	0	0	0	0	0	0	0	0	0	0	0	0	0	0	0	0
Peak_000691	0	0	0	0	0	0	0	0	0	0	0	0	0	0	0	0	0	0	0	0	0	0	0	0	0	0	0	0	0	0	0	0	0	0	0	0	0	0	0	0	0	0	0	0	0	0	0	0	0
Peak_000692	0	0	50773.04	0	0	0	0	0	0	0	0	0	0	0	0	0	0	0	0	0	0	0	0	0	0	0	0	0	12733.27	0	0	0	0	71321.18	0	0	0	0	0	0	0	0	0	0	0	0	0	0	0
Peak_000693	0	0	0	0	0	0	0	0	0	0	0	0	18529.426	0	0	0	0	0	0	0	0	0	0	0	0	0	0	0	34086.625	0	0	0	0	28091.29	0	0	0	0	0	0	4289.3286	0	0	0	0	0	0	0	0
Peak_000694	0	0	0	0	0	0	0	0	0	0	0	0	20233.557	0	0	0	0	0	0	0	0	0	0	0	0	0	0	0	0	0	0	0	0	48187.613	0	0	0	0	0	0	24496.807	0	0	0	0	0	0	0	0
Peak_000695	0	0	28321.145	0	0	0	0	0	0	0	0	0	0	0	0	0	0	0	0	0	0	0	0	0	0	0	0	0	0	0	0	0	0	0	0	0	0	0	0	0	0	0	0	0	0	0	0	0	0
Peak_000696	0	0	18458.23	0	0	0	0	0	0	0	0	0	0	0	0	0	0	0	0	0	0	0	0	0	0	0	0	0	0	0	0	0	0	0	0	0	0	0	0	0	7491.6357	0	0	0	0	0	0	0	0
Peak_000697	0	0	0	0	0	0	0	0	0	0	0	0	0	0	0	0	0	0	0	0	0	0	0	0	0	0	0	0	3648.5266	0	0	0	0	57439.85	0	0	0	0	0	0	12803.51	0	0	0	0	0	0	0	0
Peak_000698	0	0	0	0	0	0	0	0	0	0	0	0	0	0	0	0	0	0	0	0	0	0	0	0	0	0	0	0	0	0	0	0	0	0	0	0	0	0	0	0	0	0	0	0	0	0	0	0	0
Peak_000699	0	0	0	0	0	0	0	0	0	0	0	0	61983.37	0	0	0	0	0	0	0	0	0	0	0	0	0	0	0	50983.62	0	0	0	0	66099.1	0	0	0	0	0	0	7432.744	0	0	0	0	0	0	0	0
Peak_000700	0	0	31219.475	0	0	0	0	0	0	0	0	0	0	0	0	0	0	0	0	0	0	0	0	0	0	0	0	0	0	0	0	0	0	201701.5	0	0	0	0	0	0	121896.836	0	0	0	0	0	0	0	0
Peak_000701	0	0	4133.1406	0	0	0	0	0	0	0	0	0	22273.842	0	0	0	0	0	0	0	0	0	0	0	0	0	0	0	0	0	0	0	0	70354.125	0	0	0	0	0	0	33779.11	0	0	0	0	0	0	0	0
Peak_000702	0	0	0	0	0	0	0	0	0	0	0	0	0	0	0	0	0	0	0	0	0	0	0	0	0	0	0	0	0	0	0	0	0	0	0	0	0	0	0	0	0	0	0	0	0	0	0	0	0
Peak_000703	0	0	0	0	0	0	0	0	0	0	0	0	0	0	0	0	0	0	0	0	0	0	0	0	0	0	0	0	16118.027	0	0	0	0	34560.434	0	0	0	0	0	0	0	0	0	0	0	0	0	0	0
Peak_000704	0	0	0	0	0	0	0	0	0	0	0	0	0	0	0	0	0	0	0	0	0	0	0	0	0	0	0	0	0	0	0	0	0	12063.396	0	0	0	0	0	0	0	0	0	0	0	0	0	0	0
Peak_000705	0	0	0	0	0	0	0	0	0	0	0	0	0	0	0	0	0	0	0	0	0	0	0	0	0	0	0	0	0	0	0	0	0	0	0	0	0	0	0	0	0	0	0	0	0	0	0	0	0
Peak_000706	0	0	0	0	0	0	0	0	0	0	0	0	0	0	0	0	0	0	0	0	0	0	0	0	0	0	0	0	0	0	0	0	0	0	0	0	0	0	0	0	0	0	0	0	0	0	0	0	0
Peak_000707	0	0	0	0	0	0	0	0	0	0	0	0	0	0	0	0	0	0	0	0	0	0	0	0	0	0	0	0	38780.277	0	0	0	0	0	0	0	8786.915	0	0	0	23868.016	0	0	0	0	0	0	0	0
Peak_000708	0	0	0	0	0	0	0	0	0	0	0	0	0	0	0	0	0	0	0	0	0	0	0	0	0	0	0	0	53084.48	0	0	0	0	197506.95	0	0	0	0	0	0	0	0	0	0	0	0	0	0	0
Peak_000709	0	0	0	0	0	0	0	0	0	0	0	0	0	0	0	0	0	0	0	0	0	0	0	0	0	0	0	0	32326.584	0	0	0	0	0	0	0	0	0	0	0	0	0	0	0	0	0	0	0	0
Peak_000710	0	0	0	0	0	0	0	0	0	0	0	0	0	0	0	0	0	0	0	0	0	0	0	0	0	0	0	0	0	0	0	0	0	0	0	0	0	0	0	0	0	0	0	0	0	0	0	0	0
Peak_000711	0	0	1991.4186	0	0	0	0	0	0	0	0	0	0	0	0	0	0	0	0	0	0	0	0	0	0	0	0	0	0	0	0	0	0	0	0	0	0	0	0	0	0	0	0	0	0	0	0	0	0
Peak_000712	0	176.72633	0	0	0	0	0	0	0	0	0	0	0	0	0	0	0	0	0	0	0	0	0	0	0	0	0	0	11479.309	0	0	0	0	46139.9	0	0	0	0	0	0	12861.879	0	0	0	0	0	0	0	0
Peak_000713	0	0	0	0	0	0	0	0	0	0	0	0	0	0	0	0	0	0	0	0	0	0	0	0	0	0	0	0	102966.99	0	0	0	0	0	0	0	0	0	0	0	9067.461	0	0	0	0	0	0	0	0
Peak_000714	0	0	0	0	0	0	0	0	0	0	0	0	9140.505	0	0	0	0	0	0	0	0	0	0	0	0	0	0	0	0	0	0	0	0	0	0	0	0	0	0	0	29726.818	0	0	0	0	0	0	0	0
Peak_000715	0	48422.688	0	0	0	0	0	0	0	0	0	0	0	0	0	0	0	0	0	0	0	0	0	0	0	0	0	0	0	0	0	0	0	0	0	0	0	0	0	0	0	0	0	0	0	0	0	0	0
Peak_000716	0	0	0	0	0	0	0	0	0	0	0	0	0	0	0	0	0	0	0	0	0	0	0	0	0	0	0	0	121719.56	0	0	0	0	0	0	0	0	0	0	0	134484.2	0	0	0	0	0	0	0	0
Peak_000717	0	0	0	0	0	0	0	0	0	0	0	0	0	0	0	0	0	0	0	0	0	0	0	0	0	0	0	0	0	0	0	0	0	13629.785	0	0	0	0	0	0	0	0	0	0	0	0	0	0	0
Peak_000718	0	0	0	0	0	0	0	0	0	0	0	0	0	0	0	0	0	0	0	0	0	0	0	0	0	0	0	0	0	0	0	0	0	0	0	0	0	0	0	0	0	0	0	0	0	0	0	0	0
Peak_000719	0	0	19300.3	0	0	0	0	0	0	0	0	0	61442.94	0	0	0	0	0	0	0	0	0	0	0	0	0	0	0	0	0	0	0	0	103670.62	0	0	0	0	0	0	77552.016	0	0	0	0	0	0	0	0
Peak_000720	0	0	0	0	0	0	0	0	0	0	0	0	0	0	0	0	0	0	0	0	0	0	0	0	0	0	0	0	29228.795	0	0	0	0	61006.09	0	0	0	0	0	0	0	0	0	0	0	0	0	0	0
Peak_000721	0	0	0	0	0	0	0	0	0	0	0	0	0	0	0	0	0	0	0	0	0	0	0	0	0	0	0	0	0	0	0	0	0	0	0	0	0	0	0	0	0	0	0	0	0	0	0	0	0
Peak_000722	0	0	0	0	0	0	0	0	0	0	0	0	0	0	0	0	0	0	0	0	0	0	0	0	0	0	0	0	215282.83	0	0	0	0	0	0	0	0	0	0	0	0	0	0	0	0	0	0	0	0
Peak_000723	0	0	0	0	0	0	0	0	0	0	0	0	0	0	0	0	0	0	0	0	0	0	0	0	0	0	0	0	218337.84	0	0	0	0	0	0	0	0	0	0	0	0	0	0	0	0	0	0	0	0
Peak_000724	0	0	0	0	0	0	0	0	0	0	0	0	0	0	0	0	0	0	0	0	0	0	0	0	0	0	0	0	0	0	0	0	0	0	0	0	0	0	0	0	0	0	0	0	0	0	0	0	0
Peak_000725	0	0	6243.1494	0	0	0	0	0	0	0	0	0	0	0	0	0	0	0	0	0	0	0	0	0	0	0	0	0	0	0	0	0	0	0	0	0	0	0	0	0	0	0	0	0	0	0	0	0	0
Peak_000726	0	14235.679	0	0	0	0	0	0	0	0	0	0	0	0	0	0	0	0	0	0	0	0	0	0	0	0	0	0	47484.805	0	0	0	0	0	0	0	0	0	0	0	0	0	0	0	0	0	0	0	0
Peak_000727	0	0	0	0	0	0	23788.54	0	0	0	0	0	12424.385	0	0	0	7135.2144	0	12577.964	0	0	0	0	0	0	8949.568	0	0	25336.541	0	0	0	0	448.41214	0	0	0	0	0	14899.882	877.4241	0	8266.597	0	0	0	0	0	0
Peak_000728	0	0	106247.44	0	0	0	0	0	0	0	0	0	0	0	0	0	0	0	0	0	0	0	0	0	0	0	0	0	0	0	0	0	0	4962.177	0	0	0	0	0	0	0	0	0	0	0	0	0	0	0
Peak_000729	0	0	26240.48	0	0	0	0	0	0	0	0	0	13515.027	0	0	0	0	0	0	0	0	0	0	0	0	0	0	0	2910.5576	0	0	0	0	76175.88	0	0	0	0	0	0	31913.416	0	0	0	0	0	0	0	0
Peak_000730	0	0	0	0	0	0	0	0	0	0	0	0	0	0	0	0	0	0	0	0	0	0	0	0	0	0	0	0	0	0	0	0	0	0	0	0	0	0	0	0	0	0	0	0	0	0	0	0	0
Peak_000731	0	9786.408	0	0	0	0	0	0	0	0	0	0	0	0	0	0	0	0	0	0	0	0	0	0	0	0	0	0	0	0	0	0	0	9113.568	0	0	0	0	0	0	32276.596	0	0	0	0	0	0	0	0
Peak_000732	0	0	0	0	0	0	0	0	0	0	0	0	8907.262	0	0	0	0	0	0	0	0	0	0	0	0	0	0	0	0	0	0	0	0	2386.5432	0	0	0	0	0	0	48446.44	0	0	0	0	0	0	0	0
Peak_000733	0	0	7951.7666	0	0	0	0	0	0	0	0	0	0	0	0	0	0	0	0	0	0	0	0	0	0	0	0	0	56002.11	0	0	0	0	38501.047	0	0	0	0	0	0	20712.996	0	0	0	0	0	0	0	0
Peak_000734	0	0	0	0	0	0	0	0	0	0	0	0	0	0	0	0	0	0	0	0	0	0	0	0	0	0	0	0	0	0	0	0	0	0	0	0	0	0	0	0	0	0	0	0	0	0	0	0	0
Peak_000735	0	0	55489.438	0	0	0	0	0	0	0	0	0	0	0	0	0	0	0	0	0	0	0	0	0	0	0	0	0	15605.056	0	0	0	0	100574.54	0	0	0	0	0	0	12589.781	0	0	0	0	0	0	0	0
Peak_000736	0	0	0	0	0	0	0	0	0	0	0	0	0	0	0	0	0	0	0	0	0	0	0	0	0	0	0	0	0	0	0	0	0	0	0	0	0	0	0	0	175871.47	0	0	0	0	0	0	0	0
Peak_000737	0	0	0	0	0	0	0	0	0	0	0	0	0	0	0	0	0	0	0	0	0	0	0	0	0	0	0	0	0	0	0	0	0	111268.03	0	0	0	0	0	0	62218.73	0	0	0	0	0	0	0	0
Peak_000738	0	0	0	0	0	0	0	0	0	0	0	0	0	0	0	0	0	0	0	0	0	0	0	0	0	0	0	0	0	0	0	0	0	0	0	0	97411.484	0	0	0	0	0	0	0	0	0	0	0	0
Peak_000739	0	0	0	0	0	0	0	0	0	0	0	0	0	0	0	0	0	0	0	0	0	0	0	0	0	0	0	0	157851.03	0	0	0	0	0	0	0	58602.887	0	0	0	0	0	0	0	0	0	0	0	0
Peak_000740	0	0	0	0	0	0	0	0	0	0	0	0	0	0	0	0	0	0	0	0	0	0	0	0	0	0	0	0	0	0	0	0	0	23472.742	0	0	0	0	0	0	0	0	0	0	0	0	0	0	0
Peak_000741	0	0	0	0	0	0	0	0	0	0	0	0	0	0	0	0	0	0	0	0	0	0	0	0	0	0	0	0	25714.68	0	0	0	0	54927.668	0	0	0	0	0	0	0	0	0	0	0	0	0	0	0
Peak_000742	0	10787.966	30634.295	0	0	0	0	0	0	0	0	0	0	0	0	0	0	0	0	0	0	0	0	0	0	0	0	0	0	0	0	0	0	295353.84	0	0	0	0	0	0	62889.24	0	0	0	0	0	0	0	0
Peak_000743	0	0	0	0	0	0	0	0	0	0	0	0	0	0	0	0	0	0	0	0	0	0	0	0	0	0	0	0	20682.512	0	0	0	0	0	0	0	0	0	0	0	0	0	0	0	0	0	0	0	0
Peak_000744	0	23613.287	0	0	0	0	0	0	0	0	0	0	0	0	0	0	0	0	0	0	0	0	0	0	0	0	0	0	0	0	0	0	0	0	0	0	3479.432	0	0	0	0	0	0	0	0	0	0	0	0
Peak_000745	0	0	0	0	0	0	0	0	0	0	0	0	15285.888	0	0	0	0	0	0	0	0	0	0	0	0	0	0	0	0	0	0	0	0	16915.89	0	0	0	0	0	0	183333.98	0	0	0	0	0	0	0	0
Peak_000746	0	49797.305	0	0	0	0	0	0	0	0	0	0	29106.053	0	0	0	0	0	0	0	0	0	0	0	0	0	0	0	0	0	0	0	0	211245.94	0	0	23878.46	0	0	0	134303.12	0	0	0	0	0	0	0	0
Peak_000747	0	13836.959	31280.73	0	0	0	0	0	0	0	0	0	109612.69	0	0	0	0	0	0	0	0	0	0	0	0	0	0	0	120348.65	0	0	0	0	253365.58	0	0	5480.7573	0	0	0	138870.23	0	0	0	0	0	0	0	0
Peak_000748	0	56216.758	27781.54	0	0	0	0	0	0	0	0	0	150042.19	0	0	0	0	0	0	0	0	0	0	0	0	0	0	0	162499.52	0	0	0	0	373695.47	0	0	5480.7573	0	0	0	184730.67	0	0	0	0	0	0	0	0
Peak_000749	0	0	0	0	0	0	0	0	0	0	0	0	0	0	0	0	0	0	0	0	0	0	0	0	0	0	0	0	74091.88	0	0	0	0	0	0	0	0	0	0	0	40595.855	0	0	0	0	0	0	0	0
Peak_000750	0	0	0	0	0	0	0	0	0	0	0	0	0	0	0	0	0	0	0	0	0	0	0	0	0	0	0	0	99368.12	0	0	0	0	0	0	0	0	0	0	0	0	0	0	0	0	0	0	0	0
Peak_000751	0	0	0	0	0	0	0	0	0	0	0	0	36232.043	0	0	0	0	0	0	0	0	0	0	0	0	0	0	0	25103.45	0	0	0	0	45411.387	0	0	0	0	0	0	13521.413	0	0	0	0	0	0	0	0
Peak_000752	0	32079.264	89280.06	0	0	0	0	0	0	0	0	0	0	0	0	0	0	0	0	0	0	0	0	0	0	0	0	0	0	0	0	0	0	58282.008	0	0	0	0	0	0	5899.799	0	0	0	0	0	0	0	0
Peak_000753	0	0	0	0	0	0	0	0	0	0	0	0	0	0	0	0	0	0	0	0	0	0	0	0	0	0	0	0	32513.459	0	0	0	0	0	0	0	0	0	0	0	0	0	0	0	0	0	0	0	0
Peak_000754	0	0	0	0	0	0	0	0	0	0	0	0	0	0	0	0	0	0	0	0	0	0	0	0	0	0	0	0	194394.14	0	0	0	0	9160.87	0	0	0	0	0	0	0	0	0	0	0	0	0	0	0
Peak_000755	0	0	62948.01	0	0	0	0	0	0	0	0	0	0	0	0	0	0	0	0	0	0	0	0	0	0	0	0	0	0	0	0	0	0	0	0	0	0	0	0	0	0	0	0	0	0	0	0	0	0
Peak_000756	0	0	0	0	0	0	0	0	0	0	0	0	0	0	0	0	0	0	0	0	0	0	0	0	0	0	0	0	74703.695	0	0	0	0	144983.31	0	0	0	0	0	0	0	0	0	0	0	0	0	0	0
Peak_000757	0	0	0	0	0	0	0	0	0	0	0	0	0	0	0	0	0	0	0	0	0	0	0	0	0	0	0	0	0	0	0	0	0	0	0	0	0	0	0	0	0	0	0	0	0	0	0	0	0
Peak_000758	0	0	0	0	0	0	0	0	0	0	0	0	0	0	0	0	0	0	0	0	0	0	0	0	0	0	0	0	0	0	0	0	0	0	0	0	0	0	0	0	0	0	0	0	0	0	0	0	0
Peak_000759	0	0	9943.527	0	0	0	0	0	0	0	0	0	9444.131	0	0	0	0	0	0	0	0	0	0	0	0	0	0	0	19191.703	0	0	0	0	35142.57	0	0	0	0	0	0	8476.54	0	0	0	0	0	0	0	0
Peak_000760	0	0	0	0	0	0	0	0	0	0	0	0	0	0	0	0	0	0	0	0	0	0	0	0	0	0	0	0	33880.633	0	0	0	0	0	0	0	33988.117	0	0	0	0	0	0	0	0	0	0	0	0
Peak_000761	0	0	0	0	0	0	0	0	0	0	0	0	0	0	0	0	0	0	0	0	0	0	0	0	0	0	0	0	41920.066	0	0	0	0	0	0	0	0	0	0	0	0	0	0	0	0	0	0	0	0
Peak_000762	0	0	0	0	0	0	0	0	0	0	0	0	0	0	0	0	0	0	0	0	0	0	0	0	0	0	0	0	0	0	0	0	0	0	0	0	0	0	0	0	0	0	0	0	0	0	0	0	0
Peak_000763	0	0	11750.514	0	0	0	0	0	0	0	0	0	2696.1006	0	0	0	0	0	0	0	0	0	0	0	0	0	0	0	0	0	0	0	0	33043.438	0	0	0	0	0	0	0	0	0	0	0	0	0	0	0
Peak_000764	0	0	0	0	0	0	0	0	0	0	0	0	47641.594	0	0	0	0	0	0	0	0	0	0	0	0	0	0	0	13555.815	0	0	0	0	0	0	0	0	0	0	0	16841.61	0	0	0	0	0	0	0	0
Peak_000765	0	10601.185	0	0	0	0	0	0	0	0	0	0	24112.037	0	0	0	0	0	0	0	0	0	0	0	0	0	0	0	152766.95	0	0	0	0	126204.11	0	0	0	0	0	0	171214.39	0	0	0	0	0	0	0	0
Peak_000766	0	0	0	0	0	0	0	0	0	0	0	0	0	0	0	0	0	0	0	0	0	0	0	0	0	0	0	0	157415.58	0	0	0	0	0	0	0	0	0	0	0	27575.76	0	0	0	0	0	0	0	0
Peak_000767	0	0	0	0	0	0	0	0	0	0	0	0	0	0	0	0	0	0	0	0	0	0	0	0	0	0	0	0	98941.85	0	0	0	0	0	0	0	0	0	0	0	0	0	0	0	0	0	0	0	0
Peak_000768	0	0	0	0	0	0	0	0	0	0	0	0	13354.572	0	0	0	0	0	0	0	0	0	0	0	0	0	0	0	0	0	0	0	0	0	0	0	0	0	0	0	0	0	0	0	0	0	0	0	0
Peak_000769	0	3909.373	124912.52	0	0	0	0	0	0	0	0	0	0	0	0	0	0	0	0	0	0	0	0	0	0	0	0	0	0	0	0	0	0	36558.965	0	0	0	0	0	0	0	0	0	0	0	0	0	0	0
Peak_000770	0	5315.122	0	0	0	0	0	0	0	0	0	0	0	0	0	0	0	0	0	0	0	0	0	0	0	0	0	0	10499.198	0	0	0	0	20425.828	0	0	0	0	0	0	0	0	0	0	0	0	0	0	0
Peak_000771	0	0	0	0	0	0	0	0	0	0	0	0	30924.201	0	0	0	0	0	0	0	0	0	0	0	0	0	0	0	44206.727	0	0	0	0	15664.955	0	0	0	0	0	0	0	0	0	0	0	0	0	0	0
Peak_000772	0	0	0	0	0	0	0	0	0	0	0	0	0	0	0	0	0	0	0	0	0	0	0	0	0	0	0	0	137324.8	0	0	0	0	0	0	0	0	0	0	0	0	0	0	0	0	0	0	0	0
Peak_000773	0	0	0	0	0	0	0	0	0	0	0	0	0	0	0	0	0	0	0	0	0	0	0	0	0	0	0	0	0	0	0	0	0	0	0	0	0	0	0	0	0	0	0	0	0	0	0	0	0
Peak_000774	0	7163.7812	0	0	0	0	0	0	0	0	0	0	52525.277	0	0	0	0	0	0	0	0	0	0	0	0	0	0	0	0	0	0	0	0	76358.33	0	0	0	0	0	0	8230.151	0	0	0	0	0	0	0	0
Peak_000775	0	0	42223.547	0	0	0	0	0	0	0	0	0	17988.998	0	0	0	0	0	0	0	0	0	0	0	0	0	0	0	3765.454	0	0	0	0	58835.31	0	0	0	0	0	0	9198.858	0	0	0	0	0	0	0	0
Peak_000776	0	0	0	0	0	0	0	0	0	0	0	0	0	0	0	0	0	0	0	0	0	0	0	0	0	0	0	0	67439.13	0	0	0	0	0	0	0	0	0	0	0	0	0	0	0	0	0	0	0	0
Peak_000777	0	31410.791	3821.1072	0	0	0	0	0	0	0	0	0	0.79032135	0	0	0	0	0	0	0	0	0	0	0	0	0	0	0	0	0	0	0	0	24951.078	0	0	0	0	0	0	0	0	0	0	0	0	0	0	0
Peak_000778	0	0	0	0	0	0	0	0	0	0	0	0	0	0	0	0	0	0	0	0	0	0	0	0	0	0	0	0	4545.781	0	0	0	0	0	0	0	0	0	0	0	0	0	0	0	0	0	0	0	0
Peak_000779	0	0	0	0	0	0	0	0	0	0	0	0	0	0	0	0	0	0	0	0	0	0	0	0	0	0	0	0	25443.838	0	0	0	0	18260.205	0	0	0	0	0	0	0	0	0	0	0	0	0	0	0
Peak_000780	0	0	0	0	0	0	0	0	0	0	0	0	0	0	0	0	0	0	0	0	0	0	0	0	0	0	0	0	21679.53	0	0	0	0	94360.83	0	0	0	0	0	0	0	0	0	0	0	0	0	0	0
Peak_000781	0	0	0	0	0	0	0	0	0	0	0	0	0	0	0	0	0	0	0	0	0	0	0	0	0	0	0	0	30057.229	0	0	0	0	0	0	0	11485.01	0	0	0	23567.887	0	0	0	0	0	0	0	0
Peak_000782	0	35199.75	70736.984	0	0	0	0	0	0	0	0	0	56766.703	0	0	0	0	0	0	0	0	0	0	0	0	0	0	0	20548.568	0	0	0	0	214898.97	0	0	467.7053	0	0	0	88767.04	0	0	0	0	0	0	0	0
Peak_000783	0	0	0	0	0	0	0	0	0	0	0	0	0	0	0	0	0	0	0	0	0	0	0	0	0	0	0	0	92786.35	0	0	0	0	0	0	0	0	0	0	0	0	0	0	0	0	0	0	0	0
Peak_000784	0	0	0	0	0	0	0	0	0	0	0	0	0	0	0	0	0	0	0	0	0	0	0	0	0	0	0	0	0	0	0	0	0	21429.809	0	0	0	0	0	0	0	0	0	0	0	0	0	0	0
Peak_000785	0	0	0	0	0	0	0	0	0	0	0	0	22006.148	0	0	0	0	0	0	0	0	0	0	0	0	0	0	0	35474.19	0	0	0	0	6419.5884	0	0	0	0	0	0	0	0	0	0	0	0	0	0	0
Peak_000786	0	0	0	0	0	0	0	0	0	0	0	0	0	0	0	0	0	0	0	0	0	0	0	0	0	0	0	0	0	0	0	0	0	14168.656	0	0	0	0	0	0	5821.6284	0	0	0	0	0	0	0	0
Peak_000787	0	0	55689.55	0	0	0	0	0	0	0	0	0	26719.604	0	0	0	0	0	0	0	0	0	0	0	0	0	0	0	0	0	0	0	0	64046.305	0	0	0	0	0	0	14263.874	0	0	0	0	0	0	0	0
Peak_000788	0	0	43958.402	0	0	0	0	0	0	0	0	0	76282.96	0	0	0	0	0	0	0	0	0	0	0	0	0	0	0	26567.234	0	0	0	0	888.78723	0	0	23981.928	0	0	0	0	0	0	0	0	0	0	0	0
Peak_000789	0	0	10983.167	0	0	0	0	0	0	0	0	0	24869.7	0	0	0	0	0	0	0	0	0	0	0	0	0	0	0	3655.101	0	0	0	0	73713.805	0	0	0	0	0	0	0	0	0	0	0	0	0	0	0
Peak_000790	0	0	16325.871	0	0	0	0	0	0	0	0	0	24869.7	0	0	0	0	0	0	0	0	0	0	0	0	0	0	0	3655.101	0	0	0	0	73713.805	0	0	0	0	0	0	0	0	0	0	0	0	0	0	0
Peak_000791	0	0	39368.73	0	0	0	0	0	0	0	0	0	473.79834	0	0	0	0	0	0	0	0	0	0	0	0	0	0	0	0	0	0	0	0	0	0	0	0	0	0	0	0	0	0	0	0	0	0	0	0
Peak_000792	0	0	45088.22	0	0	0	0	0	0	0	0	0	0	0	0	0	0	0	0	0	0	0	0	0	0	0	0	0	0	0	0	0	0	0	0	0	0	0	0	0	0	0	0	0	0	0	0	0	0
Peak_000793	0	0	141594.67	0	0	0	0	0	0	0	0	0	38978.234	0	0	0	0	0	0	0	0	0	0	0	0	0	0	0	0	0	0	0	0	356853	0	0	0	0	0	0	34670.535	0	0	0	0	0	0	0	0
Peak_000794	0	0	0	0	0	0	0	0	0	0	0	0	0	0	0	0	0	0	0	0	0	0	0	0	0	0	0	0	83570.06	0	0	0	0	0	0	0	15696.584	0	0	0	3565.5767	0	0	0	0	0	0	0	0
Peak_000795	0	0	0	0	0	0	0	0	0	0	0	0	39976.203	0	0	0	0	0	0	0	0	0	0	0	0	0	0	0	0	0	0	0	0	53580.02	0	0	0	0	0	0	12595.131	0	0	0	0	0	0	0	0
Peak_000796	0	44178.57	0	0	0	0	0	0	0	0	0	0	24479.252	0	0	0	0	0	0	0	0	0	0	0	0	0	0	0	0	0	0	0	0	247641.84	0	0	0	0	0	0	413111.5	0	0	0	0	0	0	0	0
Peak_000797	0	0	0	0	0	0	0	0	0	0	0	0	0	0	0	0	0	0	0	0	0	0	0	0	0	0	0	0	60237.094	0	0	0	0	0	0	0	0	0	0	0	0	0	0	0	0	0	0	0	0
Peak_000798	0	0	0	0	0	0	0	0	0	0	0	0	0	0	0	0	0	0	0	0	0	0	0	0	0	0	0	0	89749.75	0	0	0	0	0	0	0	0	0	0	0	0	0	0	0	0	0	0	0	0
Peak_000799	0	0	0	0	0	0	0	0	0	0	0	0	0	0	0	0	0	0	0	0	0	0	0	0	0	0	0	0	0	0	0	0	0	0	0	0	0	0	0	0	0	0	0	0	0	0	0	0	0
Peak_000800	0	46000.188	16782.766	0	0	0	0	0	0	0	0	0	137515.05	0	0	0	0	0	0	0	0	0	0	0	0	0	0	0	6027.7266	0	0	0	0	65721.06	0	0	10811.405	0	0	0	76189.45	0	0	0	0	0	0	0	0
Peak_000801	0	0	0	0	0	0	0	0	0	0	0	0	0	0	0	0	0	0	0	0	0	0	0	0	0	0	0	0	0	0	0	0	0	0	0	0	0	0	0	0	0	0	0	0	0	0	0	0	0
Peak_000802	0	0	0	0	0	0	0	0	0	0	0	0	0	0	0	0	0	0	0	0	0	0	0	0	0	0	0	0	123445.11	0	0	0	0	215499.58	0	0	0	0	0	0	0	0	0	0	0	0	0	0	0
Peak_000803	0	0	0	0	0	0	0	0	0	0	0	0	33111.434	0	0	0	0	0	0	0	0	0	0	0	0	0	0	0	0	0	0	0	0	22525.658	0	0	0	0	0	0	29017.002	0	0	0	0	0	0	0	0
Peak_000804	0	0	0	0	0	0	0	0	0	0	0	0	0	0	0	0	0	0	0	0	0	0	0	0	0	0	0	0	108358.625	0	0	0	0	0	0	0	0	0	0	0	15015.234	0	0	0	0	0	0	0	0
Peak_000805	0	0	0	0	0	0	0	0	0	0	0	0	0	0	0	0	0	0	0	0	0	0	0	0	0	0	0	0	0	0	0	0	0	42748.895	0	0	0	0	0	0	10884.444	0	0	0	0	0	0	0	0
Peak_000806	0	0	0	0	0	0	0	0	0	0	0	0	0	0	0	0	0	0	0	0	0	0	0	0	0	0	0	0	33900.65	0	0	0	0	0	0	0	0	0	0	0	0	0	0	0	0	0	0	0	0
Peak_000807	0	0	61846.418	0	0	0	0	0	0	0	0	0	102950.61	0	0	0	0	0	0	0	0	0	0	0	0	0	0	0	26235.25	0	0	0	0	0	0	0	0	0	0	0	0	0	0	0	0	0	0	0	0
Peak_000808	0	0	0	0	0	0	0	0	0	0	0	0	0	0	0	0	0	0	0	0	0	0	0	0	0	0	0	0	16900.787	0	0	0	0	0	0	0	11694.023	0	0	0	0	0	0	0	0	0	0	0	0
Peak_000809	0	45298.92	0	0	0	0	0	0	0	0	0	0	9158.872	0	0	0	0	0	0	0	0	0	0	0	0	0	0	0	98780.88	0	0	0	0	13371.879	0	0	0	0	0	0	159745.25	0	0	0	0	0	0	0	0
Peak_000810	0	0	0	0	0	0	0	0	0	0	0	0	0	0	0	0	0	0	0	0	0	0	0	0	0	0	0	0	6901.458	0	0	0	0	47980.625	0	0	0	0	0	0	0	0	0	0	0	0	0	0	0
Peak_000811	0	0	0	0	0	0	0	0	0	0	0	0	0	0	0	0	0	0	0	0	0	0	0	0	0	0	0	0	135122.14	0	0	0	0	0	0	0	0	0	0	0	0	0	0	0	0	0	0	0	0
Peak_000812	0	0	0	0	0	0	0	0	0	0	0	0	0	0	0	0	0	0	0	0	0	0	0	0	0	0	0	0	0	0	0	0	0	0	0	0	0	0	0	0	0	0	0	0	0	0	0	0	0
Peak_000813	0	0	0	0	0	0	0	0	0	0	0	0	0	0	0	0	0	0	0	0	0	0	0	0	0	0	0	0	0	0	0	0	0	0	0	0	0	0	0	0	0	0	0	0	0	0	0	0	0
Peak_000814	0	0	0	0	0	0	0	0	0	0	0	0	0	0	0	0	0	0	0	0	0	0	0	0	0	0	0	0	12129.014	0	0	0	0	0	0	0	0	0	0	0	0	0	0	0	0	0	0	0	0
Peak_000815	0	0	11097.743	0	0	0	0	0	0	0	0	0	0	0	0	0	0	0	0	0	0	0	0	0	0	0	0	0	2590.8604	0	0	0	0	0	0	0	0	0	0	0	0	0	0	0	0	0	0	0	0
Peak_000816	0	0	0	0	0	0	0	0	0	0	0	0	0	0	0	0	0	0	0	0	0	0	0	0	0	0	0	0	22265.422	0	0	0	0	0	0	0	0	0	0	0	0	0	0	0	0	0	0	0	0
Peak_000817	0	0	0	0	0	0	0	0	0	0	0	0	0	0	0	0	0	0	0	0	0	0	0	0	0	0	0	0	0	0	0	0	0	5934.0415	0	0	0	0	0	0	0	0	0	0	0	0	0	0	0
Peak_000818	0	0	0	0	0	0	0	0	0	0	0	0	60869.973	0	0	0	0	0	0	0	0	0	0	0	0	0	0	0	13435.177	0	0	0	0	50472.727	0	0	0	0	0	0	16788.424	0	0	0	0	0	0	0	0
Peak_000819	0	0	0	0	0	0	0	0	0	0	0	0	0	0	0	0	0	0	0	0	0	0	0	0	0	0	0	0	23725.148	0	0	0	0	0	0	0	42728.617	0	0	0	17188.736	0	0	0	0	0	0	0	0
Peak_000820	0	0	0	0	0	0	0	0	0	0	0	0	0	0	0	0	0	0	0	0	0	0	0	0	0	0	0	0	0	0	0	0	0	0	0	0	0	0	0	0	0	0	0	0	0	0	0	0	0
Peak_000821	0	0	0	0	0	0	0	0	0	0	0	0	0	0	0	0	0	0	0	0	0	0	0	0	0	0	0	0	22472.17	0	0	0	0	0	0	0	24607.607	0	0	0	0	0	0	0	0	0	0	0	0
Peak_000822	0	6275.5127	0	0	0	0	0	0	0	0	0	0	0	0	0	0	0	0	0	0	0	0	0	0	0	0	0	0	22278.633	0	0	0	0	0	0	0	0	0	0	0	0	0	0	0	0	0	0	0	0
Peak_000823	0	0	29500.668	0	0	0	0	0	0	0	0	0	59657.2	0	0	0	0	0	0	0	0	0	0	0	0	0	0	0	33203.75	0	0	0	0	217927.25	0	0	0	0	0	0	52782.312	0	0	0	0	0	0	0	0
Peak_000824	0	0	0	0	0	0	0	0	0	0	0	0	0	0	0	0	0	0	0	0	0	0	0	0	0	0	0	0	0	0	0	0	0	0	0	0	0	0	0	0	24468.445	0	0	0	0	0	0	0	0
Peak_000825	0	100782.55	0	0	0	0	0	0	0	0	0	0	0	0	0	0	0	0	0	0	0	0	0	0	0	0	0	0	252324.28	0	0	0	0	13179.1455	0	0	10139.419	0	0	0	73607.45	0	0	0	0	0	0	0	0
Peak_000826	0	975.6083	32898.133	0	0	0	0	0	0	0	0	0	66272.766	0	0	0	0	0	0	0	0	0	0	0	0	0	0	0	0	0	0	0	0	47565.8	0	0	0	0	0	0	49576.15	0	0	0	0	0	0	0	0
Peak_000827	0	0	0	0	0	0	0	0	0	0	0	0	0	0	0	0	0	0	0	0	0	0	0	0	0	0	0	0	73548.04	0	0	0	0	0	0	0	0	0	0	0	0	0	0	0	0	0	0	0	0
Peak_000828	0	0	0	0	0	0	0	0	0	0	0	0	0	0	0	0	0	0	0	0	0	0	0	0	0	0	0	0	54835.293	0	0	0	0	0	0	0	0	0	0	0	0	0	0	0	0	0	0	0	0
Peak_000829	0	0	21831.484	0	0	0	0	0	0	0	0	0	0	0	0	0	0	0	0	0	0	0	0	0	0	0	0	0	114415.12	0	0	0	0	114555.4	0	0	21374.957	0	0	0	784.9409	0	0	0	0	0	0	0	0
Peak_000830	0	0	221628.39	0	0	0	0	0	0	0	0	0	47455.7	0	0	0	0	0	0	0	0	0	0	0	0	0	0	0	0	0	0	0	0	68026.27	0	0	0	0	0	0	0	0	0	0	0	0	0	0	0
Peak_000831	0	14007.803	0	0	0	0	0	0	0	0	0	0	0	0	0	0	0	0	0	0	0	0	0	0	0	0	0	0	0	0	0	0	0	6183.5054	0	0	0	0	0	0	0	0	0	0	0	0	0	0	0
Peak_000832	0	0	0	0	0	0	0	0	0	0	0	0	0	0	0	0	0	0	0	0	0	0	0	0	0	0	0	0	0	0	0	0	0	26828.17	0	0	0	0	0	0	48660.957	0	0	0	0	0	0	0	0
Peak_000833	0	0	0	0	0	0	0	0	0	0	0	0	11.508938	0	0	0	0	0	0	0	0	0	0	0	0	0	0	0	0	0	0	0	0	30489.693	0	0	0	0	0	0	0	0	0	0	0	0	0	0	0
Peak_000834	0	0	0	0	0	0	0	0	0	0	0	0	0	0	0	0	0	0	0	0	0	0	0	0	0	0	0	0	10460.609	0	0	0	0	0	0	0	6071.142	0	0	0	0	0	0	0	0	0	0	0	0
Peak_000835	0	0	0	0	0	0	0	0	0	0	0	0	0	0	0	0	0	0	0	0	0	0	0	0	0	0	0	0	30130.023	0	0	0	0	0	0	0	0	0	0	0	0	0	0	0	0	0	0	0	0
Peak_000836	0	10807.049	0	0	0	0	0	0	0	0	0	0	10722.081	0	0	0	0	0	0	0	0	0	0	0	0	0	0	0	31077.021	0	0	0	0	0	0	0	0	0	0	0	11374.927	0	0	0	0	0	0	0	0
Peak_000837	0	0	0	0	0	0	0	0	0	0	0	0	0	0	0	0	0	0	0	0	0	0	0	0	0	0	0	0	54758.055	0	0	0	0	0	0	0	0	0	0	0	8901.55	0	0	0	0	0	0	0	0
Peak_000838	0	0	0	0	0	0	0	0	0	0	0	0	0	0	0	0	0	0	0	0	0	0	0	0	0	0	0	0	2455.3438	0	0	0	0	0	0	0	0	0	0	0	0	0	0	0	0	0	0	0	0
Peak_000839	0	27101.34	0	0	0	0	0	0	0	0	0	0	2630.697	0	0	0	0	0	0	0	0	0	0	0	0	0	0	0	121012.29	0	0	0	0	214193.11	0	0	33038.445	0	0	0	19845.902	0	0	0	0	0	0	0	0
Peak_000840	0	0	56694.594	0	0	0	0	0	0	0	0	0	63902.62	0	0	0	0	0	0	0	0	0	0	0	0	0	0	0	847.0636	0	0	0	0	0	0	0	0	0	0	0	41282.23	0	0	0	0	0	0	0	0
Peak_000841	0	0	0	0	0	0	0	0	0	0	0	0	0	0	0	0	0	0	0	0	0	0	0	0	0	0	0	0	34244.758	0	0	0	0	0	0	0	0	0	0	0	0	0	0	0	0	0	0	0	0
Peak_000842	0	0	0	0	0	0	0	0	0	0	0	0	0	0	0	0	0	0	0	0	0	0	0	0	0	0	0	0	0	0	0	0	0	0	0	0	0	0	0	0	20913.809	0	0	0	0	0	0	0	0
Peak_000843	0	0	0	0	0	0	0	0	0	0	0	0	0	0	0	0	0	0	0	0	0	0	0	0	0	0	0	0	129214.555	0	0	0	0	0	0	0	0	0	0	0	0	0	0	0	0	0	0	0	0
Peak_000844	0	0	0	0	0	0	0	0	0	0	0	0	0	0	0	0	0	0	0	0	0	0	0	0	0	0	0	0	79370.914	0	0	0	0	0	0	0	1926.4784	0	0	0	0	0	0	0	0	0	0	0	0
Peak_000845	0	0	0	0	0	0	0	0	0	0	0	0	0	0	0	0	0	0	0	0	0	0	0	0	0	0	0	0	67427.984	0	0	0	0	0	0	0	63845.668	0	0	0	0	0	0	0	0	0	0	0	0
Peak_000846	0	0	0	0	0	0	0	0	0	0	0	0	98122.61	0	0	0	0	0	0	0	0	0	0	0	0	0	0	0	26411.2	0	0	0	0	170938.64	0	0	0	0	0	0	112025.445	0	0	0	0	0	0	0	0
Peak_000847	0	31888.62	0	0	0	0	0	0	0	0	0	0	0	0	0	0	0	0	0	0	0	0	0	0	0	0	0	0	0	0	0	0	0	57.891403	0	0	0	0	0	0	0	0	0	0	0	0	0	0	0
Peak_000848	0	26422.889	0	0	0	0	0	0	0	0	0	0	20206.94	0	0	0	0	0	0	0	0	0	0	0	0	0	0	0	0	0	0	0	0	273205.7	0	0	0	0	0	0	0	0	0	0	0	0	0	0	0
Peak_000849	0	0	0	0	0	0	0	0	0	0	0	0	0	0	0	0	0	0	0	0	0	0	0	0	0	0	0	0	0	0	0	0	0	0	0	0	0	0	0	0	0	0	0	0	0	0	0	0	0
Peak_000850	0	40331.773	0	0	0	0	0	0	0	0	0	0	0	0	0	0	0	0	0	0	0	0	0	0	0	0	0	0	224453.86	0	0	0	0	0	0	0	68905.13	0	0	0	0	0	0	0	0	0	0	0	0
Peak_000851	0	0	0	0	0	0	0	0	0	0	0	0	0	0	0	0	0	0	0	0	0	0	0	0	0	0	0	0	0	0	0	0	0	0	0	0	0	0	0	0	0	0	0	0	0	0	0	0	0
Peak_000852	0	46033.723	162964.44	0	0	0	0	0	0	0	0	0	330957.5	0	0	0	0	0	0	0	0	0	0	0	0	0	0	0	271964.12	0	0	0	0	916872.56	0	0	0	0	0	0	687610.1	0	0	0	0	0	0	0	0
Peak_000853	0	0	0	0	0	0	0	0	0	0	0	0	0	0	0	0	0	0	0	0	0	0	0	0	0	0	0	0	30278.523	0	0	0	0	0	0	0	0	0	0	0	0	0	0	0	0	0	0	0	0
Peak_000854	0	54173.906	0	0	0	0	0	0	0	0	0	0	0	0	0	0	0	0	0	0	0	0	0	0	0	0	0	0	0	0	0	0	0	0	0	0	0	0	0	0	0	0	0	0	0	0	0	0	0
Peak_000855	0	0	24206.53	0	0	0	0	0	0	0	0	0	0	0	0	0	0	0	0	0	0	0	0	0	0	0	0	0	0	0	0	0	0	52857.727	0	0	0	0	0	0	0	0	0	0	0	0	0	0	0
Peak_000856	0	21810.246	388.49036	0	0	0	0	0	0	0	0	0	0	0	0	0	0	0	0	0	0	0	0	0	0	0	0	0	38460.867	0	0	0	0	44894.566	0	0	10218.983	0	0	0	0	0	0	0	0	0	0	0	0
Peak_000857	0	0	0	0	0	0	0	0	0	0	0	0	0	0	0	0	0	0	0	0	0	0	0	0	0	0	0	0	29431.365	0	0	0	0	0	0	0	11723.3955	0	0	0	0	0	0	0	0	0	0	0	0
Peak_000858	0	0	0	0	0	0	0	0	0	0	0	0	0	0	0	0	0	0	0	0	0	0	0	0	0	0	0	0	38330.836	0	0	0	0	0	0	0	0	0	0	0	0	0	0	0	0	0	0	0	0
Peak_000859	0	0	43072.656	0	0	0	0	0	0	0	0	0	8798.331	0	0	0	0	0	0	0	0	0	0	0	0	0	0	0	29214.045	0	0	0	0	117824.69	0	0	24988.215	0	0	0	55206.547	0	0	0	0	0	0	0	0
Peak_000860	0	1920.8755	34393.88	0	0	0	0	0	0	0	0	0	29958.219	0	0	0	0	0	0	0	0	0	0	0	0	0	0	0	230.66978	0	0	0	0	52817.41	0	0	0	0	0	0	63317.12	0	0	0	0	0	0	0	0
Peak_000861	0	8605.601	205034.67	0	0	0	0	0	0	0	0	0	136171.19	0	0	0	0	0	0	0	0	0	0	0	0	0	0	0	133528.67	0	0	0	0	174328.1	0	0	0	0	0	0	67958.14	0	0	0	0	0	0	0	0
Peak_000862	0	0	0	0	0	0	0	0	0	0	0	0	0	0	0	0	0	0	0	0	0	0	0	0	0	0	0	0	11439.319	0	0	0	0	65581.945	0	0	0	0	0	0	25412.21	0	0	0	0	0	0	0	0
Peak_000863	0	0	0	0	0	0	0	0	0	0	0	0	0	0	0	0	0	0	0	0	0	0	0	0	0	0	0	0	0	0	0	0	0	0	0	0	0	0	0	0	0	0	0	0	0	0	0	0	0
Peak_000864	0	0	0	0	0	0	0	0	0	0	0	0	0	0	0	0	0	0	0	0	0	0	0	0	0	0	0	0	0	0	0	0	0	0	0	0	0	0	0	0	0	0	0	0	0	0	0	0	0
Peak_000865	0	0	0	0	0	0	0	0	0	0	0	0	0	0	0	0	0	0	0	0	0	0	0	0	0	0	0	0	100113.195	0	0	0	0	0	0	0	0	0	0	0	0	0	0	0	0	0	0	0	0
Peak_000866	0	0	0	0	0	0	0	0	0	0	0	0	0	0	0	0	0	0	0	0	0	0	0	0	0	0	0	0	0	0	0	0	0	31.818674	0	0	0	0	0	0	0	0	0	0	0	0	0	0	0
Peak_000867	0	0	0	0	0	0	0	0	0	0	0	0	16078.487	0	0	0	0	0	0	0	0	0	0	0	0	0	0	0	0	0	0	0	0	77755.48	0	0	0	0	0	0	0	0	0	0	0	0	0	0	0
Peak_000868	0	0	0	0	0	0	0	0	0	0	0	0	0	0	0	0	0	0	0	0	0	0	0	0	0	0	0	0	19929.553	0	0	0	0	0	0	0	4635.457	0	0	0	0	0	0	0	0	0	0	0	0
Peak_000869	0	0	0	0	0	0	0	0	0	0	0	0	0	0	0	0	0	0	0	0	0	0	0	0	0	0	0	0	51118.13	0	0	0	0	0	0	0	0	0	0	0	0	0	0	0	0	0	0	0	0
Peak_000870	152789.94	289062.75	97583.43	74095.55	132206.14	88470.72	46181.59	96634.42	189633.53	140724.83	80760	152793.94	125889.43	122095.22	85225.8	115245.64	106614.09	86011.055	199823.67	217378.5	178859.22	193401.6	54236.38	198414.77	178276.98	185155.98	150483.86	248518.28	206309.83	158365.12	201502.38	109468.43	186276.4	424208.66	0	186423.25	199320.95	367631.8	173093.4	113893.54	307252.38	124813.41	212805.2	154933.23	108351.79	138208.05	194262.56	35771.117	42215.684
Peak_000871	0	0	0	0	0	0	0	0	0	0	0	0	0	0	0	0	0	0	0	0	0	0	0	0	0	0	0	0	63292.477	0	0	0	0	12355.316	0	0	31266.209	0	0	0	0	0	0	0	0	0	0	0	0
Peak_000872	0	1582.677	13776.988	0	0	0	0	0	0	0	0	0	88461.1	0	0	0	0	0	0	0	0	0	0	0	0	0	0	0	0	0	0	0	0	139030.12	0	0	0	0	0	0	21846.037	0	0	0	0	0	0	0	0
Peak_000873	0	32464.838	0	0	0	0	0	0	0	0	0	0	0	0	0	0	0	0	0	0	0	0	0	0	0	0	0	0	96275.58	0	0	0	0	131996.86	0	0	0	0	0	0	73228.234	0	0	0	0	0	0	0	0
Peak_000874	0	0	0	0	0	0	0	0	0	0	0	0	0	0	0	0	0	0	0	0	0	0	0	0	0	0	0	0	0	0	0	0	0	0	0	0	0	0	0	0	0	0	0	0	0	0	0	0	0
Peak_000875	0	0	0	0	0	0	0	0	0	0	0	0	0	0	0	0	0	0	0	0	0	0	0	0	0	0	0	0	0	0	0	0	0	0	0	0	0	0	0	0	0	0	0	0	0	0	0	0	0
Peak_000876	0	0	0	0	0	0	0	0	0	0	0	0	0	0	0	0	0	0	0	0	0	0	0	0	0	0	0	0	35339.234	0	0	0	0	0	0	0	0	0	0	0	0	0	0	0	0	0	0	0	0
Peak_000877	0	27149.424	43483.61	0	0	0	0	0	0	0	0	0	0	0	0	0	0	0	0	0	0	0	0	0	0	0	0	0	80597.92	0	0	0	0	0	0	0	0	0	0	0	31689.496	0	0	0	0	0	0	0	0
Peak_000878	0	0	0	0	0	0	0	0	0	0	0	0	0	0	0	0	0	0	0	0	0	0	0	0	0	0	0	0	7826.921	0	0	0	0	0	0	0	0	0	0	0	0	0	0	0	0	0	0	0	0
Peak_000879	0	0	20867.225	0	0	0	0	0	0	0	0	0	34190.72	0	0	0	0	0	0	0	0	0	0	0	0	0	0	0	0	0	0	0	0	0.6303122	0	0	0	0	0	0	24407.285	0	0	0	0	0	0	0	0
Peak_000880	0	0	0	0	0	0	0	0	0	0	0	0	0	0	0	0	0	0	0	0	0	0	0	0	0	0	0	0	0	0	0	0	0	0	0	0	0	0	0	0	0	0	0	0	0	0	0	0	0
Peak_000881	0	7857.9053	0	0	0	0	0	0	0	0	0	0	35191.242	0	0	0	0	0	0	0	0	0	0	0	0	0	0	0	35310.156	0	0	0	0	144790.83	0	0	0	0	0	0	167991.8	0	0	0	0	0	0	0	0
Peak_000882	0	0	0	0	0	0	0	0	0	0	0	0	0	0	0	0	0	0	0	0	0	0	0	0	0	0	0	0	85072.37	0	0	0	0	0	0	0	0	0	0	0	0	0	0	0	0	0	0	0	0
Peak_000883	0	0	0	0	0	0	0	0	0	0	0	0	0	0	0	0	0	0	0	0	0	0	0	0	0	0	0	0	0	0	0	0	0	0	0	0	0	0	0	0	0	0	0	0	0	0	0	0	0
Peak_000884	0	14143.251	0	0	0	0	0	0	0	0	0	0	0	0	0	0	0	0	0	0	0	0	0	0	0	0	0	0	52749.844	0	0	0	0	139933.97	0	0	0	0	0	0	0	0	0	0	0	0	0	0	0
Peak_000885	0	0	0	0	0	0	0	0	0	0	0	0	0	0	0	0	0	0	0	0	0	0	0	0	0	0	0	0	0	0	0	0	0	0	0	0	0	0	0	0	0	0	0	0	0	0	0	0	0
Peak_000886	0	24484.873	0	0	0	0	0	0	0	0	0	0	0	0	0	0	0	0	0	0	0	0	0	0	0	0	0	0	26723.283	0	0	0	0	40867.65	0	0	1781.1973	0	0	0	18142.809	0	0	0	0	0	0	0	0
Peak_000887	0	0	21602.32	0	0	0	0	0	0	0	0	0	184924.45	0	0	0	0	0	0	0	0	0	0	0	0	0	0	0	22764.008	0	0	0	0	55812.4	0	0	0	0	0	0	19725.004	0	0	0	0	0	0	0	0
Peak_000888	0	41930.832	0	0	0	0	0	0	0	0	0	0	0	0	0	0	0	0	0	0	0	0	0	0	0	0	0	0	37126.402	0	0	0	0	156079.33	0	0	8692.213	0	0	0	23394.262	0	0	0	0	0	0	0	0
Peak_000889	0	0	0	0	0	0	0	0	0	0	0	0	3101.217	0	0	0	0	0	0	0	0	0	0	0	0	0	0	0	11738.259	0	0	0	0	0	0	0	9969.656	0	0	0	22123.12	0	0	0	0	0	0	0	0
Peak_000890	0	0	0	0	0	0	0	0	0	0	0	0	0	0	0	0	0	0	0	0	0	0	0	0	0	0	0	0	0	0	0	0	0	0	0	0	0	0	0	0	0	0	0	0	0	0	0	0	0
Peak_000891	0	0	0	0	0	0	0	0	0	0	0	0	0	0	0	0	0	0	0	0	0	0	0	0	0	0	0	0	0	0	0	0	0	0	0	0	0	0	0	0	0	0	0	0	0	0	0	0	0
Peak_000892	0	0	0	0	0	0	0	0	0	0	0	0	0	0	0	0	0	0	0	0	0	0	0	0	0	0	0	0	65837.33	0	0	0	0	9116.743	0	0	0	0	0	0	93363.35	0	0	0	0	0	0	0	0
Peak_000893	0	48966.66	0	0	0	0	0	0	0	0	0	0	0	0	0	0	0	0	0	0	0	0	0	0	0	0	0	0	0	0	0	0	0	0	0	0	0	0	0	0	0	0	0	0	0	0	0	0	0
Peak_000894	0	0	0	0	0	0	0	0	0	0	0	0	0	0	0	0	0	0	0	0	0	0	0	0	0	0	0	0	0	0	0	0	0	0	0	0	0	0	0	0	0	0	0	0	0	0	0	0	0
Peak_000895	0	0	0	0	0	0	0	0	0	0	0	0	0	0	0	0	0	0	0	0	0	0	0	0	0	0	0	0	0	0	0	0	0	0	0	0	0	0	0	0	0	0	0	0	0	0	0	0	0
Peak_000896	0	15476.276	119911.4	0	0	0	0	0	0	0	0	0	0	0	0	0	0	0	0	0	0	0	0	0	0	0	0	0	68187.914	0	0	0	0	216428.81	0	0	0	0	0	0	142089.23	0	0	0	0	0	0	0	0
Peak_000897	0	0	18394.814	0	0	0	0	0	0	0	0	0	51645.203	0	0	0	0	0	0	0	0	0	0	0	0	0	0	0	69247.66	0	0	0	0	54269.625	0	0	0	0	0	0	30683.328	0	0	0	0	0	0	0	0
Peak_000898	0	0	0	0	0	0	0	0	0	0	0	0	0	0	0	0	0	0	0	0	0	0	0	0	0	0	0	0	0	0	0	0	0	0	0	0	0	0	0	0	0	0	0	0	0	0	0	0	0
Peak_000899	0	0	0	0	0	0	0	0	0	0	0	0	0	0	0	0	0	0	0	0	0	0	0	0	0	0	0	0	130473.66	0	0	0	0	0	0	0	0	0	0	0	0	0	0	0	0	0	0	0	0
Peak_000900	0	0	54042.062	0	0	0	0	0	0	0	0	0	91460.84	0	0	0	0	0	0	0	0	0	0	0	0	0	0	0	190107.28	0	0	0	0	240574.61	0	0	0	0	0	0	92572.98	0	0	0	0	0	0	0	0
Peak_000901	0	4610.718	175352.66	0	0	0	0	0	0	0	0	0	94468.305	0	0	0	0	0	0	0	0	0	0	0	0	0	0	0	54504.32	0	0	0	0	18330.314	0	0	0	0	0	0	100039.34	0	0	0	0	0	0	0	0
Peak_000902	0	0	0	0	0	0	0	0	0	0	0	0	196078.48	0	0	0	0	0	0	0	0	0	0	0	0	0	0	0	0	0	0	0	0	140784.77	0	0	0	0	0	0	135777.8	0	0	0	0	0	0	0	0
Peak_000903	0	366.9335	0	0	0	0	0	0	0	0	0	0	12002.657	0	0	0	0	0	0	0	0	0	0	0	0	0	0	0	49288.5	0	0	0	0	10.136106	0	0	0	0	0	0	0	0	0	0	0	0	0	0	0
Peak_000904	0	26458.059	0	0	0	0	0	0	0	0	0	0	0	0	0	0	0	0	0	0	0	0	0	0	0	0	0	0	23339.592	0	0	0	0	65862.805	0	0	8571.154	0	0	0	34003.637	0	0	0	0	0	0	0	0
Peak_000905	0	0	0	0	0	0	0	0	0	0	0	0	0	0	0	0	0	0	0	0	0	0	0	0	0	0	0	0	106936.12	0	0	0	0	181509.72	0	0	3904.1472	0	0	0	0	0	0	0	0	0	0	0	0
Peak_000906	0	0	0	0	0	0	0	0	0	0	0	0	0	0	0	0	0	0	0	0	0	0	0	0	0	0	0	0	104485.3	0	0	0	0	181953.36	0	0	3904.1472	0	0	0	0	0	0	0	0	0	0	0	0
Peak_000907	0	0	0	0	0	0	0	0	0	0	0	0	0	0	0	0	0	0	0	0	0	0	0	0	0	0	0	0	9810.576	0	0	0	0	0	0	0	0	0	0	0	0	0	0	0	0	0	0	0	0
Peak_000908	0	10074.998	0	0	0	0	0	0	0	0	0	0	0	0	0	0	0	0	0	0	0	0	0	0	0	0	0	0	28458.984	0	0	0	0	33705.066	0	0	13478.169	0	0	0	25617.771	0	0	0	0	0	0	0	0
Peak_000909	0	0	0	0	0	0	0	0	0	0	0	0	0	0	0	0	0	0	0	0	0	0	0	0	0	0	0	0	0	0	0	0	0	0	0	0	0	0	0	0	0	0	0	0	0	0	0	0	0
Peak_000910	0	0	0	0	0	0	0	0	0	0	0	0	0	0	0	0	0	0	0	0	0	0	0	0	0	0	0	0	0	0	0	0	0	0	0	0	0	0	0	0	0	0	0	0	0	0	0	0	0
Peak_000911	0	0	0	0	0	0	0	0	0	0	0	0	0	0	0	0	0	0	0	0	0	0	0	0	0	0	0	0	56073.82	0	0	0	0	17874.719	0	0	6151.407	0	0	0	18504.916	0	0	0	0	0	0	0	0
Peak_000912	0	0	0	0	0	0	0	0	0	0	0	0	0	0	0	0	0	0	0	0	0	0	0	0	0	0	0	0	0	0	0	0	0	0	0	0	0	0	0	0	0	0	0	0	0	0	0	0	0
Peak_000913	0	0	0	0	0	0	0	0	0	0	0	0	0	0	0	0	0	0	0	0	0	0	0	0	0	0	0	0	0	0	0	0	0	0	0	0	0	0	0	0	0	0	0	0	0	0	0	0	0
Peak_000914	0	0	0	0	0	0	0	0	0	0	0	0	0	0	0	0	0	0	0	0	0	0	0	0	0	0	0	0	125025.53	0	0	0	0	0	0	0	0	0	0	0	0	0	0	0	0	0	0	0	0
Peak_000915	0	13084.309	118449.945	0	0	0	0	0	0	0	0	0	15581.508	0	0	0	0	0	0	0	0	0	0	0	0	0	0	0	76178.086	0	0	0	0	133755.95	0	0	0	0	0	0	136948.5	0	0	0	0	0	0	0	0
Peak_000916	262601.34	294377.88	282106.56	280605.72	406586.72	313717.84	303539.38	404045.16	284832.34	289672.97	300907.88	297612.12	287825.1	276614.03	339799.38	289606.5	305458.97	372841.53	318803.44	325861.38	321198.84	369308.56	348753.06	367984.06	289273.72	279798.88	297744.56	305358.72	320366.53	304381.6	260362.75	243307.14	284274.12	331416.06	0	324124.94	337285.94	385301.97	279696.2	323810.94	342898.72	342022.6	291957.88	273827.6	295983.7	250964.62	288383.66	324399.8	395285.7
Peak_000917	0	0	0	0	0	0	0	0	0	0	0	0	0	0	0	0	0	0	0	0	0	0	0	0	0	0	0	0	0	0	0	0	0	0	0	0	0	0	0	0	0	0	0	0	0	0	0	0	0
Peak_000918	0	0	0	0	0	0	0	0	0	0	0	0	6.086394	0	0	0	0	0	0	0	0	0	0	0	0	0	0	0	78152.74	0	0	0	0	7.43311	0	0	5227.7754	0	0	0	0	0	0	0	0	0	0	0	0
Peak_000919	0	45067.785	0	0	0	0	0	0	0	0	0	0	0	0	0	0	0	0	0	0	0	0	0	0	0	0	0	0	13909.405	0	0	0	0	12871.177	0	0	10752.321	0	0	0	30554.578	0	0	0	0	0	0	0	0
Peak_000920	0	0	0	0	0	0	0	0	0	0	0	0	0	0	0	0	0	0	0	0	0	0	0	0	0	0	0	0	0	0	0	0	0	0	0	0	0	0	0	0	0	0	0	0	0	0	0	0	0
Peak_000921	0	0	0	0	0	0	0	0	0	0	0	0	0	0	0	0	0	0	0	0	0	0	0	0	0	0	0	0	34015.027	0	0	0	0	65988.83	0	0	25292.184	0	0	0	0	0	0	0	0	0	0	0	0
Peak_000922	0	0	0	0	0	0	0	0	0	0	0	0	0	0	0	0	0	0	0	0	0	0	0	0	0	0	0	0	0	0	0	0	0	0	0	0	0	0	0	0	0	0	0	0	0	0	0	0	0
Peak_000923	0	0	0	0	0	0	0	0	0	0	0	0	0	0	0	0	0	0	0	0	0	0	0	0	0	0	0	0	0	0	0	0	0	0	0	0	0	0	0	0	0	0	0	0	0	0	0	0	0
Peak_000924	0	0	0	0	0	0	0	0	0	0	0	0	0	0	0	0	0	0	0	0	0	0	0	0	0	0	0	0	0	0	0	0	0	0	0	0	0	0	0	0	0	0	0	0	0	0	0	0	0
Peak_000925	0	0	0	0	0	0	0	0	0	0	0	0	0	0	0	0	0	0	0	0	0	0	0	0	0	0	0	0	0	0	0	0	0	0	0	0	0	0	0	0	0	0	0	0	0	0	0	0	0
Peak_000926	0	0	0	0	0	0	0	0	0	0	0	0	0	0	0	0	0	0	0	0	0	0	0	0	0	0	0	0	0	0	0	0	0	0	0	0	0	0	0	0	0	0	0	0	0	0	0	0	0
Peak_000927	0	0	0	0	0	0	0	0	0	0	0	0	0	0	0	0	0	0	0	0	0	0	0	0	0	0	0	0	0	0	0	0	0	0	0	0	0	0	0	0	0	0	0	0	0	0	0	0	0
Peak_000928	0	0	0	0	0	0	0	0	0	0	0	0	0	0	0	0	0	0	0	0	0	0	0	0	0	0	0	0	0	0	0	0	0	0	0	0	11744.333	0	0	0	0	0	0	0	0	0	0	0	0
Peak_000929	0	0	0	0	0	0	0	0	0	0	0	0	0	0	0	0	0	0	0	0	0	0	0	0	0	0	0	0	0	0	0	0	0	0	0	0	0	0	0	0	0	0	0	0	0	0	0	0	0
Peak_000930	0	0	0	0	0	0	0	0	0	0	0	0	0	0	0	0	0	0	0	0	0	0	0	0	0	0	0	0	26130.31	0	0	0	0	96059.77	0	0	18689.992	0	0	0	0	0	0	0	0	0	0	0	0
Peak_000931	0	0	0	0	0	0	0	0	0	0	0	0	0	0	0	0	0	0	0	0	0	0	0	0	0	0	0	0	0	0	0	0	0	0	0	0	0	0	0	0	0	0	0	0	0	0	0	0	0
Peak_000932	0	1596.9666	0	0	0	0	0	0	0	0	0	0	0	0	0	0	0	0	0	0	0	0	0	0	0	0	0	0	16956.803	0	0	0	0	0	0	0	0	0	0	0	30317.916	0	0	0	0	0	0	0	0
Peak_000933	0	0	7941.0146	0	0	0	0	0	0	0	0	0	0	0	0	0	0	0	0	0	0	0	0	0	0	0	0	0	91578.24	0	0	0	0	205132.94	0	0	0	0	0	0	0	0	0	0	0	0	0	0	0
Peak_000934	0	0	102522.06	0	0	0	0	0	0	0	0	0	70319.53	0	0	0	0	0	0	0	0	0	0	0	0	0	0	0	136293.31	0	0	0	0	365081.78	0	0	0	0	0	0	77463.484	0	0	0	0	0	0	0	0
Peak_000935	0	22043.15	0	0	0	0	0	0	0	0	0	0	0	0	0	0	0	0	0	0	0	0	0	0	0	0	0	0	0	0	0	0	0	0	0	0	0	0	0	0	0	0	0	0	0	0	0	0	0
Peak_000936	0	0	0	0	0	0	0	0	0	0	0	0	0	0	0	0	0	0	0	0	0	0	0	0	0	0	0	0	0	0	0	0	0	0	0	0	0	0	0	0	0	0	0	0	0	0	0	0	0
Peak_000937	0	0	0	0	0	0	0	0	0	0	0	0	0	0	0	0	0	0	0	0	0	0	0	0	0	0	0	0	0	0	0	0	0	0	0	0	0	0	0	0	0	0	0	0	0	0	0	0	0
Peak_000938	0	0	0	0	0	0	0	0	0	0	0	0	0	0	0	0	0	0	0	0	0	0	0	0	0	0	0	0	90554.98	0	0	0	0	0	0	0	41249.44	0	0	0	0	0	0	0	0	0	0	0	0
Peak_000939	0	0	0	0	0	0	0	0	0	0	0	0	0	0	0	0	0	0	0	0	0	0	0	0	0	0	0	0	0	0	0	0	0	0	0	0	0	0	0	0	0	0	0	0	0	0	0	0	0
Peak_000940	0	284.2399	83200.72	0	0	0	0	0	0	0	0	0	0	0	0	0	0	0	0	0	0	0	0	0	0	0	0	0	115553.984	0	0	0	0	36452.02	0	0	8889.51	0	0	0	3148.6968	0	0	0	0	0	0	0	720.87286
Peak_000941	0	34830.645	0	0	0	0	0	0	0	0	0	0	0	0	0	0	0	0	0	0	0	0	0	0	0	0	0	0	6494.3257	0	0	0	0	0	0	0	239.37323	0	0	0	0	0	0	0	0	0	0	0	0
Peak_000942	0	0	76238.43	0	0	0	0	0	0	0	0	0	222936.42	0	0	0	0	0	0	0	0	0	0	0	0	0	0	0	0	0	0	0	0	339014.78	0	0	0	0	0	0	65195.42	0	0	0	0	0	0	0	0
Peak_000943	0	0	0	0	0	0	0	0	0	0	0	0	0	0	0	0	0	0	0	0	0	0	0	0	0	0	0	0	0	0	0	0	0	0	0	0	0	0	0	0	0	0	0	0	0	0	0	0	0
Peak_000944	0	0	0	0	0	0	0	0	0	0	0	0	0	0	0	0	0	0	0	0	0	0	0	0	0	0	0	0	0	0	0	0	0	0	0	0	0	0	0	0	0	0	0	0	0	0	0	0	0
Peak_000945	0	0	0	0	0	0	0	0	0	0	0	0	0	0	0	0	0	0	0	0	0	0	0	0	0	0	0	0	0	0	0	0	0	2641.5955	0	0	0	0	0	0	0	0	0	0	0	0	0	0	0
Peak_000946	0	0	0	0	0	0	0	0	0	0	0	0	0	0	0	0	0	0	0	0	0	0	0	0	0	0	0	0	0	0	0	0	0	0	0	0	0	0	0	0	0	0	0	0	0	0	0	0	0
Peak_000947	0	0	0	0	0	0	0	0	0	0	0	0	0	0	0	0	0	0	0	0	0	0	0	0	0	0	0	0	66799.56	0	0	0	0	34767.89	0	0	23408.387	0	0	0	0	0	0	0	0	0	0	0	0
Peak_000948	132011.67	265654	224031.22	160291.72	83008.24	195500.67	131080.88	87462.68	179116.67	99036.07	277380.34	130455.055	181235.58	183428.84	147413.69	106260.21	207670.8	83125.945	126181.805	91334.17	122644.62	131229.16	48285.977	111890.34	167842.39	207675.73	106925.36	205638.84	393186	199547.77	199949.9	130549.69	119350.69	235544.67	166959.14	60698.617	187394.72	171760.92	166012.08	140735.42	302383.4	91530.98	162258.75	103307.48	142154.47	171750.48	187382.34	47097.56	71020.57
Peak_000949	0	47742.234	229026.19	0	0	0	15429.7	23879.076	0	10804.122	0	0	127679.26	0	0	47904.055	0	62487.613	36638.51	0	9378.806	0	9704.563	54938.836	0	16890.166	0	0	20204.525	68743.43	0	0	9355.425	275208.06	0	18557.023	0	0	0	28050.572	212667.58	0	49418.168	0	0	0	21130.56	0	96392.94
Peak_000950	0	9140.982	0	0	0	0	0	0	0	0	0	0	0	0	0	0	0	0	0	0	0	0	0	0	0	0	0	0	105896.305	0	0	0	0	35682.79	0	0	0	0	0	0	65444.855	0	0	0	0	0	0	0	0
Peak_000951	0	0	0	0	0	0	0	0	0	0	0	0	0	0	0	0	0	0	0	0	0	0	0	0	0	0	0	0	0	0	0	0	0	0	0	0	0	0	0	0	0	0	0	0	0	0	0	0	0
Peak_000952	0	0	0	0	0	0	0	0	0	0	0	0	0	0	0	0	0	0	0	0	0	0	0	0	0	0	0	0	0	0	0	0	0	0	0	0	0	0	0	0	0	0	0	0	0	0	0	0	0
Peak_000953	0	78692.78	197731.48	0	0	0	0	0	0	0	0	0	34686.297	0	0	0	0	0	0	0	0	0	0	0	0	0	0	0	25604.547	0	0	0	0	203200.5	0	0	6867.2227	0	0	0	242304.06	0	0	0	0	0	0	0	0
Peak_000954	0	0	0	0	0	0	0	0	0	0	0	0	0	0	0	0	0	0	0	0	0	0	0	0	0	0	0	0	0	0	0	0	0	0	0	0	0	0	0	0	0	0	0	0	0	0	0	0	0
Peak_000955	0	0	0	0	0	0	0	0	0	0	0	0	0	0	0	0	0	0	0	0	0	0	0	0	0	0	0	0	0	0	0	0	0	0	0	0	0	0	0	0	0	0	0	0	0	0	0	0	0
Peak_000956	0	58538.176	0	0	0	0	0	0	0	0	0	0	0	0	0	0	0	0	0	0	0	0	0	0	0	0	0	0	325233.47	0	0	0	0	125330.305	0	0	18797.281	0	0	0	174050.05	0	0	0	0	0	0	0	0
Peak_000957	0	0	142064.92	0	0	0	0	0	0	0	0	0	191856.11	0	0	0	0	0	0	0	0	0	0	0	0	0	0	0	189074	0	0	0	0	277936	0	0	0	0	0	0	265815.66	0	0	0	0	0	0	0	0
Peak_000958	0	0	0	0	0	0	0	0	0	0	0	0	0	0	0	0	0	0	0	0	0	0	0	0	0	0	0	0	16524.064	0	0	0	0	62748.09	0	0	0	0	0	0	0	0	0	0	0	0	0	0	0
Peak_000959	0	0	0	0	0	0	0	0	0	0	0	0	0	0	0	0	0	0	0	0	0	0	0	0	0	0	0	0	0	0	0	0	0	0	0	0	0	0	0	0	0	0	0	0	0	0	0	0	0
Peak_000960	0	18696.314	0	0	0	0	0	0	0	0	0	0	0	0	0	0	0	0	0	0	0	0	0	0	0	0	0	0	234367.23	0	0	0	0	45814.45	0	0	82051.21	0	0	0	0	0	0	0	0	0	0	0	0
Peak_000961	0	101132.1	0	0	0	0	0	0	0	0	0	0	0	0	0	0	0	0	0	0	0	0	0	0	0	0	0	0	100126.266	0	0	0	0	36468.184	0	0	0	0	0	0	0	0	0	0	0	0	0	0	0
Peak_000962	0	0	0	0	0	0	0	0	0	0	0	0	0	0	0	0	0	0	0	0	0	0	0	0	0	0	0	0	0	0	0	0	0	0	0	0	0	0	0	0	0	0	0	0	0	0	0	0	0
Peak_000963	151958.81	280892.97	22556.688	72209.87	107061.625	122623.41	138354.62	109376.375	89642.31	158428.52	120214.14	144408.56	33700.277	201570.58	127566.02	143547.9	189929.39	105340.6	198537.14	185960.61	130209.09	176597.31	166015.64	172483.02	176653.11	144209.28	147929.11	175597.56	253555.2	196441.72	201398.39	154655.61	124987.83	19930.844	167586.05	149694.88	291081.75	181833.2	104653.516	113775.16	114765.02	148896.11	117289.805	184596.66	62082.55	120320.77	168084.19	41254.004	43670.375
Peak_000964	414442.34	272551.88	184982.47	220875.92	328217.22	339628.56	428140.12	347625.38	276846.62	395158.28	231176.44	258680.64	332880.9	482551.97	424233.62	325227.03	372676.2	206996.7	421071.78	338528.06	178856.73	192896.52	458961.4	306981.12	225786.44	300944.28	281478.66	446445.8	300595.56	259432.7	445623.3	268601.3	131708.95	708020.06	308813.6	151119.75	467638.6	267168.12	411601.66	342770.6	347824.8	431380.4	381893.47	430009.3	155398.17	528618	371457.94	113255.52	146276.9
Peak_000965	0	17385.402	95690.625	0	0	0	0	0	0	0	0	0	20547.21	0	0	0	0	0	0	0	0	0	0	0	0	0	0	0	0	0	0	0	0	7756.181	0	0	0	0	0	0	0	0	0	0	0	0	0	0	0
Peak_000966	0	0	0	0	0	0	0	20194.924	0	9147.078	0	0	0	0	0	0	0	6084.411	0	0	0	0	0	0	0	0	0	0	0	0	0	0	0	7813.346	0	0	0	0	0	0	0	0	0	0	0	7647.949	0	0	0
Peak_000967	0	0	0	0	0	0	0	0	0	0	0	0	0	0	0	0	0	0	0	0	0	0	0	0	0	0	0	0	0	0	0	0	0	0	0	0	0	0	0	0	0	0	0	0	0	0	0	0	0
Peak_000968	0	0	0	0	0	0	0	0	0	0	0	0	0	0	0	0	0	0	0	0	0	0	0	0	0	0	0	0	199724.52	0	0	0	0	202486.83	0	0	0	0	0	0	0	0	0	0	0	0	0	0	0
Peak_000969	0	0	0	0	0	0	0	0	0	0	0	0	0	0	0	0	0	0	0	0	0	0	0	0	0	0	0	0	0	0	0	0	0	12947.968	0	0	67399.836	0	0	0	0	0	0	0	0	0	0	0	0
Peak_000970	0	0	84700.555	0	0	0	0	0	0	0	0	0	2.0748754	0	0	0	0	0	0	0	0	0	0	0	0	0	0	0	106484.234	0	0	0	0	53466.4	0	0	24256.885	0	0	0	87998.31	0	0	0	0	0	0	0	0
Peak_000971	0	0	0	0	0	0	0	0	0	0	0	0	0	0	0	0	0	0	0	0	0	0	0	0	0	0	0	0	61447.48	0	0	0	0	0	0	0	11226.013	0	0	0	0	0	0	0	0	0	0	0	0
Peak_000972	0	0	0	0	0	0	0	0	0	0	6890.251	0	0	0	0	0	0	9138.497	7012.572	0	0	6048.194	0	0	0	0	0	0	0	0	0	0	0	0	0	6133.6953	0	3479.0344	0	0	0	0	0	0	0	0	0	0	0
Peak_000973	0	0	0	0	0	0	0	0	0	0	0	0	0	0	0	0	0	0	0	0	0	0	0	0	0	0	0	0	0	0	0	0	0	0	0	0	0	0	0	0	0	0	0	0	0	0	0	0	0
Peak_000974	53680.76	49696.94	7761.856	12730.724	63036.457	94972.86	186998.75	63311.547	38688.863	72886.97	96485.44	18993.75	33103.684	92555.94	87135.08	48819.984	71883.93	30062.072	49706.63	59326.707	36099.742	23635.182	92660.77	85523.586	42709.42	29271.734	36480.82	40642.1	122734.51	81088.75	43052.79	83026.18	0	96821.164	0	35468.35	66479.64	37800.402	46215.098	101341.195	105032.984	86316.484	42900.027	109090.125	22919.775	94569.32	95666.31	10346.034	9325.324
Peak_000975	0	0	0	0	0	0	0	0	0	0	0	0	0	0	0	0	0	0	0	0	0	0	0	0	0	0	0	0	0	0	0	0	0	0	0	0	0	0	0	0	0	0	0	0	0	0	0	0	0
Peak_000976	0	0	0	0	0	0	0	0	0	0	0	0	0	0	0	0	0	0	0	0	0	0	0	0	0	0	0	0	0	0	0	0	0	0	0	0	0	0	0	0	0	0	0	0	0	0	0	0	0
Peak_000977	0	0	0	0	0	0	0	0	0	0	0	0	0	0	0	0	0	0	0	0	0	0	0	0	0	0	0	0	0	0	0	0	0	0	0	0	0	0	0	0	0	0	0	0	0	0	0	0	0
Peak_000978	0	0	280434.84	0	0	0	0	0	0	0	0	0	346459.1	0	0	0	0	0	0	0	0	0	0	0	0	0	0	0	45139.59	0	0	0	0	231997.47	0	0	9336.327	0	0	0	145630.7	0	0	0	0	0	0	0	0
Peak_000979	0	0	0	0	0	0	0	0	0	0	0	0	0	0	0	0	0	0	0	0	0	0	0	0	0	0	0	0	0	0	0	0	0	0	0	0	0	0	0	0	0	0	0	0	0	0	0	0	0
Peak_000980	0	2485.3513	0	0	0	0	0	0	0	0	0	0	0	0	0	0	0	0	0	0	0	0	0	0	0	0	0	0	0	0	0	0	0	0	0	0	0	0	0	0	22186.285	0	0	0	0	0	0	0	0
Peak_000981	0	0	0	0	0	0	0	0	0	0	0	0	0	0	0	0	0	0	0	0	0	0	0	0	0	0	0	0	0	0	0	0	0	0	0	0	0	0	0	0	0	0	0	0	0	0	0	0	0
Peak_000982	0	0	0	0	0	0	0	0	0	0	0	0	0	0	0	0	0	0	0	0	0	0	0	0	0	0	0	0	0	0	0	0	0	0	0	0	0	0	0	0	0	0	0	0	0	0	0	0	0
Peak_000983	0	0	0	0	12750.303	8818.801	34131.926	0	0	0	0	0	0	0	0	0	0	0	8860.659	0	0	0	19729.135	35222.688	0	0	0	0	0	0	0	0	0	8107.435	0	8107.753	0	11181.84	0	0	0	0	0	0	0	0	0	0	0
Peak_000984	430429.4	443220.34	244284.98	384545.66	326746	502918.34	590608.6	560317.1	653898.94	545054.56	366168.12	336797.16	322806.3	389754.72	553409.6	498908.4	460163.56	341869.38	424707.28	340431.12	464652.7	500927.66	408507	448272.16	310099.38	274210.3	386262.56	337733.38	408352.6	371751.75	344443.2	341018.94	417578.62	377018.72	311723.03	385245.84	363718.56	410489.9	470921.16	419983.03	397011.3	336400.6	464024.6	371504.53	287187.78	379380.44	286399.16	268512.3	255425.22
Peak_000985	4031896.2	3909837	2958320.8	3311109.8	3239874	4414748	3895894.8	3755761.8	3438134.2	3934820	4498858.5	4050100.2	3621298.2	2739658	4163631.2	3425243	3655111.8	3589760.2	2876444.5	2681202.5	3785807.8	2808087.2	3723212.2	2882506.5	4012378	3377146.2	3672916.8	2808480.2	4529671.5	3894196.5	4099466.5	4206673	3873604.2	3433192	3623820.8	3392645.5	3713863	3417342.2	2802051	3179214.5	4431722	4332980	2494823.8	3301723.2	3358143	3285121.2	3623449.8	3368981.8	2688342.2
Peak_000986	5492295	7792321	3136624.5	2966708.8	4763098	3853948.5	3289030.8	2965135	3753199.5	4537326.5	4120890	3528423.5	4135317	3338016	3382963.8	4104934.8	3803443.8	2671771	4799923.5	3682390.2	3402535.5	4302269.5	3155844	4340995	4221113	3267631.5	3130989.5	4976993	5322923	3532157.5	3276598.8	3620574	3554138	5508916.5	0	4101254	3552726.2	4600630	3781799.5	4015651	5981310.5	4187433.5	3343623.2	5321100	3637156	5869068.5	4700238	2102612.5	1626540.6
Peak_000987	0	0	0	0	0	0	0	0	0	0	0	0	0	0	0	0	0	0	0	0	0	0	0	0	0	0	0	0	0	0	0	0	0	20155.352	0	0	57478.438	0	0	0	0	0	0	0	0	0	0	0	0
Peak_000988	0	0	0	0	0	0	0	0	0	0	0	0	0	0	0	0	0	0	0	0	0	0	0	0	0	0	0	0	0	0	0	0	0	0	0	0	0	0	0	0	0	0	0	0	0	0	0	0	0
Peak_000989	0	0	0	0	0	0	0	0	0	0	0	0	0	0	0	0	0	0	0	0	0	0	0	0	0	0	0	0	0	0	0	0	0	0	0	0	0	0	0	0	0	0	0	0	0	0	0	0	0
Peak_000990	0	0	0	0	0	0	0	0	0	0	14771.884	0	0	0	0	0	0	15241.779	9675.883	0	0	9145.408	0	0	0	0	0	0	0	0	0	0	0	0	0	9698.256	0	6461.42	0	0	0	0	0	0	0	0	0	0	0
Peak_000991	14014.945	35037.508	0	0	0	48154.246	24028.275	0	0	0	0	0	0	0	14363.376	0	0	0	0	0	0	0	52019.688	0	0	0	0	0	0	0	0	20484.219	0	0	0	0	5080.16	0	0	7593.5083	2281.289	39470.57	0	15713.285	0	0	0	0	0
Peak_000992	0	961.57	0	0	0	0	0	0	0	0	0	0	0	0	0	0	0	0	0	0	0	0	0	0	0	0	0	0	197854.78	0	0	0	0	0	0	0	115835.83	0	0	0	0	0	0	0	0	0	0	0	0
Peak_000993	0	0	0	0	0	0	0	0	0	0	0	0	0	0	0	0	0	0	0	0	0	0	0	0	0	0	0	0	0	0	0	0	0	0	0	0	0	0	0	0	0	0	0	0	0	0	0	0	0
Peak_000994	0	0	0	0	0	0	0	0	0	0	0	0	0	0	0	0	0	0	0	0	0	0	0	0	0	0	0	0	0	0	0	0	0	0	0	0	0	0	0	0	0	0	0	0	0	0	0	0	0
Peak_000995	32168.139	126295.98	15864.474	0	29312.861	6857.526	0	17850.691	46981.844	15202.913	0	37737.11	36894.793	22093.79	0	16896.13	17362.611	19914.553	49961.027	44916.29	42425.934	39606.316	0	56328.93	31232.879	56787.16	25501.295	59836.83	115355.14	35699.426	62339.082	26165.33	54623.066	137180	0	46429.95	134609.7	125230.07	46233.95	20232.2	86203.9	26614.412	51207.066	31470.574	19971.088	30166.934	48746.29	0	0
Peak_000996	0	0	0	0	0	0	0	0	0	0	0	0	0	0	0	0	0	0	0	0	0	0	0	0	0	0	0	0	0	0	0	0	0	0	0	0	0	0	0	0	0	0	0	0	0	0	0	0	0
Peak_000997	0	132651.48	0	0	0	0	0	0	0	0	0	0	56198.67	0	0	0	0	0	0	0	0	0	0	0	0	0	0	0	775310.75	0	0	0	0	580599.94	0	0	11170.25	0	0	0	392244.22	0	0	0	0	0	0	0	0
Peak_000998	0	0	0	0	0	0	0	0	0	0	0	0	0	0	0	0	0	0	0	0	0	0	0	0	0	0	0	0	0	0	0	0	0	0	0	0	0	0	0	0	0	0	0	0	0	0	0	0	0
Peak_000999	0	0	0	0	0	0	0	0	0	0	0	0	0	0	0	0	0	0	0	13355.35	0	0	0	0	0	15569.601	0	23080.04	0	0	0	0	0	0	0	0	0	0	0	0	0	0	0	0	0	0	0	0	0
Peak_001000	30034.355	32102.783	0	31766.086	26405.75	34162.19	35661.83	39412.914	41801.95	11693.107	29471.26	53290.566	20757.94	41110.664	16131.627	24201.691	16938.92	9997.41	25123.215	0	17504.496	41078.285	41330.914	42092.273	23496.965	12994.508	33799.723	0	34154.78	32988.895	47032.168	13091.245	31129.84	47200.605	21804.613	15294.196	61307.44	26952.162	26638.02	26820.43	19819.502	0	30097.514	28406.422	31585.375	15742.93	34661.45	0	44346.184
Peak_001001	0	0	184936.86	0	0	0	0	0	0	0	0	0	70077.93	0	0	0	0	0	0	0	0	0	0	0	0	0	0	0	185387.44	0	0	0	0	12288.406	0	0	1725.3743	0	0	0	69514.29	0	0	0	0	0	0	0	0
Peak_001002	0	0	0	0	30918.059	0	0	28744.818	0	0	0	0	0	0	0	0	701.7313	56635.582	0	0	0	0	0	0	0	0	0	552.8024	0	1568.0624	0	0	0	0	0	35350.53	0	403.39294	0	0	0	0	0	0	313.99057	0	956.9661	0	50198.83
Peak_001003	0	223437.81	47146.855	12378.779	0	0	0	0	15011.662	0	25713.463	0	117429.31	0	0	12181.799	23428.244	1242.3896	0	0	0	0	0	13667.411	0	21975.607	0	51897.086	265323.38	23400.96	0	0	17546.95	101236.414	0	1024.692	194886.61	29547.67	26681.238	0	117822.47	0	13579.271	0	48008.37	16279.081	30045.05	0	0
Peak_001004	0	50180.32	0	0	0	0	0	0	0	0	0	0	0	0	0	0	0	0	0	0	0	0	0	0	0	0	0	0	0	0	0	0	0	0	0	0	61596.145	0	0	0	0	0	0	0	0	0	0	0	0
Peak_001005	0	0	0	0	0	0	0	0	0	0	0	0	0	0	0	0	0	0	0	0	0	0	0	0	0	0	0	0	0	0	0	0	0	0	0	0	0	0	0	0	0	0	0	0	0	0	0	0	0
Peak_001006	0	60923.625	0	0	0	0	0	0	0	0	0	0	0	0	0	0	0	0	0	0	0	0	0	0	0	0	0	0	66086.02	0	0	0	0	2651.9934	0	0	8177.895	0	0	0	0	0	0	0	0	0	0	0	0
Peak_001007	108793.38	111713.414	0	33115.58	102920.695	243135.3	340573.62	96583.8	84763.92	136266.45	195208.81	77602.76	62003.74	198530.73	156104.72	111285.586	184301.88	57563.387	107296.82	141129.61	83788.05	27210.23	198255.17	161330.38	149843.3	49053.94	88982.59	119369.4	190137.83	163336.27	102672.8	194054.77	19420.387	150917.31	0	66419.99	98055.81	99063.17	108174.66	207007.44	218215.28	189452.52	83129.55	243782.9	69855.98	160747.06	151977.61	21934.557	17524.07
Peak_001008	0	0	0	0	0	0	0	0	0	0	0	0	0	0	0	0	0	0	0	0	0	0	0	0	0	0	0	0	0	0	0	0	0	8805.038	0	0	89050.555	0	0	0	0	0	0	0	0	0	0	0	0
Peak_001009	0	337759.25	125807.67	0	0	0	0	0	0	0	0	0	391361.88	0	0	0	0	0	0	0	0	0	0	0	0	0	0	0	570950	0	0	0	0	807847.2	0	0	66337.14	0	0	0	829795.1	0	0	0	0	0	0	0	0
Peak_001010	0	0	0	0	0	0	0	0	0	0	0	0	0	0	0	0	0	0	0	0	0	0	0	0	0	0	0	0	0	0	0	0	0	0	0	0	0	0	0	0	0	0	0	0	0	0	0	0	0
Peak_001011	0	0	0	0	0	0	0	0	0	0	0	0	0	0	0	0	0	0	0	0	0	0	0	0	0	0	0	0	0	0	0	0	0	0	0	0	0	0	0	0	0	0	0	0	0	0	0	0	0
Peak_001012	21700000	22200000	11300000	12700000	24400000	33600000	48500000	25600000	18900000	26400000	3.10E+07	16100000	1.80E+07	30700000	28500000	21800000	26900000	16800000	22700000	24300000	17400000	15800000	32900000	30200000	24200000	15800000	17800000	20100000	31100000	29600000	20500000	29300000	10200000	33700000	0	17200000	24400000	19500000	20200000	32400000	32900000	31100000	1.90E+07	34700000	14900000	31500000	29800000	10500000	10800000
Peak_001013	0	0	0	0	0	0	0	0	0	0	0	0	0	0	0	0	0	0	0	0	0	0	0	0	0	0	0	0	0	0	0	0	0	0	0	0	0	0	0	0	0	0	0	0	0	0	0	0	0
Peak_001014	0	0	0	0	0	0	0	0	0	0	0	0	0	0	0	0	0	0	0	0	0	0	0	0	0	0	0	0	146014	0	0	0	0	139442.36	0	0	0	0	0	0	0	0	0	0	0	0	0	0	0
Peak_001015	0	4598.3374	0	0	0	0	0	0	0	0	0	0	0	0	0	0	0	0	0	0	0	0	0	0	0	0	0	0	41517.137	0	0	0	0	0	0	0	34982.598	0	0	0	0	0	0	0	0	0	0	0	0
Peak_001016	380520.72	1225787.1	651752.9	320079.25	186941.69	508119	310709.44	205246.62	394762.47	400795.12	175413.22	435626.44	1345195.8	351085.38	449336.72	267788.2	216502.17	226662.86	692323.8	522145.66	293451.3	157298.67	311927.9	363764.94	290604.97	467229.78	365989.97	271175.75	1097267.2	194265.88	224273.36	370635.72	203471.31	1700758.4	0	155725.28	707797.56	245461.62	322005.66	346101.12	1867932.4	333174.03	308584.8	334413.47	179980.89	323803.47	329987.44	62666.13	296984.47
Peak_001017	0	3877.0845	0	0	0	0	0	0	0	0	0	0	0	0	0	0	0	0	0	0	0	0	0	0	5866.4155	0	0	0	0	0	0	0	0	0	0	0	0	0	0	0	0	0	0	0	0	0	0	0	0
Peak_001018	0	33983.97	16615.186	0	13744.784	10255.238	17022.662	0	16462.465	0	27868.998	0	31025.127	19288.447	10256.921	0	16252.232	0	9104.382	0	13347.321	4246.1343	12205.772	13511.967	45041.805	0	8906.592	10644.577	81652.78	23126.107	18404.734	11195.777	0	41066.016	0	0	82290.305	14896.013	9354.151	14343.819	30804.93	29589.062	0	0	17642.73	24357.674	18893.102	0	0
Peak_001019	0	31277.316	0	0	0	52309.508	0	0	25549.158	36584.51	10861.374	0	36117.914	0	26759.902	0	2768.9905	85796.664	0	55487.33	32065.41	0	0	0	15670.215	80202.13	0	78667.234	0	0	11690.981	68172.16	0	26449.355	0	41762.258	0	0	24811.55	0	15627.341	28073.064	19044.062	0	0	6276.3276	0	27208.305	0
Peak_001020	0	0	0	0	0	0	0	0	0	0	0	0	0	0	0	0	0	0	0	0	0	0	0	0	0	0	0	0	0	0	0	0	3706.2734	0	0	0	0	0	0	0	0	0	0	0	0	0	0	0	0
Peak_001021	22317.521	54233.8	5288.573	6793.7437	9092.703	31277.654	8418.724	7534.416	0	0	11201.101	38052.156	48423.58	19029.186	0	0	19245.51	0	20608.785	0	19112.682	20244.553	14432.3	14460.352	0	19620.541	6508.314	0	25078.205	9480.399	36943.09	0	18852.262	31030.12	0	3655.3635	65235.332	21942.232	15770.17	16684.482	36249.08	0	35901.656	18065.328	5637.83	21824.188	26105.459	0	0
Peak_001022	0	0	0	0	0	0	0	0	0	0	0	0	0	0	0	0	0	0	0	0	0	0	0	0	0	0	0	0	0	0	0	0	0	0	0	0	0	0	0	0	4608.987	0	0	0	0	10476.685	0	0	0
Peak_001023	0	0	0	0	0	0	0	0	0	0	0	0	0	0	0	0	0	0	0	0	0	0	0	0	0	0	0	0	0	0	0	0	0	0	0	0	0	0	0	0	0	0	0	0	0	6624.7324	0	0	0
Peak_001024	0	0	0	0	0	0	0	0	0	0	0	0	0	0	0	0	0	0	0	0	0	0	0	0	0	0	0	0	0	0	0	0	0	0	0	0	0	0	0	0	0	0	0	0	0	0	0	0	0
Peak_001025	41641.684	49873.777	20475.627	29787.908	0	41566.6	66364.11	10808.973	56270.48	0	74711.73	23407.996	34946.637	56609.613	20044.404	32021.994	74187.414	0	60071.785	14761.016	23708.156	26923.926	10193.723	76842.88	64597.957	15898.657	23041.66	35790.17	72330.98	47018.37	84323.14	27478.246	60061.676	54496.74	0	16479.393	53153.996	86058.555	49876.88	48995.133	51150.02	0	60153.473	56040.184	48801.758	68351.78	83876.38	0	11368.355
Peak_001026	0	0	0	0	0	0	0	0	0	0	0	0	0	0	0	0	0	0	0	0	0	0	0	0	0	0	0	0	0	0	0	0	0	0	0	0	0	0	0	0	0	0	0	0	0	0	0	0	0
Peak_001027	0	0	0	0	0	0	0	0	0	0	0	0	0	0	0	0	0	0	0	0	0	0	0	0	0	0	0	0	0	0	0	0	0	0	0	0	0	0	0	0	0	0	0	0	0	0	0	0	0
Peak_001028	31785.771	98547.586	15805.314	14687.969	0	27016.97	18287.518	0	38579.785	0	21898.838	38199.85	48312.08	30340.197	20598.154	24506.463	48947.96	0	80129.555	25823.574	57165.574	0	0	37389.734	47323.46	17909.127	36601.625	47991.31	82299.35	18512.787	64620.87	20790.854	43692.094	60248.25	0	0	80808.195	85006.36	19812.377	24540.57	38532.57	6008.723	34738.387	22120.816	25619.527	34054.24	26351.996	0	0
Peak_001029	0	0	0	0	0	15094.478	0	0	0	24129.658	0	0	6483.9385	0	0	0	0	57322.496	0	68861.18	16204.017	0	0	0	0	89474.87	0	96754.01	0	0	0	30982.23	0	0	0	26374.402	0	0	0	0	0	0	0	0	0	0	0	0	0
Peak_001030	145849.53	0	0	71466.86	136160.52	0	0	172438.52	0	168463.58	0	125158.17	0	0	139532.52	32875.816	0	231654.83	0	0	190839.2	203596.9	179091.84	0	12818.072	0	159470.64	0	0	0	205966.48	13483.882	85255.19	0	0	177327.39	0	0	34271.633	0	0	117775.664	0	37796.06	0	0	0	29046.463	0
Peak_001031	0	80363.16	0	0	0	0	0	0	0	0	0	0	0	0	0	0	0	0	0	0	0	0	0	0	0	0	0	0	123441.96	0	0	0	0	52556.715	0	0	55169.953	0	0	0	66633.31	0	0	0	0	0	0	0	0
Peak_001032	30957.477	52449.836	0	3544.423	17270.637	29431.162	20507.984	24055.299	13486.589	46646.25	25353.879	17556.549	0	31911.438	26233.521	31473.13	35203.777	0	32456.074	20470.225	19268.38	31531.117	54053.3	16970.598	25517.348	34165.836	22500.66	24092.898	10724.271	23753.94	28104.867	24598.988	19552.348	12790.36	22042.541	17792.586	44521.996	18497.99	20764.38	30782.914	0	18417.959	0	17355.434	0	36052.812	51758.184	0	0
Peak_001033	5869.5645	65259.754	54369.082	11453.117	42956.266	14873.564	6158.716	34464.125	65.92958	0	0	0	200009.75	42750.05	242.10864	0	4909.47	0	6279.8022	0	0	0	0	0	65.88355	3045.045	0	14859.554	149136.16	0	11171.361	18.649868	0	286127.7	11452.414	0	0	0	0	2415.2278	344603.88	19367.498	299.5092	5156.5024	0	24725.41	1390.2921	0	0
Peak_001034	2001874.4	2491579.5	1740981.6	1237426.4	2540544.2	1627188.2	1695278.8	2368883.2	2038249.1	2161840.5	1560726.6	2001449	1772157.1	1733214.6	1819265.8	2164183.5	1522686	2761630.8	1414939.8	1511941.1	2219715.5	2527028	1989557.4	1471432.6	1764747	1434614	2040452.4	1284539	2022104.9	1557344.4	1933654.5	1492314.6	1839057.9	1754716.2	1407624.2	3416225	1716751.6	1203220.2	1715595.1	1539797.4	1937739.1	2054163.2	1866033.1	1864438.5	1412056.8	1910882.2	1531030	1291627.5	1378156.2
Peak_001035	12193.599	9635.303	0	7234.7725	8801.611	10313.735	8123.641	18547.041	21358.844	7008.5415	21952.805	21168.562	28795.043	23141.773	21507.252	41604.527	35535.832	27437.766	39684.09	58952.582	81376.516	59035.547	66986.32	79226.695	58863.934	54182.887	51248.703	124527.46	33321.676	64524.754	71233.11	60153.027	80086.52	70150.195	0	36612.598	85425.77	81626.86	48556.715	22526.982	38830.973	39406.605	26622.842	11068.08	3848.6577	35773.688	26214.35	0	0
Peak_001036	0	0	0	0	8879.556	0	0	0	0	0	0	0	0	0	0	0	4960.8164	0	0	0	0	0	0	0	0	0	0	0	0	0	0	0	0	0	0	0	0	0	0	0	12670.898	0	0	0	0	0	0	0	0
Peak_001037	0	0	0	0	0	0	0	0	0	0	0	0	0	0	0	0	0	0	0	0	0	0	0	0	0	0	0	0	0	0	0	0	0	0	0	0	0	0	0	0	0	0	0	0	0	0	0	0	0
Peak_001038	0	0	0	0	0	0	8772.926	0	0	0	0	0	0	0	0	0	0	0	0	0	0	0	0	0	0	0	0	0	0	0	0	0	0	0	0	0	0	0	0	0	0	0	0	0	0	0	0	0	0
Peak_001039	0	31233.387	0	0	0	16100.437	0	0	5890.1685	20186.865	0	0	8229.18	0	8469.175	0	11.110927	0	0	0	0	0	0	0	0	23577.09	0	37943.105	0	0	0	7881.624	0	0	0	0	0	0	0	0	20731.283	18759.814	0	0	0	0	0	0	0
Peak_001040	0	0	0	0	0	0	0	0	0	0	0	0	0	0	0	0	5538.236	0	0	13029.592	0	9052.539	0	0	20909.092	20407.244	0	45767.996	0	0	10128.98	7543.1924	0	12360.28	0	15045.249	0	14102.035	0	0	0	0	0	0	0	0	0	0	0
Peak_001041	0	0	0	0	0	0	8095.0674	0	0	0	0	0	0	0	10313.526	0	0	0	0	0	0	0	0	0	0	0	5107.0386	0	0	0	0	0	0	0	0	0	0	0	0	0	0	0	0	0	0	0	0	0	0
Peak_001042	0	0	0	0	0	0	0	0	0	0	0	0	0	0	5330.7954	0	0	0	0	0	0	0	0	0	0	0	0	0	0	0	0	0	0	0	0	0	0	0	0	0	0	0	0	0	0	0	0	0	0
Peak_001043	0	0	0	0	0	0	0	0	0	0	0	0	0	0	0	0	0	0	0	0	0	0	0	0	0	0	0	0	0	0	0	0	0	0	0	0	0	0	0	0	0	0	7241.6934	0	0	0	0	0	0
Peak_001044	0	0	0	0	0	0	0	0	0	0	0	0	0	0	4273.0366	0	0	0	0	0	0	0	0	0	0	0	0	0	0	0	0	0	0	0	0	0	0	0	0	0	0	0	0	0	0	0	0	0	0
Peak_001045	0	0	0	0	0	0	0	0	0	0	0	0	0	0	0	0	0	0	0	0	0	0	0	0	0	0	0	0	0	0	0	0	0	0	0	0	0	0	0	0	0	0	0	7301.2607	0	0	0	0	0
Peak_001046	0	0	0	0	11615.498	0	0	14044.255	0	0	0	0	0	0	0	0	0	0	0	0	0	45002.84	0	0	0	0	0	0	0	0	0	0	0	0	0	16210.118	0	0	0	0	0	0	0	0	0	0	0	0	0
Peak_001047	33403.86	20601.701	0	13150.423	12664.061	0	0	29716.914	24220.133	19843.934	23309.945	0	107202.34	0	0	0	33973.98	22378.156	0	0	0	0	0	0	0	13490.592	53298.88	86236.83	96040.195	46560.656	49479.746	32782.496	32278.11	299515.44	0	0	8075.217	0	0	0	106834.625	18830.701	0	0	0	0	0	0	0
Peak_001048	0	0	0	0	0	0	0	0	0	0	0	0	0	0	0	0	0	0	0	0	0	0	0	0	0	0	0	0	0	0	0	0	0	0	0	0	0	0	0	0	0	0	0	0	0	0	0	0	0
Peak_001049	0	77427.65	0	0	0	0	0	0	0	0	0	0	0	0	0	0	0	0	0	0	0	0	0	0	0	0	0	0	302221.78	0	0	0	0	332433.4	0	0	0	0	0	0	102690.086	0	0	0	0	0	0	0	0
Peak_001050	0	0	0	0	0	0	0	0	0	0	0	0	0	0	0	0	0	0	0	0	0	0	0	0	0	0	0	0	0	0	0	0	0	8903.277	0	0	9521.34	0	0	0	0	0	0	0	0	0	0	0	0
Peak_001051	0	0	0	0	0	0	0	0	0	0	0	0	0	0	0	0	0	0	0	0	0	0	0	0	0	0	0	0	113361.555	0	0	0	0	119012.16	0	0	0	0	0	0	0	0	0	0	0	0	0	0	0
Peak_001052	0	348657.97	194105.83	0	0	0	0	0	0	0	0	0	338570.97	0	0	0	0	0	0	0	0	0	0	0	0	0	0	0	758284.2	0	0	0	0	705330.9	0	0	228267.67	0	0	0	838198.5	0	0	0	0	0	0	0	0
Peak_001053	0	21720.135	409918.1	0	0	0	0	0	0	0	0	0	154415.94	0	0	0	0	0	0	0	0	0	0	0	0	0	0	0	266867.7	0	0	0	0	606948.25	0	0	63455.832	0	0	0	571939.94	0	0	0	0	0	0	0	0
Peak_001054	0	243787.34	0	0	0	0	0	0	0	0	0	0	43395.184	0	0	0	0	0	0	0	0	0	0	0	0	0	0	0	820987.9	0	0	0	0	76258.695	0	0	297286.12	0	0	0	244015.69	0	0	0	0	0	0	0	0
Peak_001055	0	0	0	0	0	0	0	0	0	0	0	0	0	0	0	0	0	0	0	0	0	0	0	0	0	0	0	0	121383.24	0	0	0	0	0	0	0	34670.375	0	0	0	0	0	0	0	0	0	0	0	0
Peak_001056	0	0	0	0	0	0	0	0	0	0	0	0	0	0	0	0	0	0	0	0	0	0	0	0	0	0	0	0	0	0	0	0	0	0	0	0	0	0	0	0	0	0	0	0	0	0	0	0	0
Peak_001057	0	0	0	0	0	0	0	0	0	0	0	0	0	0	0	0	0	0	0	0	0	0	0	0	0	0	0	0	0	0	0	0	0	0	0	0	0	0	0	0	0	0	0	0	0	0	0	0	0
Peak_001058	133968.88	126709.34	19365.18	48615.863	92845.17	306065.47	370917.53	127227.79	96712.16	138480.53	199860.14	80169.41	61894.344	283190.28	173047.97	157450.45	208573.94	50060.637	109686.484	171840.1	94429.65	51926.047	233770.33	177017.03	171261.03	66177.83	91163.43	134563.23	193097.66	208778.6	112499.42	243341.95	29067.008	147888.95	0	39460.39	107897.43	110130.39	137413.53	244054.8	216549.22	193719.45	72333.49	327706.88	79486.05	177699.88	206690.69	25248.773	19904.762
Peak_001059	0	0	0	0	0	0	0	0	0	0	0	0	0	0	0	0	0	0	0	0	0	0	0	0	0	0	0	0	0	0	0	0	0	0	0	0	0	0	0	0	0	0	0	0	0	0	0	0	0
Peak_001060	0	0	0	0	0	0	0	0	0	0	0	0	0	0	0	0	0	0	0	0	0	0	0	0	0	0	0	0	0	0	0	0	0	0	0	0	0	0	0	0	0	0	0	0	0	0	0	0	0
Peak_001061	0	6425.7505	0	0	0	0	0	0	0	0	0	0	0	0	0	0	0	0	0	0	0	0	0	0	0	0	0	0	83942.29	0	0	0	0	60757.008	0	0	0	0	0	0	107067.555	0	0	0	0	0	0	0	0
Peak_001062	0	19445.85	0	0	0	0	0	0	0	0	0	0	0	0	0	0	0	0	0	0	0	0	0	0	0	0	0	0	0	0	0	0	0	0	0	0	0	0	0	0	0	0	0	0	0	0	0	0	0
Peak_001063	0	0	166638.44	0	0	0	0	0	0	0	0	0	468104.06	0	0	0	0	0	0	0	0	0	0	0	0	0	0	0	180320.14	0	0	0	0	509190.47	0	0	14674.745	0	0	0	677017.3	0	0	0	0	0	0	0	0
Peak_001064	1071993.8	1138737	609100.3	831743.6	991227.8	1471677.8	1620621.5	1042753.3	1267075.8	991489.1	968095.5	965304.8	1149179.6	995613.3	779447	882991.44	845626.3	1104831.6	1058322.6	901134.6	703389.56	773774.2	863434.56	800961.7	655615.4	936212.6	633539.9	869114.2	897977.9	1111914.8	926555.44	949926.3	813863.6	1002638.7	886890.8	922000.2	1131366.1	980383.06	843867.8	1135721	844085.6	712561.94	1146588.5	936320.06	605618.4	1056643.6	1017415.25	596902.6	922302.06
Peak_001065	204842.7	209675.06	70509.16	78394.5	333538.2	139474	88280.26	364400.38	154959.16	237720.58	157541.92	196755.27	120763.72	131998.23	123080.58	177201.45	136725.4	323553.8	126546.61	154061.97	283994.3	391648.72	228453.52	269064.72	244216.42	117489.58	203619.28	240938.11	180101.53	195090.56	288959.47	156182.1	188297.22	257859.73	179662.25	350428.56	164866.08	250014.08	190089.17	104263.75	222502.61	323010.06	117213.086	193437.5	131695.33	233864.7	252312.83	97557.89	263045.2
Peak_001066	1877151.5	2175667.2	1039636	1670372.1	1278195.5	1974460	2100686.2	1745234.4	1798276	1805021.2	1832815.1	1744372.2	1941014.9	2511691	1725724	1866632.1	2118168	1363118.2	2077836.8	1599396.5	1458102.4	1349707.9	1476088.6	1953937.4	1766457.4	1954053.4	1663934.9	2168782.2	1978224.1	2279375.5	1904910	1905101.6	1622560.6	1627319	1602415.2	1426195.8	2072250.1	1681562.4	1658799.6	1982481.9	2066394.1	1549916.6	1767179	1788774.2	1578985.6	1782393.8	2233435.5	931812.3	963244.5
Peak_001067	25468.062	49838.367	0	0	28946.764	70130.164	60137.617	43753.97	22670.441	29331.688	36603.88	25568.588	27247.7	45191.82	23892.672	21299.139	33934.324	18824.871	26514.352	51010.17	31469.355	44036.25	28990.129	29288.307	55474.39	33783.906	21793.047	32297.285	46232.77	31684.785	50697.004	30204.09	12280.201	51085.14	0	28002.818	42457.875	35244.887	11767.9	19273.92	58211.367	48037.773	12659.449	40842.105	0	27256.691	43025.188	0	0
Peak_001068	0	19475.92	0	0	0	0	0	0	0	0	0	0	0	0	0	0	0	0	0	0	0	0	0	0	0	0	0	0	25386.627	0	0	0	0	81652.28	0	0	55348.867	0	0	0	0	0	0	0	0	0	0	0	0
Peak_001069	13393.307	9061.519	0	0	0	0	5342.1084	4907.3604	6546.6953	0	0	0	16306.573	9038.729	0	0	0	6995.295	11749.579	0	0	7995.2	0	0	0	0	0	0	11500.501	11179.421	0	0	0	0	0	0	40584.234	0	0	0	0	0	0	0	0	0	0	0	0
Peak_001070	683958.44	544929	319621.06	381302.47	453988.03	389685.88	302809.7	600401.6	568829.4	670094.25	607748.1	577811.25	496665.38	489322.7	442229.94	692519.3	506551	281350.3	488888.62	540101.44	697517.44	754424.6	588297.06	752307.8	686551.94	412173.1	507805.44	724889.44	578372	640541.25	620452	563276.75	559153.44	594395	593627.75	630885.94	286460.88	753484.5	579340.7	398227.9	562067.25	850114.25	381473.03	760454.06	361592.22	755431.3	675036.2	243876.77	137048.52
Peak_001071	0	57838.066	0	0	0	0	0	0	0	0	0	0	0	0	0	0	0	0	0	0	0	0	0	0	0	0	0	0	44747.484	0	0	0	0	26228.219	0	0	0	0	0	0	37435.49	0	0	0	0	0	0	0	0
Peak_001072	0	23939.236	0	0	0	0	0	0	0	0	0	0	10520.829	0	0	0	0	0	0	0	0	12607.779	22348.838	0	0	0	0	0	15434.734	0	0	0	0	0	11723.717	7700.658	0	12979.713	0	0	0	0	0	0	0	0	0	0	0
Peak_001073	0	0	0	0	0	0	0	0	0	0	0	0	0	0	0	0	0	0	0	0	0	0	0	0	0	0	0	0	61768.363	0	0	0	0	80436.984	0	0	0	0	0	0	0	0	0	0	0	0	0	0	0
Peak_001074	0	0	0	0	0	13916.103	21352.555	0	0	0	0	0	0	0	0	0	0	0	0	0	0	0	9671.917	0	0	0	0	0	3234.6914	0	0	12197.05	0	0	0	0	0	0	0	0	0	0	0	0	0	0	0	0	0
Peak_001075	0	0	0	0	0	0	0	0	0	0	0	0	0	0	0	0	0	0	0	0	0	0	4446.2397	3087.7258	0	0	0	0	0	0	3661.4546	0	0	0	0	0	0	7013.2856	0	0	0	0	0	0	0	0	0	0	0
Peak_001076	0	11674.196	0	0	0	0	0	0	0	0	0	0	0	0	0	0	0	0	0	0	0	0	0	0	0	0	0	0	0	0	0	0	0	0	0	0	0	0	0	0	7056.1772	0	7820.175	0	0	0	0	0	0
Peak_001077	0	0	0	0	0	8340.0625	0	8783.259	0	0	0	0	0	5171.2446	0	0	0	0	0	0	0	0	0	0	0	0	0	0	0	0	0	0	0	0	0	0	0	0	0	0	10968.123	0	0	0	0	0	0	0	0
Peak_001078	20372.016	19760.809	15595.048	0	10347.223	19436.703	10868.388	15728.221	8796.344	13837.715	14625.303	15530.371	4043.247	11673.172	10103.541	10430.39	0	11479.522	8779.957	12179.972	9012.723	6671.2275	15233.676	17496.395	6658.7397	5839.7334	7694.178	16038.868	11633.368	7567.436	2750.7664	10312.468	8756.783	22094.2	0	8333.444	8533.102	17844.309	7704.1206	7686.2065	15573.924	15443.9795	11414.138	10051.448	8872.266	5805.359	13843.213	13252.217	0
Peak_001079	41649.61	0	0	28702.934	26120.617	0	0	18551.361	38420.164	42385.773	38110.094	60520.742	0	0	51397.332	38752.98	0	16691.264	0	0	39041.69	29548.068	45284.9	0	23001.238	0	54053.516	25654.014	0	0	41268.434	41458.773	24173.553	0	0	26850.74	0	0	20002.428	0	0	46160.684	0	36703.438	0	34809.457	0	39248.2	19762.05
Peak_001080	0	0	0	0	0	0	0	0	0	0	0	0	0	0	0	0	0	0	0	0	0	0	0	0	0	0	0	0	0	0	0	0	0	0	0	0	0	0	0	0	0	0	0	0	0	0	0	0	0
Peak_001081	0	0	0	0	0	0	0	0	0	0	0	0	0	0	0	0	0	0	0	0	0	0	0	0	0	0	0	0	0	0	0	0	0	0	0	0	0	0	0	0	0	0	0	0	0	0	0	0	0
Peak_001082	0	68886.164	0	0	0	0	0	0	0	0	0	0	12401.208	0	0	0	0	0	0	0	0	0	0	0	0	0	0	0	295683.03	0	0	0	0	137218.17	0	0	0	0	0	0	47366.43	0	0	0	0	0	0	0	0
Peak_001083	0	0	0	0	0	0	0	0	0	0	0	0	0	0	0	0	0	0	0	0	0	0	0	0	0	0	0	0	859.3075	0	0	0	0	0	0	0	12644.98	0	0	0	0	0	0	0	0	0	0	0	0
Peak_001084	0	0	0	0	0	0	0	0	0	0	0	0	0	0	0	0	0	0	0	0	0	0	0	0	0	0	0	0	61152.72	0	0	0	0	0	0	0	62980.105	0	0	0	0	0	0	0	0	0	0	0	0
Peak_001085	0	0	0	0	0	0	0	0	0	0	0	0	0	0	0	0	0	0	0	0	0	0	0	0	0	0	0	0	0	0	0	0	0	0	0	0	53927.83	0	0	0	0	0	0	0	0	0	0	0	0
Peak_001086	0	0	0	0	0	0	0	0	0	0	0	0	0	0	0	0	0	0	0	0	0	0	0	0	0	0	0	0	0	0	0	0	0	0	0	0	0	0	0	0	0	0	0	0	0	0	0	0	0
Peak_001087	0	0	0	0	0	0	0	0	0	0	0	0	0	0	0	0	0	0	0	0	0	0	0	0	0	0	0	0	0	0	0	0	0	0	0	0	0	0	0	0	0	0	0	0	0	0	0	0	0
Peak_001088	0	0	0	0	0	0	0	0	0	0	0	0	0	0	0	0	0	0	0	0	0	0	0	0	0	0	0	0	0	0	0	0	0	0	0	0	0	0	0	0	0	0	0	0	0	0	0	0	0
Peak_001089	55229.746	56131.215	9810.401	19714.32	66164.28	109810.15	182165.38	70167.57	43145.277	70745.16	104585.56	29082.488	42819.438	96138.48	84652.56	59002.645	74469.836	32138.66	58009.703	65104.418	35339.17	33881.445	100250.32	78832.766	62991.258	30576.31	38025.14	48848.562	101409.734	88592.48	48573.45	96002.54	10934.378	95866.99	0	42630.48	70162.06	47875.793	38944.805	100160.96	117296.57	86275.86	41167.285	114419.73	30051.248	102332.195	92154.445	8295.019	11808.842
Peak_001090	0	12819.552	0	0	0	0	0	0	0	0	0	0	0	0	0	0	0	0	0	0	0	0	0	0	0	0	0	0	0	0	0	0	0	10291.221	0	0	9423.073	0	0	0	14021.922	0	0	0	0	0	0	0	0
Peak_001091	2702008.5	3215964.2	3336412.8	2478651	2385494.8	2272599.2	2599445.8	1959836.8	2950572.8	2554181.5	3337426	2772454.5	2679470.5	3226199.2	2499989.2	3232985	3000009.2	1975609	2954381.5	2751230.2	2036678.8	2343350	2176957	2961629.8	3281387.5	3257284.8	3024053.8	4226237	3358692	3598507.8	3036696.8	3753510.2	4103237	3663276.5	2706136	2778098.8	3500282.2	3573240.2	3103280.5	3199624.8	2992191	2816955.8	2751247.8	3213056.8	3764662.5	3685323.5	3834854.8	2367573.5	2211465
Peak_001092	20806.094	79028.66	21008.137	0	0	71169.07	84328.43	39279.914	94295.78	0	86881.88	41427.266	40750.918	104763.516	37240.918	53573.824	99787.67	0	67392.984	50737.324	0	0	49371.383	57434.367	91238.836	79022.69	13511.735	96798.945	292924.34	96376.336	46873.992	78251.51	0	95163.53	75504.805	0	229956.83	139645.94	28686.08	71026.3	91520.266	26317.117	79179.83	69753.44	28899.543	115179.086	108576.664	19403.488	13974.276
Peak_001093	0	0	0	0	0	0	0	0	0	0	0	0	0	0	10477.306	26998.129	0	0	0	0	22714.148	14607.263	54588.613	13019.998	26938.451	10092.643	33258.496	41791.848	4368.037	20910.92	29875.863	36580.363	0	73268.86	0	0	62919.73	0	0	0	155068.64	0	0	9911.487	0	0	0	0	0
Peak_001094	14811.497	2917.7383	0	0	18180.94	83590.51	37703.64	19009.273	40768.203	20142.031	37168.215	45657.246	0	38631.234	12447.948	6573.837	14508.062	9042.1455	11067.721	0	0	4392.3735	15739.097	19646.828	14969.426	25319.203	9146.531	23908.31	0	12133.983	8709.08	8781.011	0	3532.7668	0	0	0	0	0	13272.44	1110.9238	6981.5327	0	22275.639	0	26787.326	6985.077	0	0
Peak_001095	0	6297.4688	0	0	0	689.8758	262.15515	0	0	0	0	41.38006	4930.3535	3445.9263	0	0	0	0	0	0	0	0	0	0	0	889.3081	0	2741.1426	126244.01	0	0	0	0	55227.633	0	0	0	0	0	235.59546	30355.373	0	0	0	0	0	0	0	0
Peak_001096	11393.169	6387.616	0	0	34571.332	18202.111	31749.516	5269.1084	0	29459.16	14584.954	0	0	30441.717	15335.213	11123.661	13595.825	0	7838.1865	26807.238	0	10788.542	22527.896	28434.604	17881.512	8648.51	16991.299	0	25426.791	29382.266	11156.134	14770.642	0	48962.266	0	22795.688	20513.84	14003.983	8821.675	46041.23	49167.758	56780.312	0	80176.03	10100.58	66631.35	61883.074	0	0
Peak_001097	17765.107	9163.706	0	0	14624.835	29521.24	23841.162	14181.665	12784.499	23826.572	22743.283	15779.52	11749.291	39888.777	15681.849	24282.861	14658.863	14832.775	32676.107	18214.273	7854.1016	2369.452	14366.018	14562.555	20124.299	20962.652	10156.1455	20622.918	7333.1465	28148.234	15575.476	26019.152	12951.98	18913.615	0	15749.853	26102.844	24904.613	10993.907	42628.01	24640.68	7292.491	28334.873	17615.555	0	24043.758	24041.38	0	0
Peak_001098	0	123600.49	0	0	0	0	0	0	0	0	0	0	51048.09	0	0	0	0	0	0	0	0	0	0	0	0	0	0	0	189750.08	0	0	0	0	9077.1875	0	0	101061.8	0	0	0	0	0	0	0	0	0	0	0	0
Peak_001099	0	0	0	0	0	0	0	0	0	0	16265.865	0	10255.997	0	0	0	0	0	6104.4956	3929.9717	0	0	0	0	0	0	0	23252.576	0	0	0	0	0	5088.6885	3174.3027	0	0	18223.695	0	0	0	0	0	0	0	0	9937.894	0	0
Peak_001100	0	0	0	0	0	0	0	0	0	0	0	0	0	0	0	0	0	0	0	0	0	0	0	0	0	0	0	0	0	0	0	0	0	0	0	0	0	0	0	0	0	0	0	0	0	0	0	0	0
Peak_001101	0	0	0	0	0	0	0	0	0	0	0	0	0	0	0	0	0	0	0	0	0	0	0	0	0	0	0	0	0	0	0	0	0	0	0	0	0	0	0	0	0	0	0	0	0	0	0	0	0
Peak_001102	0	0	0	0	0	0	0	0	0	0	0	0	0	0	0	0	0	0	0	0	0	0	0	0	0	0	0	0	0	0	0	0	0	0	0	0	0	0	0	0	0	0	0	0	0	0	0	0	0
Peak_001103	0	0	0	0	0	0	0	0	0	0	0	0	0	0	0	0	0	0	0	0	0	0	0	0	0	0	0	0	204148.7	0	0	0	0	159020.69	0	0	84184.336	0	0	0	0	0	0	0	0	0	0	0	0
Peak_001104	0	0	0	0	0	0	0	0	0	0	0	0	0	0	0	0	0	0	0	0	0	0	0	0	0	0	0	0	0	0	0	0	0	0	0	0	0	0	0	0	0	0	0	0	0	0	0	0	0
Peak_001105	189803.53	358103.84	192356.45	27662.275	291521	0	0	0	13953.081	90515.08	0	0	0	7914.982	0	64918.715	0	97741.44	189958.31	223460.69	218476.89	307938.8	37271.5	254661.31	49212.473	11120.044	56616.504	53761.645	17149.715	43019.543	97007.36	0	82731.66	264254.84	0	207690.77	0	245006.03	148495.8	47225.34	86059.93	418465.8	81075.164	295860.75	138355.69	196540.1	250695.53	42079.22	0
Peak_001106	0	0	0	0	0	0	0	0	0	0	0	0	0	0	0	0	0	0	0	0	0	0	0	0	0	0	0	0	0	0	0	0	0	0	0	0	0	0	0	0	0	0	0	0	0	0	0	0	0
Peak_001107	0	0	0	0	0	0	0	0	0	0	0	0	0	0	0	0	0	0	0	0	0	0	0	0	0	0	0	0	0	0	0	0	0	0	0	0	0	0	0	0	0	0	0	0	0	0	0	0	0
Peak_001108	0	0	0	0	0	0	0	0	0	0	0	0	0	0	0	0	0	0	0	0	0	0	0	0	0	0	0	0	0	0	0	0	0	0	0	0	0	0	0	0	0	0	0	0	0	0	0	0	0
Peak_001109	4113.7085	12489.268	0	3797.4604	0	9421.539	0	9823.612	13783.5625	0	10307.683	15902.273	17417.37	5425.203	5808.492	0	0	0	10900.807	0	0	0	0	0	5777.721	4025.8406	0	14891.854	0	0	13206.657	10227.461	0	0	0	0	8247.094	0	0	0	12575.101	0	6920.0947	10016.265	0	5482.0923	5721.6694	0	0
Peak_001110	0	0	0	0	0	0	0	0	0	0	0	0	0	0	0	0	0	0	0	0	0	0	0	0	0	0	0	0	0	0	0	0	0	5570.432	0	0	0	0	0	0	0	0	0	0	0	0	0	0	0
Peak_001111	0	111640.13	0	0	12935.459	10810.03	0	18520.607	0	0	25914.225	4909.521	9583.725	0	0	26203.371	9212.979	47164.707	0	18935.752	0	9987.274	0	38327.535	24222.914	13075.406	23452.26	39110.645	241680.42	10425.38	12786.794	19530.814	10166.649	116498.19	18658.59	16307.651	38146.363	25738.979	34418.402	37959.47	100443.55	0	31606.584	18530.783	17173.992	16194.764	0	0	0
Peak_001112	0	0	0	0	0	0	0	0	0	0	0	0	0	0	0	0	0	0	0	0	0	0	0	0	0	0	0	0	49648.29	0	0	0	0	0	0	0	0	0	0	0	0	0	0	0	0	0	0	0	0
Peak_001113	54728.23	68744.43	1648.9843	20141.432	34555.38	101964.516	112327.55	59785.55	57644.746	45999.742	108905.945	59789.19	55910.77	77474.62	43957.207	51581.016	40827.285	27621.203	36567.83	57349.473	44446.242	24896.562	68543.86	53673.71	81636.44	45824.92	44529.004	74527.22	77395.56	70217.69	76694.766	75156.8	14514.046	88600.61	0	13707.593	83374.17	47448.812	43247.348	41157.734	101706.28	82648.84	38131.734	68938.875	12161.076	64195.92	45311.008	0	0
Peak_001114	0	0	0	4662.2856	20594.873	44708.383	43399.457	0	0	9070.104	15898.967	0	13325.987	38827.1	28028.977	7649.71	27079.453	0	21104.807	32267.953	0	0	23517.82	22228.277	23853.338	0	0	14970.69	49220.176	18544.822	0	19637.979	0	28718.69	0	0	9230.777	9754.795	0	29065.885	0	0	8115.888	38380.188	0	23823.846	42829.02	0	0
Peak_001115	0	0	0	0	0	0	0	0	0	0	0	0	0	0	0	0	0	0	0	0	0	0	0	0	0	0	0	0	17316.44	0	0	0	0	0	0	0	0	0	0	0	0	0	0	0	0	0	0	0	0
Peak_001116	0	0	0	0	0	0	0	0	0	0	0	0	0	0	0	0	0	0	0	0	0	0	0	0	0	0	0	0	0	0	0	0	0	0	0	0	12588.224	0	0	0	0	0	0	0	0	0	0	0	0
Peak_001117	0	0	0	0	0	0	0	0	0	0	0	0	0	0	0	0	0	0	0	0	0	0	0	0	0	0	0	0	0	0	0	0	0	0	0	0	0	0	0	0	0	0	0	0	0	0	0	0	0
Peak_001118	0	0	0	0	0	0	0	0	0	0	0	0	0	0	0	0	0	0	0	0	0	0	0	0	0	0	0	0	0	0	0	0	0	0	0	0	0	0	0	0	0	0	0	0	0	0	0	0	0
Peak_001119	0	0	0	0	0	0	0	0	0	0	0	0	0	0	0	0	0	0	0	0	0	0	0	0	0	0	0	0	0	0	0	0	0	0	0	0	0	0	0	0	0	0	0	0	0	0	0	0	0
Peak_001120	0	0	0	0	0	0	0	0	0	0	0	0	0	0	0	0	0	0	0	0	0	0	0	0	0	0	0	0	0	0	0	0	0	0	0	0	0	0	0	0	0	0	0	0	0	0	0	0	0
Peak_001121	0	0	0	0	0	0	0	0	0	0	0	0	0	0	0	0	0	0	0	0	0	0	0	0	0	0	0	0	0	0	0	0	0	0	0	0	0	0	0	0	0	0	0	0	0	0	0	0	0
Peak_001122	0	0	0	0	0	0	0	0	0	0	0	0	0	0	0	0	0	0	0	0	0	0	0	0	0	0	0	0	0	0	0	0	0	0	0	0	0	0	0	0	0	0	0	0	0	0	0	0	0
Peak_001123	0	0	0	0	0	0	0	0	0	0	0	0	0	0	0	0	0	0	0	0	0	0	0	0	0	0	0	0	0	0	0	0	0	0	0	0	0	0	0	0	0	0	0	0	0	0	0	0	0
Peak_001124	0	0	0	0	0	0	0	0	0	0	0	0	0	0	0	0	0	0	0	0	0	0	0	0	0	0	0	0	0	0	0	0	0	0	0	0	0	0	0	0	0	0	0	0	0	0	0	0	0
Peak_001125	0	0	0	0	0	0	0	0	0	0	0	0	0	0	0	0	0	0	0	0	0	0	0	0	0	0	0	0	0	0	0	0	0	0	0	0	0	0	0	0	0	0	0	0	0	0	0	0	0
Peak_001126	0	0	0	0	0	0	0	0	0	0	0	0	0	0	0	0	0	0	0	0	0	0	0	0	0	0	0	0	0	0	0	0	0	0	0	0	0	0	0	0	0	0	0	0	0	0	0	0	0
Peak_001127	0	0	0	0	0	0	0	0	0	0	0	0	0	0	0	0	0	0	0	0	0	0	0	0	0	0	0	0	4373.6997	0	0	0	0	0	0	0	37402.03	0	0	0	0	0	0	0	0	0	0	0	0
Peak_001128	0	0	0	0	0	0	0	0	0	0	0	0	0	0	0	0	0	0	0	0	0	0	0	0	0	0	0	0	4117.503	0	0	0	0	0	0	0	0	0	0	0	0	0	0	0	0	0	0	0	0
Peak_001129	0	0	0	0	0	0	0	0	0	0	0	0	0	0	0	0	0	0	0	0	0	0	0	0	0	0	0	0	0	0	0	0	0	0	0	0	0	0	0	0	0	0	0	0	0	0	0	0	0
Peak_001130	0	12728.807	0	0	0	0	0	0	0	0	0	0	0	0	0	0	0	0	0	0	0	0	0	0	0	0	0	0	34105.543	0	0	0	0	0	0	0	0	0	0	0	0	0	0	0	0	0	0	0	0
Peak_001131	0	0	0	0	0	0	0	0	0	0	0	0	0	0	0	0	0	0	0	0	0	0	0	0	0	0	0	0	0	0	0	0	0	0	0	0	0	0	0	0	0	0	0	0	0	0	0	0	0
Peak_001132	0	0	0	0	0	0	0	0	0	0	0	0	0	0	0	0	0	0	0	0	0	0	0	0	0	0	0	0	0	0	0	0	0	0	0	0	0	0	0	0	0	0	0	0	0	0	0	0	0
Peak_001133	0	0	0	0	0	0	0	0	0	0	0	0	0	0	0	0	0	0	0	0	0	0	0	0	0	0	0	0	0	0	0	0	0	0	0	0	0	0	0	0	0	0	0	0	0	0	0	0	0
Peak_001134	0	0	0	0	0	0	0	0	0	0	0	0	0	0	0	0	0	0	0	0	0	0	0	0	0	0	0	0	0	0	0	0	0	0	0	0	0	0	0	0	0	0	0	0	0	0	0	0	0
Peak_001135	0	0	0	0	0	0	0	0	0	0	0	0	0	0	0	0	0	0	0	0	0	0	0	0	0	0	0	0	0	0	0	0	0	0	0	0	0	0	0	0	0	0	0	0	0	0	0	0	0
Peak_001136	0	11679.825	0	0	4820.223	0	0	0	0	0	0	0	0	0	0	0	0	0	5267.135	0	0	3654.2395	0	0	0	0	0	0	0	0	0	0	0	4779.585	0	7270.579	0	6825.7	0	0	6394.417	8189.224	0	0	0	0	5025.055	0	0
Peak_001137	0	0	0	0	0	0	0	0	0	0	0	0	0	0	0	0	0	0	0	0	0	0	0	0	0	0	0	0	0	0	0	0	0	0	0	0	0	0	0	0	0	0	0	0	0	0	0	0	0
Peak_001138	0	0	0	0	0	0	0	0	0	0	0	0	0	0	0	0	0	0	0	0	0	0	0	0	0	0	0	0	0	0	0	0	0	0	0	0	0	0	0	0	0	0	0	0	0	0	0	0	0
Peak_001139	0	0	0	0	0	0	0	0	0	0	0	0	0	0	0	0	0	0	0	0	0	0	0	0	0	0	0	0	199586.02	0	0	0	0	101734.78	0	0	114257.99	0	0	0	0	0	0	0	0	0	0	0	0
Peak_001140	0	0	0	0	0	0	0	0	0	0	0	0	0	0	0	0	0	0	0	0	0	0	0	0	0	0	0	0	0	0	0	0	0	0	0	0	0	0	0	0	0	0	0	0	0	0	0	0	0
Peak_001141	0	3138.056	0	0	0	0	0	0	0	0	0	0	0	0	0	0	0	0	0	0	0	0	0	0	0	0	0	0	8695.095	0	0	0	0	0	0	0	3229.2273	0	0	0	0	0	0	0	0	0	0	0	0
Peak_001142	0	0	0	0	0	0	0	0	0	0	0	0	0	0	0	0	0	0	0	0	0	0	0	0	0	0	0	0	5331.799	0	0	0	0	0	0	0	0	0	0	0	0	0	0	0	0	0	0	0	0
Peak_001143	0	0	0	0	0	0	0	0	0	0	0	0	0	0	0	0	0	0	0	0	0	0	0	0	0	0	0	0	5331.799	0	0	0	0	0	0	0	0	0	0	0	0	0	0	0	0	0	0	0	0
Peak_001144	0	0	0	0	0	0	0	0	0	0	0	0	0	0	0	0	0	0	0	0	0	0	0	0	0	0	0	0	0	0	0	0	0	0	0	0	0	0	0	0	0	0	0	0	0	0	0	0	0
Peak_001145	0	0	0	0	0	0	0	0	0	0	0	0	0	0	0	0	0	0	0	0	0	0	0	0	0	0	0	0	0	0	0	0	0	0	0	0	0	0	0	0	0	0	0	0	0	0	0	0	0
Peak_001146	0	0	0	0	0	0	0	0	0	0	0	0	0	0	0	0	0	0	0	0	0	0	0	0	0	0	0	0	0	0	0	0	0	0	0	0	0	0	0	0	0	0	0	0	0	0	0	0	0
Peak_001147	0	0	0	0	0	0	0	0	0	0	0	0	0	0	0	0	0	0	0	0	0	0	0	0	0	0	0	0	0	0	0	0	0	0	0	0	0	0	0	0	0	0	0	0	0	0	0	0	0
Peak_001148	0	0	0	0	0	0	0	0	0	0	0	0	0	0	0	0	0	0	0	0	0	0	0	0	0	0	0	0	0	0	0	0	0	0	0	0	13801.944	0	0	0	0	0	0	0	0	0	0	0	0
Peak_001149	0	0	0	0	0	0	0	0	0	0	0	0	0	0	0	0	0	0	0	0	0	0	0	0	0	0	0	0	0	0	0	0	0	0	0	0	0	0	0	0	0	0	0	0	0	0	0	0	0
Peak_001150	0	0	0	0	0	0	0	0	0	0	0	0	0	0	0	0	0	0	0	0	0	0	0	0	0	0	0	0	0	0	0	0	0	0	0	0	0	0	0	0	0	0	0	0	0	0	0	0	0
Peak_001151	0	0	0	0	0	0	0	0	0	0	0	0	0	0	0	0	0	0	0	0	0	0	0	0	0	0	0	0	0	0	0	0	0	0	0	0	0	0	0	0	0	0	0	0	0	0	0	0	0
Peak_001152	0	0	0	0	0	0	0	0	0	0	0	0	0	0	0	0	0	0	0	0	0	0	0	0	0	0	0	0	0	0	0	0	0	0	0	0	0	0	0	0	0	0	0	0	0	0	0	0	0
Peak_001153	0	0	0	0	0	0	0	0	0	0	0	0	0	0	0	0	0	0	0	0	0	0	0	0	0	0	0	0	0	0	0	0	0	0	0	0	0	0	0	0	0	0	0	0	0	0	0	0	0
Peak_001154	0	0	0	0	0	0	0	0	0	0	0	0	0	0	0	0	0	0	0	0	0	0	0	0	0	0	0	0	0	0	0	0	0	0	0	0	0	0	0	0	0	0	0	0	0	0	0	0	0
Peak_001155	0	0	0	0	0	0	0	0	0	0	0	0	0	0	0	0	0	0	0	0	0	0	0	0	0	0	0	0	0	0	0	0	0	0	0	0	0	0	0	0	0	0	0	0	0	0	0	0	0
Peak_001156	0	0	0	0	0	0	0	0	0	0	0	0	0	0	0	0	0	0	0	0	0	0	0	0	0	0	0	0	0	0	0	0	0	0	0	0	0	0	0	0	0	0	0	0	0	0	0	0	0
Peak_001157	0	0	0	0	0	0	0	0	0	0	0	0	0	0	0	0	0	0	0	0	0	0	0	0	0	0	0	0	0	0	0	0	0	0	0	0	0	0	0	0	0	0	0	0	0	0	0	0	0
Peak_001158	0	0	0	0	0	0	0	0	0	0	0	0	0	0	0	0	0	0	0	0	0	0	0	0	0	0	0	0	0	0	0	0	0	0	0	0	0	0	0	0	0	0	0	0	0	0	0	0	0
Peak_001159	0	289263.6	58401.043	0	0	0	0	0	0	0	0	0	546951.8	0	0	0	0	0	0	0	0	0	0	0	0	0	0	0	500140.38	0	0	0	0	1505506.6	0	0	56104.746	0	0	0	732871.25	0	0	0	0	0	0	0	0
Peak_001160	0	0	0	0	0	0	0	0	0	0	0	0	0	0	0	0	0	0	0	0	0	0	0	0	0	0	0	0	0	0	0	0	0	0	0	0	44419.086	0	0	0	0	0	0	0	0	0	0	0	0
Peak_001161	0	0	0	0	0	0	0	0	0	0	0	0	0	0	0	0	0	0	0	0	0	0	0	0	0	0	0	0	0	0	0	0	0	0	0	0	0	0	0	0	0	0	0	0	0	0	0	0	0
Peak_001162	0	0	0	0	0	0	0	0	0	0	0	0	0	0	0	0	0	0	0	0	0	0	0	0	0	0	0	0	0	0	0	0	0	0	0	0	0	0	0	0	0	0	0	0	0	0	0	0	0
Peak_001163	0	0	0	0	0	0	0	0	0	0	0	0	0	0	0	0	0	0	0	0	0	0	0	0	0	0	0	0	0	0	0	0	0	0	0	0	0	0	0	0	0	0	0	0	0	0	0	0	0
Peak_001164	0	0	0	0	0	0	0	0	0	0	0	0	0	0	0	0	0	0	0	0	0	0	0	0	0	0	0	0	63696.72	0	0	0	0	0	0	0	33904.234	0	0	0	0	0	0	0	0	0	0	0	0
Peak_001165	0	0	0	0	0	0	0	0	0	0	0	0	0	0	0	0	0	0	0	0	0	0	0	0	0	0	0	0	0	0	0	0	0	0	0	0	0	0	0	0	0	0	0	0	0	0	0	0	0
Peak_001166	0	0	0	0	0	0	0	0	0	0	0	0	0	0	0	0	0	0	0	0	0	0	0	0	0	0	0	0	0	0	0	0	0	0	0	0	0	0	0	0	0	0	0	0	0	0	0	0	0
Peak_001167	0	0	0	0	0	0	0	0	0	0	0	0	0	0	0	0	0	0	0	0	0	0	0	0	0	0	0	0	0	0	0	0	0	0	0	0	0	0	0	0	0	0	0	0	0	0	0	0	0
Peak_001168	0	0	0	0	0	0	0	0	0	0	0	0	0	0	0	0	0	0	0	0	0	0	0	0	0	0	0	0	0	0	0	0	0	0	0	0	0	0	0	0	0	0	0	0	0	0	0	0	0
Peak_001169	0	0	0	0	0	0	0	0	0	0	0	0	0	0	0	0	0	0	0	0	0	0	0	0	0	0	0	0	0	0	0	0	0	0	0	0	0	0	0	0	0	0	0	0	0	0	0	0	0
Peak_001170	0	0	0	0	0	0	0	0	0	0	0	0	0	0	0	0	0	0	0	0	0	0	0	0	0	0	0	0	0	0	0	0	0	25.775444	0	0	0	0	0	0	0	0	0	0	0	0	0	0	0
Peak_001171	0	0	0	0	0	0	0	0	0	0	0	0	0	0	0	0	0	0	0	0	0	0	0	0	0	0	0	0	94142.03	0	0	0	0	14729.17	0	0	209724.58	0	0	0	0	0	0	0	0	0	0	0	0
Peak_001172	0	0	0	0	0	0	0	0	0	0	0	0	0	0	0	0	0	0	0	0	0	0	0	0	0	0	0	0	0	0	0	0	0	0	0	0	0	0	0	0	0	0	0	0	0	0	0	0	0
Peak_001173	0	0	0	0	0	0	0	0	0	0	0	0	0	0	0	0	0	0	0	0	0	0	0	0	0	0	0	0	0	0	0	0	0	0	0	0	0	0	0	0	0	0	0	0	0	0	0	0	0
Peak_001174	0	0	0	0	0	0	0	0	0	0	0	0	0	0	0	0	0	0	0	0	0	0	0	0	0	0	0	0	0	0	0	0	0	0	0	0	0	0	0	0	0	0	0	0	0	0	0	0	0
Peak_001175	0	0	0	0	0	0	0	0	0	0	0	0	0	0	0	0	0	0	0	0	0	0	0	0	0	0	0	0	0	0	0	0	0	0	0	0	0	0	0	0	0	0	0	0	0	0	0	0	0
Peak_001176	0	0	0	0	0	0	0	0	0	0	0	0	0	0	0	0	0	0	0	0	0	0	0	0	0	0	0	0	0	0	0	0	0	0	0	0	0	0	0	0	0	0	0	0	0	0	0	0	0
Peak_001177	0	0	0	0	0	0	0	0	0	0	0	0	0	0	0	0	0	0	0	0	0	0	0	0	0	0	0	0	0	0	0	0	0	0	0	0	0	0	0	0	0	0	0	0	0	0	0	0	0
Peak_001178	0	0	0	0	0	0	0	0	0	0	0	0	0	0	0	0	0	0	0	0	0	0	0	0	0	0	0	0	0	0	0	0	0	0	0	0	0	0	0	0	0	0	0	0	0	0	0	0	0
Peak_001179	0	0	0	0	0	0	0	0	0	0	0	0	0	0	0	0	0	0	0	0	0	0	0	0	0	0	0	0	0	0	0	0	0	0	0	0	0	0	0	0	0	0	0	0	0	0	0	0	0
Peak_001180	0	0	0	0	0	0	0	0	0	0	0	0	0	0	0	0	0	0	0	0	0	0	0	0	0	0	0	0	0	0	0	0	0	0	0	0	0	0	0	0	0	0	0	0	0	0	0	0	0
Peak_001181	0	0	0	0	0	0	0	0	0	0	0	0	0	0	0	0	0	0	0	0	0	0	0	0	0	0	0	0	0	0	0	0	0	0	0	0	0	0	0	0	0	0	0	0	0	0	0	0	0
Peak_001182	0	0	0	0	0	0	0	0	0	0	0	0	0	0	0	0	0	0	0	0	0	0	0	0	0	0	0	0	0	0	0	0	0	0	0	0	0	0	0	0	0	0	0	0	0	0	0	0	0
Peak_001183	0	0	0	0	0	0	0	0	0	0	0	0	0	0	0	0	0	0	0	0	0	0	0	0	0	0	0	0	0	0	0	0	0	0	0	0	0	0	0	0	0	0	0	0	0	0	0	0	0
Peak_001184	0	0	0	0	0	0	0	0	0	0	0	0	0	0	0	0	0	0	0	0	0	0	0	0	0	0	0	0	0	0	0	0	0	0	0	0	0	0	0	0	0	0	0	0	0	0	0	0	0
Peak_001185	0	0	0	0	0	0	0	0	0	0	0	0	0	0	0	0	0	0	0	0	0	0	0	0	0	0	0	0	0	0	0	0	0	0	0	0	0	0	0	0	0	0	0	0	0	0	0	0	0
Peak_001186	0	3356.629	0	0	0	0	0	0	0	0	0	0	0	0	0	0	0	0	0	0	0	0	0	0	0	0	0	0	0	0	0	0	0	0	0	0	0	0	0	0	975.38983	0	0	0	0	0	0	0	0
Peak_001187	0	0	0	0	0	0	0	0	0	0	0	0	0	0	0	0	0	0	0	0	0	0	0	0	0	0	0	0	0	0	0	0	0	0	0	0	0	0	0	0	0	0	0	0	0	0	0	0	0
Peak_001188	0	0	0	0	0	0	0	0	0	0	0	0	0	0	0	0	0	0	0	0	0	0	0	0	0	0	0	0	0	0	0	0	0	0	0	0	0	0	0	0	0	0	0	0	0	0	0	0	0
Peak_001189	0	0	0	0	0	0	0	0	0	0	0	0	0	0	0	0	0	0	0	0	0	0	0	0	0	0	0	0	0	0	0	0	0	0	0	0	0	0	0	0	0	0	0	0	0	0	0	0	0
Peak_001190	0	0	0	0	0	0	0	0	0	0	0	0	0	0	0	0	0	0	0	0	0	0	0	0	0	0	0	0	0	0	0	0	0	0	0	0	0	0	0	0	0	0	0	0	0	0	0	0	0
Peak_001191	0	0	0	0	0	0	0	0	0	0	0	0	0	0	0	0	0	0	0	0	0	0	0	0	0	0	0	0	0	0	0	0	0	0	0	0	0	0	0	0	0	0	0	0	0	0	0	0	0
Peak_001192	0	87031.414	0	0	0	0	0	0	0	0	0	0	0	0	0	0	0	0	0	0	0	0	0	0	0	0	0	0	261382.69	0	0	0	0	10334.835	0	0	132156.62	0	0	0	4634.9785	0	0	0	0	0	0	0	0
Peak_001193	0	0	0	0	0	0	0	0	0	0	0	0	0	0	0	0	0	0	0	0	0	0	0	0	0	0	0	0	0	0	0	0	0	0	0	0	0	0	0	0	0	0	0	0	0	0	0	0	0
Peak_001194	0	0	0	0	0	0	0	0	0	0	0	0	0	0	0	0	0	0	0	0	0	0	0	0	0	0	0	0	0	0	0	0	0	0	0	0	0	0	0	0	0	0	0	0	0	0	0	0	0
Peak_001195	0	0	0	0	0	0	0	0	0	0	0	0	0	0	0	0	0	0	0	0	0	0	0	0	0	0	0	0	0	0	0	0	0	0	0	0	0	0	0	0	0	0	0	0	0	0	0	0	0
Peak_001196	0	0	0	0	0	0	0	0	0	0	0	0	0	0	0	0	0	0	0	0	0	0	0	0	0	0	0	0	0	0	0	0	0	0	0	0	0	0	0	0	0	0	0	0	0	0	0	0	0
Peak_001197	0	0	0	0	0	0	0	0	0	0	0	0	0	0	0	0	0	0	0	0	0	0	0	0	0	0	0	0	35849.773	0	0	0	0	0	0	0	180386.48	0	0	0	0	0	0	0	0	0	0	0	0
Peak_001198	0	0	0	0	0	0	0	0	0	0	0	0	0	0	0	0	0	0	0	0	0	0	0	0	0	0	0	0	0	0	0	0	0	0	0	0	0	0	0	0	0	0	0	0	0	0	0	0	0
Peak_001199	0	0	0	0	0	0	0	0	0	0	0	0	0	0	0	0	0	0	0	0	0	0	0	0	0	0	0	0	0	0	0	0	0	0	0	0	0	0	0	0	0	0	0	0	0	0	0	0	0
Peak_001200	0	9761.843	0	0	0	0	0	0	0	0	0	0	0	0	0	0	0	0	0	0	0	0	0	0	0	0	0	0	439558.25	0	0	0	0	112344.98	0	0	164955.86	0	0	0	0	0	0	0	0	0	0	0	0
Peak_001201	0	0	0	0	0	0	0	0	0	0	0	0	0	0	0	0	0	0	0	0	0	0	0	0	0	0	0	0	0	0	0	0	0	0	0	0	0	0	0	0	0	0	0	0	0	0	0	0	0
Peak_001202	0	19066.455	0	0	0	0	0	0	0	0	0	0	0	0	0	0	0	0	0	0	0	0	0	0	0	0	0	0	0	0	0	0	0	0	0	0	0	0	0	0	2936.7869	0	0	0	0	0	0	0	0
Peak_001203	0	0	0	0	0	0	0	0	0	0	0	0	0	0	0	0	0	0	0	0	0	0	0	0	0	0	0	0	0	0	0	0	0	0	0	0	0	0	0	0	0	0	0	0	0	0	0	0	0
Peak_001204	0	0	0	0	0	0	0	0	0	0	0	0	0	0	0	0	0	0	0	0	0	0	0	0	0	0	0	0	0	0	0	0	0	0	0	0	0	0	0	0	0	0	0	0	0	0	0	0	0
Peak_001205	0	0	0	0	0	0	0	0	0	0	0	0	0	0	0	0	0	0	0	0	0	0	0	0	0	0	0	0	8473.338	0	0	0	0	0	0	0	0	0	0	0	0	0	0	0	0	0	0	0	0
Peak_001206	0	0	0	0	0	0	0	0	0	0	0	0	0	0	0	0	0	0	0	0	0	0	0	0	0	0	0	0	0	0	0	0	0	0	0	0	0	0	0	0	0	0	0	0	0	0	0	0	0
Peak_001207	0	0	0	0	0	0	0	0	0	0	0	0	0	0	0	0	0	0	0	0	0	0	0	0	0	0	0	0	0	0	0	0	0	0	0	0	0	0	0	0	0	0	0	0	0	0	0	0	0
Peak_001208	0	0	0	0	0	0	0	0	0	0	0	0	0	0	0	0	0	0	0	0	0	0	0	0	0	0	0	0	0	0	0	0	0	0	0	0	0	0	0	0	0	0	0	0	0	0	0	0	0
Peak_001209	0	0	0	0	0	0	0	0	0	0	0	0	0	0	0	0	0	0	0	0	0	0	0	0	0	0	0	0	0	0	0	0	0	0	0	0	0	0	0	0	0	0	0	0	0	0	0	0	0
Peak_001210	0	0	0	0	0	0	0	0	0	0	0	0	0	0	0	0	0	0	0	0	0	0	0	0	0	0	0	0	0	0	0	0	0	0	0	0	0	0	0	0	0	0	0	0	0	0	0	0	0
Peak_001211	0	0	0	0	0	0	0	0	0	0	0	0	0	0	0	0	0	0	0	0	0	0	0	0	0	0	0	0	0	0	0	0	0	0	0	0	0	0	0	0	0	0	0	0	0	0	0	0	0
Peak_001212	0	0	0	0	0	0	0	0	0	0	0	0	0	0	0	0	0	0	0	0	0	0	0	0	0	0	0	0	25153.074	0	0	0	0	0	0	0	48335.42	0	0	0	0	0	0	0	0	0	0	0	0
Peak_001213	0	39981.3	0	0	0	0	0	0	0	0	0	0	0	0	0	0	0	0	0	0	0	0	0	0	0	0	0	0	100282.87	0	0	0	0	0	0	0	47504.64	0	0	0	0	0	0	0	0	0	0	0	0
Peak_001214	0	0	0	0	0	0	0	0	0	0	0	0	0	0	0	0	0	0	0	0	0	0	0	0	0	0	0	0	0	0	0	0	0	0	0	0	0	0	0	0	0	0	0	0	0	0	0	0	0
Peak_001215	0	0	0	0	0	0	0	0	0	0	0	0	0	0	0	0	0	0	0	0	0	0	0	0	0	0	0	0	0	0	0	0	0	0	0	0	0	0	0	0	0	0	0	0	0	0	0	0	0
Peak_001216	0	0	0	0	0	0	0	0	0	0	0	0	0	0	0	0	0	0	0	0	0	0	0	0	0	0	0	0	0	0	0	0	0	0	0	0	0	0	0	0	0	0	0	0	0	0	0	0	0
Peak_001217	0	0	0	0	0	0	0	0	0	0	0	0	0	0	0	0	0	0	0	0	0	0	0	0	0	0	0	0	0	0	0	0	0	0	0	0	0	0	0	0	0	0	0	0	0	0	0	0	0
Peak_001218	0	0	0	0	0	0	0	0	0	0	0	0	0	0	0	0	0	0	0	0	0	0	0	0	0	0	0	0	0	0	0	0	0	0	0	0	0	0	0	0	0	0	0	0	0	0	0	0	0
Peak_001219	0	0	0	0	0	0	0	0	0	0	0	0	0	0	0	0	0	0	0	0	0	0	0	0	0	0	0	0	0	0	0	0	0	0	0	0	0	0	0	0	0	0	0	0	0	0	0	0	0
Peak_001220	0	0	0	0	0	0	0	0	0	0	0	0	0	0	0	0	0	0	0	0	0	0	0	0	0	0	0	0	50130.08	0	0	0	0	0	0	0	0	0	0	0	0	0	0	0	0	0	0	0	0
Peak_001221	0	0	0	0	0	0	0	0	0	0	0	0	0	0	0	0	0	0	0	0	0	0	0	0	0	0	0	0	0	0	0	0	0	0	0	0	0	0	0	0	0	0	0	0	0	0	0	0	0
Peak_001222	0	0	0	0	0	0	0	0	0	0	0	0	0	0	0	0	0	0	0	0	0	0	0	0	0	0	0	0	0	0	0	0	0	0	0	0	0	0	0	0	0	0	0	0	0	0	0	0	0
Peak_001223	0	0	0	0	0	0	0	0	0	0	0	0	0	0	0	0	0	0	0	0	0	0	0	0	0	0	0	0	0	0	0	0	0	0	0	0	0	0	0	0	0	0	0	0	0	0	0	0	0
Peak_001224	0	0	0	0	0	0	0	0	0	0	0	0	0	0	0	0	0	0	0	0	0	0	0	0	0	0	0	0	0	0	0	0	0	0	0	0	0	0	0	0	0	0	0	0	0	0	0	0	0
Peak_001225	0	0	0	0	0	0	0	0	0	0	0	0	0	0	0	0	0	0	0	0	0	0	0	0	0	0	0	0	0	0	0	0	0	0	0	0	0	0	0	0	0	0	0	0	0	0	0	0	0
Peak_001226	0	0	0	0	0	0	0	0	0	0	0	0	0	0	0	0	0	0	0	0	0	0	0	0	0	0	0	0	0	0	0	0	0	0	0	0	0	0	0	0	0	0	0	0	0	0	0	0	0
Peak_001227	0	0	0	0	0	0	0	0	0	0	0	0	0	0	0	0	0	0	0	0	0	0	0	0	0	0	0	0	0	0	0	0	0	0	0	0	0	0	0	0	0	0	0	0	0	0	0	0	0
Peak_001228	0	0	0	0	0	0	0	0	0	0	0	0	0	0	0	0	0	0	0	0	0	0	0	0	0	0	0	0	9160.932	0	0	0	0	0	0	0	0	0	0	0	0	0	0	0	0	0	0	0	0
Peak_001229	0	0	0	0	0	0	0	0	0	0	0	0	0	0	0	0	0	0	0	0	0	0	0	0	0	0	0	0	0	0	0	0	0	0	0	0	0	0	0	0	0	0	0	0	0	0	0	0	0
Peak_001230	0	0	0	0	0	0	0	0	0	0	0	0	0	0	0	0	0	0	0	0	0	0	0	0	0	0	0	0	0	0	0	0	0	0	0	0	0	0	0	0	0	0	0	0	0	0	0	0	0
Peak_001231	0	10897.238	0	0	0	0	0	0	0	0	0	0	0	0	0	0	0	0	0	0	0	0	0	0	0	0	0	0	3859.6406	0	0	0	0	0	0	0	175661.3	0	0	0	0	0	0	0	0	0	0	0	0
Peak_001232	0	0	0	0	0	0	0	0	0	0	0	0	0	0	0	0	0	0	0	0	0	0	0	0	0	0	0	0	0	0	0	0	0	0	0	0	0	0	0	0	0	0	0	0	0	0	0	0	0
Peak_001233	0	0	0	0	0	0	0	0	0	0	0	0	0	0	0	0	0	0	0	0	0	0	0	0	0	0	0	0	21285.562	0	0	0	0	0	0	0	61992.133	0	0	0	0	0	0	0	0	0	0	0	0
Peak_001234	0	0	0	0	0	0	0	0	0	0	0	0	0	0	0	0	0	0	0	0	0	0	0	0	0	0	0	0	0	0	0	0	0	0	0	0	0	0	0	0	0	0	0	0	0	0	0	0	0
Peak_001235	0	80040.836	0	0	0	0	0	0	0	0	0	0	0	0	0	0	0	0	0	0	0	0	0	0	0	0	0	0	91868.33	0	0	0	0	0	0	0	144944.81	0	0	0	0	0	0	0	0	0	0	0	0
Peak_001236	0	0	0	0	0	0	0	0	0	0	0	0	0	0	0	0	0	0	0	0	0	0	0	0	0	0	0	0	0	0	0	0	0	0	0	0	0	0	0	0	0	0	0	0	0	0	0	0	0
Peak_001237	0	0	0	0	0	0	0	0	0	0	0	0	0	0	0	0	0	0	0	0	0	0	0	0	0	0	0	0	0	0	0	0	0	0	0	0	0	0	0	0	0	0	0	0	0	0	0	0	0
Peak_001238	0	0	0	0	0	0	0	0	0	0	0	0	0	0	0	0	0	0	0	0	0	0	0	0	0	0	0	0	0	0	0	0	0	0	0	0	0	0	0	0	0	0	0	0	0	0	0	0	0
Peak_001239	0	0	0	0	0	0	0	0	0	0	0	0	0	0	0	0	0	0	0	0	0	0	0	0	0	0	0	0	0	0	0	0	0	0	0	0	0	0	0	0	0	0	0	0	0	0	0	0	0
Peak_001240	0	0	0	0	0	0	0	0	0	0	0	0	0	0	0	0	0	0	0	0	0	0	0	0	0	0	0	0	0	0	0	0	0	0	0	0	0	0	0	0	0	0	0	0	0	0	0	0	0
Peak_001241	0	0	0	0	0	0	0	0	0	0	0	0	0	0	0	0	0	0	0	0	0	0	0	0	0	0	0	0	0	0	0	0	0	0	0	0	0	0	0	0	0	0	0	0	0	0	0	0	0
Peak_001242	0	0	0	0	0	0	0	0	0	0	0	0	0	0	0	0	0	0	0	0	0	0	0	0	0	0	0	0	384577.78	0	0	0	0	0	0	0	175454.03	0	0	0	21522.4	0	0	0	0	0	0	0	0
Peak_001243	0	70113.13	0	0	0	0	0	0	0	0	0	0	0	0	0	0	0	0	0	0	0	0	0	0	0	0	0	0	69963.93	0	0	0	0	0	0	0	7903.5205	0	0	0	0	0	0	0	0	0	0	0	0
Peak_001244	0	0	0	0	0	0	0	0	0	0	0	0	0	0	0	0	0	0	0	0	0	0	0	0	0	0	0	0	0	0	0	0	0	0	0	0	0	0	0	0	0	0	0	0	0	0	0	0	0
Peak_001245	0	0	0	0	0	0	0	0	0	0	0	0	0	0	0	0	0	0	0	0	0	0	0	0	0	0	0	0	0	0	0	0	0	0	0	0	0	0	0	0	0	0	0	0	0	0	0	0	0
Peak_001246	0	0	0	0	0	0	0	0	0	0	0	0	0	0	0	0	0	0	0	0	0	0	0	0	0	0	0	0	0	0	0	0	0	0	0	0	0	0	0	0	0	0	0	0	0	0	0	0	0
Peak_001247	0	0	0	0	0	0	0	0	0	0	0	0	0	0	0	0	0	0	0	0	0	0	0	0	0	0	0	0	0	0	0	0	0	0	0	0	0	0	0	0	0	0	0	0	0	0	0	0	0
Peak_001248	0	0	0	0	0	0	0	0	0	0	0	0	0	0	0	0	0	0	0	0	0	0	0	0	0	0	0	0	16258.367	0	0	0	0	0	0	0	63820.027	0	0	0	0	0	0	0	0	0	0	0	0
Peak_001249	0	0	0	0	0	0	0	0	0	0	0	0	0	0	0	0	0	0	0	0	0	0	0	0	0	0	0	0	0	0	0	0	0	0	0	0	0	0	0	0	0	0	0	0	0	0	0	0	0
Peak_001250	0	0	0	0	0	0	0	0	0	0	0	0	0	0	0	0	0	0	0	0	0	0	0	0	0	0	0	0	0	0	0	0	0	0	0	0	0	0	0	0	0	0	0	0	0	0	0	0	0
Peak_001251	0	0	0	0	0	0	0	0	0	0	0	0	0	0	0	0	0	0	0	0	0	0	0	0	0	0	0	0	0	0	0	0	0	0	0	0	0	0	0	0	0	0	0	0	0	0	0	0	0
Peak_001252	0	0	0	0	0	0	0	0	0	0	0	0	0	0	0	0	0	0	0	0	0	0	0	0	0	0	0	0	0	0	0	0	0	0	0	0	0	0	0	0	0	0	0	0	0	0	0	0	0
Peak_001253	0	0	0	0	0	0	0	0	0	0	0	0	0	0	0	0	0	0	0	0	0	0	0	0	0	0	0	0	0	0	0	0	0	0	0	0	0	0	0	0	0	0	0	0	0	0	0	0	0
Peak_001254	0	0	0	0	0	0	0	0	0	0	0	0	0	0	0	0	0	0	0	0	0	0	0	0	0	0	0	0	0	0	0	0	0	0	0	0	0	0	0	0	0	0	0	0	0	0	0	0	0
Peak_001255	0	0	0	0	0	0	0	0	0	0	0	0	0	0	0	0	0	0	0	0	0	0	0	0	0	0	0	0	0	0	0	0	0	0	0	0	0	0	0	0	0	0	0	0	0	0	0	0	0
Peak_001256	0	0	0	0	0	0	0	0	0	0	0	0	0	0	0	0	0	0	0	0	0	0	0	0	0	0	0	0	0	0	0	0	0	0	0	0	0	0	0	0	0	0	0	0	0	0	0	0	0
Peak_001257	0	0	0	0	0	0	0	0	0	0	0	0	0	0	0	0	0	0	0	0	0	0	0	0	0	0	0	0	0	0	0	0	0	0	0	0	0	0	0	0	0	0	0	0	0	0	0	0	0
Peak_001258	0	0	0	0	0	0	0	0	0	0	0	0	0	0	0	0	0	0	0	0	0	0	0	0	0	0	0	0	411032.9	0	0	0	0	0	0	0	25764.256	0	0	0	0	0	0	0	0	0	0	0	0
Peak_001259	0	0	0	0	0	0	0	0	0	0	0	0	0	0	0	0	0	0	0	0	0	0	0	0	0	0	0	0	0	0	0	0	0	0	0	0	77001.73	0	0	0	0	0	0	0	0	0	0	0	0
Peak_001260	0	0	0	0	0	0	0	0	0	0	0	0	0	0	0	0	0	0	0	0	0	0	0	0	0	0	0	0	0	0	0	0	0	0	0	0	24693.742	0	0	0	0	0	0	0	0	0	0	0	0
Peak_001261	0	203685.75	0	0	0	0	0	0	0	0	0	0	0	0	0	0	0	0	0	0	0	0	0	0	0	0	0	0	0	0	0	0	0	0	0	0	0	0	0	0	11816.99	0	0	0	0	0	0	0	0
Peak_001262	0	0	0	0	0	0	0	0	0	0	0	0	0	0	0	0	0	0	0	0	0	0	0	0	0	0	0	0	0	0	0	0	0	0	0	0	0	0	0	0	0	0	0	0	0	0	0	0	0
Peak_001263	0	0	0	0	0	0	0	0	0	0	0	0	0	0	0	0	0	0	0	0	0	0	0	0	0	0	0	0	0	0	0	0	0	0	0	0	0	0	0	0	0	0	0	0	0	0	0	0	0
Peak_001264	0	0	0	0	0	0	0	0	0	0	0	0	0	0	0	0	0	0	0	0	0	0	0	0	0	0	0	0	21597.9	0	0	0	0	0	0	0	0	0	0	0	0	0	0	0	0	0	0	0	0
Peak_001265	0	0	0	0	0	0	0	0	0	0	0	0	0	0	0	0	0	0	0	0	0	0	0	0	0	0	0	0	0	0	0	0	0	0	0	0	0	0	0	0	0	0	0	0	0	0	0	0	0
Peak_001266	0	0	0	0	0	0	0	0	0	0	0	0	0	0	0	0	0	0	0	0	0	0	0	0	0	0	0	0	0	0	0	0	0	0	0	0	0	0	0	0	0	0	0	0	0	0	0	0	0
Peak_001267	0	0	0	0	0	0	0	0	0	0	0	0	0	0	0	0	0	0	0	0	0	0	0	0	0	0	0	0	0	0	0	0	0	0	0	0	0	0	0	0	0	0	0	0	0	0	0	0	0
Peak_001268	0	0	0	0	0	0	0	0	0	0	0	0	0	0	0	0	0	0	0	0	0	0	0	0	0	0	0	0	0	0	0	0	0	0	0	0	35596.152	0	0	0	0	0	0	0	0	0	0	0	0
Peak_001269	0	0	0	0	0	0	0	0	0	0	0	0	0	0	0	0	0	0	0	0	0	0	0	0	0	0	0	0	0	0	0	0	0	0	0	0	0	0	0	0	0	0	0	0	0	0	0	0	0
Peak_001270	0	0	0	0	0	0	0	0	0	0	0	0	0	0	0	0	0	0	0	0	0	0	0	0	0	0	0	0	0	0	0	0	0	0	0	0	72117.95	0	0	0	0	0	0	0	0	0	0	0	0
Peak_001271	0	0	0	0	0	0	0	0	0	0	0	0	0	0	0	0	0	0	0	0	0	0	0	0	0	0	0	0	0	0	0	0	0	0	0	0	0	0	0	0	0	0	0	0	0	0	0	0	0
Peak_001272	0	0	0	0	0	0	0	0	0	0	0	0	0	0	0	0	0	0	0	0	0	0	0	0	0	0	0	0	0	0	0	0	0	0	0	0	0	0	0	0	0	0	0	0	0	0	0	0	0
Peak_001273	0	0	0	0	0	0	0	0	0	0	0	0	0	0	0	0	0	0	0	0	0	0	0	0	0	0	0	0	0	0	0	0	0	0	0	0	0	0	0	0	0	0	0	0	0	0	0	0	0
Peak_001274	0	0	0	0	0	0	0	0	0	0	0	0	0	0	0	0	0	0	0	0	0	0	0	0	0	0	0	0	0	0	0	0	0	0	0	0	0	0	0	0	0	0	0	0	0	0	0	0	0
Peak_001275	0	0	0	0	0	0	0	0	0	0	0	0	0	0	0	0	0	0	0	0	0	0	0	0	0	0	0	0	0	0	0	0	0	0	0	0	0	0	0	0	0	0	0	0	0	0	0	0	0
Peak_001276	0	0	0	0	0	0	0	0	0	0	0	0	0	0	0	0	0	0	0	0	0	0	0	0	0	0	0	0	0	0	0	0	0	0	0	0	112751.586	0	0	0	0	0	0	0	0	0	0	0	0
Peak_001277	0	0	0	0	0	0	0	0	0	0	0	0	0	0	0	0	0	0	0	0	0	0	0	0	0	0	0	0	0	0	0	0	0	0	0	0	0	0	0	0	0	0	0	0	0	0	0	0	0
Peak_001278	0	0	0	0	0	0	0	0	0	0	0	0	0	0	0	0	0	0	0	0	0	0	0	0	0	0	0	0	0	0	0	0	0	0	0	0	0	0	0	0	0	0	0	0	0	0	0	0	0
Peak_001279	0	0	0	0	0	0	0	0	0	0	0	0	0	0	0	0	0	0	0	0	0	0	0	0	0	0	0	0	95978.484	0	0	0	0	0	0	0	25677.693	0	0	0	0	0	0	0	0	0	0	0	0
Peak_001280	0	0	0	0	0	0	0	0	0	0	0	0	0	0	0	0	0	0	0	0	0	0	0	0	0	0	0	0	0	0	0	0	0	0	0	0	0	0	0	0	0	0	0	0	0	0	0	0	0
Peak_001281	0	0	0	0	0	0	0	0	0	0	0	0	0	0	0	0	0	0	0	0	0	0	0	0	0	0	0	0	0	0	0	0	0	0	0	0	0	0	0	0	0	0	0	0	0	0	0	0	0
Peak_001282	0	0	0	0	0	0	0	0	0	0	0	0	0	0	0	0	0	0	0	0	0	0	0	0	0	0	0	0	0	0	0	0	0	0	0	0	0	0	0	0	0	0	0	0	0	0	0	0	0
Peak_001283	0	0	0	0	0	0	0	0	0	0	0	0	0	0	0	0	0	0	0	0	0	0	0	0	0	0	0	0	113431.97	0	0	0	0	0	0	0	0	0	0	0	0	0	0	0	0	0	0	0	0
Peak_001284	0	0	0	0	0	0	0	0	0	0	0	0	0	0	0	0	0	0	0	0	0	0	0	0	0	0	0	0	0	0	0	0	0	0	0	0	0	0	0	0	0	0	0	0	0	0	0	0	0
Peak_001285	0	0	0	0	0	0	0	0	0	0	0	0	0	0	0	0	0	0	0	0	0	0	0	0	0	0	0	0	0	0	0	0	0	0	0	0	0	0	0	0	0	0	0	0	0	0	0	0	0
Peak_001286	0	0	0	0	0	0	0	0	0	0	0	0	0	0	0	0	0	0	0	0	0	0	0	0	0	0	0	0	0	0	0	0	0	0	0	0	0	0	0	0	0	0	0	0	0	0	0	0	0
Peak_001287	0	0	0	0	0	0	0	0	0	0	0	0	0	0	0	0	0	0	0	0	0	0	0	0	0	0	0	0	0	0	0	0	0	0	0	0	0	0	0	0	0	0	0	0	0	0	0	0	0
Peak_001288	0	0	0	0	0	0	0	0	0	0	0	0	0	0	0	0	0	0	0	0	0	0	0	0	0	0	0	0	41323.004	0	0	0	0	0	0	0	0	0	0	0	0	0	0	0	0	0	0	0	0
Peak_001289	0	0	0	0	0	0	0	0	0	0	0	0	0	0	0	0	0	0	0	0	0	0	0	0	0	0	0	0	0	0	0	0	0	0	0	0	0	0	0	0	0	0	0	0	0	0	0	0	0
Peak_001290	0	0	0	0	0	0	0	0	0	0	0	0	0	0	0	0	0	0	0	0	0	0	0	0	0	0	0	0	217648.73	0	0	0	0	0	0	0	0	0	0	0	0	0	0	0	0	0	0	0	0
Peak_001291	0	0	0	0	0	0	0	0	0	0	0	0	0	0	0	0	0	0	0	0	0	0	0	0	0	0	0	0	0	0	0	0	0	0	0	0	0	0	0	0	0	0	0	0	0	0	0	0	0
Peak_001292	0	0	0	0	0	0	0	0	0	0	0	0	0	0	0	0	0	0	0	0	0	0	0	0	0	0	0	0	0	0	0	0	0	0	0	0	12773.154	0	0	0	0	0	0	0	0	0	0	0	0
Peak_001293	0	0	0	0	0	0	0	0	0	0	0	0	0	0	0	0	0	0	0	0	0	0	0	0	0	0	0	0	0	0	0	0	0	0	0	0	0	0	0	0	0	0	0	0	0	0	0	0	0
Peak_001294	0	333443.28	4485.0825	0	0	0	0	0	0	0	0	0	37488.47	0	0	0	0	0	0	0	0	0	0	0	0	0	0	0	448154.53	0	0	0	0	53078.426	0	0	369384.7	0	0	0	18018.084	0	0	0	0	0	0	0	0
Peak_001295	0	0	0	0	0	0	0	0	0	0	0	0	0	0	0	0	0	0	0	0	0	0	0	0	0	0	0	0	0	0	0	0	0	0	0	0	14469.207	0	0	0	5673.018	0	0	0	0	0	0	0	0
Peak_001296	0	0	0	0	0	0	0	0	0	0	0	0	0	0	0	0	0	0	0	0	0	0	0	0	0	0	0	0	0	0	0	0	0	0	0	0	0	0	0	0	0	0	0	0	0	0	0	0	0
Peak_001297	0	0	0	0	0	0	0	0	0	0	0	0	0	0	0	0	0	0	0	0	0	0	0	0	0	0	0	0	0	0	0	0	0	0	0	0	0	0	0	0	0	0	0	0	0	0	0	0	0
Peak_001298	0	0	0	0	0	0	0	0	0	0	0	0	0	0	0	0	0	0	0	0	0	0	0	0	0	0	0	0	0	0	0	0	0	0	0	0	0	0	0	0	0	0	0	0	0	0	0	0	0
Peak_001299	0	0	0	0	0	0	0	0	0	0	0	0	0	0	0	0	0	0	0	0	0	0	0	0	0	0	0	0	194489.9	0	0	0	0	0	0	0	0	0	0	0	0	0	0	0	0	0	0	0	0
Peak_001300	0	0	0	0	0	0	0	0	0	0	0	0	0	0	0	0	0	0	0	0	0	0	0	0	0	0	0	0	0	0	0	0	0	0	0	0	110079.086	0	0	0	0	0	0	0	0	0	0	0	0
Peak_001301	0	0	0	0	0	0	0	0	0	0	0	0	0	0	0	0	0	0	0	0	0	0	0	0	0	0	0	0	12089.198	0	0	0	0	0	0	0	0	0	0	0	0	0	0	0	0	0	0	0	0
Peak_001302	0	0	0	0	0	0	0	0	0	0	0	0	0	0	0	0	0	0	0	0	0	0	0	0	0	0	0	0	0	0	0	0	0	0	0	0	0	0	0	0	0	0	0	0	0	0	0	0	0
Peak_001303	0	0	0	0	0	0	0	0	0	0	0	0	0	0	0	0	0	0	0	0	0	0	0	0	0	0	0	0	0	0	0	0	0	0	0	0	0	0	0	0	0	0	0	0	0	0	0	0	0
Peak_001304	0	0	0	0	0	0	0	0	0	0	0	0	0	0	0	0	0	0	0	0	0	0	0	0	0	0	0	0	0	0	0	0	0	0	0	0	0	0	0	0	0	0	0	0	0	0	0	0	0
Peak_001305	0	0	0	0	0	0	0	0	0	0	0	0	0	0	0	0	0	0	0	0	0	0	0	0	0	0	0	0	0	0	0	0	0	0	0	0	0	0	0	0	0	0	0	0	0	0	0	0	0
Peak_001306	0	0	0	0	0	0	0	0	0	0	0	0	0	0	0	0	0	0	0	0	0	0	0	0	0	0	0	0	0	0	0	0	0	0	0	0	0	0	0	0	0	0	0	0	0	0	0	0	0
Peak_001307	0	0	0	0	0	0	0	0	0	0	0	0	0	0	0	0	0	0	0	0	0	0	0	0	0	0	0	0	79374.45	0	0	0	0	0	0	0	32903.21	0	0	0	0	0	0	0	0	0	0	0	0
Peak_001308	0	4590.2593	0	0	0	0	0	0	0	0	0	0	0	0	0	0	0	0	0	0	0	0	0	0	0	0	0	0	0	0	0	0	0	0	0	0	7312.804	0	0	0	0	0	0	0	0	0	0	0	0
Peak_001309	0	0	0	0	0	0	0	0	0	0	0	0	0	0	0	0	0	0	0	0	0	0	0	0	0	0	0	0	0	0	0	0	0	0	0	0	0	0	0	0	0	0	0	0	0	0	0	0	0
Peak_001310	0	0	0	0	0	0	0	0	0	0	0	0	0	0	0	0	0	0	0	0	0	0	0	0	0	0	0	0	0	0	0	0	0	0	0	0	0	0	0	0	0	0	0	0	0	0	0	0	0
Peak_001311	9998.061	0	0	3381.4585	8487.162	0	0	13483.249	0	10644.797	0	9036.05	0	0	13883.035	0	0	11449.078	0	0	4443.0933	0	5737.249	0	0	0	6837.251	0	0	0	6165.8335	0	0	0	0	13627.264	0	0	0	0	0	8858.852	0	0	0	0	0	4247.994	5555.9004
Peak_001312	0	36402.375	0	0	0	0	0	0	0	0	0	0	0	0	0	0	0	0	0	0	0	0	0	0	0	0	0	0	0	0	0	0	0	0	0	0	0	0	0	0	0	0	0	0	0	0	0	0	0
Peak_001313	0	0	0	0	0	0	0	0	0	0	0	0	0	0	0	0	0	0	0	0	0	0	0	0	0	0	0	0	0	0	0	0	0	0	0	0	0	0	0	0	0	0	0	0	0	0	0	0	0
Peak_001314	0	0	0	0	0	0	0	0	0	0	0	0	0	0	0	0	0	0	0	0	0	0	0	0	0	0	0	0	0	0	0	0	0	0	0	0	0	0	0	0	0	0	0	0	0	0	0	0	0
Peak_001315	0	0	0	0	0	0	0	0	0	0	0	0	0	0	0	0	0	0	0	0	0	0	0	0	0	0	0	0	0	0	0	0	0	0	0	0	0	0	0	0	0	0	0	0	0	0	0	0	0
Peak_001316	0	0	0	0	0	0	0	0	0	0	0	0	0	0	0	0	0	0	0	0	0	0	0	0	0	0	0	0	0	0	0	0	0	0	0	0	0	0	0	0	0	0	0	0	0	0	0	0	0
Peak_001317	0	0	0	0	0	0	0	0	0	0	0	0	0	0	0	0	0	0	0	0	0	0	0	0	0	0	0	0	0	0	0	0	0	0	0	0	0	0	0	0	0	0	0	0	0	0	0	0	0
Peak_001318	14903.879	0	0	18875.676	0	0	0	0	0	0	0	0	0	0	0	0	0	0	0	0	0	0	0	0	0	0	17361.773	0	330166.38	0	0	0	27503.465	0	0	0	130679.336	0	0	0	0	0	0	0	0	0	0	38415.45	29005.56
Peak_001319	0	0	0	0	0	0	0	0	0	0	0	0	0	0	0	0	0	0	0	0	0	0	0	0	0	0	0	0	0	0	0	0	0	0	0	0	0	0	0	0	0	0	0	0	0	0	0	0	0
Peak_001320	0	0	0	0	0	0	0	0	0	0	0	0	0	0	0	0	0	0	0	0	0	0	0	0	0	0	0	0	0	0	0	0	0	0	0	0	0	0	0	0	0	0	0	0	0	0	0	0	0
Peak_001321	0	0	0	0	0	0	0	0	0	0	0	0	0	0	0	0	0	0	0	0	0	0	0	0	0	0	0	0	0	0	0	0	0	0	0	0	0	0	0	0	0	0	0	0	0	0	0	0	0
Peak_001322	0	0	7340.14	0	0	0	0	0	0	0	0	0	0	0	0	0	0	0	0	0	0	0	0	0	0	0	0	0	0	0	0	0	0	0	0	0	0	0	0	0	0	0	4637.0396	0	0	0	0	0	0
Peak_001323	0	0	0	0	0	0	0	0	0	0	0	0	0	0	0	0	0	0	0	0	0	0	0	0	0	0	0	0	0	0	0	0	0	0	0	0	0	0	0	0	0	0	0	0	0	0	0	0	0
Peak_001324	0	0	0	0	0	0	0	0	0	0	0	0	0	0	0	0	0	0	0	0	0	0	0	0	0	0	0	0	0	0	0	0	0	0	0	0	15360.641	0	0	0	0	0	0	0	0	0	0	0	0
Peak_001325	0	0	0	0	0	0	0	0	0	0	0	0	0	0	0	0	0	0	0	0	0	0	0	0	0	0	0	0	18846.799	0	0	0	0	0	0	0	59993.504	0	0	0	0	0	0	0	0	0	0	0	0
Peak_001326	0	0	0	0	0	0	0	0	0	0	0	0	0	0	0	0	0	0	0	0	0	0	0	0	0	0	0	0	0	0	0	0	0	0	0	0	0	0	0	0	0	0	0	0	0	0	0	0	0
Peak_001327	0	0	0	0	0	0	0	0	0	0	0	0	0	0	0	0	0	0	0	0	0	0	0	0	0	0	0	0	71016.664	0	0	0	0	0	0	0	27509.246	0	0	0	0	0	0	0	0	0	0	0	0
Peak_001328	166085.45	168100.05	137064.95	126232.3	182288.61	99394.92	93927.02	111078.21	126671.086	135758.53	131322.98	126235.89	103730.984	113153.81	120300.305	155569.7	154755.64	133424.61	122210.47	148022.7	172342.44	178137.9	132345.7	171312.5	158621.17	129917.984	151865.02	149850.4	151445.95	162897.34	149588.17	136846.17	183267.25	159903.31	157445.1	170630.55	131162.16	202222.83	173593.86	166383.67	191050.42	172411.2	168458.52	188522.12	174181.73	183771.23	208938.61	16574.479	6665.385
Peak_001329	0	96762.89	0	0	0	0	0	0	0	0	0	0	0	0	0	0	0	0	0	0	0	0	0	0	0	0	0	0	114.69792	0	0	0	0	0	0	0	51249.797	0	0	0	0	0	0	0	0	0	0	0	0
Peak_001330	0	0	0	0	0	0	0	0	0	0	0	0	0	0	0	0	0	0	0	0	0	0	0	0	0	0	0	0	0	0	0	0	0	0	0	0	0	0	0	0	0	0	0	0	0	0	0	0	0
Peak_001331	0	0	0	0	0	0	0	0	0	0	0	0	0	0	0	0	0	0	0	0	0	0	0	0	0	0	0	0	0	0	0	0	0	0	0	0	0	0	0	0	0	0	0	0	0	0	0	0	0
Peak_001332	0	0	0	0	0	0	0	0	0	0	0	0	0	0	0	0	0	0	0	0	0	0	0	0	0	0	0	0	0	0	0	0	0	0	0	0	0	0	0	0	0	0	0	0	0	0	0	0	0
Peak_001333	0	0	0	0	0	0	0	0	0	0	0	0	0	0	0	0	0	0	0	0	0	0	0	0	0	0	0	0	0	0	0	0	0	0	0	0	0	0	0	0	0	0	0	0	0	0	0	0	0
Peak_001334	0	0	0	0	0	0	0	0	0	0	0	0	0	0	0	0	0	0	0	0	0	0	0	0	0	0	0	0	0	0	0	0	0	0	0	0	0	0	0	0	0	0	0	0	0	0	0	0	0
Peak_001335	0	0	0	0	0	0	0	0	0	0	0	0	0	0	0	0	0	0	0	0	0	0	0	0	0	0	0	0	0	0	0	0	0	0	0	0	0	0	0	0	0	0	0	0	0	0	0	0	0
Peak_001336	0	0	0	0	0	0	0	0	0	0	0	0	0	0	0	0	0	0	0	0	0	0	0	0	0	0	0	0	0	0	0	0	0	0	0	0	0	0	0	0	0	0	0	0	0	0	0	0	0
Peak_001337	0	0	0	0	0	0	0	0	0	0	0	0	0	0	0	0	0	0	0	0	0	0	0	0	0	0	0	0	0	0	0	0	0	0	0	0	0	0	0	0	0	0	0	0	0	0	0	0	0
Peak_001338	0	0	0	0	0	0	0	0	0	0	0	0	0	0	0	0	0	0	0	0	0	0	0	0	0	0	0	0	0	0	0	0	0	0	0	0	0	0	0	0	0	0	0	0	0	0	0	0	0
Peak_001339	0	0	0	0	0	0	0	0	0	0	0	0	0	0	0	0	0	0	0	0	0	0	0	0	0	0	0	0	0	0	0	0	0	0	0	0	0	0	0	0	0	0	0	0	0	0	0	0	0
Peak_001340	0	0	0	0	0	0	0	0	0	0	0	0	0	0	0	0	0	0	0	0	0	0	0	0	0	0	0	0	33606.875	0	0	0	0	0	0	0	25141.906	0	0	0	0	0	0	0	0	0	0	0	0
Peak_001341	0	0	0	0	0	0	0	0	0	0	0	0	0	0	0	0	0	0	0	0	0	0	0	0	0	0	0	0	0	0	0	0	0	0	0	0	0	0	0	0	0	0	0	0	0	0	0	0	0
Peak_001342	0	0	0	0	0	0	0	0	0	0	0	0	0	0	0	0	0	0	0	0	0	0	0	0	0	0	0	0	0	0	0	0	0	0	0	0	0	0	0	0	0	0	0	0	0	0	0	0	0
Peak_001343	0	0	0	0	0	0	0	0	0	0	0	0	0	0	0	0	0	0	0	0	0	0	0	0	0	0	0	0	0	0	0	0	0	0	0	0	0	0	0	0	0	0	0	0	0	0	0	0	0
Peak_001344	0	0	0	0	0	0	0	0	0	0	0	0	0	0	0	0	0	0	0	0	0	0	0	0	0	0	0	0	34873.977	0	0	0	0	0	0	0	0	0	0	0	0	0	0	0	0	0	0	0	0
Peak_001345	0	0	0	0	0	0	0	0	0	0	0	0	0	0	0	0	0	0	0	0	0	0	0	0	0	0	0	0	0	0	0	0	0	0	0	0	20085.729	0	0	0	0	0	0	0	0	0	0	0	0
Peak_001346	0	0	0	0	0	0	0	0	0	0	0	0	0	0	0	0	0	0	0	0	0	0	0	0	0	0	0	0	0	0	0	0	0	0	0	0	0	0	0	0	0	0	0	0	0	0	0	0	0
Peak_001347	0	8515.488	0	0	0	0	0	0	0	0	0	0	0	0	0	0	0	0	0	0	0	0	0	0	0	0	0	0	0	0	0	0	0	0	0	0	7129.816	0	0	0	8251.319	0	0	0	0	0	0	0	0
Peak_001348	0	0	0	0	0	0	0	0	0	0	0	0	0	0	0	0	0	0	0	0	0	0	0	0	0	0	0	0	76617.125	0	0	0	0	0	0	0	0	0	0	0	0	0	0	0	0	0	0	0	0
Peak_001349	0	0	0	0	0	0	0	0	0	0	0	0	0	0	0	0	0	0	0	0	0	0	0	0	0	0	0	0	0	0	0	0	0	0	0	0	0	0	0	0	0	0	0	0	0	0	0	0	0
Peak_001350	0	0	0	0	0	0	0	0	0	0	0	0	0	0	0	0	0	0	0	0	0	0	0	0	0	0	0	0	0	0	0	0	0	0	0	0	0	0	0	0	0	0	0	0	0	0	0	0	0
Peak_001351	0	0	0	0	0	0	0	0	0	0	0	0	0	0	0	0	0	0	0	0	0	0	0	0	0	0	0	0	0	0	0	0	0	0	0	0	0	0	0	0	0	0	0	0	0	0	0	0	0
Peak_001352	0	0	0	0	0	0	0	0	0	0	0	0	0	0	0	0	0	0	0	0	0	0	0	0	0	0	0	0	0	0	0	0	0	0	0	0	0	0	0	0	0	0	0	0	0	0	0	0	0
Peak_001353	0	0	0	0	0	0	0	0	0	0	0	0	0	0	0	0	0	0	0	0	0	0	0	0	0	0	0	0	0	0	0	0	0	0	0	0	0	0	0	0	0	0	0	0	0	0	0	0	0
Peak_001354	0	0	0	0	0	0	0	0	0	0	0	0	0	0	0	0	0	0	0	0	0	0	0	0	0	0	0	0	0	0	0	0	0	0	0	0	0	0	0	0	0	0	0	0	0	0	0	0	0
Peak_001355	0	0	0	0	0	0	0	0	0	0	0	0	0	0	0	0	0	0	0	0	0	0	0	0	0	0	0	0	0	0	0	0	0	0	0	0	0	0	0	0	0	0	0	0	0	0	0	0	0
Peak_001356	0	0	0	0	0	0	0	0	0	0	0	0	0	0	0	0	0	0	0	0	0	0	0	0	0	0	0	0	0	0	0	0	0	0	0	0	0	0	0	0	0	0	0	0	0	0	0	0	0
Peak_001357	0	0	0	0	0	0	0	0	0	0	0	0	0	0	0	0	0	0	0	0	0	0	0	0	0	0	0	0	0	0	0	0	0	0	0	0	0	0	0	0	0	0	0	0	0	0	0	0	0
Peak_001358	0	0	0	0	0	0	0	0	0	0	0	0	0	0	0	0	0	0	0	0	0	0	0	0	0	0	0	0	0	0	0	0	0	0	0	0	0	0	0	0	0	0	0	0	0	0	0	0	0
Peak_001359	0	0	0	0	0	0	0	0	0	0	0	0	0	0	0	0	0	0	0	0	0	0	0	0	0	0	0	0	0	0	0	0	0	0	0	0	0	0	0	0	0	0	0	0	0	0	0	0	0
Peak_001360	0	0	0	0	0	0	0	0	0	0	0	0	0	0	0	0	0	0	0	0	0	0	0	0	0	0	0	0	0	0	0	0	0	0	0	0	0	0	0	0	0	0	0	0	0	0	0	0	0
Peak_001361	0	0	0	0	0	0	0	0	0	0	0	0	0	0	0	0	0	0	0	0	0	0	0	0	0	0	0	0	0	0	0	0	0	0	0	0	0	0	0	0	0	0	0	0	0	0	0	0	0
Peak_001362	0	0	0	0	0	0	0	0	0	0	0	0	0	0	0	0	0	0	0	0	0	0	0	0	0	0	0	0	0	0	0	0	0	0	0	0	0	0	0	0	0	0	0	0	0	0	0	0	0
Peak_001363	0	0	0	0	0	0	0	0	0	0	0	0	0	0	0	0	0	0	0	0	0	0	0	0	0	0	0	0	0	0	0	0	0	0	0	0	0	0	0	0	0	0	0	0	0	0	0	0	0
Peak_001364	0	0	0	0	0	0	0	0	0	0	0	0	0	0	0	0	0	0	0	0	0	0	0	0	0	0	0	0	0	0	0	0	0	0	0	0	0	0	0	0	0	0	0	0	0	0	0	0	0
Peak_001365	0	32119.723	0	0	0	0	0	0	0	0	0	0	0	0	0	0	0	0	0	0	0	0	0	0	0	0	0	0	32337.271	0	0	0	0	0	0	0	3938.2002	0	0	0	0	0	0	0	0	0	0	0	0
Peak_001366	0	0	0	0	0	0	0	0	0	0	0	0	0	0	0	0	0	0	0	0	0	0	0	0	0	0	0	0	42208.76	0	0	0	0	0	0	0	0	0	0	0	0	0	0	0	0	0	0	0	0
Peak_001367	0	0	0	0	0	0	0	0	0	0	0	0	0	0	0	0	0	0	0	0	0	0	0	0	0	0	0	0	0	0	0	0	0	0	0	0	0	0	0	0	0	0	0	0	0	0	0	0	0
Peak_001368	0	0	0	0	0	0	0	0	0	0	0	0	0	0	0	0	0	0	0	0	0	0	0	0	0	0	0	0	0	0	0	0	0	0	0	0	0	0	0	0	0	0	0	0	0	0	0	0	0
Peak_001369	0	0	0	0	0	0	0	0	0	0	0	0	0	0	0	0	0	0	0	0	0	0	0	0	0	0	0	0	0	0	0	0	0	0	0	0	0	0	0	0	0	0	0	0	0	0	0	0	0
Peak_001370	0	0	0	0	0	0	0	0	0	0	0	0	0	0	0	0	0	0	0	0	0	0	0	0	0	0	0	0	0	0	0	0	0	0	0	0	0	0	0	0	0	0	0	0	0	0	0	0	0
Peak_001371	0	0	0	0	0	0	0	0	0	0	0	0	0	0	0	0	0	0	0	0	0	0	0	0	0	0	0	0	0	0	0	0	0	0	0	0	0	0	0	0	0	0	0	0	0	0	0	0	0
Peak_001372	0	0	0	0	0	0	0	0	0	0	0	0	0	0	0	0	0	0	0	0	0	0	0	0	0	0	0	0	0	0	0	0	0	0	0	0	0	0	0	0	0	0	0	0	0	0	0	0	0
Peak_001373	0	0	0	0	0	0	0	0	0	0	0	0	0	0	0	0	0	0	0	0	0	0	0	0	0	0	0	0	0	0	0	0	0	0	0	0	8787.884	0	0	0	0	0	0	0	0	0	0	0	0
Peak_001374	0	0	0	0	0	0	0	0	0	0	0	0	0	0	0	0	0	0	0	0	0	0	0	0	0	0	0	0	0	0	0	0	0	0	0	0	0	0	0	0	0	0	0	0	0	0	0	0	0
Peak_001375	0	0	0	0	0	0	0	0	0	0	0	0	0	0	0	0	0	0	0	0	0	0	0	0	0	0	0	0	0	0	0	0	0	0	0	0	0	0	0	0	0	0	0	0	0	0	0	0	0
Peak_001376	0	0	0	0	0	0	0	0	0	0	0	0	0	0	0	0	0	0	0	0	0	0	0	0	0	0	0	0	0	0	0	0	0	0	0	0	0	0	0	0	0	0	0	0	0	0	0	0	0
Peak_001377	0	0	0	0	0	0	0	0	0	0	0	0	0	0	0	0	0	0	0	0	0	0	0	0	0	0	0	0	210055	0	0	0	0	0	0	0	0	0	0	0	0	0	0	0	0	0	0	0	0
Peak_001378	0	0	0	0	0	0	0	0	0	0	0	0	0	0	0	0	0	0	0	0	0	0	0	0	0	0	0	0	0	0	0	0	0	0	0	0	0	0	0	0	0	0	0	0	0	0	0	0	0
Peak_001379	0	0	0	0	0	0	0	0	0	0	0	0	0	0	0	0	0	0	0	0	0	0	0	0	0	0	0	0	110049.25	0	0	0	0	0	0	0	0	0	0	0	0	0	0	0	0	0	0	0	0
Peak_001380	0	0	0	0	0	0	0	0	0	0	0	0	0	0	0	0	0	0	0	0	0	0	0	0	0	0	0	0	0	0	0	0	0	0	0	0	0	0	0	0	0	0	0	0	0	0	0	0	0
Peak_001381	0	0	0	0	0	0	0	0	0	0	0	0	0	0	0	0	0	0	0	0	0	0	0	0	0	0	0	0	0	0	0	0	0	0	0	0	0	0	0	0	0	0	0	0	0	0	0	0	0
Peak_001382	0	0	0	0	0	0	0	0	0	0	0	0	0	0	0	0	0	0	0	0	0	0	0	0	0	0	0	0	0	0	0	0	0	0	0	0	0	0	0	0	0	0	0	0	0	0	0	0	0
Peak_001383	0	0	0	0	0	0	0	0	0	0	0	0	0	0	0	0	0	0	0	0	0	0	0	0	0	0	0	0	0	0	0	0	0	0	0	0	0	0	0	0	0	0	0	0	0	0	0	0	0
Peak_001384	0	0	0	0	0	0	0	0	0	0	0	0	0	0	0	0	0	0	0	0	0	0	0	0	0	0	0	0	0	0	0	0	0	0	0	0	0	0	0	0	0	0	0	0	0	0	0	0	0
Peak_001385	0	0	0	0	0	0	0	0	0	0	0	0	0	0	0	0	0	0	0	0	0	0	0	0	0	0	0	0	0	0	0	0	0	0	0	0	0	0	0	0	0	0	0	0	0	0	0	0	0
Peak_001386	0	0	0	0	0	0	0	0	0	0	0	0	0	0	0	0	0	0	0	0	0	0	0	0	0	0	0	0	0	0	0	0	0	0	0	0	0	0	0	0	0	0	0	0	0	0	0	0	0
Peak_001387	0	0	0	0	0	0	0	0	0	0	0	0	0	0	0	0	0	0	0	0	0	0	0	0	0	0	0	0	0	0	0	0	0	0	0	0	4420.943	0	0	0	0	0	0	0	0	0	0	0	0
Peak_001388	0	0	0	0	0	0	0	0	0	0	0	0	0	0	0	0	0	0	0	0	0	0	0	0	0	0	0	0	109100.695	0	0	0	0	0	0	0	0	0	0	0	0	0	0	0	0	0	0	0	0
Peak_001389	0	0	0	0	0	0	0	0	0	0	0	0	0	0	0	0	0	0	0	0	0	0	0	0	0	0	0	0	0	0	0	0	0	0	0	0	0	0	0	0	0	0	0	0	0	0	0	0	0
Peak_001390	0	0	0	0	0	0	0	0	0	0	0	0	0	0	0	0	0	0	0	0	0	0	0	0	0	0	0	0	12034.459	0	0	0	0	0	0	0	0	0	0	0	0	0	0	0	0	0	0	0	0
Peak_001391	0	36561.38	0	0	0	0	0	0	0	0	0	0	0	0	0	0	0	0	0	0	0	0	0	0	0	0	0	0	266690	0	0	0	0	0	0	0	6524.536	0	0	0	0	0	0	0	0	0	0	0	0
Peak_001392	0	0	0	0	0	0	0	0	0	0	0	0	0	0	0	0	0	0	0	0	0	0	0	0	0	0	0	0	0	0	0	0	0	0	0	0	0	0	0	0	0	0	0	0	0	0	0	0	0
Peak_001393	0	0	0	0	0	0	0	0	0	0	0	0	0	0	0	0	0	0	0	0	0	0	0	0	0	0	0	0	0	0	0	0	0	0	0	0	0	0	0	0	0	0	0	0	0	0	0	0	0
Peak_001394	0	0	0	0	0	0	0	0	0	0	0	0	0	0	0	0	0	0	0	0	0	0	0	0	0	0	0	0	0	0	0	0	0	0	0	0	0	0	0	0	0	0	0	0	0	0	0	0	0
Peak_001395	0	0	0	0	0	0	0	0	0	0	0	0	0	0	0	0	0	0	0	0	0	0	0	0	0	0	0	0	0	0	0	0	0	0	0	0	0	0	0	0	0	0	0	0	0	0	0	0	0
Peak_001396	0	0	0	0	0	0	0	0	0	0	0	0	0	0	0	0	0	0	0	0	0	0	0	0	0	0	0	0	0	0	0	0	0	0	0	0	0	0	0	0	0	0	0	0	0	0	0	0	0
Peak_001397	0	0	0	0	0	0	0	0	0	0	0	0	0	0	0	0	0	0	0	0	0	0	0	0	0	0	0	0	0	0	0	0	0	0	0	0	0	0	0	0	0	0	0	0	0	0	0	0	0
Peak_001398	0	0	0	0	0	0	0	0	0	0	0	0	0	0	0	0	0	0	0	0	0	0	0	0	0	0	0	0	0	0	0	0	0	0	0	0	0	0	0	0	0	0	0	0	0	0	0	0	0
Peak_001399	0	7972.9604	0	0	0	0	0	0	0	0	0	0	0	0	0	0	0	0	0	0	0	0	0	0	0	0	0	0	0	0	0	0	0	0	0	0	0	0	0	0	0	0	0	0	0	0	0	0	0
Peak_001400	0	0	0	0	0	0	0	0	0	0	0	0	0	0	0	0	0	0	0	0	0	0	0	0	0	0	0	0	0	0	0	0	0	0	0	0	0	0	0	0	0	0	0	0	0	0	0	0	0
Peak_001401	0	0	0	0	0	0	0	0	0	0	0	0	0	0	0	0	0	0	0	0	0	0	0	0	0	0	0	0	0	0	0	0	0	0	0	0	0	0	0	0	0	0	0	0	0	0	0	0	0
Peak_001402	0	0	0	0	0	0	0	0	0	0	0	0	0	0	0	0	0	0	0	0	0	0	0	0	0	0	0	0	0	0	0	0	0	0	0	0	0	0	0	0	0	0	0	0	0	0	0	0	0
Peak_001403	0	0	0	0	0	0	0	0	0	0	0	0	0	0	0	0	0	0	0	0	0	0	0	0	0	0	0	0	0	0	0	0	0	0	0	0	0	0	0	0	0	0	0	0	0	0	0	0	0
Peak_001404	0	0	0	0	0	0	0	0	0	0	0	0	0	0	0	0	0	0	0	0	0	0	0	0	0	0	0	0	0	0	0	0	0	0	0	0	0	0	0	0	0	0	0	0	0	0	0	0	0
Peak_001405	0	0	0	0	0	0	0	0	0	0	0	0	0	0	0	0	0	0	0	0	0	0	0	0	0	0	0	0	0	0	0	0	0	0	0	0	0	0	0	0	0	0	0	0	0	0	0	0	0
Peak_001406	0	0	0	0	0	0	0	0	0	0	0	0	0	0	0	0	0	0	0	0	0	0	0	0	0	0	0	0	0	0	0	0	0	0	0	0	0	0	0	0	0	0	0	0	0	0	0	0	0
Peak_001407	0	0	0	0	0	0	0	0	0	0	0	0	0	0	0	0	0	0	0	0	0	0	0	0	0	0	0	0	0	0	0	0	0	0	0	0	0	0	0	0	0	0	0	0	0	0	0	0	0
Peak_001408	0	0	0	0	0	0	0	0	0	0	0	0	0	0	0	0	0	0	0	0	0	0	0	0	0	0	0	0	0	0	0	0	0	0	0	0	0	0	0	0	0	0	0	0	0	0	0	0	0
Peak_001409	0	0	0	0	0	0	0	0	0	0	0	0	0	0	0	0	0	0	0	0	0	0	0	0	0	0	0	0	0	0	0	0	0	0	0	0	0	0	0	0	0	0	0	0	0	0	0	0	0
Peak_001410	0	0	0	0	0	0	0	0	0	0	0	0	0	0	0	0	0	0	0	0	0	0	0	0	0	0	0	0	0	0	0	0	0	0	0	0	0	0	0	0	0	0	0	0	0	0	0	0	0
Peak_001411	0	0	0	0	0	0	0	0	0	0	0	0	0	0	0	0	0	0	0	0	0	0	0	0	0	0	0	0	0	0	0	0	0	0	0	0	0	0	0	0	0	0	0	0	0	0	0	0	0
Peak_001412	0	0	0	0	0	0	0	0	0	0	0	0	0	0	0	0	0	0	0	0	0	0	0	0	0	0	0	0	0	0	0	0	0	0	0	0	0	0	0	0	0	0	0	0	0	0	0	0	0
Peak_001413	0	0	0	0	0	0	0	0	0	0	0	0	0	0	0	0	0	0	0	0	0	0	0	0	0	0	0	0	0	0	0	0	0	0	0	0	0	0	0	0	0	0	0	0	0	0	0	0	0
Peak_001414	0	0	0	0	0	0	0	0	0	0	0	0	0	0	0	0	0	0	0	0	0	0	0	0	0	0	0	0	0	0	0	0	0	0	0	0	0	0	0	0	0	0	0	0	0	0	0	0	0
Peak_001415	0	0	0	0	0	0	0	0	0	0	0	0	0	0	0	0	0	0	0	0	0	0	0	0	0	0	0	0	0	0	0	0	0	0	0	0	0	0	0	0	0	0	0	0	0	0	0	0	0
Peak_001416	0	0	0	0	0	0	0	0	0	0	0	0	0	0	0	0	0	0	0	0	0	0	0	0	0	0	0	0	0	0	0	0	0	0	0	0	0	0	0	0	0	0	0	0	0	0	0	0	0
Peak_001417	0	0	0	0	0	0	0	0	0	0	0	0	0	0	0	0	0	0	0	0	0	0	0	0	0	0	0	0	0	0	0	0	0	0	0	0	0	0	0	0	0	0	0	0	0	0	0	0	0
Peak_001418	0	0	0	0	0	0	0	0	0	0	0	0	0	0	0	0	0	0	0	0	0	0	0	0	0	0	0	0	0	0	0	0	0	0	0	0	0	0	0	0	0	0	0	0	0	0	0	0	0
Peak_001419	0	0	0	0	0	0	0	0	0	0	0	0	0	0	0	0	0	0	0	0	0	0	0	0	0	0	0	0	2480.5535	0	0	0	0	0	0	0	0	0	0	0	0	0	0	0	0	0	0	0	0
Peak_001420	0	0	0	0	0	0	0	0	0	0	0	0	0	0	0	0	0	0	0	0	0	0	0	0	0	0	0	0	0	0	0	0	0	0	0	0	0	0	0	0	0	0	0	0	0	0	0	0	0
Peak_001421	0	0	0	0	0	0	0	0	0	0	0	0	0	0	0	0	0	0	0	0	0	0	0	0	0	0	0	0	0	0	0	0	0	0	0	0	0	0	0	0	0	0	0	0	0	0	0	0	0
Peak_001422	0	0	0	0	0	0	0	0	0	0	0	0	0	0	0	0	0	0	0	0	0	0	0	0	0	0	0	0	0	0	0	0	0	0	0	0	0	0	0	0	0	0	0	0	0	0	0	0	0
Peak_001423	0	0	0	0	0	0	0	0	0	0	0	0	0	0	0	0	0	0	0	0	0	0	0	0	0	0	0	0	0	0	0	0	0	0	0	0	0	0	0	0	0	0	0	0	0	0	0	0	0
Peak_001424	0	0	0	0	0	0	0	0	0	0	0	0	0	0	0	0	0	0	0	0	0	0	0	0	0	0	0	0	0	0	0	0	0	0	0	0	0	0	0	0	0	0	0	0	0	0	0	0	0
Peak_001425	0	0	0	0	0	0	0	0	0	0	0	0	0	0	0	0	0	0	0	0	0	0	0	0	0	0	0	0	0	0	0	0	0	0	0	0	0	0	0	0	0	0	0	0	0	0	0	0	0
Peak_001426	0	0	0	0	0	0	0	0	0	0	0	0	0	0	0	0	0	0	0	0	0	0	0	0	0	0	0	0	0	0	0	0	0	0	0	0	0	0	0	0	0	0	0	0	0	0	0	0	0
Peak_001427	0	0	0	0	0	0	0	0	0	0	0	0	0	0	0	0	0	0	0	0	0	0	0	0	0	0	0	0	0	0	0	0	0	0	0	0	0	0	0	0	0	0	0	0	0	0	0	0	0
Peak_001428	0	0	0	0	0	0	0	0	0	0	0	0	0	0	0	0	0	0	0	0	0	0	0	0	0	0	0	0	211521.02	0	0	0	0	0	0	0	0	0	0	0	0	0	0	0	0	0	0	0	0
Peak_001429	0	0	0	0	0	0	0	0	0	0	0	0	0	0	0	0	0	0	0	0	0	0	0	0	0	0	0	0	0	0	0	0	0	0	0	0	0	0	0	0	0	0	0	0	0	0	0	0	0
Peak_001430	0	0	0	0	0	0	0	0	0	0	0	0	0	0	0	0	0	0	0	0	0	0	0	0	0	0	0	0	0	0	0	0	0	0	0	0	0	0	0	0	0	0	0	0	0	0	0	0	0
Peak_001431	0	0	0	0	0	0	0	0	0	0	0	0	0	0	0	0	0	0	0	0	0	0	0	0	0	0	0	0	0	0	0	0	0	0	0	0	0	0	0	0	0	0	0	0	0	0	0	0	0
Peak_001432	0	0	0	0	0	0	0	0	0	0	0	0	0	0	0	0	0	0	0	0	0	0	0	0	0	0	0	0	0	0	0	0	0	0	0	0	0	0	0	0	0	0	0	0	0	0	0	0	0
Peak_001433	0	0	0	0	0	0	0	0	0	0	0	0	0	0	0	0	0	0	0	0	0	0	0	0	0	0	0	0	0	0	0	0	0	0	0	0	0	0	0	0	0	0	0	0	0	0	0	0	0
Peak_001434	0	0	0	0	0	0	0	0	0	0	0	0	0	0	0	0	0	0	0	0	0	0	0	0	0	0	0	0	0	0	0	0	0	0	0	0	0	0	0	0	0	0	0	0	0	0	0	0	0
Peak_001435	0	0	0	0	0	0	0	0	0	0	0	0	0	0	0	0	0	0	0	0	0	0	0	0	0	0	0	0	0	0	0	0	0	0	0	0	0	0	0	0	0	0	0	0	0	0	0	0	0
Peak_001436	0	0	0	0	0	0	0	0	0	0	0	0	0	0	0	0	0	0	0	0	0	0	0	0	0	0	0	0	0	0	0	0	0	0	0	0	0	0	0	0	0	0	0	0	0	0	0	0	0
Peak_001437	0	0	0	0	0	0	0	0	0	0	0	0	0	0	0	0	0	0	0	0	0	0	0	0	0	0	0	0	0	0	0	0	0	0	0	0	0	0	0	0	0	0	0	0	0	0	0	0	0
Peak_001438	0	0	0	0	0	0	0	0	0	0	0	0	0	0	0	0	0	0	0	0	0	0	0	0	0	0	0	0	0	0	0	0	0	0	0	0	0	0	0	0	0	0	0	0	0	0	0	0	0
Peak_001439	0	0	0	0	0	0	0	0	0	0	0	0	0	0	0	0	0	0	0	0	0	0	0	0	0	0	0	0	0	0	0	0	0	0	0	0	0	0	0	0	0	0	0	0	0	0	0	0	0
Peak_001440	0	0	0	0	0	0	0	0	0	0	0	0	0	0	0	0	0	0	0	0	0	0	0	0	0	0	0	0	0	0	0	0	0	0	0	0	0	0	0	0	0	0	0	0	0	0	0	0	0
Peak_001441	0	0	0	0	0	0	0	0	0	0	0	0	0	0	0	0	0	0	0	0	0	0	0	0	0	0	0	0	0	0	0	0	0	0	0	0	0	0	0	0	0	0	0	0	0	0	0	0	0
Peak_001442	0	0	0	0	0	0	0	0	0	0	0	0	0	0	0	0	0	0	0	0	0	0	0	0	0	0	0	0	0	0	0	0	0	0	0	0	0	0	0	0	0	0	0	0	0	0	0	0	0
Peak_001443	0	0	0	0	0	0	0	0	0	0	0	0	0	0	0	0	0	0	0	0	0	0	0	0	0	0	0	0	0	0	0	0	0	0	0	0	0	0	0	0	0	0	0	0	0	0	0	0	0
Peak_001444	0	0	0	0	0	0	0	0	0	0	0	0	0	0	0	0	0	0	0	0	0	0	0	0	0	0	0	0	0	0	0	0	0	0	0	0	0	0	0	0	0	0	0	0	0	0	0	0	0
Peak_001445	0	0	0	0	0	0	0	0	0	0	0	0	0	0	0	0	0	0	0	0	0	0	0	0	0	0	0	0	0	0	0	0	0	0	0	0	0	0	0	0	0	0	0	0	0	0	0	0	0
Peak_001446	0	0	0	0	0	0	0	0	0	0	0	0	0	0	0	0	0	0	0	0	0	0	0	0	0	0	0	0	0	0	0	0	0	0	0	0	0	0	0	0	0	0	0	0	0	0	0	0	0
Peak_001447	0	0	0	0	0	0	0	0	0	0	0	0	0	0	0	0	0	0	0	0	0	0	0	0	0	0	0	0	0	0	0	0	0	0	0	0	0	0	0	0	0	0	0	0	0	0	0	0	0
Peak_001448	0	0	0	0	0	0	0	0	0	0	0	0	0	0	0	0	0	0	0	0	0	0	0	0	0	0	0	0	0	0	0	0	0	0	0	0	0	0	0	0	0	0	0	0	0	0	0	0	0
Peak_001449	0	0	0	0	0	0	0	0	0	0	0	0	0	0	0	0	0	0	0	0	0	0	0	0	0	0	0	0	16266.576	0	0	0	0	0	0	0	1117.3896	0	0	0	0	0	0	0	0	0	0	0	0
Peak_001450	0	0	0	0	0	0	0	0	0	0	0	0	0	0	0	0	0	0	0	0	0	0	0	0	0	0	0	0	0	0	0	0	0	0	0	0	0	0	0	0	0	0	0	0	0	0	0	0	0
Peak_001451	0	0	0	0	0	0	0	0	0	0	0	0	0	0	0	0	0	0	0	0	0	0	0	0	0	0	0	0	0	0	0	0	0	0	0	0	0	0	0	0	0	0	0	0	0	0	0	0	0
Peak_001452	0	0	0	0	0	0	0	0	0	0	0	0	0	0	0	0	0	0	0	0	0	0	0	0	0	0	0	0	0	0	0	0	0	0	0	0	0	0	0	0	0	0	0	0	0	0	0	0	0
Peak_001453	0	0	0	0	0	0	0	0	0	0	0	0	0	0	0	0	0	0	0	0	0	0	0	0	0	0	0	0	0	0	0	0	0	0	0	0	6892.546	0	0	0	0	0	0	0	0	0	0	0	0
Peak_001454	0	0	0	0	0	0	0	0	0	0	0	0	0	0	0	0	0	0	0	0	0	0	0	0	0	0	0	0	0	0	0	0	0	0	0	0	0	0	0	0	0	0	0	0	0	0	0	0	0
Peak_001455	0	0	0	0	0	0	0	0	0	0	0	0	0	0	0	0	0	0	0	0	0	0	0	0	0	0	0	0	0	0	0	0	0	0	0	0	0	0	0	0	0	0	0	0	0	0	0	0	0
Peak_001456	0	0	0	0	0	0	0	0	0	0	0	0	0	0	0	0	0	0	0	0	0	0	0	0	0	0	0	0	0	0	0	0	0	0	0	0	0	0	0	0	0	0	0	0	0	0	0	0	0
Peak_001457	0	0	0	0	0	0	0	0	0	0	0	0	0	0	0	0	0	0	0	0	0	0	0	0	0	0	0	0	0	0	0	0	0	0	0	0	0	0	0	0	0	0	0	0	0	0	0	0	0
Peak_001458	0	0	0	0	0	0	0	0	0	0	0	0	0	0	0	0	0	0	0	0	0	0	0	0	0	0	0	0	0	0	0	0	0	0	0	0	0	0	0	0	0	0	0	0	0	0	0	0	0
Peak_001459	0	0	0	0	0	0	0	0	0	0	0	0	0	0	0	0	0	0	0	0	0	0	0	0	0	0	0	0	0	0	0	0	0	0	0	0	0	0	0	0	0	0	0	0	0	0	0	0	0
Peak_001460	0	0	0	0	0	0	0	0	0	0	0	0	0	0	0	0	0	0	0	0	0	0	0	0	0	0	0	0	0	0	0	0	0	0	0	0	0	0	0	0	0	0	0	0	0	0	0	0	0
Peak_001461	0	0	0	0	0	0	0	0	0	0	0	0	0	0	0	0	0	0	0	0	0	0	0	0	0	0	0	0	0	0	0	0	0	0	0	0	0	0	0	0	0	0	0	0	0	0	0	0	0
Peak_001462	0	764.7642	0	0	0	0	0	0	0	0	0	0	0	0	0	0	0	0	0	0	0	0	0	0	0	0	0	0	8173.197	0	0	0	0	0	0	0	4449.2075	0	0	0	0	0	0	0	0	0	0	0	0
Peak_001463	0	0	0	0	0	0	0	0	0	0	0	0	0	0	0	0	0	0	0	0	0	0	0	0	0	0	0	0	0	0	0	0	0	0	0	0	0	0	0	0	0	0	0	0	0	0	0	0	0
Peak_001464	0	0	0	0	0	0	0	0	0	0	0	0	0	0	0	0	0	0	0	0	0	0	0	0	0	0	0	0	0	0	0	0	0	0	0	0	0	0	0	0	0	0	0	0	0	0	0	0	0
Peak_001465	0	0	0	0	0	0	0	0	0	0	0	0	0	0	0	0	0	0	0	0	0	0	0	0	0	0	0	0	0	0	0	0	0	0	0	0	0	0	0	0	0	0	0	0	0	0	0	0	0
Peak_001466	0	0	0	0	0	0	0	0	0	0	0	0	0	0	0	0	0	0	0	0	0	0	0	0	0	0	0	0	2987.3203	0	0	0	0	0	0	0	0	0	0	0	0	0	0	0	0	0	0	0	0
Peak_001467	0	0	0	0	0	0	0	0	0	0	0	0	0	0	0	0	0	0	0	0	0	0	0	0	0	0	0	0	0	0	0	0	0	0	0	0	0	0	0	0	0	0	0	0	0	0	0	0	0
Peak_001468	0	0	0	0	0	0	0	0	0	0	0	0	0	0	0	0	0	0	0	0	0	0	0	0	0	0	0	0	0	0	0	0	0	0	0	0	0	0	0	0	0	0	0	0	0	0	0	0	0
Peak_001469	0	79198.68	0	0	0	0	0	0	0	0	0	0	0	0	0	0	0	0	0	0	0	0	0	0	0	0	0	0	67747.63	0	0	0	0	0	0	0	14334.52	0	0	0	0	0	0	0	0	0	0	0	0
Peak_001470	0	0	0	0	0	0	0	0	0	0	0	0	0	0	0	0	0	0	0	0	0	0	0	0	0	0	0	0	3424.082	0	0	0	0	0	0	0	0	0	0	0	0	0	0	0	0	0	0	0	0
Peak_001471	0	0	0	0	0	0	0	0	0	0	0	0	0	0	0	0	0	0	0	0	0	0	0	0	0	0	0	0	0	0	0	0	0	0	0	0	0	0	0	0	0	0	0	0	0	0	0	0	0
Peak_001472	0	0	0	0	0	0	0	0	0	0	0	0	0	0	0	0	0	0	0	0	0	0	0	0	0	0	0	0	0	0	0	0	0	0	0	0	0	0	0	0	0	0	0	0	0	0	0	0	0
Peak_001473	0	0	0	0	0	0	0	0	0	0	0	0	0	0	0	0	0	0	0	0	0	0	0	0	0	0	0	0	0	0	0	0	0	0	0	0	0	0	0	0	0	0	0	0	0	0	0	0	0
Peak_001474	0	0	0	0	0	0	0	0	0	0	0	0	0	0	0	0	0	0	0	0	0	0	0	0	0	0	0	0	0	0	0	0	0	0	0	0	0	0	0	0	0	0	0	0	0	0	0	0	0
Peak_001475	0	0	0	0	0	0	0	0	0	0	0	0	0	0	0	0	0	0	0	0	0	0	0	0	0	0	0	0	0	0	0	0	0	0	0	0	0	0	0	0	0	0	0	0	0	0	0	0	0
Peak_001476	0	0	0	0	0	0	0	0	0	0	0	0	0	0	0	0	0	0	0	0	0	0	0	0	0	0	0	0	0	0	0	0	0	0	0	0	0	0	0	0	0	0	0	0	0	0	0	0	0
Peak_001477	0	0	0	0	0	0	0	0	0	0	0	0	0	0	0	0	0	0	0	0	0	0	0	0	0	0	0	0	0	0	0	0	0	0	0	0	0	0	0	0	0	0	0	0	0	0	0	0	0
Peak_001478	0	0	0	0	0	0	0	0	0	0	0	0	0	0	0	0	0	0	0	0	0	0	0	0	0	0	0	0	0	0	0	0	0	0	0	0	0	0	0	0	0	0	0	0	0	0	0	0	0
Peak_001479	0	0	0	0	0	0	0	0	0	0	0	0	0	0	0	0	0	0	0	0	0	0	0	0	0	0	0	0	0	0	0	0	0	0	0	0	0	0	0	0	0	0	0	0	0	0	0	0	0
Peak_001480	0	0	0	0	0	0	0	0	0	0	0	0	0	0	0	0	0	0	0	0	0	0	0	0	0	0	0	0	0	0	0	0	0	0	0	0	0	0	0	0	0	0	0	0	0	0	0	0	0
Peak_001481	0	0	0	0	0	0	0	0	0	0	0	0	0	0	0	0	0	0	0	0	0	0	0	0	0	0	0	0	0	0	0	0	0	0	0	0	0	0	0	0	0	0	0	0	0	0	0	0	0
Peak_001482	0	0	0	0	0	0	0	0	0	0	0	0	0	0	0	0	0	0	0	0	0	0	0	0	0	0	0	0	0	0	0	0	0	0	0	0	0	0	0	0	0	0	0	0	0	0	0	0	0
Peak_001483	0	0	0	0	0	0	0	0	0	0	0	0	0	0	0	0	0	0	0	0	0	0	0	0	0	0	0	0	0	0	0	0	0	0	0	0	0	0	0	0	0	0	0	0	0	0	0	0	0
Peak_001484	0	0	0	0	0	0	0	0	0	0	0	0	0	0	0	0	0	0	0	0	0	0	0	0	0	0	0	0	0	0	0	0	0	0	0	0	0	0	0	0	0	0	0	0	0	0	0	0	0
Peak_001485	0	0	0	0	0	0	0	0	0	0	0	0	0	0	0	0	0	0	0	0	0	0	0	0	0	0	0	0	0	0	0	0	0	0	0	0	0	0	0	0	0	0	0	0	0	0	0	0	0
Peak_001486	0	0	0	0	0	0	0	0	0	0	0	0	0	0	0	0	0	0	0	0	0	0	0	0	0	0	0	0	0	0	0	0	0	0	0	0	0	0	0	0	0	0	0	0	0	0	0	0	0
Peak_001487	0	0	0	0	0	0	0	0	0	0	0	0	0	0	0	0	0	0	0	0	0	0	0	0	0	0	0	0	0	0	0	0	0	0	0	0	0	0	0	0	0	0	0	0	0	0	0	0	0
Peak_001488	0	0	0	0	0	0	0	0	0	0	0	0	0	0	0	0	0	0	0	0	0	0	0	0	0	0	0	0	0	0	0	0	0	0	0	0	0	0	0	0	0	0	0	0	0	0	0	0	0
Peak_001489	0	0	0	0	0	0	0	0	0	0	0	0	0	0	0	0	0	0	0	0	0	0	0	0	0	0	0	0	0	0	0	0	0	0	0	0	0	0	0	0	0	0	0	0	0	0	0	0	0
Peak_001490	0	0	0	0	0	0	0	0	0	0	0	0	0	0	0	0	0	0	0	0	0	0	0	0	0	0	0	0	0	0	0	0	0	0	0	0	0	0	0	0	0	0	0	0	0	0	0	0	0
Peak_001491	0	0	0	0	0	0	0	0	0	0	0	0	0	0	0	0	0	0	0	0	0	0	0	0	0	0	0	0	0	0	0	0	0	0	0	0	0	0	0	0	0	0	0	0	0	0	0	0	0
Peak_001492	0	0	0	0	0	0	0	0	0	0	0	0	0	0	0	0	0	0	0	0	0	0	0	0	0	0	0	0	0	0	0	0	0	0	0	0	0	0	0	0	0	0	0	0	0	0	0	0	0
Peak_001493	0	0	0	0	0	0	0	0	0	0	0	0	0	0	0	0	0	0	0	0	0	0	0	0	0	0	0	0	0	0	0	0	0	0	0	0	0	0	0	0	0	0	0	0	0	0	0	0	0
Peak_001494	0	0	0	0	0	0	0	0	0	0	0	0	0	0	0	0	0	0	0	0	0	0	0	0	0	0	0	0	0	0	0	0	0	0	0	0	0	0	0	0	0	0	0	0	0	0	0	0	0
Peak_001495	0	0	0	0	0	0	0	0	0	0	0	0	0	0	0	0	0	0	0	0	0	0	0	0	0	0	0	0	0	0	0	0	0	0	0	0	0	0	0	0	0	0	0	0	0	0	0	0	0
Peak_001496	0	0	0	0	0	0	0	0	0	0	0	0	0	0	0	0	0	0	0	0	0	0	0	0	0	0	0	0	0	0	0	0	0	0	0	0	0	0	0	0	0	0	0	0	0	0	0	0	0
Peak_001497	0	0	0	0	0	0	0	0	0	0	0	0	0	0	0	0	0	0	0	0	0	0	0	0	0	0	0	0	0	0	0	0	0	0	0	0	0	0	0	0	0	0	0	0	0	0	0	0	0
Peak_001498	0	0	0	0	0	0	0	0	0	0	0	0	0	0	0	0	0	0	0	0	0	0	0	0	0	0	0	0	0	0	0	0	0	0	0	0	0	0	0	0	0	0	0	0	0	0	0	0	0
Peak_001499	0	0	0	0	0	0	0	0	0	0	0	0	0	0	0	0	0	0	0	0	0	0	0	0	0	0	0	0	0	0	0	0	0	0	0	0	0	0	0	0	0	0	0	0	0	0	0	0	0
Peak_001500	0	0	0	0	0	0	0	0	0	0	0	0	0	0	0	0	0	0	0	0	0	0	0	0	0	0	0	0	0	0	0	0	0	0	0	0	0	0	0	0	0	0	0	0	0	0	0	0	0
Peak_001501	0	0	0	0	0	0	0	0	0	0	0	0	0	0	0	0	0	0	0	0	0	0	0	0	0	0	0	0	0	0	0	0	0	0	0	0	0	0	0	0	0	0	0	0	0	0	0	0	0
Peak_001502	0	0	0	0	0	0	0	0	0	0	0	0	0	0	0	0	0	0	0	0	0	0	0	0	0	0	0	0	0	0	0	0	0	0	0	0	0	0	0	0	0	0	0	0	0	0	0	0	0
Peak_001503	0	0	0	0	0	0	0	0	0	0	0	0	0	0	0	0	0	0	0	0	0	0	0	0	0	0	0	0	0	0	0	0	0	0	0	0	0	0	0	0	0	0	0	0	0	0	0	0	0
Peak_001504	0	0	0	0	0	0	0	0	0	0	0	0	0	0	0	0	0	0	0	0	0	0	0	0	0	0	0	0	0	0	0	0	0	0	0	0	0	0	0	0	0	0	0	0	0	0	0	0	0
Peak_001505	0	0	0	0	0	0	0	0	0	0	0	0	0	0	0	0	0	0	0	0	0	0	0	0	0	0	0	0	0	0	0	0	0	0	0	0	0	0	0	0	0	0	0	0	0	0	0	0	0
Peak_001506	0	0	0	0	0	0	0	0	0	0	0	0	0	0	0	0	0	0	0	0	0	0	0	0	0	0	0	0	0	0	0	0	0	0	0	0	0	0	0	0	0	0	0	0	0	0	0	0	0
Peak_001507	0	0	0	0	0	0	0	0	0	0	0	0	0	0	0	0	0	0	0	0	0	0	0	0	0	0	0	0	0	0	0	0	0	0	0	0	0	0	0	0	0	0	0	0	0	0	0	0	0
Peak_001508	0	0	0	0	0	0	0	0	0	0	0	0	0	0	0	0	0	0	0	0	0	0	0	0	0	0	0	0	0	0	0	0	0	0	0	0	0	0	0	0	0	0	0	0	0	0	0	0	0
Peak_001509	0	0	0	0	0	0	0	0	0	0	0	0	0	0	0	0	0	0	0	0	0	0	0	0	0	0	0	0	0	0	0	0	0	0	0	0	0	0	0	0	0	0	0	0	0	0	0	0	0
Peak_001510	0	0	0	0	0	0	0	0	0	0	0	0	0	0	0	0	0	0	0	0	0	0	0	0	0	0	0	0	0	0	0	0	0	0	0	0	0	0	0	0	0	0	0	0	0	0	0	0	0
Peak_001511	0	0	0	0	0	0	0	0	0	0	0	0	0	0	0	0	0	0	0	0	0	0	0	0	0	0	0	0	0	0	0	0	0	0	0	0	0	0	0	0	0	0	0	0	0	0	0	0	0
Peak_001512	0	0	0	0	0	0	0	0	0	0	0	0	0	0	0	0	0	0	0	0	0	0	0	0	0	0	0	0	0	0	0	0	0	0	0	0	0	0	0	0	0	0	0	0	0	0	0	0	0
Peak_001513	0	0	0	0	0	0	0	0	0	0	0	0	0	0	0	0	0	0	0	0	0	0	0	0	0	0	0	0	0	0	0	0	0	0	0	0	0	0	0	0	0	0	0	0	0	0	0	0	0
Peak_001514	0	0	0	0	0	0	0	0	0	0	0	0	0	0	0	0	0	0	0	0	0	0	0	0	0	0	0	0	0	0	0	0	0	0	0	0	0	0	0	0	0	0	0	0	0	0	0	0	0
Peak_001515	0	0	0	0	0	0	0	0	0	0	0	0	0	0	0	0	0	0	0	0	0	0	0	0	0	0	0	0	0	0	0	0	0	0	0	0	0	0	0	0	0	0	0	0	0	0	0	0	0
Peak_001516	0	0	0	0	0	0	0	0	0	0	0	0	0	0	0	0	0	0	0	0	0	0	0	0	0	0	0	0	0	0	0	0	0	0	0	0	0	0	0	0	0	0	0	0	0	0	0	0	0
Peak_001517	0	0	0	0	0	0	0	0	0	0	0	0	0	0	0	0	0	0	0	0	0	0	0	0	0	0	0	0	99169.016	0	0	0	0	0	0	0	194399.4	0	0	0	0	0	0	0	0	0	0	0	0
Peak_001518	0	0	0	0	0	0	0	0	0	0	0	0	0	0	0	0	0	0	0	0	0	0	0	0	0	0	0	0	0	0	0	0	0	0	0	0	0	0	0	0	0	0	0	0	0	0	0	0	0
Peak_001519	0	0	0	0	0	0	0	0	0	0	0	0	0	0	0	0	0	0	0	0	0	0	0	0	0	0	0	0	0	0	0	0	0	0	0	0	0	0	0	0	0	0	0	0	0	0	0	0	0
Peak_001520	0	0	0	0	0	0	0	0	0	0	0	0	0	0	0	0	0	0	0	0	0	0	0	0	0	0	0	0	0	0	0	0	0	0	0	0	0	0	0	0	0	0	0	0	0	0	0	0	0
Peak_001521	0	0	0	0	0	0	0	0	0	0	0	0	0	0	0	0	0	0	0	0	0	0	0	0	0	0	0	0	0	0	0	0	0	0	0	0	0	0	0	0	0	0	0	0	0	0	0	0	0
Peak_001522	0	0	0	0	0	0	0	0	0	0	0	0	0	0	0	0	0	0	0	0	0	0	0	0	0	0	0	0	0	0	0	0	0	0	0	0	0	0	0	0	0	0	0	0	0	0	0	0	0
Peak_001523	0	0	0	0	0	0	0	0	0	0	0	0	0	0	0	0	0	0	0	0	0	0	0	0	0	0	0	0	0	0	0	0	0	0	0	0	0	0	0	0	0	0	0	0	0	0	0	0	0
Peak_001524	0	0	0	0	0	0	0	0	0	0	0	0	0	0	0	0	0	0	0	0	0	0	0	0	0	0	0	0	0	0	0	0	0	0	0	0	0	0	0	0	0	0	0	0	0	0	0	0	0
Peak_001525	0	0	0	0	0	0	0	0	0	0	0	0	0	0	0	0	0	0	0	0	0	0	0	0	0	0	0	0	0	0	0	0	0	0	0	0	0	0	0	0	0	0	0	0	0	0	0	0	0
Peak_001526	0	0	0	0	0	0	0	0	0	0	0	0	0	0	0	0	0	0	0	0	0	0	0	0	0	0	0	0	0	0	0	0	0	0	0	0	0	0	0	0	0	0	0	0	0	0	0	0	0
Peak_001527	0	0	0	0	0	0	0	0	0	0	0	0	0	0	0	0	0	0	0	0	0	0	0	0	0	0	0	0	0	0	0	0	0	0	0	0	0	0	0	0	0	0	0	0	0	0	0	0	0
Peak_001528	0	0	0	0	0	0	0	0	0	0	0	0	0	0	0	0	0	0	0	0	0	0	0	0	0	0	0	0	0	0	0	0	0	0	0	0	0	0	0	0	0	0	0	0	0	0	0	0	0
Peak_001529	0	0	0	0	0	0	0	0	0	0	0	0	0	0	0	0	0	0	0	0	0	0	0	0	0	0	0	0	0	0	0	0	0	0	0	0	0	0	0	0	0	0	0	0	0	0	0	0	0
Peak_001530	0	0	0	0	0	0	0	0	0	0	0	0	0	0	0	0	0	0	0	0	0	0	0	0	0	0	0	0	0	0	0	0	0	0	0	0	0	0	0	0	0	0	0	0	0	0	0	0	0
Peak_001531	0	0	0	0	0	0	0	0	0	0	0	0	0	0	0	0	0	0	0	0	0	0	0	0	0	0	0	0	0	0	0	0	0	0	0	0	0	0	0	0	0	0	0	0	0	0	0	0	0
Peak_001532	0	0	0	0	0	0	0	0	0	0	0	0	0	0	0	0	0	0	0	0	0	0	0	0	0	0	0	0	0	0	0	0	0	0	0	0	0	0	0	0	0	0	0	0	0	0	0	0	0
Peak_001533	0	0	0	0	0	0	0	0	0	0	0	0	0	0	0	0	0	0	0	0	0	0	0	0	0	0	0	0	0	0	0	0	0	0	0	0	0	0	0	0	0	0	0	0	0	0	0	0	0
Peak_001534	0	0	0	0	0	0	0	0	0	0	0	0	0	0	0	0	0	0	0	0	0	0	0	0	0	0	0	0	0	0	0	0	0	0	0	0	0	0	0	0	0	0	0	0	0	0	0	0	0
Peak_001535	0	0	0	0	0	0	0	0	0	0	0	0	0	0	0	0	0	0	0	0	0	0	0	0	0	0	0	0	0	0	0	0	0	0	0	0	0	0	0	0	0	0	0	0	0	0	0	0	0
Peak_001536	0	0	0	0	0	0	0	0	0	0	0	0	0	0	0	0	0	0	0	0	0	0	0	0	0	0	0	0	0	0	0	0	0	0	0	0	0	0	0	0	0	0	0	0	0	0	0	0	0
Peak_001537	0	0	0	0	0	0	0	0	0	0	0	0	0	0	0	0	0	0	0	0	0	0	0	0	0	0	0	0	0	0	0	0	0	0	0	0	0	0	0	0	0	0	0	0	0	0	0	0	0
Peak_001538	0	0	0	0	0	0	0	0	0	0	0	0	0	0	0	0	0	0	0	0	0	0	0	0	0	0	0	0	0	0	0	0	0	0	0	0	0	0	0	0	0	0	0	0	0	0	0	0	0
Peak_001539	0	0	0	0	0	0	0	0	0	0	0	0	0	0	0	0	0	0	0	0	0	0	0	0	0	0	0	0	16795.781	0	0	0	0	0	0	0	0	0	0	0	0	0	0	0	0	0	0	0	0
Peak_001540	0	0	0	0	0	0	0	0	0	0	0	0	0	0	0	0	0	0	0	0	0	0	0	0	0	0	0	0	0	0	0	0	0	0	0	0	0	0	0	0	0	0	0	0	0	0	0	0	0
Peak_001541	0	0	0	0	0	0	0	0	0	0	0	0	0	0	0	0	0	0	0	0	0	0	0	0	0	0	0	0	0	0	0	0	0	0	0	0	0	0	0	0	0	0	0	0	0	0	0	0	0
Peak_001542	0	0	0	0	0	0	0	0	0	0	0	0	0	0	0	0	0	0	0	0	0	0	0	0	0	0	0	0	0	0	0	0	0	0	0	0	0	0	0	0	0	0	0	0	0	0	0	0	0
Peak_001543	0	0	0	0	0	0	0	0	0	0	0	0	0	0	0	0	0	0	0	0	0	0	0	0	0	0	0	0	0	0	0	0	0	0	0	0	0	0	0	0	0	0	0	0	0	0	0	0	0
Peak_001544	0	0	0	0	0	0	0	0	0	0	0	0	0	0	0	0	0	0	0	0	0	0	0	0	0	0	0	0	0	0	0	0	0	0	0	0	0	0	0	0	0	0	0	0	0	0	0	0	0
Peak_001545	0	0	0	0	0	0	0	0	0	0	0	0	0	0	0	0	0	0	0	0	0	0	0	0	0	0	0	0	0	0	0	0	0	0	0	0	0	0	0	0	0	0	0	0	0	0	0	0	0
Peak_001546	0	0	0	0	0	0	0	0	0	0	0	0	0	0	0	0	0	0	0	0	0	0	0	0	0	0	0	0	0	0	0	0	0	0	0	0	0	0	0	0	0	0	0	0	0	0	0	0	0
Peak_001547	0	0	0	0	0	0	0	0	0	0	0	0	0	0	0	0	0	0	0	0	0	0	0	0	0	0	0	0	0	0	0	0	0	0	0	0	0	0	0	0	0	0	0	0	0	0	0	0	0
Peak_001548	15476.509	12689.465	0	0	33321.125	0	0	20476.193	0	23055.787	0	0	0	0	11388.97	11652.455	0	0	11542.941	0	0	19190	25924.15	0	0	0	9362.285	18470.979	0	0	14260.985	17839.57	17377.191	0	0	9987.615	0	0	0	0	0	41512.52	0	54760.465	0	20572.299	0	0	0
Peak_001549	0	0	0	0	0	0	0	0	0	0	0	0	0	0	0	0	0	0	0	0	0	0	0	0	0	0	0	0	0	0	0	0	0	0	0	0	0	0	0	0	0	0	0	0	0	0	0	0	0
Peak_001550	0	0	0	0	0	0	0	0	0	0	0	0	0	0	0	0	0	0	0	0	0	0	0	0	0	0	0	0	0	0	0	0	0	0	0	0	0	0	0	0	0	0	0	0	0	0	0	0	0
Peak_001551	0	0	0	0	0	0	0	0	0	0	0	0	0	0	0	0	0	0	0	0	0	0	0	0	0	0	0	0	0	0	0	0	0	0	0	0	0	0	0	0	0	0	0	0	0	0	0	0	0
Peak_001552	0	0	0	0	0	0	0	0	0	0	0	0	0	0	0	0	0	0	0	0	0	0	0	0	0	0	0	0	0	0	0	0	0	0	0	0	0	0	0	0	0	0	0	0	0	0	0	0	0
Peak_001553	0	0	0	0	0	0	0	0	0	0	0	0	0	0	0	0	0	0	0	0	0	0	0	0	0	0	0	0	178242.75	0	0	0	0	0	0	0	22396.277	0	0	0	0	0	0	0	0	0	0	0	0
Peak_001554	0	0	0	0	0	0	0	0	0	0	0	0	0	0	0	0	0	0	0	0	0	0	0	0	0	0	0	0	0	0	0	0	0	0	0	0	0	0	0	0	0	0	0	0	0	0	0	0	0
Peak_001555	0	0	0	0	0	0	0	0	0	0	0	0	0	0	0	0	0	0	0	0	0	0	0	0	0	0	0	0	0	0	0	0	0	0	0	0	0	0	0	0	0	0	0	0	0	0	0	0	0
Peak_001556	0	0	0	0	0	0	0	0	0	0	0	0	0	0	0	0	0	0	0	0	0	0	0	0	0	0	0	0	0	0	0	0	0	0	0	0	0	0	0	0	0	0	0	0	0	0	0	0	0
Peak_001557	0	0	0	0	0	0	0	0	0	0	0	0	0	0	0	0	0	0	0	0	0	0	0	0	0	0	0	0	0	0	0	0	0	0	0	0	0	0	0	0	0	0	0	0	0	0	0	0	0
Peak_001558	0	0	0	0	0	0	0	0	0	0	0	0	0	0	0	0	0	0	0	0	0	0	0	0	0	0	0	0	0	0	0	0	0	0	0	0	0	0	0	0	0	0	0	0	0	0	0	0	0
Peak_001559	0	0	0	0	0	0	0	0	0	0	0	0	0	0	0	0	0	0	0	0	0	0	0	0	0	0	0	0	0	0	0	0	0	0	0	0	0	0	0	0	0	0	0	0	0	0	0	0	0
Peak_001560	0	0	0	0	0	0	0	0	0	0	0	0	0	0	0	0	0	0	0	0	0	0	0	0	0	0	0	0	0	0	0	0	0	0	0	0	0	0	0	0	0	0	0	0	0	0	0	0	0
Peak_001561	0	0	0	0	0	0	0	0	0	0	0	0	0	0	0	0	0	0	0	0	0	0	0	0	0	0	0	0	0	0	0	0	0	0	0	0	0	0	0	0	0	0	0	0	0	0	0	0	0
Peak_001562	0	0	0	0	0	0	0	0	0	0	0	0	0	0	0	0	0	0	0	0	0	0	0	0	0	0	0	0	0	0	0	0	0	0	0	0	0	0	0	0	0	0	0	0	0	0	0	0	0
Peak_001563	0	0	0	0	0	0	0	0	0	0	0	0	0	0	0	0	0	0	0	0	0	0	0	0	0	0	0	0	0	0	0	0	0	0	0	0	0	0	0	0	0	0	0	0	0	0	0	0	0
Peak_001564	0	0	0	0	0	0	0	0	0	0	0	0	0	0	0	0	0	0	0	0	0	0	0	0	0	0	0	0	0	0	0	0	0	0	0	0	0	0	0	0	0	0	0	0	0	0	0	0	0
Peak_001565	0	0	0	0	0	0	0	0	0	0	0	0	0	0	0	0	0	0	0	0	0	0	0	0	0	0	0	0	0	0	0	0	0	0	0	0	0	0	0	0	0	0	0	0	0	0	0	0	0
Peak_001566	0	0	0	0	0	0	0	0	0	0	0	0	0	0	0	0	0	0	0	0	0	0	0	0	0	0	0	0	0	0	0	0	0	0	0	0	0	0	0	0	0	0	0	0	0	0	0	0	0
Peak_001567	0	0	0	0	0	0	0	0	0	0	0	0	0	0	0	0	0	0	0	0	0	0	0	0	0	0	0	0	0	0	0	0	0	0	0	0	0	0	0	0	0	0	0	0	0	0	0	0	0
Peak_001568	0	0	0	0	0	0	0	0	0	0	0	0	0	0	0	0	0	0	0	0	0	0	0	0	0	0	0	0	0	0	0	0	0	0	0	0	0	0	0	0	0	0	0	0	0	0	0	0	0
Peak_001569	0	0	0	0	0	0	0	0	0	0	0	0	0	0	0	0	0	0	0	0	0	0	0	0	0	0	0	0	0	0	0	0	0	0	0	0	0	0	0	0	0	0	0	0	0	0	0	0	0
Peak_001570	0	0	0	0	0	0	0	0	0	0	0	0	0	0	0	0	0	0	0	0	0	0	0	0	0	0	0	0	0	0	0	0	0	0	0	0	0	0	0	0	0	0	0	0	0	0	0	0	0
Peak_001571	0	0	0	0	0	0	0	0	0	0	0	0	0	0	0	0	0	0	0	0	0	0	0	0	0	0	0	0	0	0	0	0	0	0	0	0	0	0	0	0	0	0	0	0	0	0	0	0	0
Peak_001572	0	0	0	0	0	0	0	0	0	0	0	0	0	0	0	0	0	0	0	0	0	0	0	0	0	0	0	0	0	0	0	0	0	0	0	0	0	0	0	0	0	0	0	0	0	0	0	0	0
Peak_001573	0	0	0	0	0	0	0	0	0	0	0	0	0	0	0	0	0	0	0	0	0	0	0	0	0	0	0	0	0	0	0	0	0	0	0	0	0	0	0	0	0	0	0	0	0	0	0	0	0
Peak_001574	0	0	0	0	0	0	0	0	0	0	0	0	0	0	0	0	0	0	0	0	0	0	0	0	0	0	0	0	0	0	0	0	0	0	0	0	0	0	0	0	0	0	0	0	0	0	0	0	0
Peak_001575	0	0	0	0	0	0	0	0	0	0	0	0	0	0	0	0	0	0	0	0	0	0	0	0	0	0	0	0	0	0	0	0	0	0	0	0	0	0	0	0	0	0	0	0	0	0	0	0	0
Peak_001576	0	0	0	0	0	0	0	0	0	0	0	0	0	0	0	0	0	0	0	0	0	0	0	0	0	0	0	0	0	0	0	0	0	0	0	0	0	0	0	0	0	0	0	0	0	0	0	0	0
Peak_001577	0	0	0	0	0	0	0	0	0	0	0	0	0	0	0	0	0	0	0	0	0	0	0	0	0	0	0	0	0	0	0	0	0	0	0	0	0	0	0	0	0	0	0	0	0	0	0	0	0
Peak_001578	0	0	0	0	0	0	0	0	0	0	0	0	0	0	0	0	0	0	0	0	0	0	0	0	0	0	0	0	0	0	0	0	0	0	0	0	0	0	0	0	0	0	0	0	0	0	0	0	0
Peak_001579	0	0	0	0	0	0	0	0	0	0	0	0	0	0	0	0	0	0	0	0	0	0	0	0	0	0	0	0	0	0	0	0	0	0	0	0	0	0	0	0	0	0	0	0	0	0	0	0	0
Peak_001580	0	0	0	0	0	0	0	0	0	0	0	0	0	0	0	0	0	0	0	0	0	0	0	0	0	0	0	0	0	0	0	0	0	0	0	0	0	0	0	0	0	0	0	0	0	0	0	0	0
Peak_001581	0	0	0	0	0	0	0	0	0	0	0	0	0	0	0	0	0	0	0	0	0	0	0	0	0	0	0	0	0	0	0	0	0	0	0	0	0	0	0	0	0	0	0	0	0	0	0	0	0
Peak_001582	0	0	0	0	0	0	0	0	0	0	0	0	0	0	0	0	0	0	0	0	0	0	0	0	0	0	0	0	0	0	0	0	0	0	0	0	0	0	0	0	0	0	0	0	0	0	0	0	0
Peak_001583	0	0	0	0	0	0	0	0	0	0	0	0	0	0	0	0	0	0	0	0	0	0	0	0	0	0	0	0	0	0	0	0	0	0	0	0	0	0	0	0	0	0	0	0	0	0	0	0	0
Peak_001584	0	0	0	0	0	0	0	0	0	0	0	0	0	0	0	0	0	0	0	0	0	0	0	0	0	0	0	0	0	0	0	0	0	0	0	0	0	0	0	0	0	0	0	0	0	0	0	0	0
Peak_001585	0	0	0	0	0	0	0	0	0	0	0	0	0	0	0	0	0	0	0	0	0	0	0	0	0	0	0	0	96255.41	0	0	0	0	0	0	0	0	0	0	0	0	0	0	0	0	0	0	0	0
Peak_001586	0	0	0	0	0	0	0	0	0	0	0	0	0	0	0	0	0	0	0	0	0	0	0	0	0	0	0	0	0	0	0	0	0	0	0	0	0	0	0	0	0	0	0	0	0	0	0	0	0
Peak_001587	0	0	0	0	0	0	0	0	0	0	0	0	0	0	0	0	0	0	0	0	0	0	0	0	0	0	0	0	0	0	0	0	0	0	0	0	0	0	0	0	0	0	0	0	0	0	0	0	0
Peak_001588	0	0	0	0	0	0	0	0	0	0	0	0	0	0	0	0	0	0	0	0	0	0	0	0	0	0	0	0	0	0	0	0	0	0	0	0	0	0	0	0	0	0	0	0	0	0	0	0	0
Peak_001589	0	0	0	0	0	0	0	0	0	0	0	0	0	0	0	0	0	0	0	0	0	0	0	0	0	0	0	0	38375.992	0	0	0	0	0	0	0	0	0	0	0	0	0	0	0	0	0	0	0	0
Peak_001590	0	0	0	0	0	0	0	0	0	0	0	0	0	0	0	0	0	0	0	0	0	0	0	0	0	0	0	0	0	0	0	0	0	0	0	0	0	0	0	0	0	0	0	0	0	0	0	0	0
Peak_001591	0	0	0	0	0	0	0	0	0	0	0	0	0	0	0	0	0	0	0	0	0	0	0	0	0	0	0	0	0	0	0	0	0	0	0	0	0	0	0	0	0	0	0	0	0	0	0	0	0
Peak_001592	0	0	0	0	0	0	0	0	0	0	0	0	0	0	0	0	0	0	0	0	0	0	0	0	0	0	0	0	0	0	0	0	0	0	0	0	0	0	0	0	0	0	0	0	0	0	0	0	0
Peak_001593	0	0	0	0	0	0	0	0	0	0	0	0	0	0	0	0	0	0	0	0	0	0	0	0	0	0	0	0	0	0	0	0	0	0	0	0	0	0	0	0	0	0	0	0	0	0	0	0	0
Peak_001594	0	0	0	0	0	0	0	0	0	0	0	0	0	0	0	0	0	0	0	0	0	0	0	0	0	0	0	0	0	0	0	0	0	0	0	0	0	0	0	0	0	0	0	0	0	0	0	0	0
Peak_001595	0	0	0	0	0	0	0	0	0	0	0	0	0	0	0	0	0	0	0	0	0	0	0	0	0	0	0	0	0	0	0	0	0	0	0	0	0	0	0	0	0	0	0	0	0	0	0	0	0
Peak_001596	0	0	0	0	0	0	0	0	0	0	0	0	0	0	0	0	0	0	0	0	0	0	0	0	0	0	0	0	0	0	0	0	0	0	0	0	0	0	0	0	0	0	0	0	0	0	0	0	0
Peak_001597	0	0	0	0	0	0	0	0	0	0	0	0	0	0	0	0	0	0	0	0	0	0	0	0	0	0	0	0	0	0	0	0	0	0	0	0	0	0	0	0	0	0	0	0	0	0	0	0	0
Peak_001598	0	0	0	0	0	0	0	0	0	0	0	0	0	0	0	0	0	0	0	0	0	0	0	0	0	0	0	0	0	0	0	0	0	0	0	0	0	0	0	0	0	0	0	0	0	0	0	0	0
Peak_001599	0	5939.061	0	0	0	0	0	0	0	0	0	0	0	0	0	0	0	0	0	0	0	0	0	0	0	0	0	0	0	0	0	0	0	0	0	0	0	0	0	0	0	0	0	0	0	0	0	0	0
Peak_001600	0	0	0	0	0	0	0	0	0	0	0	0	0	0	0	0	0	0	0	0	0	0	0	0	0	0	0	0	0	0	0	0	0	0	0	0	0	0	0	0	0	0	0	0	0	0	0	0	0
Peak_001601	0	0	0	0	0	0	0	0	0	0	0	0	0	0	0	0	0	0	0	0	0	0	0	0	0	0	0	0	0	0	0	0	0	0	0	0	0	0	0	0	0	0	0	0	0	0	0	0	0
Peak_001602	0	0	0	0	0	0	0	0	0	0	0	0	0	0	0	0	0	0	0	0	0	0	0	0	0	0	0	0	0	0	0	0	0	0	0	0	0	0	0	0	0	0	0	0	0	0	0	0	0
Peak_001603	0	0	0	0	0	0	0	0	0	0	0	0	0	0	0	0	0	0	0	0	0	0	0	0	0	0	0	0	0	0	0	0	0	0	0	0	0	0	0	0	0	0	0	0	0	0	0	0	0
Peak_001604	0	0	0	0	0	0	0	0	0	0	0	0	0	0	0	0	0	0	0	0	0	0	0	0	0	0	0	0	0	0	0	0	0	0	0	0	0	0	0	0	0	0	0	0	0	0	0	0	0
Peak_001605	0	0	0	0	0	0	0	0	0	0	0	0	0	0	0	0	0	0	0	0	0	0	0	0	0	0	0	0	0	0	0	0	0	0	0	0	0	0	0	0	0	0	0	0	0	0	0	0	0
Peak_001606	0	0	0	0	0	0	0	0	0	0	0	0	0	0	0	0	0	0	0	0	0	0	0	0	0	0	0	0	0	0	0	0	0	0	0	0	0	0	0	0	0	0	0	0	0	0	0	0	0
Peak_001607	0	0	0	0	0	0	0	0	0	0	0	0	0	0	0	0	0	0	0	0	0	0	0	0	0	0	0	0	0	0	0	0	0	0	0	0	0	0	0	0	0	0	0	0	0	0	0	0	0
Peak_001608	0	0	0	0	0	0	0	0	0	0	0	0	0	0	0	0	0	0	0	0	0	0	0	0	0	0	0	0	0	0	0	0	0	0	0	0	0	0	0	0	0	0	0	0	0	0	0	0	0
Peak_001609	0	0	0	0	0	0	0	0	0	0	0	0	0	0	0	0	0	0	0	0	0	0	0	0	0	0	0	0	0	0	0	0	0	0	0	0	0	0	0	0	0	0	0	0	0	0	0	0	0
Peak_001610	0	0	0	0	0	0	0	0	0	0	0	0	0	0	0	0	0	0	0	0	0	0	0	0	0	0	0	0	0	0	0	0	0	0	0	0	0	0	0	0	0	0	0	0	0	0	0	0	0
Peak_001611	0	0	0	0	0	0	0	0	0	0	0	0	0	0	0	0	0	0	0	0	0	0	0	0	0	0	0	0	0	0	0	0	0	0	0	0	0	0	0	0	0	0	0	0	0	0	0	0	0
Peak_001612	149190.39	37490.406	0	65838.164	201926.28	128899.14	182588.4	207735.72	102215.41	234038.38	236156.05	112675.766	20653.975	66154.89	257534.25	131055.16	90173.93	96328.67	56496.273	80898.48	116377.125	99265.414	258257.02	77749.7	171427.69	26855.69	121087.586	111653.05	112239.32	91163.35	119005.1	202758.53	25690.479	91232.27	0	108573.55	54502.49	36987.848	123049.32	113254.17	139972.66	298153.03	25884.78	251613.3	13171.313	258000.48	100382.98	59766.95	38008.047
Peak_001613	0	0	0	0	0	0	0	0	0	0	0	0	0	0	0	0	0	0	0	0	0	0	0	0	0	0	0	0	0	0	0	0	0	0	0	0	0	0	0	0	0	0	0	0	0	0	0	0	0
Peak_001614	0	0	0	0	0	0	0	0	0	0	0	0	0	0	0	0	0	0	0	0	0	0	0	0	0	0	0	0	0	0	0	0	0	0	0	0	0	0	0	0	0	0	0	0	0	0	0	0	0
Peak_001615	0	0	0	0	0	0	0	0	0	0	0	0	0	0	0	0	0	0	0	0	0	0	0	0	0	0	0	0	0	0	0	0	0	0	0	0	0	0	0	0	0	0	0	0	0	0	0	0	0
Peak_001616	0	0	0	0	0	0	0	0	0	0	0	0	0	0	0	0	0	0	0	0	0	0	0	0	0	0	0	0	0	0	0	0	0	0	0	0	0	0	0	0	0	0	0	0	0	0	0	0	0
Peak_001617	0	0	0	0	0	0	0	0	0	0	0	0	0	0	0	0	0	0	0	0	0	0	0	0	0	0	0	0	0	0	0	0	0	0	0	0	0	0	0	0	0	0	0	0	0	0	0	0	0
Peak_001618	0	0	0	0	0	0	0	0	0	0	0	0	0	0	0	0	0	0	0	0	0	0	0	0	0	0	0	0	0	0	0	0	0	0	0	0	0	0	0	0	0	0	0	0	0	0	0	0	0
Peak_001619	0	0	0	0	0	0	0	0	0	0	0	0	0	0	0	0	0	0	0	0	0	0	0	0	0	0	0	0	0	0	0	0	0	0	0	0	0	0	0	0	0	0	0	0	0	0	0	0	0
Peak_001620	0	0	0	0	0	0	0	0	0	0	0	0	0	0	0	0	0	0	0	0	0	0	0	0	0	0	0	0	0	0	0	0	0	0	0	0	0	0	0	0	0	0	0	0	0	0	0	0	0
Peak_001621	40579.957	178359.16	36404.598	99987.766	188049.48	119625.75	109206.85	188698.06	70534.45	205521.8	157977.5	19836.445	95173.96	162979.6	70179.984	129616.73	165165.7	105252.8	186464.06	146744.34	54117.945	138973.66	133000.8	159862.36	112520.47	125870.555	29859.334	115487.875	155725.7	168755.06	36650.555	89390.266	48281.438	179950.94	0	140590.9	69430.56	99015.234	107598.15	91958.38	246599.36	171523.36	90503.98	141144.81	75566.76	198350.16	257575.12	21531.387	14105.744
Peak_001622	0	0	0	0	0	4104.5957	14582.2705	0	0	0	0	0	0	0	0	0	0	0	0	0	0	0	0	0	0	0	0	0	0	2674.5522	7184.1846	0	0	0	0	0	0	0	0	0	21616.857	0	0	5035.0186	0	0	10353.245	0	0
Peak_001623	0	0	0	0	0	0	0	0	0	0	0	0	0	0	0	0	0	0	0	0	0	0	0	0	0	0	0	0	0	0	0	0	0	0	0	0	0	0	0	0	0	0	0	0	0	0	0	0	0
Peak_001624	0	0	0	0	0	0	0	0	0	0	0	0	0	0	0	0	0	0	0	0	0	0	0	0	0	0	0	0	0	0	0	0	0	0	0	0	0	0	0	0	0	0	0	0	0	0	0	0	0
Peak_001625	0	0	0	0	0	0	0	0	0	0	0	0	0	0	0	0	0	0	0	0	0	0	0	0	0	0	0	0	0	0	0	0	0	0	0	0	0	0	0	0	0	0	0	0	0	0	0	0	0
Peak_001626	0	0	0	0	0	0	0	0	0	0	0	0	0	0	0	0	0	0	0	0	0	0	0	0	0	0	0	0	0	0	0	0	0	0	0	0	0	0	0	0	0	0	0	0	0	0	0	0	0
Peak_001627	0	0	0	0	0	0	0	0	0	0	0	0	0	0	0	0	0	0	0	0	0	0	0	0	0	0	0	0	0	0	0	0	0	0	0	0	0	0	0	0	0	0	0	0	0	0	0	0	0
Peak_001628	0	0	0	0	0	0	0	0	0	0	0	0	0	0	0	0	0	0	0	0	0	0	0	0	0	0	0	0	0	0	0	0	0	0	0	0	0	0	0	0	0	0	0	0	0	0	0	0	0
Peak_001629	0	0	0	0	0	0	0	0	0	0	0	0	0	0	0	0	0	0	0	0	0	0	0	0	0	0	0	0	0	0	0	0	0	0	0	0	0	0	0	0	0	0	0	0	0	0	0	0	0
Peak_001630	0	0	0	0	0	0	0	0	0	0	0	0	0	0	0	0	0	0	0	0	0	0	0	0	0	0	0	0	0	0	0	0	0	0	0	0	0	0	0	0	0	0	0	0	0	0	0	0	0
Peak_001631	65003.03	129949.086	43573.12	22588.344	34093.71	30557.764	24029.076	43521.77	68239.84	21827.672	42130.84	53977.535	53190.92	55162.17	23228.691	54297.62	69542.87	0	90996.09	39865.51	60994.402	90925.55	21699.213	69094.055	78915.33	34558.832	49278.918	70957.305	78253.91	49028.504	82013.12	27838.504	81135.86	99324.086	0	34623.484	93426.45	133526.19	47044.027	39842.754	71450.49	16863.787	77284.93	46654.316	74207.83	65112.145	74017.04	0	6579.324
Peak_001632	0	0	0	0	0	0	0	0	0	0	0	0	0	0	0	0	0	0	0	0	0	0	0	0	0	0	0	0	0	0	0	0	0	0	0	0	0	0	0	0	0	0	0	0	0	0	0	0	0
Peak_001633	0	0	0	0	0	0	0	0	0	0	0	0	0	0	0	0	0	0	0	0	0	0	0	0	0	0	0	0	0	0	0	0	0	0	0	0	0	0	0	0	0	0	0	0	0	0	0	0	0
Peak_001634	0	0	0	0	0	0	0	0	0	0	0	0	0	0	0	0	0	0	0	0	0	0	0	0	0	0	0	0	0	0	0	0	0	0	0	0	0	0	0	0	0	0	0	0	0	0	0	0	0
Peak_001635	0	0	0	0	0	0	0	0	0	0	0	0	0	0	0	0	0	0	0	0	0	0	0	0	0	0	0	0	0	0	0	0	0	0	0	0	0	0	0	0	0	0	0	0	0	0	0	0	0
Peak_001636	0	0	0	0	0	0	0	0	0	0	0	0	0	0	0	0	0	0	0	0	0	0	0	0	0	0	0	0	0	0	0	0	0	0	0	0	0	0	0	0	0	0	0	0	0	0	0	0	0
Peak_001637	0	0	0	0	0	0	0	0	0	0	0	0	0	0	0	0	0	0	0	0	0	0	0	0	0	0	0	0	0	0	0	0	0	0	0	0	0	0	0	0	0	0	0	0	0	0	0	0	0
Peak_001638	0	0	0	0	0	0	0	0	0	0	0	0	0	0	0	0	0	0	0	0	0	0	0	0	0	0	0	0	0	0	0	0	0	0	0	0	0	0	0	0	0	0	0	0	0	0	0	0	0
Peak_001639	0	0	0	0	0	0	0	0	0	0	0	0	0	0	0	0	0	0	0	0	0	0	0	0	0	0	0	0	0	0	0	0	0	0	0	0	0	0	0	0	0	0	0	0	0	0	0	0	0
Peak_001640	0	0	0	0	0	0	0	0	0	0	0	0	0	0	0	0	0	0	0	0	0	0	0	0	0	0	0	0	0	0	0	0	0	0	0	0	0	0	0	0	0	0	0	0	0	0	0	0	0
Peak_001641	0	0	0	0	0	0	0	0	0	0	0	0	0	0	0	0	0	0	0	0	0	0	0	0	0	0	0	0	0	0	0	0	0	0	0	0	0	0	0	0	0	0	0	0	0	0	0	0	0
Peak_001642	0	0	0	0	0	0	0	0	0	0	0	0	0	0	0	0	0	0	0	0	0	0	0	0	0	0	0	0	0	0	0	0	0	0	0	0	0	0	0	0	0	0	0	0	0	0	0	0	0
Peak_001643	0	0	0	0	0	0	0	0	0	0	0	0	0	0	0	0	0	0	0	0	0	0	0	0	0	0	0	0	0	0	0	0	0	0	0	0	0	0	0	0	0	0	0	0	0	0	0	0	0
Peak_001644	0	0	0	0	0	0	0	0	0	0	0	0	0	0	0	0	0	0	0	0	0	0	0	0	0	0	0	0	0	0	0	0	0	0	0	0	0	0	0	0	0	0	0	0	0	0	0	0	0
Peak_001645	0	0	0	0	0	0	0	0	0	0	0	0	0	0	0	0	0	0	0	0	0	0	0	0	0	0	0	0	0	0	0	0	0	0	0	0	0	0	0	0	0	0	0	0	0	0	0	0	0
Peak_001646	0	0	0	0	0	0	0	0	0	0	0	0	0	0	0	0	0	0	0	0	0	0	0	0	0	0	0	0	0	0	0	0	0	0	0	0	0	0	0	0	0	0	0	0	0	0	0	0	0
Peak_001647	0	0	0	0	0	0	0	0	0	0	0	0	0	0	0	0	0	0	0	0	0	0	0	0	0	0	0	0	0	0	0	0	0	0	0	0	0	0	0	0	0	0	0	0	0	0	0	0	0
Peak_001648	0	0	0	0	0	0	0	0	0	0	0	0	0	0	0	0	0	0	0	0	0	0	0	0	0	0	0	0	0	0	0	0	0	0	0	0	0	0	0	0	0	0	0	0	0	0	0	0	0
Peak_001649	0	0	0	0	0	0	0	0	0	0	0	0	0	0	0	0	0	0	0	0	0	0	0	0	0	0	0	0	0	0	0	0	0	0	0	0	0	0	0	0	0	0	0	0	0	0	0	0	0
Peak_001650	0	0	0	0	0	0	0	0	0	0	0	0	0	0	0	0	0	0	0	0	0	0	0	0	0	0	0	0	0	0	0	0	0	0	0	0	0	0	0	0	0	0	0	0	0	0	0	0	0
Peak_001651	0	0	0	0	0	0	0	0	0	0	0	0	0	0	0	0	0	0	0	0	0	0	0	0	0	0	0	0	0	0	0	0	0	0	0	0	0	0	0	0	0	0	0	0	0	0	0	0	0
Peak_001652	0	0	0	0	0	0	0	0	0	0	0	0	0	0	0	0	0	0	0	0	0	0	0	0	0	0	0	0	0	0	0	0	0	0	0	0	0	0	0	0	0	0	0	0	0	0	0	0	0
Peak_001653	0	0	0	0	0	0	0	0	0	0	0	0	0	0	0	0	0	0	0	0	0	0	0	0	0	0	0	0	0	0	0	0	0	0	0	0	0	0	0	0	0	0	0	0	0	0	0	0	0
Peak_001654	0	0	0	0	0	0	0	0	0	0	0	0	0	0	0	0	0	0	0	0	0	0	0	0	0	0	0	0	0	0	0	0	0	0	0	0	0	0	0	0	0	0	0	0	0	0	0	0	0
Peak_001655	0	0	0	0	0	0	0	0	0	0	0	0	0	0	0	0	0	0	0	0	0	0	0	0	0	0	0	0	0	0	0	0	0	0	0	0	0	0	0	0	0	0	0	0	0	0	0	0	0
Peak_001656	0	0	0	0	0	0	0	0	0	0	0	0	0	0	0	0	0	0	0	0	0	0	0	0	0	0	0	0	0	0	0	0	0	0	0	0	0	0	0	0	0	0	0	0	0	0	0	0	0
Peak_001657	0	0	0	0	0	0	0	0	0	0	0	0	0	0	0	0	0	0	0	0	0	0	0	0	0	0	0	0	0	0	0	0	0	0	0	0	0	0	0	0	0	0	0	0	0	0	0	0	0
Peak_001658	0	0	0	0	0	0	0	0	0	0	0	0	0	0	0	0	0	0	0	0	0	0	0	0	0	0	0	0	0	0	0	0	0	0	0	0	0	0	0	0	0	0	0	0	0	0	0	0	0
Peak_001659	0	0	0	0	0	0	0	0	0	0	0	0	0	0	0	0	0	0	0	0	0	0	0	0	0	0	0	0	0	0	0	0	0	0	0	0	0	0	0	0	0	0	0	0	0	0	0	0	0
Peak_001660	0	0	0	0	0	0	0	0	0	0	0	0	0	0	0	0	0	0	0	0	0	0	0	0	0	0	0	0	0	0	0	0	0	0	0	0	0	0	0	0	0	0	0	0	0	0	0	0	0
Peak_001661	0	0	0	0	0	0	0	0	0	0	0	0	0	0	0	0	0	0	0	0	0	0	0	0	0	0	0	0	0	0	0	0	0	0	0	0	0	0	0	0	0	0	0	0	0	0	0	0	0
Peak_001662	0	0	0	0	0	0	0	0	0	0	0	0	0	0	0	0	0	0	0	0	0	0	0	0	0	0	0	0	0	0	0	0	0	0	0	0	0	0	0	0	0	0	0	0	0	0	0	0	0
Peak_001663	0	0	0	0	0	0	0	0	0	0	0	0	0	0	0	0	0	0	0	0	0	0	0	0	0	0	0	0	0	0	0	0	0	0	0	0	0	0	0	0	0	0	0	0	0	0	0	0	0
Peak_001664	0	0	0	0	0	0	0	0	0	0	0	0	0	0	0	0	0	0	0	0	0	0	0	0	0	0	0	0	0	0	0	0	0	0	0	0	0	0	0	0	0	0	0	0	0	0	0	0	0
Peak_001665	0	0	53525.54	0	0	0	0	0	0	70.520584	0	0	97386.42	0	0	0	0	0	97232.56	76298.93	0	31.714943	186.5588	0	0	0	0	0	0	0	0	0	0	7339.6743	0	0	19406.186	438.73294	0	0	33376.5	0	137903.02	0	0	0	0	0	0
Peak_001666	0	0	0	0	0	0	0	0	0	0	0	0	0	0	0	0	0	0	0	0	0	0	0	0	0	0	0	0	0	0	0	0	0	0	0	0	0	0	0	0	0	0	0	0	0	0	0	0	0
Peak_001667	0	0	0	0	0	0	0	0	0	0	0	0	0	0	0	0	0	0	0	0	0	0	0	0	0	0	0	0	0	0	0	0	0	0	0	0	0	0	0	0	0	0	0	0	0	0	0	0	0
Peak_001668	0	0	0	0	0	0	0	0	0	0	0	0	0	0	0	0	0	0	0	0	0	0	0	0	0	0	0	0	0	0	0	0	0	0	0	0	0	0	0	0	0	0	0	0	0	0	0	0	0
Peak_001669	0	0	0	0	0	0	0	0	0	0	0	0	0	0	0	0	0	0	0	0	0	0	0	0	0	0	0	0	0	0	0	0	0	0	0	0	0	0	0	0	0	0	0	0	0	0	0	0	0
Peak_001670	0	0	0	0	0	0	0	0	0	0	0	0	0	0	0	0	0	0	0	0	0	0	0	0	0	0	0	0	0	0	0	0	0	0	0	0	0	0	0	0	0	0	0	0	0	0	0	0	0
Peak_001671	0	0	0	0	0	0	0	0	0	0	0	0	0	0	0	0	0	0	0	0	0	0	0	0	0	0	0	0	0	0	0	0	0	0	0	0	0	0	0	0	0	0	0	0	0	0	0	0	0
Peak_001672	0	0	0	0	0	0	0	0	0	0	0	0	0	0	0	0	0	0	0	0	0	0	0	0	0	0	0	0	0	0	0	0	0	0	0	0	0	0	0	0	0	0	0	0	0	0	0	0	0
Peak_001673	0	0	0	0	0	0	0	0	0	0	0	0	0	0	0	0	0	0	0	0	0	0	0	0	0	0	0	0	0	0	0	0	0	0	0	0	0	0	0	0	0	0	0	0	0	0	0	0	0
Peak_001674	0	0	0	0	0	0	0	0	0	0	0	0	0	0	0	0	0	0	0	0	0	0	0	0	0	0	0	0	0	0	0	0	0	0	0	0	0	0	0	0	0	0	0	0	0	0	0	0	0
Peak_001675	0	0	0	0	0	0	0	0	0	0	0	0	0	0	0	0	0	0	0	0	0	0	0	0	0	0	0	0	0	0	0	0	0	0	0	0	0	0	0	0	0	0	0	0	0	0	0	0	0
Peak_001676	0	0	0	0	0	0	0	0	0	0	0	0	0	0	0	0	0	0	0	0	0	0	0	0	0	0	0	0	0	0	0	0	0	0	0	0	0	0	0	0	0	0	0	0	0	0	0	0	0
Peak_001677	0	0	0	0	0	0	0	0	0	0	0	0	0	0	0	0	0	0	0	0	0	0	0	0	0	0	0	0	0	0	0	0	0	0	0	0	0	0	0	0	0	0	0	0	0	0	0	0	0
Peak_001678	0	0	0	0	0	0	0	0	0	0	0	0	0	0	0	0	0	0	0	0	0	0	0	0	0	0	0	0	0	0	0	0	0	0	0	0	0	0	0	0	0	0	0	0	0	0	0	0	0
Peak_001679	0	0	0	0	0	0	0	0	0	0	0	0	0	0	0	0	0	0	0	0	0	0	0	0	0	0	0	0	0	0	0	0	0	0	0	0	0	0	0	0	0	0	0	0	0	0	0	0	0
Peak_001680	0	0	0	0	0	0	0	0	0	0	0	0	0	0	0	0	0	0	0	0	0	0	0	0	0	0	0	0	0	0	0	0	0	0	0	0	0	0	0	0	0	0	0	0	0	0	0	0	0
Peak_001681	0	0	0	0	0	0	0	0	0	0	0	0	0	0	0	0	0	0	0	0	0	0	0	0	0	0	0	0	0	0	0	0	0	0	0	0	0	0	0	0	0	0	0	0	0	0	0	0	0
Peak_001682	0	0	0	0	0	0	0	0	0	0	0	0	0	0	0	0	0	0	0	0	0	0	0	0	0	0	0	0	0	0	0	0	0	0	0	0	0	0	0	0	0	0	0	0	0	0	0	0	0
Peak_001683	0	0	0	0	0	0	0	0	0	0	0	0	0	0	0	0	0	0	0	0	0	0	0	0	0	0	0	0	0	0	0	0	0	127171.87	0	27402.82	0	0	0	0	0	0	0	0	0	0	0	0	0
Peak_001684	0	0	0	0	0	0	0	0	0	0	0	0	0	0	0	0	0	0	0	0	0	0	0	0	0	0	0	0	0	0	0	0	0	0	0	0	0	0	0	0	0	0	0	0	0	0	0	0	0
Peak_001685	0	0	0	0	0	0	0	0	0	0	0	0	0	0	0	0	0	0	0	0	0	0	0	0	0	0	0	0	0	0	0	0	0	0	0	0	0	0	0	0	0	0	0	0	0	0	0	0	0
Peak_001686	0	0	0	0	0	0	0	0	0	0	0	0	0	0	0	0	0	0	0	0	0	0	0	0	0	0	0	0	0	0	0	0	0	0	0	0	0	0	0	0	0	0	0	0	0	0	0	0	0
Peak_001687	0	0	0	0	0	0	0	0	0	0	0	0	0	0	0	0	0	0	0	0	0	0	0	0	0	0	0	0	0	0	0	0	0	0	0	0	0	0	0	0	0	0	0	0	0	0	0	0	0
Peak_001688	0	0	0	0	0	0	0	0	0	0	0	0	0	0	0	0	0	0	0	0	0	0	0	0	0	0	0	0	0	0	0	0	0	0	0	0	0	0	0	0	0	0	0	0	0	0	0	0	0
Peak_001689	0	0	0	0	0	0	0	0	0	0	0	0	0	0	0	0	0	0	0	0	0	0	0	0	0	0	0	0	0	0	0	0	0	0	0	0	0	0	0	0	0	0	0	0	0	0	0	0	0
Peak_001690	0	0	0	0	0	0	0	0	0	0	0	0	0	0	0	0	0	0	0	0	0	0	0	0	0	0	0	0	0	0	0	0	0	0	0	0	0	0	0	0	0	0	0	0	0	0	0	0	0
Peak_001691	0	0	0	0	0	0	0	0	0	0	0	0	0	0	0	0	0	0	0	0	0	0	0	0	0	0	0	0	0	0	0	0	0	0	0	0	0	0	0	0	0	0	0	0	0	0	0	0	0
Peak_001692	0	0	0	0	0	0	0	0	0	0	0	0	0	0	0	0	0	0	0	0	0	0	0	0	0	0	0	0	0	0	0	0	0	0	0	0	0	0	0	0	0	0	0	0	0	0	0	0	0
Peak_001693	0	0	0	0	0	0	0	0	0	0	0	0	0	0	0	0	0	0	0	0	0	0	0	0	0	0	0	0	0	0	0	0	0	0	0	0	0	0	0	0	0	0	0	0	0	0	0	0	0
Peak_001694	0	0	0	0	0	0	0	0	0	0	0	0	0	0	0	0	0	0	0	0	0	0	0	0	0	0	0	0	0	0	0	0	0	0	0	0	0	0	0	0	0	0	0	0	0	0	0	0	0
Peak_001695	0	0	0	0	0	0	0	0	0	0	0	0	0	0	0	0	0	0	0	0	0	0	0	0	0	0	0	0	0	0	0	0	0	0	0	0	0	0	0	0	0	0	0	0	0	0	0	0	0
Peak_001696	0	0	0	0	0	0	0	0	0	0	0	0	0	0	0	0	0	0	0	0	0	0	0	0	0	0	0	0	0	0	0	0	0	0	0	0	0	0	0	0	0	0	0	0	0	0	0	0	0
Peak_001697	0	0	0	0	0	0	0	0	0	0	0	0	0	0	0	0	0	0	0	0	0	0	0	0	0	0	0	0	0	0	0	0	0	0	0	0	0	0	0	0	0	0	0	0	0	0	0	0	0
Peak_001698	0	0	0	0	0	0	0	0	0	0	0	0	0	0	0	0	0	0	0	0	0	0	0	0	0	0	0	0	0	0	0	0	0	0	0	0	0	0	0	0	0	0	0	0	0	0	0	0	0
Peak_001699	0	0	0	0	0	0	0	0	0	0	0	0	0	0	0	0	0	0	0	0	0	0	0	0	0	0	0	0	0	0	0	0	0	0	0	0	0	0	0	0	0	0	0	0	0	0	0	0	0
Peak_001700	0	0	0	0	0	0	0	0	0	0	0	0	0	0	0	0	0	0	0	0	0	0	0	0	0	0	0	0	0	0	0	0	0	0	0	0	0	0	0	0	0	0	0	0	0	0	0	0	0
Peak_001701	0	0	0	0	0	0	0	0	0	0	0	0	0	0	0	0	0	0	0	0	0	0	0	0	0	0	0	0	0	0	0	0	0	0	0	0	0	0	0	0	0	0	0	0	0	0	0	0	0
Peak_001702	0	0	0	0	0	0	0	0	0	0	0	0	0	0	0	0	0	0	0	0	0	0	0	0	0	0	0	0	0	0	0	0	0	0	0	0	0	0	0	0	0	0	0	0	0	0	0	0	0
Peak_001703	0	0	0	0	0	0	0	0	0	0	0	0	0	0	0	0	0	0	0	0	0	0	0	0	0	0	0	0	0	0	0	0	0	0	0	0	0	0	0	0	0	0	0	0	0	0	0	0	0
Peak_001704	0	0	0	0	0	0	0	0	0	0	0	0	0	0	0	0	0	0	0	0	0	0	0	0	0	0	0	0	0	0	0	0	0	0	0	0	0	0	0	0	0	0	0	0	0	0	0	0	0
Peak_001705	0	0	0	0	0	0	0	0	0	0	0	0	0	0	0	0	0	0	0	0	0	0	0	0	0	0	0	0	0	0	0	0	0	0	0	0	0	0	0	0	0	0	0	0	0	0	0	0	0
Peak_001706	0	0	0	0	0	0	0	0	0	0	0	0	0	0	0	0	0	0	0	0	0	0	0	0	0	0	0	0	0	0	0	0	0	0	0	0	0	0	0	0	0	0	0	0	0	0	0	0	0
Peak_001707	0	0	0	0	0	0	0	0	0	0	0	0	0	0	0	0	0	0	0	0	0	0	0	0	0	0	0	0	0	0	0	0	0	0	0	0	0	0	0	0	0	0	0	0	0	0	0	0	0
Peak_001708	0	0	0	0	0	0	0	0	0	0	0	0	0	0	0	0	0	0	0	0	0	0	0	0	0	0	0	0	0	0	0	0	0	0	0	0	0	0	0	0	0	0	0	0	0	0	0	0	0
Peak_001709	0	0	0	0	0	0	0	0	0	0	0	0	0	0	0	0	0	0	0	0	0	0	0	0	0	0	0	0	0	0	0	0	0	0	0	0	0	0	0	0	0	0	0	0	0	0	0	0	0
Peak_001710	0	0	0	0	0	0	0	0	0	0	0	0	0	0	0	0	0	0	0	0	0	0	0	0	0	0	0	0	0	0	0	0	0	0	0	0	0	0	0	0	0	0	0	0	0	0	0	0	0
Peak_001711	0	0	0	0	0	0	0	0	0	0	0	0	0	0	0	0	0	0	0	0	0	0	0	0	0	0	0	0	0	0	0	0	0	0	0	0	0	0	0	0	0	0	0	0	0	0	0	0	0
Peak_001712	0	0	0	0	0	0	0	0	0	0	0	0	0	0	0	0	0	0	0	0	0	0	0	0	0	0	0	0	0	0	0	0	0	0	0	0	0	0	0	0	0	0	0	0	0	0	0	0	0
Peak_001713	0	0	0	0	0	0	0	0	0	0	0	0	0	0	0	0	0	0	0	0	0	0	0	0	0	0	0	0	0	0	0	0	0	0	0	0	0	0	0	0	0	0	0	0	0	0	0	0	0
Peak_001714	0	0	0	0	0	0	0	0	0	0	0	0	0	0	0	0	0	0	0	0	0	0	0	0	0	0	0	0	0	0	0	0	0	0	0	0	0	0	0	0	0	0	0	0	0	0	0	0	0
Peak_001715	0	0	0	0	0	0	0	0	0	0	0	0	0	0	0	0	0	0	0	0	0	0	0	0	0	0	0	0	0	0	0	0	0	0	0	0	0	0	0	0	0	0	0	0	0	0	0	0	0
Peak_001716	0	0	0	0	0	0	0	0	0	0	0	0	0	0	0	0	0	0	0	0	0	0	0	0	0	0	0	0	0	0	0	0	0	0	0	0	0	0	0	0	0	0	0	0	0	0	0	0	0
Peak_001717	0	0	0	0	0	0	0	0	0	0	0	0	0	0	0	0	0	0	0	0	0	0	0	0	0	0	0	0	0	0	0	0	0	0	0	0	0	0	0	0	0	0	0	0	0	0	0	0	0
Peak_001718	0	0	0	0	0	0	0	0	0	0	0	0	0	0	0	0	0	0	0	0	0	0	0	0	0	0	0	0	0	0	0	0	0	0	0	0	0	0	0	0	0	0	0	0	0	0	0	0	0
Peak_001719	0	0	0	0	0	0	0	0	0	0	0	0	0	0	0	0	0	0	0	0	0	0	0	0	0	0	0	0	0	0	0	0	0	0	0	0	0	0	0	0	0	0	0	0	0	0	0	0	0
Peak_001720	0	0	0	0	0	0	0	0	0	0	0	0	0	0	0	0	0	0	0	0	0	0	0	0	0	0	0	0	0	0	0	0	0	0	0	0	0	0	0	0	0	0	0	0	0	0	0	0	0
Peak_001721	0	0	0	0	0	0	0	0	0	0	0	0	0	0	0	0	0	0	0	0	0	0	0	0	0	0	0	0	0	0	0	0	0	0	0	0	0	0	0	0	0	0	0	0	0	0	0	0	0
Peak_001722	0	0	0	0	0	0	0	0	0	0	0	0	0	0	0	0	0	0	0	0	0	0	0	0	0	0	0	0	0	0	0	0	0	0	0	0	0	0	0	0	0	0	0	0	0	0	0	0	0
Peak_001723	0	0	0	0	0	0	0	0	0	0	0	0	0	0	0	0	0	0	0	0	0	0	0	0	0	0	0	0	0	0	0	0	0	0	0	0	0	0	0	0	0	0	0	0	0	0	0	0	0
Peak_001724	0	0	0	0	0	0	0	0	0	0	0	0	0	0	0	0	0	0	0	0	0	0	0	0	0	0	0	0	0	0	0	0	0	0	0	0	0	0	0	0	0	0	0	0	0	0	0	0	0
Peak_001725	0	0	0	0	0	0	0	0	0	0	0	0	0	0	0	0	0	0	0	0	0	0	0	0	0	0	0	0	0	0	0	0	0	0	0	0	0	0	0	0	0	0	0	0	0	0	0	0	0
Peak_001726	0	0	0	0	0	0	0	0	0	0	0	0	0	0	0	0	0	0	0	0	0	0	0	0	0	0	0	0	0	0	0	0	0	0	0	0	0	0	0	0	0	0	0	0	0	0	0	0	0
Peak_001727	0	0	0	0	0	0	0	0	0	0	0	0	0	0	0	0	0	0	0	0	0	0	0	0	0	0	0	0	0	0	0	0	0	0	0	0	0	0	0	0	0	0	0	0	0	0	0	0	0
Peak_001728	0	0	0	0	0	0	0	0	0	0	0	0	0	0	0	0	0	0	0	0	0	0	0	0	0	0	0	0	0	0	0	0	0	0	0	0	0	0	0	0	0	0	0	0	0	0	0	0	0
Peak_001729	0	0	0	0	0	0	0	0	0	0	0	0	0	0	0	0	0	0	0	0	0	0	0	0	0	0	0	0	0	0	0	0	0	0	0	0	0	0	0	0	0	0	0	0	0	0	0	0	0
Peak_001730	0	0	0	0	0	0	0	0	0	0	0	0	0	0	0	0	0	0	0	0	0	0	0	0	0	0	0	0	0	0	0	0	0	0	0	0	0	0	0	0	0	0	0	0	0	0	0	0	0
Peak_001731	0	0	0	0	0	0	0	0	0	0	0	0	0	0	0	0	0	0	0	0	0	0	0	0	0	0	0	0	0	0	0	0	0	0	0	0	0	0	0	0	0	0	0	0	0	0	0	0	0
Peak_001732	0	0	0	0	0	0	0	0	0	0	0	0	0	0	0	0	0	0	0	0	0	0	0	0	0	0	0	0	0	0	0	0	0	0	0	0	0	0	0	0	0	0	0	0	0	0	0	0	0
Peak_001733	0	0	0	0	0	0	0	0	0	0	0	0	0	0	0	0	0	0	0	0	0	0	0	0	0	0	0	0	0	0	0	0	0	0	0	0	0	0	0	0	0	0	0	0	0	0	0	0	0
Peak_001734	0	0	0	0	0	0	0	0	0	0	0	0	0	0	0	0	0	0	0	0	0	0	0	0	0	0	0	0	0	0	0	0	0	0	0	0	0	0	0	0	0	0	0	0	0	0	0	0	0
Peak_001735	0	0	0	0	0	0	0	0	0	0	0	0	0	0	0	0	0	0	0	0	0	0	0	0	0	0	0	0	0	0	0	0	0	0	0	0	0	0	0	0	0	0	0	0	0	0	0	0	0
Peak_001736	0	0	0	0	0	0	0	0	0	0	0	0	0	0	0	0	0	0	0	0	0	0	0	0	0	0	0	0	0	0	0	0	0	0	0	0	0	0	0	0	0	0	0	0	0	0	0	0	0
Peak_001737	0	0	0	0	0	0	0	0	0	0	0	0	0	0	0	0	0	0	0	0	0	0	0	0	0	0	0	0	0	0	0	0	0	0	0	0	0	0	0	0	0	0	0	0	0	0	0	0	0
Peak_001738	0	0	0	0	0	0	0	0	0	0	0	0	0	0	0	0	0	0	0	0	0	0	0	0	0	0	0	0	0	0	0	0	0	0	0	0	0	0	0	0	0	0	0	0	0	0	0	0	0
Peak_001739	0	0	0	0	0	0	0	0	0	0	0	0	0	0	0	0	0	0	0	0	0	0	0	0	0	0	0	0	0	0	0	0	0	0	0	0	0	0	0	0	0	0	0	0	0	0	0	0	0
Peak_001740	0	0	0	0	0	0	0	0	0	0	0	0	0	0	0	0	0	0	0	0	0	0	0	0	0	0	0	0	0	0	0	0	0	0	0	0	0	0	0	0	0	0	0	0	0	0	0	0	0
Peak_001741	0	0	0	0	0	0	0	0	0	0	0	0	0	0	0	0	0	0	0	0	0	0	0	0	0	0	0	0	0	0	0	0	0	0	0	0	0	0	0	0	0	0	0	0	0	0	0	0	0
Peak_001742	0	0	0	0	0	0	0	0	0	0	0	0	0	0	0	0	0	0	0	0	0	0	0	0	0	0	0	0	0	0	0	0	0	0	0	0	0	0	0	0	0	0	0	0	0	0	0	0	0
Peak_001743	0	0	0	0	0	0	0	0	0	0	0	0	0	0	0	0	0	0	0	0	0	0	0	0	0	0	0	0	0	0	0	0	0	0	0	0	0	0	0	0	0	0	0	0	0	0	0	0	0
Peak_001744	0	0	0	0	0	0	0	0	0	0	0	0	0	0	0	0	0	0	0	0	0	0	0	0	0	0	0	0	0	0	0	0	0	0	0	0	0	0	0	0	0	0	0	0	0	0	0	0	0
Peak_001745	0	0	0	0	0	0	0	0	0	0	0	0	0	0	0	0	0	0	0	0	0	0	0	0	0	0	0	0	0	0	0	0	0	0	0	0	0	0	0	0	0	0	0	0	0	0	0	0	0
Peak_001746	0	0	0	0	0	0	0	0	0	0	0	0	0	0	0	0	0	0	0	0	0	0	0	0	0	0	0	0	0	0	0	0	0	0	0	0	0	0	0	0	0	0	0	0	0	0	0	0	0
Peak_001747	0	0	0	0	0	0	0	0	0	0	0	0	0	0	0	0	0	0	0	0	0	0	0	0	0	0	0	0	0	0	0	0	0	0	0	0	0	0	0	0	0	0	0	0	0	0	0	0	0
Peak_001748	0	0	0	0	0	0	0	0	0	0	0	0	0	0	0	0	0	0	0	0	0	0	0	0	0	0	0	0	0	0	0	0	0	0	0	0	0	0	0	0	0	0	0	0	0	0	0	0	0
Peak_001749	0	0	0	0	0	0	0	0	0	0	0	0	0	0	0	0	0	0	0	0	0	0	0	0	0	0	0	0	0	0	0	0	0	0	0	0	0	0	0	0	0	0	0	0	0	0	0	0	0
Peak_001750	0	0	0	0	0	0	0	0	0	0	0	0	0	0	0	0	0	0	0	0	0	0	0	0	0	0	0	0	0	0	0	0	0	0	0	0	0	0	0	0	0	0	0	0	0	0	0	0	0
Peak_001751	0	0	0	0	0	0	0	0	0	0	0	0	0	0	0	0	0	0	0	0	0	0	0	0	0	0	0	0	0	0	0	0	0	0	0	0	0	0	0	0	0	0	0	0	0	0	0	0	0
Peak_001752	0	0	0	0	0	0	0	0	0	0	0	0	0	0	0	0	0	0	0	0	0	0	0	0	0	0	0	0	0	0	0	0	0	0	0	0	0	0	0	0	0	0	0	0	0	0	0	0	0
Peak_001753	0	0	0	0	0	0	0	0	0	0	0	0	0	0	0	0	0	0	0	0	0	0	0	0	0	0	0	0	0	0	0	0	0	0	0	0	0	0	0	0	0	0	0	0	0	0	0	0	0
Peak_001754	0	0	0	0	0	0	0	0	0	0	0	0	0	0	0	0	0	0	0	0	0	0	0	0	0	0	0	0	0	0	0	0	0	0	0	0	0	0	0	0	0	0	0	0	0	0	0	0	0
Peak_001755	0	0	0	0	0	0	0	0	0	0	0	0	0	0	0	0	0	0	0	0	0	0	0	0	0	0	0	0	0	0	0	0	0	0	0	0	0	0	0	0	0	0	0	0	0	0	0	0	0
Peak_001756	0	0	0	0	0	0	0	0	0	0	0	0	0	0	0	0	0	0	0	0	0	0	0	0	0	0	0	0	0	0	0	0	0	0	0	0	0	0	0	0	0	0	0	0	0	0	0	0	0
Peak_001757	0	0	0	0	0	0	0	0	0	0	0	0	0	0	0	0	0	0	0	0	0	0	0	0	0	0	0	0	0	0	0	0	0	0	0	0	0	0	0	0	0	0	0	0	0	0	0	0	0
Peak_001758	0	0	0	0	0	0	0	0	0	0	0	0	0	0	0	0	0	0	0	0	0	0	0	0	0	0	0	0	0	0	0	0	0	0	0	0	0	0	0	0	0	0	0	0	0	0	0	0	0
Peak_001759	0	0	0	0	0	0	0	0	0	0	0	0	0	0	0	0	0	0	0	0	0	0	0	0	0	0	0	0	0	0	0	0	0	0	0	0	0	0	0	0	0	0	0	0	0	0	0	0	0
Peak_001760	0	0	0	0	0	0	0	0	0	0	0	0	0	0	0	0	0	0	0	0	0	0	0	0	0	0	0	0	0	0	0	0	0	0	0	0	0	0	0	0	0	0	0	0	0	0	0	0	0
Peak_001761	0	0	0	0	0	0	0	0	0	0	0	0	0	0	0	0	0	0	0	0	0	0	0	0	0	0	0	0	0	0	0	0	0	0	0	0	0	0	0	0	0	0	0	0	0	0	0	0	0
Peak_001762	0	0	0	0	0	0	0	0	0	0	0	0	0	0	0	0	0	0	0	0	0	0	0	0	0	0	0	0	0	0	0	0	0	0	0	0	0	0	0	0	0	0	0	0	0	0	0	0	0
Peak_001763	0	0	0	0	0	0	0	0	0	0	0	0	0	0	0	0	0	0	0	0	0	0	0	0	0	0	0	0	0	0	0	0	0	0	0	0	0	0	0	0	0	0	0	0	0	0	0	0	0
Peak_001764	0	0	0	0	0	0	0	0	0	0	0	0	0	0	0	0	0	0	0	0	0	0	0	0	0	0	0	0	0	0	0	0	0	0	0	0	0	0	0	0	0	0	0	0	0	0	0	0	0
Peak_001765	0	0	0	0	0	0	0	0	0	0	0	0	0	0	0	0	0	0	0	0	0	0	0	0	0	0	0	0	0	0	0	0	0	0	0	0	0	0	0	0	0	0	0	0	0	0	0	0	0
Peak_001766	0	0	0	0	0	0	0	0	0	0	0	0	0	0	0	0	0	0	0	0	0	0	0	0	0	0	0	0	0	0	0	0	0	0	0	0	0	0	0	0	0	0	0	0	0	0	0	0	0
Peak_001767	0	0	0	0	0	0	0	0	0	0	0	0	0	0	0	0	0	0	0	0	0	0	0	0	0	0	0	0	0	0	0	0	0	0	0	0	0	0	0	0	0	0	0	0	0	0	0	0	0
Peak_001768	0	0	0	0	0	0	0	0	0	0	0	0	0	0	0	0	0	0	0	0	0	0	0	0	0	0	0	0	0	0	0	0	0	0	0	0	0	0	0	0	0	0	0	0	0	0	0	0	0
Peak_001769	0	0	0	0	0	0	0	0	0	0	0	0	0	0	0	0	0	0	0	0	0	0	0	0	0	0	0	0	0	0	0	0	0	0	0	0	0	0	0	0	0	0	0	0	0	0	0	0	0
Peak_001770	0	0	0	0	0	0	0	0	0	0	0	0	0	0	0	0	0	0	0	0	0	0	0	0	0	0	0	0	0	0	0	0	0	0	0	0	0	0	0	0	0	0	0	0	0	0	0	0	0
Peak_001771	0	0	0	0	0	0	0	0	0	0	0	0	0	0	0	0	0	0	0	0	0	0	0	0	0	0	0	0	0	0	0	0	0	0	0	0	0	0	0	0	0	0	0	0	0	0	0	0	0
Peak_001772	0	0	0	0	0	0	0	0	0	0	0	0	0	0	0	0	0	0	0	0	0	0	0	0	0	0	0	0	0	0	0	0	0	0	0	0	0	0	0	0	0	0	0	0	0	0	0	0	0
Peak_001773	0	0	0	0	0	0	0	0	0	0	0	0	0	0	0	0	0	0	0	0	0	0	0	0	0	0	0	0	0	0	0	0	0	0	0	0	0	0	0	0	0	0	0	0	0	0	0	0	0
Peak_001774	0	0	0	0	0	0	0	0	0	0	0	0	0	0	0	0	0	0	0	0	0	0	0	0	0	0	0	0	0	0	0	0	0	0	0	0	0	0	0	0	0	0	0	0	0	0	0	0	0
Peak_001775	16149.948	93310.45	20404.791	28725.451	0	0	0	0	0	0	54730.293	27597.441	8958.221	0	0	0	24577.602	6001.042	0	0	24770.568	0	0	0	0	106515.16	0	0	11761.197	23450.338	17800.703	0	105083.39	0	0	0	0	0	0	0	17951.324	0	59439.42	0	81311.61	0	95085.234	0	10239.281
Peak_001776	0	0	0	0	0	0	0	0	0	0	0	0	0	0	0	0	0	0	0	0	0	0	0	0	0	0	0	0	0	0	0	0	0	0	0	0	0	0	0	0	0	0	0	0	0	0	0	0	0
Peak_001777	0	28688.215	0	9429.59	0	11884.249	73228.19	0	0	12932.331	0	13177.848	0	0	20772.133	34012.062	9099.592	0	19713.463	0	0	25391.969	32210.033	0	41419.93	0	0	59581.56	58561.973	0	30564.504	26762.086	0	0	41943.363	0	0	0	0	12922.412	18891.957	0	0	25446.578	0	18093.045	0	0	0
Peak_001778	0	0	0	0	0	0	18171.793	0	13244.314	23987.33	0	7944.097	0	0	11600.271	0	0	0	11273.625	0	16682.846	0	17498.525	0	5787.6753	0	0	0	0	0	19215.713	0	0	13614.229	8877.232	0	0	0	0	0	4260.018	0	0	0	0	13666.074	0	0	0
Peak_001779	0	0	0	0	0	0	0	0	0	0	0	0	0	0	0	0	0	0	0	0	0	0	0	0	0	0	0	0	0	0	0	0	0	0	0	0	0	0	0	0	0	0	0	0	0	0	0	0	0
Peak_001780	0	0	0	0	0	0	0	0	0	0	0	0	0	0	0	0	0	0	0	0	0	0	0	0	0	0	0	0	0	0	0	0	0	0	0	0	0	0	0	0	0	0	0	0	0	0	0	0	0
Peak_001781	25135.652	42089.906	0	20835.754	16959.502	24464.129	14279.451	23799.52	22788.736	23361.174	25254.03	30444.97	32694.15	22261.965	25624.578	18840.113	18971.135	29556.805	31394.45	18550.148	28160.262	18556.818	20030.977	12745.243	8602.408	30347.488	11736.603	25127.936	25071.871	31650.352	16255.588	16005.011	17310.154	13829.462	0	17502.418	26795.137	18502.035	12456.308	21581.375	22237.773	11438.442	19141.033	12944.02	0	0	19282.879	0	11759.177
Peak_001782	0	0	0	0	0	0	0	0	0	0	0	0	0	0	0	0	0	0	0	0	0	0	0	0	0	0	0	0	0	0	0	0	0	0	0	0	0	0	0	0	0	0	0	0	0	0	0	0	0
Peak_001783	15859.521	25535.637	0	6388.0186	21987.326	20180.652	16003.23	24511.979	7469.717	43954.47	26396.914	9113.178	6320.345	28342.855	21241.285	17918.94	13826.583	4282.521	11086.877	12458.824	11968.9795	12500.7	16058.451	10974.126	13322.83	24721.734	9797.434	18833.83	19086.932	31872.59	24633.74	17304.145	0	15927.02	0	7123.3257	8516.553	15081.74	7297.4917	12449.8955	61575.56	60038.973	5907.6187	27843.73	0	21375.457	59560.426	0	0
Peak_001784	0	0	0	0	0	0	0	0	0	0	0	0	0	0	0	0	0	0	0	0	0	0	0	0	0	0	0	0	0	0	0	0	0	0	0	0	0	0	0	0	0	0	0	0	0	0	0	0	0
Peak_001785	0	0	0	0	0	0	0	0	0	0	0	0	0	0	0	0	0	0	13757.56	0	0	0	0	0	0	0	0	0	0	0	0	0	0	0	0	0	0	0	0	0	0	0	0	0	0	0	0	0	0
Peak_001786	0	0	0	0	0	0	0	0	0	0	0	0	0	0	0	0	0	0	0	0	0	0	0	0	0	0	0	0	0	0	0	0	0	0	0	0	0	0	0	0	0	0	0	0	0	0	0	0	0
Peak_001787	0	0	0	0	0	0	0	0	0	0	0	0	0	0	0	0	0	0	0	0	0	0	0	0	0	0	0	0	0	0	0	0	0	0	0	0	0	0	0	0	0	0	0	0	0	0	0	0	0
Peak_001788	0	0	0	0	0	0	0	0	0	0	0	0	0	0	0	0	0	0	0	0	0	0	0	0	0	0	0	0	0	0	0	0	0	0	0	0	0	0	0	0	0	0	0	0	0	0	0	0	0
Peak_001789	0	0	0	0	0	0	0	0	0	0	0	0	0	0	0	0	0	0	0	0	0	0	0	0	0	0	0	0	0	0	0	0	0	0	0	0	0	0	0	0	0	0	0	0	0	0	0	0	0
Peak_001790	0	0	0	0	0	0	0	0	0	0	0	0	0	0	0	0	0	0	0	0	0	0	0	0	0	0	0	0	0	0	0	0	0	0	0	0	0	0	0	0	0	0	0	0	0	0	0	0	0
Peak_001791	0	0	0	0	0	0	0	0	0	0	0	0	0	0	0	0	0	0	0	0	0	0	0	0	0	0	0	0	0	0	0	0	0	0	0	0	0	0	0	0	0	0	0	0	0	0	0	0	0
Peak_001792	0	0	0	0	0	0	0	0	0	0	0	0	0	0	0	0	0	0	0	0	0	0	0	0	0	0	0	0	0	0	0	0	0	0	0	0	0	0	0	0	0	0	0	0	0	0	0	0	0
Peak_001793	0	0	0	0	0	0	0	0	0	0	0	0	0	0	0	0	0	0	0	0	0	0	0	0	0	0	0	0	0	0	0	0	0	0	0	0	0	0	0	0	0	0	0	0	0	0	0	0	0
Peak_001794	57412.89	92021.14	113335.125	97058.32	0	103518.59	32622.373	20094.803	100645.69	0	16755.697	54377.008	91789.17	56352.52	29476.95	34281.77	0	18647.22	117327.055	39639.496	49117.527	27513.67	38661.258	0	65167.098	9749.569	59723.125	31805.87	54171.082	32260.533	21624.8	0	0	112208.75	41887.58	0	71292.09	43287.203	86658.83	60019.742	31889.068	0	52784.914	43637.535	83979.84	76161.65	11325.393	119870.59	19641.893
Peak_001795	2531463.8	5832704.5	97905.945	457711.06	1527914.2	5219486.5	4080936.5	3112436.5	2496900.5	2569505.8	3685254.8	2480186.5	5573209	5133325.5	3912307.2	2492131.8	4758488	1007221.4	3914596.5	3108813.2	2465406	2313810	1637421.2	3063167.5	3774731	4646767.5	2612980.8	3919014.5	5572359	2878030.5	2850285.8	3424102.2	2073850.5	4511669.5	3715741.5	2483903	5216913.5	3533239.5	2464226.2	3073741.5	7372448.5	3041880.5	2459136.2	3931015.2	735013.6	4545650.5	4892910.5	0	0
Peak_001796	24653.844	0	0	41850.605	20789.848	29861.252	19054.635	36391.203	35943.188	51525.258	73224.46	62805.477	0	25128.404	72734.97	45700.535	56892.855	12766.115	15574.883	12905.275	61219.332	48747.06	57869.895	48761.64	70035.39	29414.55	63419.293	108314.35	39616.996	60150.387	84267.09	91252.07	121026.52	17213.768	41822.902	47867.367	21079.77	43097.508	35827.254	20142.74	9702.381	21137.885	18876.822	29215.865	50070.516	51467.3	55657.906	22463.42	6170.539
Peak_001797	0	0	0	0	0	0	0	0	0	0	0	0	0	0	0	0	0	0	0	0	0	0	0	0	0	0	0	0	0	0	0	0	0	0	0	0	0	0	0	0	0	0	0	0	0	0	0	0	0
Peak_001798	36688.156	60669.32	0	0	0	69967.01	59633.7	0	0	0	46517.32	37205.246	27968.27	54447.31	34130.07	0	25996.465	41048.164	0	59807.4	0	0	53192.91	24115.271	36989.137	38130.637	0	42654.97	61057.49	62119.805	0	82173.49	36793.863	115035.79	39654.613	52900.457	39841.81	34706.133	35949.332	62320.297	53255.11	61322.867	0	60722.074	0	44615.92	48710.2	0	0
Peak_001799	0	51165.535	0	0	0	0	0	0	0	0	0	33936.484	0	0	0	0	0	0	0	0	0	0	0	0	0	0	0	0	0	0	0	0	0	0	3367.7332	0	0	0	0	0	0	0	0	0	0	0	0	0	0
Peak_001800	243760.58	62311.438	141046.62	74408.39	145983.62	225826.33	211660.16	131859.6	146055.86	131767.81	235362.73	161649.42	93653.08	91996.33	146692.81	287386.84	116389.234	56454.37	257706.3	122297.24	65813.59	201278.19	147340.38	64823.46	30938.17	112756.27	175653.48	183704.92	187314.44	70435.875	138380.94	102147.586	327851.8	166992.36	181729.31	90525.945	69035.53	195705.66	76160.305	109592.38	344623.75	190499.22	115363.43	187187.19	90094.555	202844.27	194189.67	32439.02	171709.83
Peak_001801	82873.19	138634.7	6202.7314	76406.19	20061.27	0	46689.887	26287.05	0	0	94854.48	54562.42	11830.35	0	35602.04	0	296.05637	37054.805	0	0	36377.066	15476.172	0	0	36741.664	7333.5586	103317.375	21826.629	0	67291.5	39024.5	81098.52	47253.98	39850.82	55748.9	0	0	36514.48	0	0	41680.332	67659.13	0	29835.906	0	90031.39	95966.73	0	86931.73
Peak_001802	0	0	0	0	0	0	0	0	0	0	0	0	0	0	0	0	10864.018	0	0	0	0	0	10445.937	0	0	0	0	0	14910.298	0	0	0	0	0	0	0	0	0	0	0	0	0	0	0	0	0	0	0	0
Peak_001803	0	0	0	0	0	0	0	0	0	0	0	0	0	0	0	0	0	0	0	7695.058	0	0	0	0	0	0	0	0	0	0	0	0	0	11385.029	0	0	0	0	0	0	0	0	0	0	0	0	0	0	0
Peak_001804	0	0	0	0	0	0	0	0	0	0	0	0	0	0	0	0	11522.358	0	0	0	0	0	13553.961	0	0	0	0	0	14910.298	0	0	0	0	0	0	0	0	0	0	0	0	0	0	0	0	0	0	0	0
Peak_001805	0	0	0	0	0	0	0	0	0	0	0	0	0	0	0	0	0	0	0	0	0	0	0	0	0	0	0	0	0	0	0	0	0	0	0	0	0	0	0	0	0	0	0	0	0	0	0	0	0
Peak_001806	48043.47	31858.205	26145.234	30660.768	22932.893	17258.111	34857.496	26883.488	43430.71	32335.895	40834.13	24371.559	51137.367	17880.094	35731.797	50896.3	43895.977	33121.035	47827.855	35862.523	36389.36	28911.93	39494.312	53241.395	38539.348	26982.008	20781.504	34658.867	47246.766	39996.688	38612.277	38106.168	41003.29	45966.35	29505.002	35692.312	34294.777	29143.041	27594.82	23488.156	36688.457	27771.342	28388.906	26527.422	17465.383	38529.023	23632.516	11448.628	16493.05
Peak_001807	102653.43	50612.156	0	74576.74	64254.844	104543.26	81141.945	89151.44	78841.16	97096.664	122262.31	62370.844	48045.867	62525.684	75042.79	63109.285	69796.66	59854.938	16108.081	0	58977.6	66081.016	55885.664	0	71288.664	72374.69	70135.49	52421.258	89904.67	84028.984	78265.71	74989.055	70887.03	0	45000.5	0	31845.504	0	48174.574	60346.438	77559.95	54377.598	47887.67	29166.135	45511.137	80676.04	29490.59	61996.27	32712.816
Peak_001808	136026.17	221231.9	49879.508	51850.406	109120.1	80747.164	64459.676	47454.56	63010.363	99127.74	82827.68	59883.54	94702.484	53533.562	55217.105	87401.336	65845.734	44269.836	101846.625	63678.504	59931.184	91214.195	44669.824	88648.64	86790.4	51131.207	54368.26	114510.68	122957.6	56471.207	49618.484	60722.918	70764.4	147344.47	0	84260	66579.42	98575.82	73605.85	72249.1	142660.31	86565.91	72001.2	134941.56	80701.02	137525.84	103259.42	25173.545	6938.966
Peak_001809	66178.15	105666.15	22213.188	23928.492	41330.33	98567.08	71052.41	49549.836	105602.52	68426.21	96718.63	79988.766	86303.78	117224.78	74841.2	102665.83	96112.91	46005.215	75170.21	85371.734	92937.3	110837.84	77825.5	139928.05	164092.84	82954.234	111978.03	177882.14	143173.84	145455.98	193797.06	141622.69	124183.21	134048.28	103471.68	110326.24	116685.59	149546.42	70065.5	59798.316	92151	94347.49	62965.22	66114.96	49118.27	86652.56	101850.8	0	8142.5874
Peak_001810	881022.06	4298344	2214158.5	947512.94	105975.195	1998640.4	758625.8	262094.44	910767.06	512116.16	2102780.2	813714.9	2842647.2	1878147.2	571721.9	472321.22	2154543.5	368660.47	1507271.1	631129.3	849711.8	274207.12	200909.75	461491.78	659285.7	4529735.5	291776.94	1471871.5	2883824.2	1651689	963216.94	470220.72	1850143.5	596960	1679975	86440.38	1796231.9	1012940.94	431270.94	781820.9	2919793.5	160273.39	3287352.5	250475.33	2096584.4	339520.1	2202575	116103.71	246092.56
Peak_001811	137101.06	467290.38	295093.12	68200.375	0	405548.25	285017.16	0	327520.75	144914.11	164802.3	107684.19	532677.1	215692.97	184090.8	183545.48	221338.28	86827.74	284317.72	262915.34	190974.34	17564.816	65909.66	176667.78	146533.55	487892.56	117010.016	227223.66	414939.4	197377.78	192008.56	278277.9	169978.2	353012.12	209934.5	11538.834	527434.8	242545.16	175464.66	219302.52	421344.2	81409.78	356626.97	116799.75	139569.06	108509.89	214546.31	266480.38	181191.5
Peak_001812	141436.34	296327.53	32171.637	76961.83	61983.598	213874.64	169753.08	88616.27	145306.73	139846.27	159620.58	163155.45	182979.5	202784.62	169116.95	166192.1	186484.42	32849.62	234874.16	135793.6	175508.89	105896.02	111541.305	204740.8	179561.61	194503.66	145945.36	159434.78	246942.69	204846.52	251049.97	143561.72	136660.73	203408.08	165334.94	77548.664	268397.66	168277.42	150409.62	133397.19	231183.6	149027.31	118037.586	159254.8	73766.48	151755.11	190870.39	19997.008	3467.3906
Peak_001813	490288.47	290059.6	106089.49	234703.5	286848.84	239762.53	389820.22	325028.72	229492.22	518082.97	229292.16	366498.25	354761.6	494834.7	304228.38	273584.25	343343.22	282331.72	507750.62	313274.94	347552.03	241857.28	319321.5	342873.88	448715.62	260570.16	170704.78	338863.38	484687.25	337340.12	453184.7	322290.7	194682.66	567217.06	278421.75	167681.17	413837.28	284282.62	428369.3	398192.66	387928.88	321331.2	362483.88	431122.53	205436.5	377228.97	389834.78	135699.98	165292.64
Peak_001814	3339869.5	4745703	2878505.2	2424131.8	4402878	3482884.5	2745068.2	3868965.2	3589047	3554595.2	2922065.2	3344008	3699455.8	3185483	3199476.5	3243905.2	2803063	4443004.5	2993109	3039637.8	3738252.2	4302983	3483630	2930709	2870257	2536504.8	3338833	2593661.2	3473942.5	2348611.8	3634585.5	2840468.8	3397838.5	3424643	2600971.8	5091070.5	3283782.2	2719666.5	2674319.2	2690499.5	3339798	3437495.5	3234928.2	3421303.2	2549141.5	3057210.2	2894822	2049778.1	2588069.8
Peak_001815	125432.09	183191.39	34335.86	10168.623	77467.39	180648.95	242202.52	93621.91	57175.703	155889.52	235461.56	53927.957	63401.3	200613.45	218001.56	91502.71	156203.34	26249.943	68736.01	59751.254	89006.53	31884.375	160984.22	20440.086	51240.64	120001.41	37859.51	138028.89	173942.17	78157.2	89360.78	109561.12	33366.246	57691.332	0	16973.328	74833.74	30970.117	66258.89	129836.07	215122.47	172492.52	70066.555	189632.89	60869.863	174870.03	147688.97	6426.099	10457.069
Peak_001816	136469.58	542950.5	160640.73	26073.492	103243.41	120262.11	89906.375	46865.83	90998.81	88986.08	82681.945	80623.555	174242.84	152400.39	57837.61	137761.86	126249.195	51580.633	281705.47	316380.88	140267.73	278219.56	81655.33	226486.4	178842.23	192374.19	130452.42	177293.61	279415.56	128384.516	171559.17	96285.875	158911.88	407811.2	0	147125.47	285516.66	264343.3	132134.9	147472.14	317423.4	107156.13	203751.11	173227.36	99388.32	170571.34	207442.3	23047.938	0
Peak_001817	0	10308.602	0	0	93226.67	9746.022	9692.131	70895.9	0	25613.064	0	11245.39	0	7319.0894	7299.878	5514.3765	4935.27	77919.37	5596.8657	16063.444	12806.124	154769.67	20341.086	16831.654	12608.116	8648.547	8478.108	5887.7056	12064.751	7572.8228	11908.548	0	0	23669.45	0	147912.77	14737.392	14393.031	0	0	16294.453	26353.693	0	13648.908	0	7578.769	13128.528	0	35368.688
Peak_001818	16074.06	89848.664	0	0	0	134262.19	0	0	61054.523	196301.12	8186.928	0	81233.016	0	50182.633	0	0	269887.7	17683.1	374986.8	134055.52	0	0	0	0	443455.84	0	569186.7	10087.893	14366.159	24260.947	178950.92	18156.098	43544.234	0	209932.92	0	50585.805	79030.38	0	82779.73	146316.33	90401.94	0	0	0	0	56863.9	0
Peak_001819	8049.3804	28436.963	0	0	0	23140.31	0	0	0	0	6038.964	9293.422	24343.742	0	0	0	4974.218	0	17354.006	6729.9746	10602.15	19491.518	0	0	4309.1724	10675.913	8028.411	0	19585.596	0	16096.011	0	6643.9697	18107.71	0	0	43525.207	6053.855	9208.204	5550.7266	17168.916	0	22516.594	7016.129	0	3230.5942	17365.78	0	0
Peak_001820	0	5557.0083	0	0	0	0	0	0	0	0	0	0	0	5518.2695	0	0	5946.4253	0	21700.076	0	0	0	0	13590.027	0	0	0	0	11272.393	0	3113.7886	0	4393.522	9182.235	0	0	10852.894	4358.5938	0	18215.445	0	0	9639.696	0	7532.071	0	4979.775	0	0
Peak_001821	11264.003	0	0	0	0	0	0	0	0	0	0	13435.193	0	0	0	0	0	0	0	0	0	0	0	3749.2524	0	0	0	0	25.591175	0	22447.11	0	16763.297	0	0	0	0	9050.279	0	0	0	0	0	4389.842	0	0	7362.863	0	0
Peak_001822	0	29730.963	0	0	68564.19	0	0	45577.125	0	0	0	0	0	0	0	0	10123.55	25883.143	14744.086	21615.955	6390.174	39928.78	19906.693	18193.582	0	0	9775.968	0	0	14160.2295	9667.688	0	0	0	0	118796.484	0	20435.67	0	0	17144.88	26710.182	0	10702.772	0	0	17761.291	0	0
Peak_001823	22737.049	0	0	394.60678	31813.326	0	0	58745.777	0	66178.83	40236.008	13264.4	0	0	60882.6	16204.694	0	0	0	0	26748.441	39991.484	73833.266	0	5259.638	0	0	7062.9907	0	0	79644.17	8886.676	9337.652	0	0	0	0	0	26227.344	0	15690.719	83678.71	0	84751.6	0	39353.12	22465.502	0	2.742466
Peak_001824	18776.242	44455.21	0	0	0	8252.488	0	0	14653.696	0	0	8735.253	11607.384	20763.68	0	14327.576	19886.16	0	45732.715	6761.5054	22235.09	0	0	26768.434	26409.787	0	8944.37	0	15638.6045	16902.62	33187.105	0	25747.525	45863.25	0	0	35556.094	52846.69	0	7214.561	14834.991	0	28036.686	13084.817	0	15423.765	0	0	0
Peak_001825	0	0	0	0	0	0	0	0	0	0	0	0	0	0	0	0	0	0	0	0	0	36137.9	0	0	0	0	0	0	0	0	0	0	0	0	0	8148.325	0	0	0	0	0	0	0	0	0	0	0	0	0
Peak_001826	0	0	0	0	0	0	0	0	0	0	0	0	0	0	0	0	0	0	0	0	0	0	0	0	0	0	0	0	0	0	0	0	0	0	0	0	0	0	0	0	0	0	0	0	0	0	0	0	0
Peak_001827	0	0	0	0	0	0	0	0	0	0	0	0	0	0	0	0	0	0	0	0	0	0	0	0	0	0	0	0	0	0	0	0	0	0	0	0	0	0	0	0	0	0	0	0	0	0	0	0	0
Peak_001828	65194.57	40762.906	34063.566	59255.492	39269.02	52965.22	31308.287	50114.867	71845.73	67514.72	46657.76	39216.562	0	26088.775	62413.76	84766.37	72133.77	67646.695	69816.66	84609.984	73948.17	56353.973	78212.016	94476.45	59455.38	18432.207	48139.176	79103.62	73534.336	31118.135	59302.727	75346.875	76247.79	52215.74	0	77042.516	49562.656	58833.832	54866.44	17954.744	73740.12	52777.887	30307.166	52295.12	37043.82	67220.68	27950.246	27471.172	37074.08
Peak_001829	906124	921091.25	426646.28	491403.75	1041494.1	1460723.9	2268421.8	1100583.1	782306.2	1084414.1	1392569.8	675531.75	763033.1	1307918.8	1214613.8	914488.3	1160580.2	674988.94	941197.3	993820.94	655314.8	616348.6	1427862.1	1327595.5	1088856.8	657958.94	721066.4	821306.06	1326405.6	1215536.1	829290.8	1321710.9	371773	1409870.6	0	698674.2	1043149.4	843823.7	842831.25	1427968	1450917.9	1357611	779497.06	1545640.2	595373.9	1395598	1369824.8	409328.47	414532.88
Peak_001830	46822.457	11626.64	0	21456.844	24720.648	40007.92	29062.371	16181.401	49037.598	27397.023	21658.758	21878.066	22489.672	38310.016	54473.652	37527.664	0	71882.195	16251.229	59882.363	25709.33	16825.613	28144.055	0	30444.848	27999.074	41101.457	12394.301	44950.688	0	27936.516	72393.66	31505.797	31836.707	0	62470.617	56979.707	35834.367	31876.096	41810.816	19177.023	0	0	26047.967	0	0	33553.652	0	14186.239
Peak_001831	904943.5	1043546.3	373698.88	707319.56	788978.56	1812045.4	1527752.1	1599018.8	1436605.6	1695622.5	1569902	1846265.5	1686175.4	1555693.1	1415252	1339030.2	1367595.2	1432109.8	1783966.6	1563543.4	1641994.4	1761032.8	1328499.4	1608840.1	1920489.5	1603428.1	1826410.2	2105189	1915227.4	2169544.5	2202695.5	2087179.5	2047362.9	2895759.2	0	2485843	2538475	2530019.5	968850.25	1174649.4	1035955.1	1192847.4	1079724.2	894002.44	402997.25	870295.5	937882.7	317086	294867.53
Peak_001832	1511763.9	1071280.1	1167983.8	1472973.5	1060842.4	922625.9	997884.56	966352	964999.06	1057336.4	1253002.8	1743584.9	1106124.4	931432.5	1410020.4	1241940.1	1009161.4	1328609.1	960428.7	983824.8	1296405.6	1174555.5	1019288.3	716591.1	357481.88	1067698	1558741.2	1012877.9	1186626.6	874444.06	286566.38	970453.8	1017794.5	1015866.7	0	843741.7	981708.44	953191.3	1550737.8	977461	933372.3	777529.06	1096956.9	1104243.8	1093500.4	1004194.25	848486.5	1068993.1	1438371.6
Peak_001833	42848.695	54684.195	0	13895.75	22741.094	47786.9	50263.168	25782.984	40851.586	33085.816	20050.45	28727.695	33139.438	24168.486	19486.236	36307.707	31365.88	35636.34	41770.367	49290.188	42268.703	23803.2	41208.93	29532.094	30321	26695.357	23740.238	36201.203	47617.605	40383.477	35375.594	35954.918	38565.45	28743.857	0	26250.174	30918.047	44746.035	18515.078	18278.125	32629.027	30731.078	29781.398	19785.248	0	24327.111	26060.094	0	4092.681
Peak_001834	525702.1	876695.5	318867.97	134838.31	756393.25	368456.9	289423.2	458689.03	186684.94	537179.25	318534.3	281891.34	203512.27	270912.22	290787.7	581157.4	542608.7	304841.66	434528.38	698633.56	468276.88	775528.75	219910.12	677042.56	456855.06	473114	362168.25	619418.8	538923.2	466952.88	404038.2	246380.23	374297.12	625582.44	0	836914.7	268938.7	665996.3	390309.94	224361.38	445651.03	808795.94	369826.06	610042.1	452831.3	625216.2	633445.56	179040.72	22860.857
Peak_001835	10961.513	95952.5	80884.18	19141.496	0	36897.125	38325.562	0	21934.982	19480.586	28219.688	35810.676	50085.016	58244.18	41308.363	39907.586	32825.1	0	57829.727	41462.71	7014.193	0	36257.617	20650.35	43917.51	35470.59	14919.922	42270.77	0	39084.965	51571.074	15830.001	14968.559	68067.07	0	229.17096	64500.402	65459.41	22129.508	16237.756	10855.159	12133.708	29975.123	0	33321.52	32254.355	22508.23	0	0
Peak_001836	0	0	0	0	69254.82	0	0	0	0	0	0	0	0	0	0	0	0	0	0	0	0	27443.51	0	0	0	0	0	0	0	0	0	0	0	0	0	34272.594	0	0	0	0	0	0	0	0	0	0	0	0	0
Peak_001837	10979.524	33897.49	11284.204	0	0	0	0	0	0	0	0	0	0	0	0	15439.501	0	0	13829.3	48084.758	0	0	0	39182.64	0	0	6210.066	9314.963	5266.3457	12939.1	0	0	0	16089.303	0	0	0	13589.711	10399.889	0	10168.379	11146.476	24758.158	11379.092	0	14637.335	17960.914	0	0
Peak_001838	0	9215.044	13804.447	0	0	0	0	0	0	0	0	0	8129.412	0	0	0	0	0	0	0	0	0	0	0	0	14241.418	0	0	0	0	0	0	0	14485.032	0	0	11399.954	0	0	0	11915.7705	0	11272.327	0	273.13358	0	0	0	0
Peak_001839	0	0	0	19450.336	0	0	0	0	9263.84	380.03915	0	8800.662	0	0	85.43377	24018.93	0	0	0	0	9359.111	0	417.0442	0	18201.5	341.4869	10273.815	11771.43	0	6289.177	37947.785	11691.262	19221.754	0	0	0	0	0	12794.213	0	244.68906	4034.9604	0	9838.376	17396.549	12798.843	0	0	0
Peak_001840	0	0	0	0	32674.088	0	0	42794.47	0	17743.064	0	20918.617	0	0	6277.8555	12057.47	0	25854.81	0	0	12188.639	31014.656	29549.656	0	0	0	8261.036	0	0	0	3622.68	0	0	0	0	32343.553	0	0	0	0	0	12085.758	0	0	0	0	0	17478.848	21593.857
Peak_001841	113346.28	152806.08	18589.941	31938.643	114339.13	132198.69	108491.84	149974.52	73968.54	130979.83	50030.21	68979.914	61992.562	78698.88	65379.926	93343.195	116818.914	65613.03	67089.88	100396.72	85166.72	162727.33	115290.08	219679.4	141126.55	83677.375	72295.39	135568.6	112544.42	117911.95	123246.805	98408.945	59521.4	93303.16	0	151963.12	84786.28	115313.62	76810.76	58282.215	118956.99	122142.984	66160.82	124296.81	37675.215	113876.95	135263.67	14601.355	14148.868
Peak_001842	103223.06	427483.12	192780.27	368015.78	299524.72	266893.06	482915.66	481838.94	497481.88	377277.25	427897.2	429713.7	343797.25	642959.56	535909.8	230744.11	443428.56	454345.47	404539	452690.88	547793.6	415976.47	365460.5	491841.62	354428.25	445200.25	289553.22	367613.8	354198.53	265968.66	355262.78	439804.25	243194.23	433281.22	0	262175	150812.38	278823.94	257517.92	389333.4	378818.03	336896.3	388792.3	375422.78	183410.2	300903.6	357146.88	139366.67	353395.9
Peak_001843	0	0	0	0	0	0	0	0	0	0	0	10435.951	0	0	0	0	0	0	0	0	0	0	0	0	25813.594	0	0	0	24537.076	0	0	0	0	0	0	0	0	0	12766.781	0	0	0	0	0	0	0	0	0	0
Peak_001844	0	0	0	0	0	0	0	0	0	0	0	0	0	0	0	0	0	0	0	0	0	0	0	0	0	0	0	0	0	0	0	0	0	0	0	0	0	0	0	0	6743.918	0	0	0	0	0	0	0	0
Peak_001845	0	0	0	0	0	26642.518	0	3608.3923	0	0	0	0	0	0	0	0	0	23739.309	0	0	0	0	0	0	0	23588.395	0	0	0	0	5282.214	0	0	0	0	0	0	0	0	0	19892.256	0	8835.855	0	0	0	0	10253.271	0
Peak_001846	0	0	0	0	0	0	0	0	0	0	0	0	0	0	0	0	0	0	0	0	9813.314	8179.1567	0	0	0	0	0	0	0	0	0	0	0	0	0	0	0	0	0	0	0	0	0	0	0	0	0	0	0
Peak_001847	0	9500.705	0	0	0	144208.44	36294.207	0	70183.1	50403.523	0	0	36438.895	0	26121.727	0	0	87954.65	0	259838.36	17842.604	0	0	0	12365.694	71294.12	28940.44	28623.854	6602.2935	8505.191	44048.42	320613.7	0	35431.21	0	50795.32	0	0	40061.945	0	98742.055	30650.219	28980.47	0	0	0	0	221686.69	0
Peak_001848	0	0	0	0	0	0	15811.5	0	0	0	0	0	0	0	0	0	0	0	0	0	0	0	0	0	0	0	0	0	0	0	0	0	0	0	0	0	0	0	0	0	0	0	0	0	0	0	0	0	0
Peak_001849	19700000	24200000	16300000	17100000	15800000	1.90E+07	2.00E+07	17200000	23300000	19500000	21400000	19200000	24800000	19500000	19700000	23900000	22800000	19800000	25500000	23300000	21400000	20100000	21600000	26700000	22600000	20400000	19400000	24800000	26500000	22800000	22500000	22400000	22900000	28400000	2.10E+07	21500000	22400000	2.40E+07	19100000	18600000	21800000	18700000	20500000	18900000	16200000	19900000	19400000	11600000	12800000
Peak_001850	1641013.6	1033054.44	586419.1	1325573.6	1291304.4	2058016.2	1802847.8	1957517.6	1964818.5	2028762.9	1818687.8	1930760.6	1454867.2	1736047.9	1849376.8	2113608.5	1976591.8	1646754.6	1954142.6	1948161	2033906.9	1556991.2	1808908.9	2651706.8	1927269.1	1645382.6	1815809.6	2143308.8	1478986.8	2234476.8	2050610.8	1812609.6	1554479.1	1511626.8	2069598.5	1673767.4	1321921.4	2307612.2	1546272.5	1644286.4	1536908.9	1944909.1	1606470.6	1655232.8	1026012.56	1769574.1	1782573.6	660392.06	818935.44
Peak_001851	90710.76	197063.33	0	14137.715	40951.125	210744.55	155178.25	51118.2	249593.75	49221.312	111838.54	53356.164	164762.89	108008.6	65317.48	131087.98	235118.6	81732	156440.38	210555.03	43402.91	50977.543	130262.39	399401.2	378325.4	225229.42	178553.94	370041.94	304430.5	391903.47	244869.45	298622.6	129164.51	549839.9	284498.06	101011.414	317996.38	326417.97	126083.69	245215.2	216583.7	171116.39	87230.95	79275.59	35149.86	204409	44921.766	24335.94	0
Peak_001852	0	60379.652	12264.321	54839.473	16675.898	25585.854	0	0	0	691.0385	49673.223	13615.705	31584.545	44926.38	14956.506	25885.473	104714.18	0	41377.816	32395.715	41472.754	45905.07	15238.578	25844.064	44629.137	152219.52	0	71117.38	50799.902	12134.491	0	0	105931.2	80740.3	0	54248.15	42977.93	33974.25	0	21498.777	51609.37	0	86611.38	35261.824	51502.746	0	110384.625	0	11139.555
Peak_001853	0	0	0	0	0	0	0	0	0	0	0	0	0	0	0	23783.857	0	0	0	0	0	0	9116.468	15485.795	26191.508	0	0	23496.504	0	0	0	0	14423.596	26738.525	0	18275.932	0	0	0	0	0	0	0	0	0	0	0	0	0
Peak_001854	0	0	0	0	0	0	0	0	0	6947.656	0	0	0	0	4437.3193	0	10758.983	0	0	0	0	0	0	0	0	0	0	0	0	6278.208	0	0	6881.1606	0	0	0	0	0	0	0	0	0	0	4251.6313	0	0	5035.313	0	0
Peak_001855	479309.88	538524.44	172887.97	344603.56	338552.06	956128.2	812899.8	938110.56	1074258.1	846426.3	1188591.5	1232487.2	994754.56	934702.7	942051.3	1328779.5	1280077.1	1138487.2	1160742.8	1370044.8	1218145.5	1369355.1	1321539.6	1721241.8	1583770.5	1258745.4	1423640.5	2066378	1683892.1	1407902.5	1397853	1619525.5	1295206.9	1407370	1238983.2	1334953.8	2286647.2	1654389.8	550633	432592.9	553744.7	317898.62	416126.97	487294.62	243938.83	516113.72	479842.44	132161.67	157397.75
Peak_001856	90050.695	161991.08	0	0	0	274479.75	0	0	0	60612.05	0	0	0	93889.516	0	31093.072	50311.16	0	31171.41	51330.41	60006.297	0	0	15042.216	67109.02	45297.01	0	2130.6084	83584.25	105208.18	88199.24	79910.914	79781.52	91512.97	39677.71	0	107964.26	15595.466	0	144345.08	0	56965.86	66254.85	0	26254.227	63596.58	118897.14	0	30229.383
Peak_001857	19386.988	16725.69	0	36241.36	0	0	28164.695	29189.514	10543.478	9146.098	10364.522	21131.854	0	0	0	0	0	13863.789	31535.406	9120.556	0	26162.008	17590.46	0	12739.803	0	0	0	37205.484	15422.925	5314.819	0	52696.32	20546.42	24875.87	51801.03	26236.242	8585.483	18839.22	0	0	0	0	22987.035	0	0	0	0	0
Peak_001858	0	10226.904	0	0	860.55695	0	0	0	10920.239	0	0	0	10948.009	0	0	0	0	0	0	0	2006.0459	814.392	0	0	0	0	1114.3419	0	99157.52	0	0	0	0	0	0	164.11493	87085.67	0	0	0	0	0	0	0	0	0	0	0	0
Peak_001859	321394.22	393483.97	88013.13	140552.58	420229.72	295407.88	378444.06	364162.9	291890.12	377919.06	335545.3	332743.06	366869.34	283549.84	326051.94	342979.1	257830.34	352626.9	332503.97	447577.75	453836.34	597911.25	489554.2	459373.25	434881.7	276645	413536.3	485069.6	434100.25	452134.84	448444	376511.84	323799.3	556389.9	511713.16	652527.5	379670.6	710652.25	219816.42	232741.31	397695.53	430566.03	232699.84	325256.75	156626.47	211591.34	365066.34	124242.1	135099.22
Peak_001860	730682.1	809428.9	231292.83	438312.4	691274.56	760827.44	679205.06	707635.2	727563.75	798786.94	696421.3	766286.75	959501.1	608833.8	631249.94	597754.1	560225.4	481193.6	470403.94	414060.78	526356.75	506466.3	533728.9	594954.1	442516.7	329170.66	479049.28	503932.1	694049.7	447767.34	562091.5	478052.47	391987.5	615839.6	341759.6	398985.9	604822.1	462849.34	432219.88	482801.78	1014779.44	427707.22	420106.53	689098.44	300900.56	675647.94	710972.9	258143.42	283394.97
Peak_001861	0	13677.565	0	0	0	0	0	0	0	0	0	0	0	0	0	6196.4146	0	0	0	8963.886	0	0	0	17683.164	16483.412	0	0	4797.7896	5215.2793	9354.541	6348.8276	8111.6416	5519.5947	23492.72	0	13011.325	9080.715	32146.225	6846.515	0	7619.093	8643.587	0	21065.676	0	8315.454	10775.31	0	0
Peak_001862	0	0	0	0	0	0	7602.4976	0	0	0	0	0	0	0	0	0	0	0	0	0	0	0	0	0	0	0	0	0	0	0	0	0	0	14826.348	0	0	6657.201	9367.887	0	0	0	0	0	0	0	0	0	0	0
Peak_001863	150839.9	291723.2	22892.201	78557.88	102708.945	381151.25	268712.44	207910.67	375628.44	181355.95	199669.08	253336.05	429363.38	231607.08	262140.12	399328.2	212696.14	204965.58	424210.72	632173.2	371168.03	255052.89	352323.75	494350.44	446803.38	326041.3	394085.66	663264.94	420348.94	186433.3	349043.8	472358.88	255725.7	724960.5	0	314081.75	553930.7	336448.56	266140.7	302461.4	256763.83	160182.11	230532.95	241131.73	0	252526.9	23313.777	20127.709	0
Peak_001864	0	4312.012	0	0	0	0	0	0	0	0	0	0	0	0	0	0	0	0	0	5129.163	0	0	0	0	0	0	0	0	0	0	0	0	0	7804.102	0	0	0	0	0	7075.0386	0	0	0	0	0	0	0	0	0
Peak_001865	0	0	0	0	0	0	13181.482	0	0	0	0	0	7491.532	0	0	0	0	0	0	0	0	0	0	0	0	0	0	0	0	0	0	0	0	0	0	0	0	0	0	0	0	0	0	0	0	0	0	0	0
Peak_001866	673378.8	581399.94	218926.22	360089.78	673518.9	985732.06	1010481.75	694990.3	725312.6	879507.06	776366.8	888684.9	705021.6	771136.8	610959.6	967436.2	323098.94	643857.9	551831.1	870276.2	752808.94	814317.06	529106.6	469787.44	686949.7	575719.1	673028.9	1876142	461633.1	516287.16	772229.5	1205206	462730.38	763902.06	0	947597.9	1006579.25	789625.1	504623.2	2726241.5	803784.94	828848.9	1161574.1	736324.44	375597.97	750897.3	773487.9	178245.64	224772.19
Peak_001867	1034214.25	711635.9	809220.75	671266.56	609497.9	2308152.2	2056190.9	1120099	1255260.5	1197050.8	2071199.1	1606103.6	1017832.5	1389858.5	1229471.8	1041365.9	756686.5	2797349.2	988359.06	1134645	1827481.5	2983842.8	4027734	1613643.8	2434817.5	788716.6	2594663	661125.25	882886	1045641.7	2162528.8	1795397.1	931011.8	3504419.8	0	1324733.2	2657778.5	2089019.8	1212335	1521268.8	1592223.4	4341396	1032489.6	3130114.5	2290605.5	2841701.8	2669755.2	1137366.9	393145.03
Peak_001868	0	0	0	0	0	0	0	0	0	0	0	0	0	0	0	0	0	0	0	0	0	0	0	0	0	0	0	0	0	0	0	0	0	0	0	0	0	0	0	0	0	0	0	0	0	0	0	0	0
Peak_001869	0	0	0	0	0	0	0	0	0	0	0	0	0	0	0	0	0	0	0	0	0	0	0	0	0	0	0	0	0	0	0	0	0	0	0	0	0	0	0	0	0	0	0	0	0	0	0	0	0
Peak_001870	0	0	0	0	0	0	0	0	0	0	0	0	0	0	0	0	0	0	0	0	0	0	0	0	0	0	0	0	0	0	0	0	0	5946.331	0	0	0	0	0	0	4266.5747	5436.4854	0	9288.314	0	0	10382.764	0	0
Peak_001871	20925.545	12526.439	9694.165	0	122589.13	19839.963	7702.589	38070.676	0	30389.305	30526.617	34429.297	66587.09	44223.812	93202.35	44201.43	141485.69	0	0	136689.39	441792.3	25812.314	301270.22	151842.64	219131.08	31221.062	38828.863	1284672.8	107809.445	444673.72	48107.734	295381.22	147913.53	418780.28	0	275424.5	262649.06	181166.02	87072.22	1078710.9	371577.28	125971.02	170802.64	137113.48	45581.676	75428.55	127702.36	28161.346	20169.95
Peak_001872	0	0	13907.674	0	0	0	0	0	0	0	0	0	0	0	0	0	0	0	0	0	0	0	0	30934.584	0	0	0	0	0	0	0	0	0	0	0	0	0	0	0	0	0	0	0	0	0	9981.791	0	0	0
Peak_001873	0	0	0	0	0	0	0	0	0	0	0	0	0	0	0	0	0	0	0	0	0	0	0	0	0	0	0	0	0	0	0	0	0	0	0	0	0	0	0	0	0	0	0	0	0	0	0	0	0
Peak_001874	0	0	14892.131	0	4988.792	0	0	13399.172	0	17955.633	0	68813.54	46398.836	0	14244.348	0	0	19354.498	14470.739	14866.541	0	30007.197	43278.504	8237.697	0	0	0	0	0	0	0	0	0	0	0	0	6600.801	0	0	0	7535.8164	0	16210.022	0	0	0	0	0	0
Peak_001875	0	0	17023.807	0	0	0	0	0	0	10069.112	0	21404.182	27745.443	0	0	0	0	17868.324	20505.088	0	0	30717.87	39530.504	0	0	0	0	0	0	0	0	0	0	0	0	3939.645	0	6264.815	11937.232	0	8974.785	0	13756.494	0	0	0	0	0	0
Peak_001876	12253.091	28660.492	116382.555	0	63238.863	50205.125	67795.875	61969.785	59564.85	61327.71	45822.504	52053.605	156645.86	25018.479	46504.44	49421.02	0	21210.639	39128.562	105414.64	50052.504	102058.984	101990.66	111925.7	13921.104	24203.762	13670.665	25207.197	32053.6	0	14676.007	52317.477	55946.023	132178.92	0	127531.03	98946.84	142433.81	73329.81	15973.699	92967.625	78847.77	117539.29	115165.42	22722.807	108055.5	182778.06	21178.15	0
Peak_001877	0	0	0	0	0	0	0	0	0	0	0	0	0	0	5469.152	0	0	0	0	0	0	0	16795.32	0	0	0	0	0	0	0	0	0	0	0	0	0	0	0	0	0	0	0	0	0	0	0	0	0	0
Peak_001878	56276.277	140354.06	747508.25	45877.688	61262.21	93791.6	89228.14	29439.701	8444.344	52398.027	87879.48	132138.39	903892.44	252994.52	130766.266	111361.45	62395.348	65013.742	334101.06	684804.9	15320.766	415876.53	429370.1	266874.12	117569.805	68810.71	7386.6426	0	110673.445	72730.58	23659.398	25829.662	109953.625	459472.62	0	72693.164	209193.83	373418.6	201169.98	176696.97	307150.62	66759.67	550389.8	223961.11	252755.06	85143.25	252084	53322.812	0
Peak_001879	0	0	0	0	0	0	0	0	0	0	0	0	0	0	0	0	0	0	0	0	0	0	0	0	0	0	0	0	0	0	0	0	0	0	0	0	0	0	0	0	0	0	0	0	0	0	0	0	0
Peak_001880	41326.297	45325.613	345182.72	6560.8027	95095.66	20219.756	30951.105	71903.36	13453.422	85137.02	26869.725	155853.44	319570.16	54604.977	112953.68	49862.062	4403.0693	86108.43	112410.234	284518.34	21095.947	629371.56	672098.6	149931.16	68376.19	11101.294	26890.924	0	25361.473	0	16448.316	54860.32	46980.133	169468.39	0	223429.23	63303.93	340156.72	116290.96	37478.863	75423.65	112314.51	132137.98	165728.55	149401.48	76389.29	155642.2	113396.56	0
Peak_001881	0	0	9504.686	0	0	0	0	0	0	0	0	0	0	0	0	0	0	0	0	8742.762	0	0	7129.8047	0	0	0	0	0	0	0	0	0	0	0	0	0	4671.988	5879.0557	0	0	0	0	4932.4062	0	0	0	0	0	0
Peak_001882	0	0	0	0	251066.86	0	0	299630.66	0	0	0	0	0	0	0	0	0	11475.303	0	0	0	190025.72	5944.889	0	0	0	0	0	0	0	0	0	0	0	0	429534.94	0	0	0	0	0	0	0	0	0	0	0	0	0
Peak_001883	0	0	0	0	0	0	0	0	0	0	0	0	0	0	0	0	0	0	0	0	0	0	70025.41	0	0	0	0	0	0	0	0	0	0	0	0	0	0	0	0	0	0	0	0	0	0	0	0	0	0
Peak_001884	0	0	16643.15	0	0	0	0	0	0	6763.9507	0	48580.586	24967.592	0	41327.64	0	0	0	0	10217.182	0	59340.023	16334.037	0	11128.476	0	33997.117	0	0	0	0	0	0	11086.943	0	0	5892.0166	10918.056	0	0	0	0	6449.078	4140.019	6659.015	0	10356.511	0	0
Peak_001885	18454.932	23323.219	136414.58	0	53157.805	55558.04	92393.836	75169.2	57672.5	27244.006	44016.473	95015.57	123087.63	86073.74	145899.78	47599.82	11624.641	21925.357	112215.75	231233.77	29046.004	268938.72	322264.75	205715.08	63010.293	0	41501.457	7661.1704	27993.5	18350.684	17840.238	45867.58	36609.85	195204.14	0	162720.36	92029.52	304064.3	75853.97	12745.323	138547.38	40509.387	56034.027	132990.69	57065.54	66476.09	102590.99	26650.764	0
Peak_001886	38361.258	19379.408	161183.5	0	55116.133	45544.34	35935.094	84697.3	0	40307.44	58375.566	128929.96	268184.06	49783.594	64622.816	79209.39	0	40942.59	144343.4	261337.61	17135.111	272904.72	235787.67	213120.84	142019.75	8515.942	38840.434	0	72637.055	22587.787	18859.758	46921.168	38190.832	269809.06	0	130582.62	78492.77	202599.2	107034.125	62687.734	113109.76	21433.021	182332.06	79615.53	93674.56	74732.69	92949.22	36842.684	0
Peak_001887	22780.18	0	51863.445	0	20708.957	68270.95	68057.484	52405.32	22594.805	29564.691	31432.943	122564.57	159586.8	56300.41	72025.51	74841.555	17972.38	15776.916	125705.42	245342.81	19851.428	150041.02	187892.69	119788.29	359298.84	25247.793	57874.67	0	41402.355	24876.371	37120.086	37761.902	36593.24	234593.27	0	49287.926	92886.555	131741.53	170282.58	75221.53	286042.38	8938.126	118299.19	80124.555	63415.37	51991.285	50857.535	31216.443	0
Peak_001888	0	0	0	0	0	0	0	0	0	0	0	12742.491	21949.314	0	22345.979	0	0	0	9225.635	74741.65	0	45425.07	101304.45	15410.387	28182.574	0	0	0	0	0	0	0	0	80431.984	0	0	24245.133	36854.31	0	0	39604.71	0	16119.31	15097.404	8588.207	0	0	0	0
Peak_001889	5293.4404	0	72618.58	0	29879.14	29376.748	10904.073	45974.19	0	20327.531	28282.064	64291.965	139987.84	32013.812	45612.152	40346.285	0	0	78984.55	128691.53	0	163372.64	146617.97	80840.266	56845.402	7511.8574	16489.377	0	11398.86	6781.9478	0	14032.154	15643.858	123780.31	0	51058.797	55419.59	114693.07	45738.977	30034.973	68258.1	0	98359.49	45641.957	42412.207	32901.69	37178.312	17004.727	0
Peak_001890	0	0	0	0	6217.3374	0	14819.106	10087.395	0	0	0	16187.533	65773.26	0	0	15161.042	0	0	15287.271	19308.885	0	11572.999	22179.465	15804.324	0	0	0	0	0	0	0	0	0	21560.264	0	16067.591	9024.153	22454.99	7522.009	0	0	0	19137.643	0	0	0	0	0	0
Peak_001891	432565.56	288830.16	1425760.5	72943.266	640397.1	530890	817856.06	732958.06	423750	551322.1	557304.5	868017.2	1544461.6	551641.4	904801.1	794097.75	196288.1	341546.9	837119.2	1310354.8	361936.7	1958653.1	1678171.5	1523542	380101.44	406576.9	400187.44	184341.16	394372.53	251594.9	278715.47	550410.25	519541.4	1595378	0	1199227	1001735.5	1779311	736347.25	272596.8	918716.56	461041.56	967318.7	992375.9	641695.9	772732.94	1012443.2	594208.3	0
Peak_001892	47330.81	46180.832	475256.9	0	178649.3	99742.805	89950.266	218299.16	43361.332	113999.305	129539.84	236062.05	444903.75	161030.27	278107.22	139752.67	22639.523	65345.203	239118.89	438406.03	27754.365	843305.8	807280.4	404641.84	68598.3	20419.56	57560.137	16704.271	53728.33	43008.324	45141.062	109200.97	81332.49	429450	0	327975.1	213739.12	538463.25	161367.4	64405.188	258158.17	72326.125	287251.94	207496.72	176962.23	130029.03	248486.16	198151.48	0
Peak_001893	0	10130.6455	0	2990.3071	0	33772.543	0	55356.03	0	14614.745	0	74183.65	46106.01	0	0	0	0	158628.23	0	0	0	3742.9646	0	0	0	61564.273	0	0	0	82682.48	19219.688	0	0	0	0	0	0	47019.527	0	0	13998.943	0	22102.65	0	0	0	21995.352	0	0
Peak_001894	0	0	0	0	0	0	7174.801	0	0	0	0	0	0	0	0	0	0	0	0	12435.618	0	0	6032.1978	9931.625	0	0	0	0	0	0	0	0	0	18178.27	0	17609.857	0	0	0	0	0	0	0	0	0	0	0	0	0
Peak_001895	0	0	0	15527.136	0	64071.37	18496.625	102628.23	65764.07	24043.514	21548.46	42789.727	97501.52	24069.148	26597.621	32055.396	13238.627	47989.08	23083.129	0	15768.379	0	13865.494	14948.947	9435.972	19921.836	7944.9565	14849.012	21340.64	0	9351.32	10499.335	0	0	0	0	0	0	0	0	19869.959	0	0	0	0	0	0	0	0
Peak_001896	0	0	0	0	0	8679.853	7719.0464	10415.534	0	17751.572	5308.4697	0	0	14737.526	9822.049	0	5865.3076	0	8459.474	32413.824	12758.617	18192.994	32284.219	33513.984	35566.73	10508.716	13541.676	61484.01	0	7603.0493	15590.505	35349.082	15380.273	40631.56	0	18667.785	12587.568	0	4217.4795	6733.5107	8796.017	15333.706	0	6680.238	0	28714.254	0	0	0
Peak_001897	0	0	0	0	0	0	0	0	0	0	0	0	0	0	0	0	0	10187.503	0	0	0	0	0	0	0	0	0	0	0	0	0	0	0	0	0	0	0	0	0	0	0	0	0	0	0	0	0	0	0
Peak_001898	104224.74	109373.64	25459.238	77566.81	90330.86	94112.96	85558.24	59055.96	72557.17	87090.12	88114.234	71128.22	85924.69	106969.06	50393.39	57405.527	47804.54	78087.48	93691.11	82214.266	65092.91	101005.02	145285.42	64847.188	70004.77	49134.61	85427.36	58016.457	76443.68	62632.3	62935.3	47091.535	44975.156	104509.3	0	87991.21	144137.1	84983.805	64321.543	99618.445	84562.83	75059.016	52797.59	102293.34	45777.56	89492.3	113186.695	16188.788	26104.156
Peak_001899	0	0	25336.635	0	0	0	0	0	0	0	0	0	6305.109	0	0	0	0	0	0	0	0	0	0	0	0	0	0	0	0	0	0	0	0	0	0	0	20456.79	0	0	0	14568.885	0	15361.025	0	0	0	0	0	0
Peak_001900	0	51469.395	0	0	0	0	0	0	0	0	0	0	4382.098	0	0	0	0	0	0	21705.291	0	0	0	0	0	0	0	0	12939.297	0	0	0	0	31451.209	0	0	7610.6865	0	0	0	47192.438	0	22558.895	0	0	0	0	0	0
Peak_001901	0	0	0	0	9366.742	0	0	0	0	0	0	0	0	0	0	0	0	0	0	0	0	0	0	0	0	0	0	0	0	0	0	0	0	0	0	10004.74	0	0	0	0	0	0	0	0	0	0	0	0	0
Peak_001902	0	12371.605	0	0	0	0	0	0	0	0	0	0	0	0	0	0	0	0	0	0	0	0	0	0	0	0	0	0	6740.9434	0	0	0	0	0	0	0	0	0	0	5006.3335	0	0	0	0	0	1032.5269	0	0	0
Peak_001903	0	0	0	0	0	0	0	0	0	0	0	0	0	0	0	0	0	0	0	0	0	0	0	0	0	0	0	17680.584	0	0	0	0	0	0	0	0	0	0	0	0	0	0	0	0	0	0	0	0	0
Peak_001904	0	0	0	0	0	0	0	0	0	0	0	0	0	0	0	0	0	0	0	0	0	0	0	0	0	0	0	0	0	0	0	0	0	0	0	0	0	0	0	0	0	0	0	0	0	0	0	0	0
Peak_001905	0	0	0	0	0	0	0	0	0	0	0	0	0	0	0	0	0	0	0	0	0	0	0	0	0	0	0	0	0	0	0	0	0	0	0	0	0	0	0	0	0	0	0	0	0	0	0	0	0
Peak_001906	59832.27	63139.92	23268.254	37305.55	33503.883	57189.64	58035.992	54996.76	53542.027	61167.79	51413.535	46748.684	68109.62	78003.234	40929.8	54948.02	70039.28	33988.156	67293.055	39075.895	30561.186	20297.322	27883.404	56394.8	48760.734	60706.668	37632.355	64188.664	59826.09	75427.23	54606.82	52402.566	42760.367	44827.363	38844.418	39107.99	66233.61	43281.355	60298.08	57778.57	58897.484	38416.824	50322.324	45860.11	34037.566	44071.246	55768.992	14622.2705	13430.601
Peak_001907	0	0	0	0	0	0	0	0	0	0	0	0	0	0	0	0	0	0	0	0	0	0	0	0	0	0	0	0	0	0	0	0	0	0	0	0	0	0	0	0	0	0	0	0	0	0	0	0	0
Peak_001908	73567.414	72864.14	47415.59	70827.13	57494.523	49388.47	76558.734	72257.46	97568.11	94763.125	89192.016	71473.44	47159.598	54558.25	64744.29	103004.79	69270.305	102795.89	123838.95	76242.08	74532.63	77801.76	132144.56	119491.5	78804.91	61413.297	79042.42	67135.82	51421.97	65047.71	35720	75489.2	94087.91	108969.06	45468.863	110217.21	37608.414	73748.164	61143.734	31293.87	89939.33	72000.62	75228.23	67663.5	56493.18	81749.375	50938.48	41980.74	46995.99
Peak_001909	0	0	0	0	0	0	0	0	0	0	0	0	0	0	0	0	0	0	0	0	0	0	0	0	0	0	0	0	0	0	0	0	0	0	0	0	0	0	0	0	0	0	0	0	0	0	0	0	0
Peak_001910	0	0	0	0	0	0	0	0	0	0	0	0	0	0	0	0	0	0	0	0	0	0	0	0	0	0	0	0	0	0	0	0	0	0	0	0	0	0	0	0	0	0	0	0	0	0	0	0	0
Peak_001911	0	0	0	0	0	0	0	0	0	0	0	0	0	0	0	0	0	0	0	0	0	0	0	0	0	0	0	0	0	0	0	0	0	0	0	0	0	0	0	0	0	0	0	0	0	0	0	0	0
Peak_001912	0	0	0	0	0	0	0	0	0	0	0	0	0	0	0	0	0	0	0	0	0	0	0	0	0	0	0	0	0	0	0	0	0	0	0	0	0	0	0	0	0	0	0	0	0	0	0	0	0
Peak_001913	0	0	0	0	0	0	0	0	0	0	0	0	0	0	0	0	0	0	0	0	0	0	0	0	0	0	0	0	0	0	0	0	0	0	0	0	0	0	0	0	0	0	0	0	0	0	0	0	0
Peak_001914	0	0	0	0	0	0	0	0	0	0	0	0	0	0	0	0	0	0	0	0	0	0	0	0	0	0	0	0	0	0	0	0	0	0	0	0	0	0	0	0	0	0	0	0	0	0	0	0	0
Peak_001915	0	0	0	0	0	0	0	0	0	0	0	0	0	0	0	0	0	0	0	0	0	0	0	0	0	0	0	0	0	0	0	0	0	0	0	0	0	0	0	0	0	0	0	0	0	0	0	0	0
Peak_001916	0	0	0	0	0	0	0	0	0	0	0	0	0	0	0	0	0	0	0	0	0	0	0	0	0	0	0	0	0	0	0	0	0	0	0	0	0	0	0	0	0	0	0	0	0	0	0	0	0
Peak_001917	0	0	0	0	0	0	0	0	0	0	0	0	0	0	0	0	0	0	0	0	0	0	0	0	0	0	0	0	0	0	0	0	0	0	0	0	0	0	0	0	0	0	0	0	0	0	0	0	0
Peak_001918	0	0	68362.46	0	23269.947	0	15355.393	24973.553	0	13452.358	14548.868	47868.414	79951.94	0	52186.797	46745.156	0	5414.962	16891.758	54103.758	0	188391.73	165792.8	109006.79	0	0	0	0	0	0	0	25879.363	18956.129	63321.133	0	80982.195	24775.9	111453.52	34425.04	0	25413.186	8861.498	19414.395	59810.816	9814.46	36623.793	37893.85	20672.113	0
Peak_001919	0	0	0	0	0	0	0	0	0	0	0	0	0	0	0	0	0	0	0	0	0	0	0	0	0	0	0	0	0	0	0	0	0	0	0	0	0	0	0	0	0	0	0	0	0	0	0	0	0
Peak_001920	0	0	0	0	0	0	0	0	0	0	0	0	0	0	0	0	0	0	0	0	0	0	0	0	0	0	0	0	0	0	0	0	0	0	0	0	0	0	0	0	0	0	0	0	0	0	0	0	0
Peak_001921	0	0	0	0	0	0	0	0	0	0	0	0	0	0	0	0	0	0	0	0	0	0	0	0	0	0	0	0	0	0	0	0	0	0	0	0	0	0	0	0	0	0	0	0	0	0	0	0	0
Peak_001922	0	0	0	0	0	0	0	0	0	0	0	0	0	0	0	0	0	0	0	0	0	0	0	0	0	0	0	0	0	0	0	0	0	0	0	0	0	0	0	0	0	0	0	0	0	0	0	0	0
Peak_001923	0	0	35309.29	0	0	0	0	11267.346	0	0	7862.074	25022.432	92019.914	0	0	7663.3906	0	0	38694.496	79711.016	0	74423.93	63941.816	74439.4	30883.875	0	0	0	0	0	0	0	0	80000.76	0	25792.467	9234.226	78958.66	13241.132	0	14737.279	0	56270.04	14150.801	15550.383	0	19231.578	0	0
Peak_001924	0	0	0	0	0	0	0	0	0	0	0	0	0	0	0	0	0	0	0	0	0	0	0	0	0	0	0	0	0	0	0	0	0	0	0	0	0	0	0	0	0	0	0	0	0	0	0	0	0
Peak_001925	0	0	0	0	0	0	0	0	0	0	0	0	0	0	0	0	0	0	0	0	0	0	0	0	0	0	0	0	0	0	0	0	0	0	0	0	0	0	0	0	0	0	0	0	0	0	0	0	0
Peak_001926	0	0	0	0	0	0	0	0	0	0	0	0	0	0	0	0	0	0	0	0	0	0	0	0	0	0	0	0	0	0	0	0	0	0	0	0	0	0	0	0	0	0	0	0	0	0	0	0	0
Peak_001927	58644.066	54198.508	71767.86	51588.02	56842.395	50977.297	55457.164	33529.375	48256.12	73227.21	59893.22	57879.88	61697.664	67795.484	38591.656	82801.26	59811.273	61801.61	77977.59	56106.605	33852.62	55298.707	70001.74	69527.33	68709.125	77524.26	85908.74	98939.47	81163.56	105528.46	70841.15	82661.42	78010.37	90615.98	58148.984	76075.664	64722.418	102430.77	57245.867	53908.43	65351.16	57504.957	53939.004	80678.516	78559.29	94034.37	59891.89	43866.09	33926.26
Peak_001928	0	0	0	0	0	0	0	0	0	0	0	0	0	0	0	0	0	0	0	0	0	0	0	0	0	0	0	0	0	0	0	0	0	0	0	0	0	0	0	0	0	0	0	0	0	0	0	0	93969.6
Peak_001929	0	0	0	0	0	0	0	0	0	0	0	0	0	0	0	0	0	0	0	0	0	0	0	0	0	0	0	0	0	0	0	0	0	0	0	0	0	0	0	0	0	0	0	0	0	0	0	0	13334.949
Peak_001930	39388.23	33655.605	27171.473	29736.818	25845.658	38054.56	35240.453	32589.537	48635.074	38547.477	25282.723	32895.07	44131.348	23163.666	36134.24	50227.055	41724.555	36787.65	44789.76	39186.035	36771.55	31794.107	45903.164	60033.227	31097.254	25224.248	29090.29	40899.355	53614.375	56955.582	28602.61	47781.957	37432.445	41856.645	25559.846	35897.867	0	37377.797	29215.287	19673.174	38131.438	29597.424	39025.953	21297.652	21524.498	16463.033	23307.215	12871.236	14931.399
Peak_001931	0	0	0	0	0	0	0	0	0	0	0	0	0	0	0	0	0	0	0	0	0	0	0	0	0	0	0	0	9321.926	0	0	0	0	0	0	0	0	0	0	0	0	0	0	0	0	0	0	0	0
Peak_001932	0	0	0	0	0	0	0	0	0	0	0	0	0	0	0	0	0	0	0	0	0	0	0	0	0	0	0	0	11592.591	0	0	0	0	0	0	0	0	0	0	0	3655.1626	0	0	0	0	0	0	0	0
Peak_001933	14804.377	67086.08	50106.637	7606.191	29310.365	36606.023	51438.074	35441.8	20063.16	8156.6187	0	23880.846	71004.22	16076.997	41477.414	12074.488	24372.531	11944.831	31443.395	91937.77	30086.178	35797.08	103508.67	51976.99	346128.75	8523.094	27938.28	25939.568	10187.521	22914.586	5598.4766	32532.846	9252.711	164457.27	93808.9	23606.27	40335.605	87523.21	70084.086	12837.796	148384.12	79692.83	15094.989	70110.6	16088.004	62245.36	236758.08	0	0
Peak_001934	55259.637	44554.645	34950.664	29102.457	31422.535	57983.984	47204.047	35978.613	60002.562	52581.35	63866.85	58835.555	42250.094	42556.38	65815.44	62779.793	59327.19	33378.92	59781.125	58604.207	62804.504	30921.338	40708.945	68906.52	44949.652	53313.832	47546.79	57367.73	48385.96	59833.973	52509.016	47404.492	32710.023	64577.293	47759.74	24246.299	30757.504	35459.527	59854.805	36631.95	50488.145	48032.74	55037.355	28397.678	17973.764	33582.58	53847.07	11787.194	10184.895
Peak_001935	0	0	0	0	0	0	0	0	0	0	0	0	0	0	0	0	0	0	0	0	0	0	0	53164.766	0	0	0	0	0	16842.04	0	0	0	0	0	0	0	21276.398	0	0	0	0	0	0	0	0	0	0	0
Peak_001936	0	0	0	0	0	0	0	0	0	0	0	0	0	8651.385	0	0	0	0	8100.1357	0	0	0	0	0	0	0	0	0	393.84766	0	0	0	0	9621.51	0	0	0	0	0	0	0	0	0	0	0	0	0	0	0
Peak_001937	0	0	0	0	0	0	10163.96	0	0	0	0	0	0	0	0	0	0	0	0	0	0	0	0	0	0	0	0	0	0	0	0	0	0	0	0	0	0	0	0	0	0	0	0	0	0	0	0	0	0
Peak_001938	0	21108.021	0	0	0	0	0	0	0	0	0	0	0	0	0	0	0	0	8110.583	0	0	0	0	0	0	0	0	0	0	0	0	0	0	0	0	0	0	0	0	0	0	0	0	0	0	0	0	0	0
Peak_001939	0	0	0	0	0	0	0	0	0	0	0	0	0	0	0	0	0	0	0	0	0	0	0	0	0	0	0	0	0	0	0	0	0	0	0	0	0	0	0	12301.276	0	0	0	0	0	0	0	0	0
Peak_001940	0	0	0	0	0	0	0	0	0	0	0	0	0	0	0	0	0	0	0	0	0	0	0	0	0	0	0	0	0	0	0	0	0	0	0	0	7414.682	0	0	0	0	0	0	0	0	0	0	0	0
Peak_001941	4465.398	0	0	0	0	0	0	0	0	52664.45	0	0	0	0	0	20375.287	0	5496.1353	0	0	18327.16	0	0	0	0	0	0	0	0	5360.8613	0	0	0	0	0	0	0	0	0	0	0	0	0	0	0	0	0	18008.371	0
Peak_001942	125371.07	378643.44	429209.75	96031.66	115193.43	275909.97	349788.34	121993.375	127587.125	125749.04	111938.86	122967.85	372644.5	352989.84	92343.58	120659.34	355840.25	109967.48	360794.88	303726.56	101682.32	127122.85	128980.414	382093.6	114683.47	265342.4	102535.27	106537.4	423860.06	351692.66	100803.414	117092.26	130441.74	304221.8	0	116668.15	404031	273210.06	134052.39	376974.2	364459.22	102549.47	313655.94	149036.77	369487.97	118805.6	408164.22	109467.12	143794.75
Peak_001943	0	0	0	0	0	0	13964.275	0	0	0	0	0	5838.048	1756.7417	0	0	0	0	9746.788	0	0	0	0	31737.254	0	8712.69	0	0	0	0	0	0	0	31562.434	0	0	0	19563.541	0	0	0	0	20535.73	0	0	0	10823.757	0	0
Peak_001944	0	0	10723.829	0	0	0	0	0	0	0	0	11873.417	0	0	0	0	0	0	0	0	0	0	0	409.03143	0	20839.025	4535.414	0	0	0	0	0	0	6459.4043	0	0	0	0	0	0	0	0	0	0	0	32482.654	162.2993	0	0
Peak_001945	0	0	0	0	0	19457.232	0	0	0	0	0	8223.995	0	0	0	0	0	0	0	16051.473	0	0	0	26995.959	0	0	2090.6816	0	0	0	0	0	0	0	0	0	0	0	0	0	17018.453	0	10412.136	0	0	0	13650.044	0	0
Peak_001946	0	0	0	0	0	0	0	0	0	0	0	0	0	0	0	0	0	0	0	0	0	0	0	0	0	0	0	0	0	0	0	0	0	0	0	0	0	0	0	0	0	0	0	0	0	0	0	0	0
Peak_001947	0	0	0	0	0	0	0	0	0	0	0	0	0	0	0	0	0	0	0	0	0	0	0	0	0	0	0	0	0	16083.72	0	0	0	0	0	0	0	0	0	0	0	0	0	0	0	0	0	0	0
Peak_001948	0	0	0	0	0	0	0	0	0	0	0	0	0	0	0	0	0	0	0	0	0	0	0	0	0	0	0	0	0	0	0	0	0	0	0	0	0	0	0	0	0	0	0	0	0	0	0	0	0
Peak_001949	0	0	0	0	0	0	0	0	0	0	0	0	0	0	0	0	0	0	0	0	0	0	0	0	0	5932.5884	0	0	0	0	0	0	0	0	0	0	0	0	0	9480.304	0	0	0	0	0	0	0	0	0
Peak_001950	0	0	15223.05	0	0	0	0	0	0	0	0	0	0	0	0	0	0	0	0	0	0	0	0	0	0	0	0	0	0	0	0	0	0	0	0	0	0	0	0	0	0	0	0	0	0	0	0	0	0
Peak_001951	0	0	0	0	0	0	0	0	0	0	0	0	17729.107	0	0	0	0	0	7106.363	0	0	0	0	0	0	0	0	0	0	0	0	0	0	0	0	0	0	0	0	0	0	0	0	0	0	0	0	0	0
Peak_001952	0	0	0	0	0	0	623.6063	0	0	0	0	0	0	0	0	0	0	0	7052.213	0	0	0	0	0	0	0	0	0	0	0	0	0	0	0	0	0	0	0	0	0	0	0	0	0	0	0	0	0	0
Peak_001953	0	0	0	0	0	0	0	0	0	0	0	0	0	0	0	0	0	0	0	0	0	0	0	0	0	8261.37	0	0	0	0	0	0	0	0	0	0	0	0	0	0	0	0	0	0	0	0	0	0	0
Peak_001954	0	0	0	0	0	0	0	0	0	0	0	0	0	0	0	0	0	0	0	18390.691	0	0	0	0	0	0	0	0	267.29962	0	0	0	0	0	0	0	0	0	0	0	0	0	0	0	0	0	0	0	0
Peak_001955	0	0	0	0	0	0	0	0	0	0	0	0	0	0	0	0	0	0	0	950.7202	0	0	0	0	0	0	0	0	19930.016	0	0	0	0	0	0	0	8550.13	0	0	0	0	0	0	0	0	0	0	0	0
Peak_001956	0	0	0	0	0	19446.361	0	0	0	0	0	0	0	0	0	0	0	0	0	0	0	0	0	0	0	0	0	0	0	0	0	0	0	0	0	0	0	0	0	19354.578	0	0	0	0	0	0	0	0	0
Peak_001957	0	0	0	0	0	0	0	0	0	0	0	0	0	0	0	0	0	0	0	0	0	0	0	23643.21	0	0	0	0	0	0	0	0	0	0	0	0	0	0	0	0	0	0	0	0	14194.485	0	0	0	0
Peak_001958	0	12122.69	18383.307	0	0	0	0	0	0	0	0	0	0	0	0	0	0	0	0	0	0	0	0	0	0	0	0	0	0	0	0	0	0	0	0	0	5043.1826	0	0	0	0	0	0	0	0	0	0	0	0
Peak_001959	0	0	0	0	0	17853.914	11911.344	0	0	0	0	0	0	22681.383	0	0	40910.7	0	0	20796.738	0	0	0	30522.076	0	0	0	0	34094.1	26255.578	0	0	0	0	0	0	0	39779.348	0	13063.936	0	0	0	0	25326.842	0	62537.17	0	0
Peak_001960	0	0	0	0	0	0	0	0	0	0	0	0	0	0	0	0	0	0	0	0	0	0	0	0	0	0	0	0	0	0	0	0	0	0	0	0	0	0	0	0	0	0	0	0	0	0	0	0	0
Peak_001961	0	0	0	0	0	0	0	0	0	0	0	0	0	0	0	0	0	0	0	0	0	0	0	0	0	0	0	0	17705.516	0	0	0	0	0	0	0	0	0	0	0	0	0	0	0	0	0	0	0	0
Peak_001962	0	0	0	0	0	0	0	0	0	0	0	0	0	0	0	0	0	0	0	0	0	0	0	0	0	0	0	0	0	0	0	0	0	0	0	0	0	0	0	0	0	0	0	0	0	0	0	0	0
Peak_001963	0	0	0	0	0	0	0	0	0	0	0	0	0	0	0	0	0	0	0	0	0	0	0	0	0	0	0	0	4831.926	0	0	0	0	0	0	0	0	0	0	0	0	0	0	0	0	0	0	0	0
Peak_001964	0	0	0	0	20158.115	0	0	41635.188	0	30564.338	0	0	0	0	0	0	0	17875.371	0	0	11935.29	14433.974	20199.215	0	0	0	0	0	0	0	0	0	0	0	0	12008.361	0	0	0	0	0	0	0	0	0	0	0	9868.602	0
Peak_001965	0	0	0	0	0	0	0	0	0	0	0	0	0	0	0	0	0	0	0	0	0	0	0	0	0	0	0	0	0	0	0	0	0	4794.0967	0	0	0	0	0	0	0	0	0	0	0	0	0	0	0
Peak_001966	776126.3	526189.56	921044.7	537794.9	793183.25	598935.1	821938.2	1227471.9	691031.1	827673.6	993378.5	677192.6	680984.3	361217.7	735996.2	782152.3	991211.6	988592.75	573917	480873.44	730979.6	973453.8	686739.75	851416.25	706209.06	456430.94	588931.9	822418.6	511756.88	607510.8	544641.6	710305.94	500094.88	497891.38	460964.53	729848.56	431364.6	478922.06	529448.94	594584.25	361818.16	651235.75	746643.6	582824.4	1026979.06	768926.7	758099.56	864977.44	1498703
Peak_001967	0	0	0	0	0	0	0	0	0	0	0	0	0	0	0	0	0	0	0	0	0	0	0	0	0	0	0	0	0	0	0	0	0	0	0	0	0	0	0	0	0	0	0	0	0	0	0	0	0
Peak_001968	46695.81	316767.38	11827.643	0	30456.371	186482.55	114677.36	42407.816	78622.375	23111.428	63171.47	112266.89	90610.766	35660.473	14648.279	44449.277	97377.19	0	89086.87	70074.89	102134.48	55281.63	0	100688.55	46350.51	62643.25	49913.47	64729.594	162317	46757.69	188293.9	28422.885	98224.984	218987.47	56889.066	17886.31	157686.4	167979.52	49761.688	71702.91	120434.69	19181.88	81682.67	39226.594	46921.633	66388.766	69596.01	0	0
Peak_001969	26323.025	7985.907	17437.367	22115.977	0	0	20411.455	0	28803.51	0	45065.258	22428.451	12755.527	19110.04	30043.066	36363.37	27650.824	0	20788.434	0	19858	0	0	36058.09	58862.445	11520.422	35197.586	58249.66	28399.271	32336.742	36551.23	43066.75	45837.32	7198.4385	0	0	24110.566	36851.066	42519.227	19052.527	27887.375	15021.087	19592.445	30957.469	32039.92	67276.68	39906.38	0	0
Peak_001970	0	0	0	0	0	0	0	0	0	0	0	0	0	0	0	0	0	0	0	0	0	0	0	0	0	0	0	0	0	0	0	0	0	0	0	0	0	0	0	0	0	0	0	0	0	0	0	0	0
Peak_001971	0	0	0	0	0	0	0	0	0	0	0	0	0	0	0	0	0	70637.96	0	0	0	0	0	0	0	0	0	0	0	0	0	0	0	0	0	0	0	0	0	0	0	0	0	0	0	0	0	0	0
Peak_001972	0	0	0	0	0	0	0	0	0	0	0	0	0	0	0	0	0	0	0	0	0	0	0	0	0	0	0	0	0	0	0	0	0	0	0	0	0	0	0	0	0	0	0	0	0	0	0	0	0
Peak_001973	0	0	0	0	0	0	0	0	0	0	0	0	0	0	0	0	0	0	0	0	0	0	0	0	0	0	0	0	0	0	0	0	0	0	0	0	0	0	0	0	0	0	0	0	0	0	0	0	0
Peak_001974	0	0	0	0	0	0	0	0	0	0	0	0	0	0	0	0	0	0	0	0	0	0	0	0	0	0	0	0	0	0	0	0	0	0	0	0	0	0	0	0	0	0	0	0	0	0	0	0	0
Peak_001975	0	0	0	0	0	0	0	0	0	0	0	0	0	0	0	0	0	0	0	0	0	0	0	0	0	0	0	0	0	0	0	0	0	6540.89	0	0	0	0	0	0	0	0	0	0	0	0	0	0	0
Peak_001976	0	0	0	0	0	0	0	0	0	0	0	0	0	0	0	0	0	0	0	0	0	0	0	0	0	0	0	0	0	0	0	0	0	0	0	0	0	0	0	0	0	0	0	0	0	0	0	0	0
Peak_001977	0	0	0	0	0	0	0	0	0	0	0	0	0	0	0	0	0	0	0	0	0	0	0	0	0	0	0	0	0	0	0	0	0	21114.104	0	0	0	0	0	0	0	0	0	0	0	0	0	0	0
Peak_001978	0	0	0	0	0	0	0	0	0	0	0	0	0	0	0	0	0	0	0	0	0	0	0	0	0	0	0	0	0	0	0	0	0	6183.307	0	0	0	0	0	0	0	0	0	0	0	0	0	0	0
Peak_001979	0	0	0	0	0	0	0	0	0	0	0	0	0	0	0	0	0	0	0	0	0	0	0	0	0	0	0	0	0	0	0	0	0	5805.053	0	0	0	0	0	0	0	0	0	0	0	0	0	0	0
Peak_001980	0	0	0	0	0	0	0	0	0	0	0	0	0	0	0	0	0	0	0	0	0	0	0	0	0	0	0	0	0	0	0	0	0	0	0	0	0	0	0	0	0	0	0	0	0	0	0	0	0
Peak_001981	0	0	0	0	0	0	0	0	0	0	0	0	0	0	0	0	0	0	0	0	0	0	0	0	0	0	0	0	0	0	0	0	0	0	0	0	0	0	0	0	0	0	0	0	0	0	0	0	0
Peak_001982	0	0	0	0	0	0	0	0	0	0	0	0	0	0	0	0	0	0	0	0	0	0	0	0	0	0	0	0	0	0	0	0	0	898.6838	0	0	0	0	0	0	16094.3545	0	0	0	0	0	0	0	0
Peak_001983	0	0	0	0	0	0	0	0	0	0	0	0	0	0	0	0	0	0	0	0	0	0	0	0	0	0	0	0	0	0	0	0	0	1032.8059	0	0	0	0	0	0	16926.146	0	0	0	0	0	0	0	0
Peak_001984	0	0	0	0	0	0	0	0	0	0	0	0	0	0	0	0	0	0	0	0	0	0	0	0	0	0	0	0	0	0	0	0	0	0	0	0	0	0	0	0	0	0	0	0	0	0	0	0	0
Peak_001985	0	0	0	0	0	0	0	0	0	0	0	0	0	0	0	0	0	0	0	0	0	0	0	0	0	0	0	0	5295.6396	0	0	0	0	0	0	0	0	0	0	0	0	0	0	0	0	0	0	0	0
Peak_001986	0	0	0	0	0	0	0	0	0	0	0	0	0	0	0	0	0	0	0	0	0	0	0	0	0	0	0	0	0	0	0	0	0	0	0	0	0	0	0	0	0	0	0	0	0	0	0	0	0
Peak_001987	0	0	0	0	0	0	0	0	0	0	0	0	0	0	0	0	0	0	0	0	0	0	0	0	0	0	0	0	0	0	0	0	0	0	0	0	0	0	0	0	0	0	0	0	0	0	0	0	0
Peak_001988	0	0	0	0	0	0	0	0	0	0	0	0	0	0	0	0	0	0	0	0	0	0	0	0	0	0	0	0	0	0	0	0	0	0	0	0	0	0	0	0	0	0	0	0	0	0	0	0	0
Peak_001989	0	0	0	0	0	0	0	0	0	0	0	0	0	0	0	0	0	0	0	0	0	0	0	0	0	0	0	0	7390.7305	0	0	0	0	0	0	0	0	0	0	0	0	0	0	0	0	0	0	0	0
Peak_001990	0	0	0	0	0	0	0	0	0	0	0	0	0	0	0	0	0	0	0	0	0	0	0	0	0	0	0	0	0	0	0	0	0	0	0	0	0	0	0	0	0	0	0	0	0	0	0	0	0
Peak_001991	0	0	0	0	0	0	0	0	0	0	0	0	0	0	0	0	0	0	0	0	0	0	0	0	0	0	0	0	0	0	0	0	0	14368.48	0	0	0	0	0	0	0	0	0	0	0	0	0	0	0
Peak_001992	0	0	0	0	0	0	0	0	0	0	0	0	0	0	0	0	0	0	0	0	0	0	0	0	0	0	0	0	26402.066	0	0	0	0	0	0	0	0	0	0	0	0	0	0	0	0	0	0	0	0
Peak_001993	0	0	0	0	0	0	0	0	0	0	0	0	0	0	0	0	0	0	0	0	0	0	0	0	0	0	0	0	0	0	0	0	0	0	0	0	0	0	0	0	0	0	0	0	0	0	0	0	0
Peak_001994	0	0	0	0	0	0	0	0	0	0	0	0	0	0	0	0	0	0	0	0	0	0	0	0	0	0	0	0	21515.043	0	0	0	0	0	0	0	0	0	0	0	0	0	0	0	0	0	0	0	0
Peak_001995	0	0	0	0	0	0	0	0	0	0	0	0	0	0	0	0	0	0	0	0	0	0	0	0	0	0	0	0	0	0	0	0	0	7769.9653	0	0	12128.073	0	0	0	0	0	0	0	0	0	0	0	0
Peak_001996	0	0	0	0	0	0	0	0	0	0	0	0	0	0	0	0	0	0	0	0	0	0	0	0	0	0	0	0	0	0	0	0	0	0	0	0	0	0	0	0	0	0	0	0	0	0	0	0	0
Peak_001997	0	0	0	0	0	0	0	0	0	0	0	0	0	0	0	0	0	0	0	0	0	0	0	0	0	0	0	0	0	0	0	0	0	0	0	0	0	0	0	0	0	0	0	0	0	0	0	0	0
Peak_001998	0	0	0	0	0	0	0	0	0	0	0	0	0	0	0	0	0	0	0	0	0	0	0	0	0	0	0	0	0	0	0	0	0	4588.068	0	0	23630.135	0	0	0	0	0	0	0	0	0	0	0	0
[truncated: 243,043 more rows]
[truncated: 1 more columns]
